# Supplementary material for: Risk-modeling of dog osteosarcoma genome scans shows individuals with Mendelian-level polygenic risk are common
Source: BMC Genomics. 2019 Mar 19;20:226. doi: 10.1186/s12864-019-5531-6 (PMC6425649; doi:10.1186/s12864-019-5531-6)
Supplement: Supplementary file 2 — Table S1. Intersection Union Testing GWAS p-values (individual set, MaxP and Fisher’s Combined). (XLSX 42086 kb) [file 12864_2019_5531_MOESM2_ESM.xlsx]

## Sheet: All results
CHR	SNP	BP	GRY	Rott	IWH	MaxP	gry-rott-iwh	Fishers	MaxP	gry-rott	Fishers	MaxP	gry-iwh	Fishers	MaxP	rott-iwh	Fishers
1	BICF2S2358127	3068620	NA	NA	NA	0	#NUM!	#VALUE!	0	#NUM!	#VALUE!	0	#NUM!	#VALUE!	0	#NUM!	#VALUE!
1	BICF2P1173580	3079928	NA	NA	NA	0	#NUM!	#VALUE!	0	#NUM!	#VALUE!	0	#NUM!	#VALUE!	0	#NUM!	#VALUE!
1	BICF2G630707893	3176980	NA	NA	NA	0	#NUM!	#VALUE!	0	#NUM!	#VALUE!	0	#NUM!	#VALUE!	0	#NUM!	#VALUE!
1	BICF2P1115364	116524913	0.977	1.415e-07	0.07767	0.977	0.0101054	2.01546e-06	0.977	0.0101054	2.32173e-06	0.977	0.0101054	0.271554	0.07767	1.10975	2.12401e-07
1	BICF2S23216058	115636142	0.5589	8.905e-07	0.04399	0.5589	0.252666	3.81325e-06	0.5589	0.252666	7.72096e-06	0.5589	0.252666	0.115691	0.04399	1.35665	7.07281e-07
1	BICF2P186608	3265742	NA	NA	NA	0	#NUM!	#VALUE!	0	#NUM!	#VALUE!	0	#NUM!	#VALUE!	0	#NUM!	#VALUE!
1	BICF2S2308696	115597438	0.224	8.905e-07	0.07349	0.224	0.649752	2.66396e-06	0.224	0.649752	3.27684e-06	0.224	0.649752	0.0840655	0.07349	1.13377	1.148e-06
1	BICF2P706639	3286484	NA	NA	NA	0	#NUM!	#VALUE!	0	#NUM!	#VALUE!	0	#NUM!	#VALUE!	0	#NUM!	#VALUE!
1	BICF2P266591	115646651	0.5339	1.617e-06	0.2025	0.5339	0.27254	2.40569e-05	0.5339	0.27254	1.29174e-05	0.5339	0.27254	0.348623	0.2025	0.693575	5.2168e-06
1	BICF2P326880	115961693	0.6585	2.28e-06	0.1893	0.6585	0.181444	3.68564e-05	0.6585	0.181444	2.16336e-05	0.6585	0.181444	0.38421	0.1893	0.722849	6.75709e-06
1	BICF2P508905	115631080	0.8227	7.599e-06	0.3892	0.8227	0.0847585	0.000237163	0.8227	0.0847585	8.11636e-05	0.8227	0.0847585	0.684841	0.3892	0.409827	4.06103e-05
1	BICF2P508906	115630525	0.8227	7.599e-06	0.4167	0.8227	0.0847585	0.00025145	0.8227	0.0847585	8.11636e-05	0.8227	0.0847585	0.709825	0.4167	0.380176	4.32636e-05
1	BICF2P1210630	122048812	0.6689	8.332e-06	0.3939	0.6689	0.174639	0.000217136	0.6689	0.174639	7.29961e-05	0.6689	0.174639	0.614903	0.3939	0.404614	4.47237e-05
1	BICF2P219326	116735064	0.5836	1.398e-05	0.2968	0.5836	0.233885	0.000236189	0.5836	0.233885	0.00010375	0.5836	0.233885	0.476895	0.2968	0.527536	5.55693e-05
1	BICF2P307386	116753371	0.3755	1.398e-05	NA	0.3755	0.42539	#VALUE!	0.3755	0.42539	6.90695e-05	0.3755	0.42539	#VALUE!	1.398e-05	4.85449	#VALUE!
1	BICF2P698281	116217014	0.1691	1.037e-05	0.4502	0.4502	0.346595	8.98244e-05	0.1691	0.771856	2.49951e-05	0.4502	0.346595	0.272186	0.4502	0.346595	6.19737e-05
1	BICF2P1462759	116744917	0.5836	1.398e-05	NA	0.5836	0.233885	#VALUE!	0.5836	0.233885	0.00010375	0.5836	0.233885	#VALUE!	1.398e-05	4.85449	#VALUE!
13	TIGRP2P185055	64142982	0.758	0.0004408	0.01402	0.758	0.120331	0.00041487	0.758	0.120331	0.00300847	0.758	0.120331	0.0589206	0.01402	1.85325	8.03043e-05
1	BICF2P1010170	116761963	0.9198	1.398e-05	NA	0.9198	0.0363066	#VALUE!	0.9198	0.0363066	0.000157668	0.9198	0.0363066	#VALUE!	1.398e-05	4.85449	#VALUE!
1	BICF2P58266	116596060	0.7919	1.398e-05	0.4502	0.7919	0.10133	0.000437313	0.7919	0.10133	0.000137401	0.7919	0.10133	0.724215	0.4502	0.346595	8.1668e-05
1	BICF2P1240570	3519560	NA	NA	NA	0	#NUM!	#VALUE!	0	#NUM!	#VALUE!	0	#NUM!	#VALUE!	0	#NUM!	#VALUE!
1	BICF2P1422910	116627544	0.1474	8.277e-05	0.07767	0.1474	0.831503	0.000105229	0.1474	0.831503	0.000150235	0.1474	0.831503	0.0626224	0.07767	1.10975	8.32827e-05
1	BICF2P627162	116619074	0.5806	8.277e-05	0.07767	0.5806	0.236123	0.000341914	0.5806	0.236123	0.000525886	0.5806	0.236123	0.184844	0.07767	1.10975	8.32827e-05
18	BICF2P1259226	32561611	0.4813	0.0001272	0.05495	0.4813	0.317584	0.000312903	0.4813	0.317584	0.000655131	0.4813	0.317584	0.12252	0.05495	1.26003	8.99642e-05
25	BICF2S23637753	19657946	0.0002198	0.002584	0.004586	0.004586	2.33857	5.62904e-07	0.002584	2.58771	8.73596e-06	0.004586	2.33857	1.4926e-05	0.004586	2.33857	0.000146269
25	BICF2G63095567	29671618	0.05767	0.0001464	0.08593	0.08593	1.06586	8.34724e-05	0.05767	1.23905	0.000107074	0.08593	1.06586	0.0312561	0.08593	1.06586	0.000154527
9	BICF2P693938	48325344	0.6395	3.927e-05	NA	0.6395	0.194159	#VALUE!	0.6395	0.194159	0.000291115	0.6395	0.194159	#VALUE!	3.927e-05	4.40594	#VALUE!
9	BICF2P264146	48211596	0.66	3.927e-05	NA	0.66	0.180456	#VALUE!	0.66	0.180456	0.000299629	0.66	0.180456	#VALUE!	3.927e-05	4.40594	#VALUE!
25	BICF2G63095608	29693487	0.05767	0.0001464	0.08593	0.08593	1.06586	8.34724e-05	0.05767	1.23905	0.000107074	0.08593	1.06586	0.0312561	0.08593	1.06586	0.000154527
15	BICF2P1379265	37980436	0.2477	3.722e-05	0.3712	0.3712	0.430392	0.000317512	0.2477	0.606074	0.000116111	0.3712	0.430392	0.311381	0.3712	0.430392	0.000168413
1	BICF2G630708023	3699781	NA	NA	NA	0	#NUM!	#VALUE!	0	#NUM!	#VALUE!	0	#NUM!	#VALUE!	0	#NUM!	#VALUE!
15	BICF2P1371553	37986344	0.2477	3.722e-05	0.3712	0.3712	0.430392	0.000317512	0.2477	0.606074	0.000116111	0.3712	0.430392	0.311381	0.3712	0.430392	0.000168413
1	BICF2P1267750	116835247	0.4957	5.228e-05	NA	0.4957	0.304781	#VALUE!	0.4957	0.304781	0.000299597	0.4957	0.304781	#VALUE!	5.228e-05	4.28166	#VALUE!
1	BICF2P1112913	116825012	0.6558	5.228e-05	NA	0.6558	0.183229	#VALUE!	0.6558	0.183229	0.000386765	0.6558	0.183229	#VALUE!	5.228e-05	4.28166	#VALUE!
1	BICF2P1143043	116841536	0.6558	5.228e-05	NA	0.6558	0.183229	#VALUE!	0.6558	0.183229	0.000386765	0.6558	0.183229	#VALUE!	5.228e-05	4.28166	#VALUE!
15	BICF2S23339954	37998132	0.2477	3.722e-05	0.3712	0.3712	0.430392	0.000317512	0.2477	0.606074	0.000116111	0.3712	0.430392	0.311381	0.3712	0.430392	0.000168413
1	BICF2P1314682	3774289	NA	NA	NA	0	#NUM!	#VALUE!	0	#NUM!	#VALUE!	0	#NUM!	#VALUE!	0	#NUM!	#VALUE!
25	BICF2G630100043	34587072	0.3022	0.01074	0.001325	0.3022	0.519706	0.000385759	0.3022	0.519706	0.0218445	0.3022	0.519706	0.00353287	0.01074	1.969	0.000173045
30	BICF2G630395196	41461583	0.2933	0.0002353	0.06128	0.2933	0.532688	0.000380308	0.2933	0.532688	0.000730246	0.2933	0.532688	0.0902061	0.06128	1.21268	0.000175149
1	BICF2P725108	3813938	NA	NA	NA	0	#NUM!	#VALUE!	0	#NUM!	#VALUE!	0	#NUM!	#VALUE!	0	#NUM!	#VALUE!
1	BICF2P417839	121776930	0.2193	0.0001659	0.08728	0.2193	0.658961	0.00029785	0.2193	0.658961	0.000408257	0.2193	0.658961	0.0948594	0.08728	1.05909	0.000175824
9	BICF2P161883	43513695	0.1868	0.002285	0.006579	0.1868	0.728623	0.000268139	0.1868	0.728623	0.00373872	0.1868	0.728623	0.00946492	0.006579	2.18184	0.000181979
15	BICF2S23157944	38264190	0.3761	6.996e-05	NA	0.3761	0.424697	#VALUE!	0.3761	0.424697	0.000303784	0.3761	0.424697	#VALUE!	6.996e-05	4.15515	#VALUE!
7	BICF2G630549129	5631588	0.9453	0.0002884	0.05222	0.9453	0.0244303	0.00105961	0.9453	0.0244303	0.00251017	0.9453	0.0244303	0.197876	0.05222	1.28216	0.000182281
7	BICF2G630549132	5642019	0.9453	0.0002884	0.05222	0.9453	0.0244303	0.00105961	0.9453	0.0244303	0.00251017	0.9453	0.0244303	0.197876	0.05222	1.28216	0.000182281
15	TIGRP2P200071	38987072	0.07469	3.722e-05	0.4324	0.4324	0.364114	0.000129269	0.07469	1.12674	3.83442e-05	0.4324	0.364114	0.143162	0.4324	0.364114	0.000193724
1	BICF2S23538136	113738251	NA	8.201e-05	NA	8.201e-05	4.08613	#VALUE!	8.201e-05	4.08613	#VALUE!	0	#NUM!	#VALUE!	8.201e-05	4.08613	#VALUE!
1	G89F13S152	113847327	NA	8.201e-05	NA	8.201e-05	4.08613	#VALUE!	8.201e-05	4.08613	#VALUE!	0	#NUM!	#VALUE!	8.201e-05	4.08613	#VALUE!
15	BICF2P1093290	37881646	0.5216	3.722e-05	0.4324	0.5216	0.282662	0.000679892	0.5216	0.282662	0.000230046	0.5216	0.282662	0.561427	0.4324	0.364114	0.000193724
5	BICF2S23318127	11124145	0.2016	0.0001482	0.1138	0.2016	0.695509	0.000315751	0.2016	0.695509	0.000341149	0.2016	0.695509	0.109543	0.1138	0.943858	0.000202218
18	BICF2P302210	33127128	0.3161	0.0002197	0.0803	0.3161	0.500176	0.000481065	0.3161	0.500176	0.0007344	0.3161	0.500176	0.118631	0.0803	1.09528	0.000210737
27	BICF2G630149939	27120622	0.8427	8.511e-05	NA	0.8427	0.074327	#VALUE!	0.8427	0.074327	0.000756146	0.8427	0.074327	#VALUE!	8.511e-05	4.07002	#VALUE!
18	BICF2P68591	33377610	0.08664	0.0003704	0.04879	0.08664	1.06228	0.000162379	0.08664	1.06228	0.000364139	0.08664	1.06228	0.0273338	0.04879	1.31167	0.000215437
18	BICF2P229260	32615344	0.3062	0.0001272	0.1491	0.3062	0.513995	0.000497883	0.3062	0.513995	0.000434405	0.3062	0.513995	0.186574	0.1491	0.826522	0.000225175
15	BICF2S23760984	42321632	NA	9.853e-05	NA	9.853e-05	4.00643	#VALUE!	9.853e-05	4.00643	#VALUE!	0	#NUM!	#VALUE!	9.853e-05	4.00643	#VALUE!
15	TIGRP2P200647	42345290	NA	9.853e-05	NA	9.853e-05	4.00643	#VALUE!	9.853e-05	4.00643	#VALUE!	0	#NUM!	#VALUE!	9.853e-05	4.00643	#VALUE!
15	TIGRP2P200653	42355726	NA	9.853e-05	NA	9.853e-05	4.00643	#VALUE!	9.853e-05	4.00643	#VALUE!	0	#NUM!	#VALUE!	9.853e-05	4.00643	#VALUE!
15	BICF2S23660338	36727640	0.1784	0.0002177	0.08799	0.1784	0.748605	0.000317123	0.1784	0.748605	0.000433278	0.1784	0.748605	0.0809086	0.08799	1.05557	0.000227239
1	BICF2P1392290	4040549	NA	NA	NA	0	#NUM!	#VALUE!	0	#NUM!	#VALUE!	0	#NUM!	#VALUE!	0	#NUM!	#VALUE!
15	BICF2P127140	36675006	0.7301	0.0002177	0.08799	0.7301	0.136618	0.00104395	0.7301	0.136618	0.00154921	0.7301	0.136618	0.240591	0.08799	1.05557	0.000227239
15	BICF2S2447115	36774790	0.7913	0.0002177	0.08799	0.7913	0.101659	0.00111665	0.7913	0.101659	0.0016652	0.7913	0.101659	0.255154	0.08799	1.05557	0.000227239
15	TIGRP2P199874	37902915	0.4741	4.851e-05	0.4324	0.4741	0.32413	0.000784193	0.4741	0.32413	0.000268625	0.4741	0.32413	0.529874	0.4324	0.364114	0.000246929
15	BICF2P1299388	37903024	0.4741	4.851e-05	0.4324	0.4741	0.32413	0.000784193	0.4741	0.32413	0.000268625	0.4741	0.32413	0.529874	0.4324	0.364114	0.000246929
7	BICF2P18266	7647570	0.747	0.0003655	0.05811	0.747	0.126679	0.00116006	0.747	0.126679	0.00251348	0.747	0.126679	0.179584	0.05811	1.23575	0.000249766
18	BICF2S23018563	33567523	0.1698	0.0001174	0.1862	0.1862	0.73002	0.000340294	0.1698	0.770062	0.000235687	0.1862	0.73002	0.140823	0.1862	0.73002	0.000256435
18	BICF2P1426805	33569839	0.1698	0.0001174	0.1862	0.1862	0.73002	0.000340294	0.1698	0.770062	0.000235687	0.1862	0.73002	0.140823	0.1862	0.73002	0.000256435
25	BICF2S23055134	9499873	0.1461	0.0001408	0.1702	0.1702	0.76904	0.000323751	0.1461	0.83535	0.000242564	0.1702	0.76904	0.116728	0.1702	0.76904	0.000278918
25	BICF2G63095467	29609342	0.9429	0.0003345	0.07206	0.9429	0.0255344	0.00156482	0.9429	0.0255344	0.00285805	0.9429	0.0255344	0.250654	0.07206	1.14231	0.000280406
1	BICF2G630708105	4140794	NA	NA	NA	0	#NUM!	#VALUE!	0	#NUM!	#VALUE!	0	#NUM!	#VALUE!	0	#NUM!	#VALUE!
1	BICF2G630708106	4152087	NA	NA	NA	0	#NUM!	#VALUE!	0	#NUM!	#VALUE!	0	#NUM!	#VALUE!	0	#NUM!	#VALUE!
15	BICF2P1206600	39964571	0.9096	0.0001692	0.145	0.9096	0.0411495	0.00154125	0.9096	0.0411495	0.00150506	0.9096	0.0411495	0.399075	0.145	0.838632	0.000284973
15	BICF2S22924340	37187692	0.1003	0.0001544	0.1643	0.1643	0.784362	0.000246424	0.1003	0.998699	0.000187006	0.1643	0.784362	0.0841375	0.1643	0.784362	0.000293812
1	BICF2P966356	4186835	NA	NA	NA	0	#NUM!	#VALUE!	0	#NUM!	#VALUE!	0	#NUM!	#VALUE!	0	#NUM!	#VALUE!
1	BICF2P62696	4202813	NA	NA	NA	0	#NUM!	#VALUE!	0	#NUM!	#VALUE!	0	#NUM!	#VALUE!	0	#NUM!	#VALUE!
15	BICF2P302211	37281066	0.09164	9.307e-05	0.2788	0.2788	0.554707	0.000232535	0.09164	1.03791	0.000108079	0.2788	0.554707	0.119242	0.2788	0.554707	0.000299943
15	BICF2P1365616	37958414	0.3249	6.996e-05	0.3712	0.3712	0.430392	0.000682813	0.3249	0.48825	0.000265755	0.3712	0.430392	0.375708	0.3712	0.430392	0.000300167
1	BICF2P1028616	4240738	NA	NA	NA	0	#NUM!	#VALUE!	0	#NUM!	#VALUE!	0	#NUM!	#VALUE!	0	#NUM!	#VALUE!
1	G3F65S308	4277986	NA	NA	NA	0	#NUM!	#VALUE!	0	#NUM!	#VALUE!	0	#NUM!	#VALUE!	0	#NUM!	#VALUE!
15	BICF2P120040	37936100	0.4521	6.996e-05	0.3712	0.4521	0.344765	0.000901583	0.4521	0.344765	0.00035935	0.4521	0.344765	0.467355	0.3712	0.430392	0.000300167
15	BICF2P1227852	37940678	0.4521	6.996e-05	0.3712	0.4521	0.344765	0.000901583	0.4521	0.344765	0.00035935	0.4521	0.344765	0.467355	0.3712	0.430392	0.000300167
1	TIGRP2P381	4358305	NA	NA	NA	0	#NUM!	#VALUE!	0	#NUM!	#VALUE!	0	#NUM!	#VALUE!	0	#NUM!	#VALUE!
1	BICF2S23313163	111115475	0.7701	0.0001115	0.2365	0.7701	0.113453	0.00142504	0.7701	0.113453	0.000889807	0.7701	0.113453	0.492301	0.2365	0.626169	0.000304394
7	BICF2G630549110	5599668	0.9453	0.0002884	0.09219	0.9453	0.0244303	0.001701	0.9453	0.0244303	0.00251017	0.9453	0.0244303	0.2998	0.09219	1.03532	0.00030669
25	BICF2S23413740	14129546	0.4052	0.001499	0.01867	0.4052	0.392331	0.000875691	0.4052	0.392331	0.00510596	0.4052	0.392331	0.0445146	0.01867	1.72886	0.000321389
1	BICF2P1164085	29775073	0.6637	0.0001207	NA	0.6637	0.178028	#VALUE!	0.6637	0.178028	0.000835703	0.6637	0.178028	#VALUE!	0.0001207	3.91829	#VALUE!
15	BICF2P821354	42219510	NA	0.0001212	NA	0.0001212	3.9165	#VALUE!	0.0001212	3.9165	#VALUE!	0	#NUM!	#VALUE!	0.0001212	3.9165	#VALUE!
15	TIGRP2P200033	38909750	0.1729	6.996e-05	0.4251	0.4251	0.371509	0.000449058	0.1729	0.762205	0.000149056	0.4251	0.371509	0.265369	0.4251	0.371509	0.000339721
7	BICF2G630549232	5806664	0.6978	0.0007328	0.04103	0.6978	0.156269	0.00146421	0.6978	0.156269	0.00438658	0.6978	0.156269	0.130364	0.04103	1.3869	0.000343125
1	TIGRP2P384	4442049	NA	NA	NA	0	#NUM!	#VALUE!	0	#NUM!	#VALUE!	0	#NUM!	#VALUE!	0	#NUM!	#VALUE!
1	BICF2G630708165	4452839	0.4636	NA	NA	0.4636	0.333857	#VALUE!	0.4636	0.333857	#VALUE!	0.4636	0.333857	#VALUE!	0	#NUM!	#VALUE!
15	TIGRP2P200639	42311082	NA	0.0001279	NA	0.0001279	3.89313	#VALUE!	0.0001279	3.89313	#VALUE!	0	#NUM!	#VALUE!	0.0001279	3.89313	#VALUE!
17	BICF2S23613242	13643521	NA	0.0001325	NA	0.0001325	3.87778	#VALUE!	0.0001325	3.87778	#VALUE!	0	#NUM!	#VALUE!	0.0001325	3.87778	#VALUE!
15	TIGRP2P199891	37922498	0.6033	6.996e-05	0.4324	0.6033	0.219467	0.0013038	0.6033	0.219467	0.000467354	0.6033	0.219467	0.611406	0.4324	0.364114	0.000345039
1	BICF2P314174	122362767	0.8977	0.0001352	NA	0.8977	0.0468688	#VALUE!	0.8977	0.0468688	0.00121571	0.8977	0.0468688	#VALUE!	0.0001352	3.86902	#VALUE!
2	BICF2P244919	18612544	0.3841	0.0001115	0.2787	0.3841	0.415556	0.000914148	0.3841	0.415556	0.000473597	0.3841	0.415556	0.346246	0.2787	0.554863	0.000353606
1	BICF2S23217029	4522289	NA	NA	NA	0	#NUM!	#VALUE!	0	#NUM!	#VALUE!	0	#NUM!	#VALUE!	0	#NUM!	#VALUE!
1	BICF2P1144032	114910656	0.4845	0.0007128	0.04399	0.4845	0.314706	0.00111876	0.4845	0.314706	0.00309813	0.4845	0.314706	0.103335	0.04399	1.35665	0.000356522
15	TIGRP2P199940	38033078	0.3249	6.996e-05	0.4619	0.4619	0.335452	0.000820796	0.3249	0.48825	0.000265755	0.4619	0.335452	0.434703	0.4619	0.335452	0.000366447
15	TIGRP2P199942	38042634	0.3249	6.996e-05	0.4619	0.4619	0.335452	0.000820796	0.3249	0.48825	0.000265755	0.4619	0.335452	0.434703	0.4619	0.335452	0.000366447
15	TIGRP2P200088	39001982	0.04737	0.0001426	NA	0.04737	1.3245	#VALUE!	0.04737	1.3245	8.71744e-05	0.04737	1.3245	#VALUE!	0.0001426	3.84588	#VALUE!
1	BICF2P1137984	116508040	0.6442	0.0004246	0.07767	0.6442	0.190979	0.00147953	0.6442	0.190979	0.00251758	0.6442	0.190979	0.199891	0.07767	1.10975	0.000373307
25	BICF2G63095650	29758499	0.3338	0.0004024	0.08593	0.3338	0.476514	0.000888777	0.3338	0.476514	0.00133183	0.3338	0.476514	0.130551	0.08593	1.06586	0.000389776
25	BICF2G63095630	29713336	0.3771	0.0004024	0.08593	0.3771	0.423543	0.000984492	0.3771	0.423543	0.00148609	0.3771	0.423543	0.143533	0.08593	1.06586	0.000389776
39	BICF2G630535042	21634355	0.07219	0.03343	0.001111	0.07219	1.14152	0.000257727	0.07219	1.14152	0.0169578	0.07219	1.14152	0.000836594	0.03343	1.47586	0.000416006
2	BICF2P411325	19515571	0.4139	0.0001056	0.3542	0.4139	0.383105	0.00113654	0.4139	0.383105	0.000482446	0.4139	0.383105	0.428085	0.3542	0.450751	0.000418685
25	BICF2G63095407	29578325	0.6659	0.0003345	0.1142	0.6659	0.176591	0.00171804	0.6659	0.176591	0.0020959	0.6659	0.176591	0.271972	0.1142	0.942334	0.000426795
25	BICF2P1025839	29558631	0.9372	0.0003345	0.1142	0.9372	0.0281677	0.00227841	0.9372	0.0281677	0.00284267	0.9372	0.0281677	0.3462	0.1142	0.942334	0.000426795
25	BICF2G63095391	29566662	0.9372	0.0003345	0.1142	0.9372	0.0281677	0.00227841	0.9372	0.0281677	0.00284267	0.9372	0.0281677	0.3462	0.1142	0.942334	0.000426795
1	BICF2G630708205	4682680	NA	NA	NA	0	#NUM!	#VALUE!	0	#NUM!	#VALUE!	0	#NUM!	#VALUE!	0	#NUM!	#VALUE!
25	BICF2P105881	29593088	0.9372	0.0003345	0.1142	0.9372	0.0281677	0.00227841	0.9372	0.0281677	0.00284267	0.9372	0.0281677	0.3462	0.1142	0.942334	0.000426795
32	BICF2G630598908	12813251	0.2671	0.000165	NA	0.2671	0.573326	#VALUE!	0.2671	0.573326	0.000486095	0.2671	0.573326	#VALUE!	0.000165	3.78252	#VALUE!
27	BICF2P1192813	27079030	0.7572	0.0001082	0.3542	0.7572	0.120789	0.00191595	0.7572	0.120789	0.000852853	0.7572	0.120789	0.621157	0.3542	0.450751	0.000428062
15	TIGRP2P199934	38019697	0.3249	8.524e-05	0.4619	0.4619	0.335452	0.000968818	0.3249	0.48825	0.000318328	0.4619	0.335452	0.434703	0.4619	0.335452	0.000438704
15	BICF2P682446	37661630	0.7412	0.0001403	0.2834	0.7412	0.130065	0.00194055	0.7412	0.130065	0.00105771	0.7412	0.130065	0.537824	0.2834	0.5476	0.000442644
9	BICF2P1339649	43340433	0.7338	0.0006294	0.06418	0.7338	0.134422	0.00194985	0.7338	0.134422	0.00400901	0.7338	0.134422	0.190999	0.06418	1.1926	0.000449062
25	TIGRP2P335954	5977396	0.4315	0.0001716	NA	0.4315	0.365019	#VALUE!	0.4315	0.365019	0.000778279	0.4315	0.365019	#VALUE!	0.0001716	3.76548	#VALUE!
25	BICF2P1100037	6073775	0.4315	0.0001716	NA	0.4315	0.365019	#VALUE!	0.4315	0.365019	0.000778279	0.4315	0.365019	#VALUE!	0.0001716	3.76548	#VALUE!
25	BICF2P1014595	6115389	0.4315	0.0001716	NA	0.4315	0.365019	#VALUE!	0.4315	0.365019	0.000778279	0.4315	0.365019	#VALUE!	0.0001716	3.76548	#VALUE!
15	TIGRP2P199549	36315537	0.2723	0.0003587	0.1168	0.2723	0.564952	0.000880114	0.2723	0.564952	0.000999584	0.2723	0.564952	0.141472	0.1168	0.932557	0.000464223
15	BICF2S23540241	36332491	0.2723	0.0003587	0.1168	0.2723	0.564952	0.000880114	0.2723	0.564952	0.000999584	0.2723	0.564952	0.141472	0.1168	0.932557	0.000464223
15	BICF2P654662	39790921	0.472	0.0001544	0.2721	0.472	0.326058	0.0013971	0.472	0.326058	0.000767155	0.472	0.326058	0.392019	0.2721	0.565271	0.000465393
1	BICF2S23018806	111060790	0.5979	0.0001993	NA	0.5979	0.223371	#VALUE!	0.5979	0.223371	0.00119579	0.5979	0.223371	#VALUE!	0.0001993	3.70049	#VALUE!
1	BICF2P1423638	4833001	NA	NA	NA	0	#NUM!	#VALUE!	0	#NUM!	#VALUE!	0	#NUM!	#VALUE!	0	#NUM!	#VALUE!
1	BICF2S23020103	110706482	0.8626	0.0001993	NA	0.8626	0.0641905	#VALUE!	0.8626	0.0641905	0.00166217	0.8626	0.0641905	#VALUE!	0.0001993	3.70049	#VALUE!
1	TIGRP2P391	4854300	NA	NA	NA	0	#NUM!	#VALUE!	0	#NUM!	#VALUE!	0	#NUM!	#VALUE!	0	#NUM!	#VALUE!
13	BICF2P776843	64446446	NA	0.0002078	NA	0.0002078	3.68235	#VALUE!	0.0002078	3.68235	#VALUE!	0	#NUM!	#VALUE!	0.0002078	3.68235	#VALUE!
25	BICF2P1201715	7708654	0.2462	0.0002092	NA	0.2462	0.608712	#VALUE!	0.2462	0.608712	0.000560057	0.2462	0.608712	#VALUE!	0.0002092	3.67944	#VALUE!
15	BICF2P1429480	37720955	0.8653	5.988e-05	0.7131	0.8653	0.0628333	0.00233837	0.8653	0.0628333	0.000563108	0.8653	0.0628333	0.914963	0.7131	0.14685	0.000472322
15	BICF2P1457175	36418050	0.1542	0.0004853	0.08799	0.1542	0.811916	0.00055378	0.1542	0.811916	0.000785768	0.1542	0.811916	0.0719112	0.08799	1.05557	0.000472334
1	BICF2P788800	114901812	0.6375	0.0007128	0.06031	0.6375	0.19552	0.00182739	0.6375	0.19552	0.00395178	0.6375	0.19552	0.163728	0.06031	1.21961	0.000475224
38	BICF2P1359982	9919462	0.1937	0.0006132	0.07099	0.1937	0.71287	0.000682444	0.1937	0.71287	0.00119231	0.1937	0.71287	0.0726956	0.07099	1.1488	0.000480672
15	TIGRP2P200235	39605173	0.2054	0.0001544	0.2834	0.2834	0.5476	0.000720164	0.2054	0.6874	0.000360229	0.2834	0.5476	0.223743	0.2834	0.5476	0.000482939
30	BICF2P675413	41355591	0.06004	0.007616	0.005803	0.06004	1.22156	0.000255447	0.06004	1.22156	0.00397374	0.06004	1.22156	0.00312251	0.007616	2.11827	0.00048734
9	BICF2P341331	47659782	0.7815	4.952e-05	0.8964	0.8964	0.0474982	0.00222005	0.7815	0.107071	0.000431878	0.8964	0.0474982	0.949864	0.8964	0.0474982	0.000489286
25	BICF2G63094342	27568368	0.9239	0.001332	0.03343	0.9239	0.034375	0.00255433	0.9239	0.034375	0.00947617	0.9239	0.034375	0.138291	0.03343	1.47586	0.000490679
15	BICF2S23719922	39962039	0.1523	0.0001692	0.2721	0.2721	0.565271	0.000584023	0.1523	0.8173	0.000298055	0.2721	0.565271	0.173367	0.2721	0.565271	0.000505789
9	TIGRP2P128102	47909735	0.6921	8.422e-05	0.5637	0.6921	0.159831	0.00212288	0.6921	0.159831	0.000626609	0.6921	0.159831	0.757356	0.5637	0.248952	0.000520101
15	BICF2P1143365	39634571	0.9698	0.000363	0.1367	0.9698	0.0133178	0.00290478	0.9698	0.0133178	0.00315136	0.9698	0.0133178	0.40045	0.1367	0.864231	0.00054143
25	BICF2P424639	7243218	0.6485	0.0002313	NA	0.6485	0.18809	#VALUE!	0.6485	0.18809	0.00147071	0.6485	0.18809	#VALUE!	0.0002313	3.63582	#VALUE!
25	BICF2G63095472	29626078	0.1	0.0005942	0.08593	0.1	1	0.000446381	0.1	1	0.000637629	0.1	1	0.0494682	0.08593	1.06586	0.000555657
1	BICF2P1358844	114948270	0.6992	0.001237	0.04202	0.6992	0.155399	0.0023068	0.6992	0.155399	0.00696502	0.6992	0.155399	0.133018	0.04202	1.37654	0.000564732
13	BICF2G630608672	15838488	0.001437	NA	NA	0.001437	2.84254	#VALUE!	0.001437	2.84254	#VALUE!	0.001437	2.84254	#VALUE!	0	#NUM!	#VALUE!
1	BICF2S23551233	5084065	NA	NA	NA	0	#NUM!	#VALUE!	0	#NUM!	#VALUE!	0	#NUM!	#VALUE!	0	#NUM!	#VALUE!
3	BICF2G630107136	37252772	0.9085	0.0008724	0.06106	0.9085	0.0416751	0.00291817	0.9085	0.0416751	0.00645174	0.9085	0.0416751	0.215893	0.06106	1.21424	0.000577442
1	BICF2S23149410	114935579	0.4845	0.001237	0.04399	0.4845	0.314706	0.00176974	0.4845	0.314706	0.00504615	0.4845	0.314706	0.103335	0.04399	1.35665	0.000588715
1	TIGRP2P405	5119097	NA	NA	NA	0	#NUM!	#VALUE!	0	#NUM!	#VALUE!	0	#NUM!	#VALUE!	0	#NUM!	#VALUE!
25	BICF2P1389028	6168839	0.4315	0.0002542	NA	0.4315	0.365019	#VALUE!	0.4315	0.365019	0.0011098	0.4315	0.365019	#VALUE!	0.0002542	3.59482	#VALUE!
1	BICF2P940931	5155249	NA	NA	NA	0	#NUM!	#VALUE!	0	#NUM!	#VALUE!	0	#NUM!	#VALUE!	0	#NUM!	#VALUE!
25	BICF2P848049	6195186	0.4315	0.0002542	NA	0.4315	0.365019	#VALUE!	0.4315	0.365019	0.0011098	0.4315	0.365019	#VALUE!	0.0002542	3.59482	#VALUE!
25	TIGRP2P335970	6206369	0.4315	0.0002542	NA	0.4315	0.365019	#VALUE!	0.4315	0.365019	0.0011098	0.4315	0.365019	#VALUE!	0.0002542	3.59482	#VALUE!
25	TIGRP2P335973	6213123	0.4315	0.0002542	NA	0.4315	0.365019	#VALUE!	0.4315	0.365019	0.0011098	0.4315	0.365019	#VALUE!	0.0002542	3.59482	#VALUE!
25	BICF2P152560	6224422	0.4315	0.0002542	NA	0.4315	0.365019	#VALUE!	0.4315	0.365019	0.0011098	0.4315	0.365019	#VALUE!	0.0002542	3.59482	#VALUE!
1	BICF2S2364686	5210853	NA	NA	NA	0	#NUM!	#VALUE!	0	#NUM!	#VALUE!	0	#NUM!	#VALUE!	0	#NUM!	#VALUE!
1	BICF2G630708246	5231127	NA	NA	NA	0	#NUM!	#VALUE!	0	#NUM!	#VALUE!	0	#NUM!	#VALUE!	0	#NUM!	#VALUE!
25	BICF2P269	6237067	0.4315	0.0002542	NA	0.4315	0.365019	#VALUE!	0.4315	0.365019	0.0011098	0.4315	0.365019	#VALUE!	0.0002542	3.59482	#VALUE!
25	BICF2P926765	6251796	0.4315	0.0002542	NA	0.4315	0.365019	#VALUE!	0.4315	0.365019	0.0011098	0.4315	0.365019	#VALUE!	0.0002542	3.59482	#VALUE!
25	TIGRP2P335982	6256590	0.4315	0.0002542	NA	0.4315	0.365019	#VALUE!	0.4315	0.365019	0.0011098	0.4315	0.365019	#VALUE!	0.0002542	3.59482	#VALUE!
25	BICF2P391500	6269919	0.4315	0.0002542	NA	0.4315	0.365019	#VALUE!	0.4315	0.365019	0.0011098	0.4315	0.365019	#VALUE!	0.0002542	3.59482	#VALUE!
25	BICF2S23020566	6290627	0.4315	0.0002542	NA	0.4315	0.365019	#VALUE!	0.4315	0.365019	0.0011098	0.4315	0.365019	#VALUE!	0.0002542	3.59482	#VALUE!
25	BICF2S23647117	6303590	0.4315	0.0002542	NA	0.4315	0.365019	#VALUE!	0.4315	0.365019	0.0011098	0.4315	0.365019	#VALUE!	0.0002542	3.59482	#VALUE!
25	BICF2P1227410	6319400	0.4315	0.0002542	NA	0.4315	0.365019	#VALUE!	0.4315	0.365019	0.0011098	0.4315	0.365019	#VALUE!	0.0002542	3.59482	#VALUE!
25	BICF2S2334892	6341681	0.4315	0.0002542	NA	0.4315	0.365019	#VALUE!	0.4315	0.365019	0.0011098	0.4315	0.365019	#VALUE!	0.0002542	3.59482	#VALUE!
25	BICF2P723251	6350302	0.4315	0.0002542	NA	0.4315	0.365019	#VALUE!	0.4315	0.365019	0.0011098	0.4315	0.365019	#VALUE!	0.0002542	3.59482	#VALUE!
25	BICF2P281678	6397101	0.4315	0.0002542	NA	0.4315	0.365019	#VALUE!	0.4315	0.365019	0.0011098	0.4315	0.365019	#VALUE!	0.0002542	3.59482	#VALUE!
1	BICF2S23155601	114923210	0.6992	0.001237	0.04399	0.6992	0.155399	0.00239543	0.6992	0.155399	0.00696502	0.6992	0.155399	0.137845	0.04399	1.35665	0.000588715
25	BICF2S2393527	6476047	0.4315	0.0002542	NA	0.4315	0.365019	#VALUE!	0.4315	0.365019	0.0011098	0.4315	0.365019	#VALUE!	0.0002542	3.59482	#VALUE!
25	BICF2P1345394	6490642	0.4315	0.0002542	NA	0.4315	0.365019	#VALUE!	0.4315	0.365019	0.0011098	0.4315	0.365019	#VALUE!	0.0002542	3.59482	#VALUE!
25	BICF2P276059	6507821	0.4315	0.0002542	NA	0.4315	0.365019	#VALUE!	0.4315	0.365019	0.0011098	0.4315	0.365019	#VALUE!	0.0002542	3.59482	#VALUE!
25	TIGRP2P336022	6519653	0.4315	0.0002542	NA	0.4315	0.365019	#VALUE!	0.4315	0.365019	0.0011098	0.4315	0.365019	#VALUE!	0.0002542	3.59482	#VALUE!
25	BICF2P1021988	6530033	0.4315	0.0002542	NA	0.4315	0.365019	#VALUE!	0.4315	0.365019	0.0011098	0.4315	0.365019	#VALUE!	0.0002542	3.59482	#VALUE!
25	BICF2P837744	6548096	0.4315	0.0002542	NA	0.4315	0.365019	#VALUE!	0.4315	0.365019	0.0011098	0.4315	0.365019	#VALUE!	0.0002542	3.59482	#VALUE!
25	BICF2S2373505	6556225	0.4315	0.0002542	NA	0.4315	0.365019	#VALUE!	0.4315	0.365019	0.0011098	0.4315	0.365019	#VALUE!	0.0002542	3.59482	#VALUE!
25	BICF2P1205861	6588770	0.4315	0.0002542	NA	0.4315	0.365019	#VALUE!	0.4315	0.365019	0.0011098	0.4315	0.365019	#VALUE!	0.0002542	3.59482	#VALUE!
25	BICF2P378371	6627762	0.4315	0.0002542	NA	0.4315	0.365019	#VALUE!	0.4315	0.365019	0.0011098	0.4315	0.365019	#VALUE!	0.0002542	3.59482	#VALUE!
25	TIGRP2P336055	6664340	0.4315	0.0002542	NA	0.4315	0.365019	#VALUE!	0.4315	0.365019	0.0011098	0.4315	0.365019	#VALUE!	0.0002542	3.59482	#VALUE!
5	BICF2S2335445	10817786	0.1639	0.0002758	0.1979	0.1979	0.703554	0.000717335	0.1639	0.785421	0.000497436	0.1979	0.703554	0.143642	0.1979	0.703554	0.000590337
25	BICF2P1179136	6753887	0.4315	0.0002542	NA	0.4315	0.365019	#VALUE!	0.4315	0.365019	0.0011098	0.4315	0.365019	#VALUE!	0.0002542	3.59482	#VALUE!
1	BICF2S23128209	5537738	NA	NA	NA	0	#NUM!	#VALUE!	0	#NUM!	#VALUE!	0	#NUM!	#VALUE!	0	#NUM!	#VALUE!
25	BICF2P1115114	6801189	0.641	0.0002542	NA	0.641	0.193142	#VALUE!	0.641	0.193142	0.00158414	0.641	0.193142	#VALUE!	0.0002542	3.59482	#VALUE!
1	BICF2G630708306	5559116	NA	NA	NA	0	#NUM!	#VALUE!	0	#NUM!	#VALUE!	0	#NUM!	#VALUE!	0	#NUM!	#VALUE!
25	BICF2P814961	6817356	0.641	0.0002542	NA	0.641	0.193142	#VALUE!	0.641	0.193142	0.00158414	0.641	0.193142	#VALUE!	0.0002542	3.59482	#VALUE!
25	BICF2P92343	6824472	0.641	0.0002542	NA	0.641	0.193142	#VALUE!	0.641	0.193142	0.00158414	0.641	0.193142	#VALUE!	0.0002542	3.59482	#VALUE!
25	BICF2S23317257	6831860	0.641	0.0002542	NA	0.641	0.193142	#VALUE!	0.641	0.193142	0.00158414	0.641	0.193142	#VALUE!	0.0002542	3.59482	#VALUE!
1	BICF2G630708312	5627407	NA	NA	NA	0	#NUM!	#VALUE!	0	#NUM!	#VALUE!	0	#NUM!	#VALUE!	0	#NUM!	#VALUE!
25	BICF2P493568	6846546	0.641	0.0002542	NA	0.641	0.193142	#VALUE!	0.641	0.193142	0.00158414	0.641	0.193142	#VALUE!	0.0002542	3.59482	#VALUE!
25	BICF2P1341002	5189159	NA	0.0002542	NA	0.0002542	3.59482	#VALUE!	0.0002542	3.59482	#VALUE!	0	#NUM!	#VALUE!	0.0002542	3.59482	#VALUE!
1	TIGRP2P2672	5663465	NA	NA	NA	0	#NUM!	#VALUE!	0	#NUM!	#VALUE!	0	#NUM!	#VALUE!	0	#NUM!	#VALUE!
1	BICF2P270373	5683939	NA	NA	NA	0	#NUM!	#VALUE!	0	#NUM!	#VALUE!	0	#NUM!	#VALUE!	0	#NUM!	#VALUE!
25	BICF2S23242124	5225121	NA	0.0002542	NA	0.0002542	3.59482	#VALUE!	0.0002542	3.59482	#VALUE!	0	#NUM!	#VALUE!	0.0002542	3.59482	#VALUE!
1	BICF2P1034908	5720473	NA	NA	NA	0	#NUM!	#VALUE!	0	#NUM!	#VALUE!	0	#NUM!	#VALUE!	0	#NUM!	#VALUE!
25	BICF2P568275	34599665	0.7815	0.04041	0.001383	0.7815	0.107071	0.00268285	0.7815	0.107071	0.140698	0.7815	0.107071	0.00846282	0.04041	1.39351	0.000603143
1	BICF2P952367	5742594	NA	NA	NA	0	#NUM!	#VALUE!	0	#NUM!	#VALUE!	0	#NUM!	#VALUE!	0	#NUM!	#VALUE!
1	BICF2P1194303	5763608	NA	NA	NA	0	#NUM!	#VALUE!	0	#NUM!	#VALUE!	0	#NUM!	#VALUE!	0	#NUM!	#VALUE!
25	BICF2P638264	27446536	0.4704	0.002326	0.02494	0.4704	0.327533	0.00182091	0.4704	0.327533	0.00855382	0.4704	0.327533	0.0638848	0.02494	1.6031	0.000623896
1	BICF2S23635612	5844732	NA	NA	NA	0	#NUM!	#VALUE!	0	#NUM!	#VALUE!	0	#NUM!	#VALUE!	0	#NUM!	#VALUE!
25	BICF2G63095673	29802277	0.07722	0.0006926	0.08593	0.08593	1.06586	0.000408182	0.07722	1.11227	0.000579545	0.08593	1.06586	0.0399147	0.08593	1.06586	0.000638554
15	BICF2P795658	42525724	0.3011	0.0001022	0.5859	0.5859	0.232177	0.00129064	0.3011	0.521289	0.000350464	0.5859	0.232177	0.482479	0.5859	0.232177	0.000642093
1	BICF2P279909	5878297	NA	NA	NA	0	#NUM!	#VALUE!	0	#NUM!	#VALUE!	0	#NUM!	#VALUE!	0	#NUM!	#VALUE!
17	BICF2G630219664	14786481	0.4483	0.0002852	NA	0.4483	0.348431	#VALUE!	0.4483	0.348431	0.00127403	0.4483	0.348431	#VALUE!	0.0002852	3.54485	#VALUE!
15	BICF2S23350125	42566208	0.3011	0.0001022	0.5859	0.5859	0.232177	0.00129064	0.3011	0.521289	0.000350464	0.5859	0.232177	0.482479	0.5859	0.232177	0.000642093
15	BICF2P865721	42587561	0.3011	0.0001022	0.5859	0.5859	0.232177	0.00129064	0.3011	0.521289	0.000350464	0.5859	0.232177	0.482479	0.5859	0.232177	0.000642093
1	BICF2S2414000	5958820	NA	NA	NA	0	#NUM!	#VALUE!	0	#NUM!	#VALUE!	0	#NUM!	#VALUE!	0	#NUM!	#VALUE!
1	BICF2P307736	5982767	NA	NA	NA	0	#NUM!	#VALUE!	0	#NUM!	#VALUE!	0	#NUM!	#VALUE!	0	#NUM!	#VALUE!
2	BICF2S23344153	18633065	NA	0.0002883	NA	0.0002883	3.54016	#VALUE!	0.0002883	3.54016	#VALUE!	0	#NUM!	#VALUE!	0.0002883	3.54016	#VALUE!
1	BICF2P966312	6007123	NA	NA	NA	0	#NUM!	#VALUE!	0	#NUM!	#VALUE!	0	#NUM!	#VALUE!	0	#NUM!	#VALUE!
1	BICF2P605293	6018182	NA	NA	NA	0	#NUM!	#VALUE!	0	#NUM!	#VALUE!	0	#NUM!	#VALUE!	0	#NUM!	#VALUE!
16	BICF2P1395240	37580455	0.3199	0.0007569	0.08128	0.3199	0.494986	0.00138834	0.3199	0.494986	0.00225813	0.3199	0.494986	0.120896	0.08128	1.09002	0.000658035
1	BICF2S239112	6049694	NA	NA	NA	0	#NUM!	#VALUE!	0	#NUM!	#VALUE!	0	#NUM!	#VALUE!	0	#NUM!	#VALUE!
15	TIGRP2P200032	38904027	0.1729	0.000145	0.4251	0.4251	0.371509	0.000831196	0.1729	0.762205	0.000290663	0.4251	0.371509	0.265369	0.4251	0.371509	0.000659186
39	BICF2G630534971	21873631	0.8195	0.05718	0.001111	0.8195	0.086451	0.00309778	0.8195	0.086451	0.190276	0.8195	0.086451	0.00728513	0.05718	1.24276	0.000677455
37	BICF2G630132196	29864272	0.2598	0.0006901	0.09319	0.2598	0.585361	0.00121125	0.2598	0.585361	0.00172592	0.2598	0.585361	0.114298	0.09319	1.03063	0.000685021
25	BICF2G63096461	30753667	0.07217	0.005872	0.01099	0.07217	1.14164	0.00041283	0.07217	1.14164	0.003715	0.07217	1.14164	0.00645583	0.01099	1.959	0.000687172
1	BICF2P1382039	6149944	NA	NA	NA	0	#NUM!	#VALUE!	0	#NUM!	#VALUE!	0	#NUM!	#VALUE!	0	#NUM!	#VALUE!
1	BICF2P562904	6163669	NA	NA	NA	0	#NUM!	#VALUE!	0	#NUM!	#VALUE!	0	#NUM!	#VALUE!	0	#NUM!	#VALUE!
1	BICF2P551100	113570231	0.04698	0.0002923	NA	0.04698	1.32809	#VALUE!	0.04698	1.32809	0.000167475	0.04698	1.32809	#VALUE!	0.0002923	3.53417	#VALUE!
15	BICF2P1472383	42546496	0.3011	0.0001022	0.6461	0.6461	0.1897	0.00140016	0.3011	0.521289	0.000350464	0.6461	0.1897	0.513026	0.6461	0.1897	0.000701609
15	BICF2P405177	36145455	0.1666	0.0001199	0.5665	0.5665	0.2468	0.000874132	0.1666	0.778325	0.000236129	0.5665	0.2468	0.317154	0.5665	0.2468	0.000719793
15	BICF2P405179	36146624	0.1666	0.0001199	0.5665	0.5665	0.2468	0.000874132	0.1666	0.778325	0.000236129	0.5665	0.2468	0.317154	0.5665	0.2468	0.000719793
1	BICF2P743012	6259531	NA	NA	NA	0	#NUM!	#VALUE!	0	#NUM!	#VALUE!	0	#NUM!	#VALUE!	0	#NUM!	#VALUE!
1	BICF2S22915355	112455801	NA	0.0003031	NA	0.0003031	3.51841	#VALUE!	0.0003031	3.51841	#VALUE!	0	#NUM!	#VALUE!	0.0003031	3.51841	#VALUE!
1	BICF2P545866	6288097	NA	NA	NA	0	#NUM!	#VALUE!	0	#NUM!	#VALUE!	0	#NUM!	#VALUE!	0	#NUM!	#VALUE!
3	BICF2G630107149	37262769	0.9834	0.001096	0.06272	0.9834	0.0072698	0.00383293	0.9834	0.0072698	0.00844227	0.9834	0.0072698	0.233505	0.06272	1.20259	0.000727636
1	BICF2P396988	6316146	NA	NA	NA	0	#NUM!	#VALUE!	0	#NUM!	#VALUE!	0	#NUM!	#VALUE!	0	#NUM!	#VALUE!
1	TIGRP2P2693	6328418	NA	NA	NA	0	#NUM!	#VALUE!	0	#NUM!	#VALUE!	0	#NUM!	#VALUE!	0	#NUM!	#VALUE!
1	BICF2P1097647	6343123	NA	NA	NA	0	#NUM!	#VALUE!	0	#NUM!	#VALUE!	0	#NUM!	#VALUE!	0	#NUM!	#VALUE!
1	BICF2P813346	6350965	NA	NA	NA	0	#NUM!	#VALUE!	0	#NUM!	#VALUE!	0	#NUM!	#VALUE!	0	#NUM!	#VALUE!
12	BICF2P1378390	35682763	0.4931	0.001237	0.05764	0.4931	0.307065	0.00224468	0.4931	0.307065	0.00512499	0.4931	0.307065	0.129622	0.05764	1.23928	0.000752123
1	BICF2P186872	6390613	NA	NA	NA	0	#NUM!	#VALUE!	0	#NUM!	#VALUE!	0	#NUM!	#VALUE!	0	#NUM!	#VALUE!
1	BICF2P297203	6397610	NA	NA	NA	0	#NUM!	#VALUE!	0	#NUM!	#VALUE!	0	#NUM!	#VALUE!	0	#NUM!	#VALUE!
18	BICF2P827525	33163911	0.8719	0.0001492	0.4837	0.8719	0.0595333	0.00361575	0.8719	0.0595333	0.00129402	0.8719	0.0595333	0.785854	0.4837	0.315424	0.0007604
24	BICF2P474484	14202708	0.02585	0.0007113	0.1019	0.1019	0.991826	0.000189509	0.02585	1.58754	0.000218878	0.1019	0.991826	0.0182787	0.1019	0.991826	0.000763388
1	BICF2P355654	6448929	NA	NA	NA	0	#NUM!	#VALUE!	0	#NUM!	#VALUE!	0	#NUM!	#VALUE!	0	#NUM!	#VALUE!
24	BICF2G630509874	14226730	0.02585	0.0007113	0.1019	0.1019	0.991826	0.000189509	0.02585	1.58754	0.000218878	0.1019	0.991826	0.0182787	0.1019	0.991826	0.000763388
16	BICF2G630115238	37594687	0.3946	0.0009088	0.08128	0.3946	0.403843	0.00192297	0.3946	0.403843	0.00320358	0.3946	0.403843	0.142396	0.08128	1.09002	0.000776584
1	BICF2P760210	110963378	0.006563	0.0001993	0.3712	0.3712	0.430392	5.88538e-05	0.006563	2.1829	1.90276e-05	0.3712	0.430392	0.0170955	0.3712	0.430392	0.000777658
39	BICF2P831390	8797994	0.4821	0.0001899	0.393	0.4821	0.316863	0.00228776	0.4821	0.316863	0.000942846	0.4821	0.316863	0.50465	0.393	0.405607	0.000783843
15	BICF2P244321	39760788	0.2699	0.0002761	0.2721	0.2721	0.565271	0.00142325	0.2699	0.568797	0.000782785	0.2721	0.565271	0.265212	0.2721	0.565271	0.000788556
1	BICF2P1214242	113192357	0.3311	0.0002923	0.2581	0.3311	0.480041	0.00169235	0.3311	0.480041	0.000991329	0.3311	0.480041	0.295659	0.2581	0.588212	0.000791554
9	BICF2G630840029	43772831	0.9346	0.007019	0.01108	0.9346	0.0293742	0.00406552	0.9346	0.0293742	0.0395354	0.9346	0.0293742	0.057682	0.01108	1.95546	0.000813616
9	BICF2S23218329	48536412	0.3658	0.00036	NA	0.3658	0.436756	#VALUE!	0.3658	0.436756	0.00130833	0.3658	0.436756	#VALUE!	0.00036	3.4437	#VALUE!
13	TIGRP2P185059	64148969	0.5294	0.001997	0.03923	0.5294	0.276216	0.00257137	0.5294	0.276216	0.00830135	0.5294	0.276216	0.101232	0.03923	1.40638	0.000819024
1	G6F32S60	6620867	NA	NA	NA	0	#NUM!	#VALUE!	0	#NUM!	#VALUE!	0	#NUM!	#VALUE!	0	#NUM!	#VALUE!
18	BICF2P1466354	4937944	0.3376	0.2399	0.0003291	0.3376	0.471598	0.00178581	0.3376	0.471598	0.284553	0.3376	0.471598	0.00112271	0.2399	0.61997	0.000824777
1	BICF2S23763002	6669016	NA	NA	NA	0	#NUM!	#VALUE!	0	#NUM!	#VALUE!	0	#NUM!	#VALUE!	0	#NUM!	#VALUE!
1	BICF2G630708371	6670039	NA	NA	NA	0	#NUM!	#VALUE!	0	#NUM!	#VALUE!	0	#NUM!	#VALUE!	0	#NUM!	#VALUE!
1	BICF2P312980	6684217	NA	NA	NA	0	#NUM!	#VALUE!	0	#NUM!	#VALUE!	0	#NUM!	#VALUE!	0	#NUM!	#VALUE!
7	BICF2G630563882	64516470	0.002282	NA	NA	0.002282	2.64168	#VALUE!	0.002282	2.64168	#VALUE!	0.002282	2.64168	#VALUE!	0	#NUM!	#VALUE!
15	TIGRP2P200259	39690799	0.1523	0.0002277	0.3475	0.3475	0.459045	0.000921526	0.1523	0.8173	0.000390808	0.3475	0.459045	0.208463	0.3475	0.459045	0.000826427
15	BICF2P1197030	39698607	0.1523	0.0002277	0.3475	0.3475	0.459045	0.000921526	0.1523	0.8173	0.000390808	0.3475	0.459045	0.208463	0.3475	0.459045	0.000826427
38	BICF2P1129874	11714169	0.1306	0.0001616	0.4935	0.4935	0.306713	0.000815292	0.1306	0.884057	0.000248321	0.4935	0.306713	0.241166	0.4935	0.306713	0.000832316
18	BICF2G630696581	41047574	0.6881	0.002759	0.0294	0.6881	0.162348	0.0032791	0.6881	0.162348	0.0137956	0.6881	0.162348	0.0991395	0.0294	1.53165	0.000845186
1	BICF2P1456257	114433620	0.1732	0.001429	0.05719	0.1732	0.761452	0.00105451	0.1732	0.761452	0.00230279	0.1732	0.761452	0.0556152	0.05719	1.24268	0.000850928
1	BICF2P1160722	6840010	NA	NA	NA	0	#NUM!	#VALUE!	0	#NUM!	#VALUE!	0	#NUM!	#VALUE!	0	#NUM!	#VALUE!
25	BICF2P947597	21520139	0.2359	0.00185	0.04447	0.2359	0.627272	0.00137229	0.2359	0.627272	0.00381292	0.2359	0.627272	0.0582986	0.04447	1.35193	0.000856056
1	BICF2P132796	6859096	NA	NA	NA	0	#NUM!	#VALUE!	0	#NUM!	#VALUE!	0	#NUM!	#VALUE!	0	#NUM!	#VALUE!
39	BICF2G630534989	21861870	0.7705	0.07475	0.001111	0.7705	0.113227	0.00366547	0.7705	0.113227	0.221989	0.7705	0.113227	0.00690231	0.07475	1.12639	0.000863368
25	TIGRP2P336240	7335862	NA	0.0003729	NA	0.0003729	3.42841	#VALUE!	0.0003729	3.42841	#VALUE!	0	#NUM!	#VALUE!	0.0003729	3.42841	#VALUE!
1	BICF2P1040233	6909910	NA	NA	NA	0	#NUM!	#VALUE!	0	#NUM!	#VALUE!	0	#NUM!	#VALUE!	0	#NUM!	#VALUE!
1	BICF2P1148306	6931354	NA	NA	NA	0	#NUM!	#VALUE!	0	#NUM!	#VALUE!	0	#NUM!	#VALUE!	0	#NUM!	#VALUE!
25	BICF2P104830	7353147	NA	0.0003729	NA	0.0003729	3.42841	#VALUE!	0.0003729	3.42841	#VALUE!	0	#NUM!	#VALUE!	0.0003729	3.42841	#VALUE!
18	TIGRP2P248889	35733240	0.03814	0.001923	0.04326	0.04326	1.36391	0.000297643	0.03814	1.41862	0.000771597	0.04326	1.36391	0.0122211	0.04326	1.36391	0.000864699
25	BICF2S22950994	7365320	NA	0.0003729	NA	0.0003729	3.42841	#VALUE!	0.0003729	3.42841	#VALUE!	0	#NUM!	#VALUE!	0.0003729	3.42841	#VALUE!
25	BICF2P1169113	7373152	NA	0.0003729	NA	0.0003729	3.42841	#VALUE!	0.0003729	3.42841	#VALUE!	0	#NUM!	#VALUE!	0.0003729	3.42841	#VALUE!
25	BICF2S23339320	7416315	NA	0.0003729	NA	0.0003729	3.42841	#VALUE!	0.0003729	3.42841	#VALUE!	0	#NUM!	#VALUE!	0.0003729	3.42841	#VALUE!
25	BICF2P1238933	7172163	0.9931	0.0003729	NA	0.9931	0.00300702	#VALUE!	0.9931	0.00300702	0.00329633	0.9931	0.00300702	#VALUE!	0.0003729	3.42841	#VALUE!
15	BICF2S2432321	36397137	0.2723	0.0007641	0.1168	0.2723	0.564952	0.00165423	0.2723	0.564952	0.00197196	0.2723	0.564952	0.141472	0.1168	0.932557	0.000921394
25	TIGRP2P336011	6433664	0.4315	0.0002542	0.3542	0.4315	0.365019	0.00243697	0.4315	0.365019	0.0011098	0.4315	0.365019	0.439924	0.3542	0.450751	0.000928764
18	BICF2P1296589	30978982	0.92	0.0007128	0.1265	0.92	0.0362122	0.00452531	0.92	0.0362122	0.00546241	0.92	0.0362122	0.366701	0.1265	0.897909	0.000929989
2	BICF2P496404	76545754	0.1426	0.008607	0.01062	0.1426	0.84588	0.000984181	0.1426	0.84588	0.00945421	0.1426	0.84588	0.0113471	0.01062	1.97388	0.000941503
1	BICF2S23529562	122448288	0.2655	0.0003926	NA	0.2655	0.575935	#VALUE!	0.2655	0.575935	0.00105995	0.2655	0.575935	#VALUE!	0.0003926	3.40605	#VALUE!
2	BICF2P1068156	18147142	0.1413	0.0004008	NA	0.1413	0.849858	#VALUE!	0.1413	0.849858	0.000610443	0.1413	0.849858	#VALUE!	0.0004008	3.39707	#VALUE!
2	BICF2P1068161	18146536	0.1461	0.0004008	NA	0.1461	0.83535	#VALUE!	0.1461	0.83535	0.000629224	0.1461	0.83535	#VALUE!	0.0004008	3.39707	#VALUE!
1	TIGRP2P2771	7118224	NA	NA	NA	0	#NUM!	#VALUE!	0	#NUM!	#VALUE!	0	#NUM!	#VALUE!	0	#NUM!	#VALUE!
18	BICF2P1290044	33065256	0.597	0.0001685	0.5557	0.597	0.224026	0.00328319	0.597	0.224026	0.00102651	0.597	0.224026	0.697797	0.5557	0.25516	0.000962207
36	BICF2P92014	29651125	0.345	0.0001082	0.8808	0.8808	0.0551227	0.00212405	0.345	0.462181	0.000417926	0.8808	0.0551227	0.665834	0.8808	0.0551227	0.000977657
18	BICF2S22948596	31503526	0.5231	0.003574	0.02678	0.5231	0.281415	0.00300043	0.5231	0.281415	0.0136142	0.5231	0.281415	0.0737986	0.02678	1.57219	0.000981444
1	BICF2S2343850	29668952	0.3187	0.0001736	0.5545	0.5545	0.256098	0.00200601	0.3187	0.496618	0.000597649	0.5545	0.256098	0.483008	0.5545	0.256098	0.000986528
15	BICF2S23058899	36133460	0.8313	0.0001199	0.8029	0.8313	0.0802422	0.00439552	0.8313	0.0802422	0.00101802	0.8313	0.0802422	0.937294	0.8029	0.0953385	0.000986588
12	BICF2P440091	36485265	0.02763	0.0001147	0.8623	0.8623	0.0643416	0.000261965	0.02763	1.55862	4.32972e-05	0.8623	0.0643416	0.112861	0.8623	0.0643416	0.00101095
25	BICF2S23011459	24430650	0.04224	0.007673	0.0133	0.04224	1.37428	0.000386536	0.04224	1.37428	0.00292813	0.04224	1.37428	0.00476646	0.0133	1.87615	0.0010399
13	BICF2G630747365	63713090	0.2007	0.003834	0.02743	0.2007	0.697453	0.00147154	0.2007	0.697453	0.00628652	0.2007	0.697453	0.0341436	0.02743	1.56177	0.00106849
18	BICF2P488640	33121161	0.3161	0.0002197	0.4837	0.4837	0.315424	0.00216192	0.3161	0.500176	0.0007344	0.4837	0.315424	0.440037	0.4837	0.315424	0.00107858
18	BICF2P1053605	33134423	0.7548	0.0002197	0.4837	0.7548	0.122168	0.00440372	0.7548	0.122168	0.0016093	0.7548	0.122168	0.732966	0.4837	0.315424	0.00107858
7	BICF2S2326095	6260695	0.3187	0.0004266	NA	0.3187	0.496618	#VALUE!	0.3187	0.496618	0.00134641	0.3187	0.496618	#VALUE!	0.0004266	3.36998	#VALUE!
7	BICF2P898481	6181921	0.6325	0.0004266	NA	0.6325	0.198939	#VALUE!	0.6325	0.198939	0.00248717	0.6325	0.198939	#VALUE!	0.0004266	3.36998	#VALUE!
12	BICF2S23659596	35040782	0.1477	0.0004408	NA	0.1477	0.83062	#VALUE!	0.1477	0.83062	0.000692696	0.1477	0.83062	#VALUE!	0.0004408	3.35576	#VALUE!
18	BICF2P1053603	33135590	0.7548	0.0002197	0.4837	0.7548	0.122168	0.00440372	0.7548	0.122168	0.0016093	0.7548	0.122168	0.732966	0.4837	0.315424	0.00107858
1	BICF2P1283109	7307484	NA	NA	NA	0	#NUM!	#VALUE!	0	#NUM!	#VALUE!	0	#NUM!	#VALUE!	0	#NUM!	#VALUE!
1	BICF2P244730	7314366	NA	NA	NA	0	#NUM!	#VALUE!	0	#NUM!	#VALUE!	0	#NUM!	#VALUE!	0	#NUM!	#VALUE!
13	BICF2P631480	64123687	NA	0.0004408	NA	0.0004408	3.35576	#VALUE!	0.0004408	3.35576	#VALUE!	0	#NUM!	#VALUE!	0.0004408	3.35576	#VALUE!
39	BICF2P624626	21780881	0.8261	0.09572	0.001111	0.8261	0.0829674	0.00474015	0.8261	0.0829674	0.279715	0.8261	0.0829674	0.00733644	0.09572	1.019	0.00107928
25	TIGRP2P326351	22427836	0.8462	0.008304	0.01309	0.8462	0.072527	0.00491939	0.8462	0.072527	0.0418661	0.8462	0.072527	0.0609544	0.01309	1.88306	0.00110079
12	BICF2P604406	36454666	0.01496	0.0001394	0.7818	0.7818	0.106904	0.000168137	0.01496	1.82507	2.93639e-05	0.7818	0.106904	0.0637245	0.7818	0.106904	0.00110338
26	BICF2S23329455	31345171	0.9418	0.000576	0.1893	0.9418	0.0260413	0.00537636	0.9418	0.0260413	0.00462156	0.9418	0.0260413	0.485711	0.1893	0.722849	0.00110387
1	BICF2P1255280	7427961	NA	NA	NA	0	#NUM!	#VALUE!	0	#NUM!	#VALUE!	0	#NUM!	#VALUE!	0	#NUM!	#VALUE!
12	BICF2P1005060	36536968	0.4857	0.0001147	0.956	0.956	0.0195421	0.00315592	0.4857	0.313632	0.000601407	0.956	0.0195421	0.820545	0.956	0.0195421	0.00110949
1	BICF2P1469700	7451884	NA	NA	NA	0	#NUM!	#VALUE!	0	#NUM!	#VALUE!	0	#NUM!	#VALUE!	0	#NUM!	#VALUE!
1	TIGRP2P2790	7461216	NA	NA	NA	0	#NUM!	#VALUE!	0	#NUM!	#VALUE!	0	#NUM!	#VALUE!	0	#NUM!	#VALUE!
1	BICF2P922651	7471828	NA	NA	NA	0	#NUM!	#VALUE!	0	#NUM!	#VALUE!	0	#NUM!	#VALUE!	0	#NUM!	#VALUE!
1	BICF2P1208544	7477002	NA	NA	NA	0	#NUM!	#VALUE!	0	#NUM!	#VALUE!	0	#NUM!	#VALUE!	0	#NUM!	#VALUE!
1	BICF2P636148	7487312	NA	NA	NA	0	#NUM!	#VALUE!	0	#NUM!	#VALUE!	0	#NUM!	#VALUE!	0	#NUM!	#VALUE!
1	BICF2P313176	7501259	NA	NA	NA	0	#NUM!	#VALUE!	0	#NUM!	#VALUE!	0	#NUM!	#VALUE!	0	#NUM!	#VALUE!
1	TIGRP2P2811	7520797	NA	NA	NA	0	#NUM!	#VALUE!	0	#NUM!	#VALUE!	0	#NUM!	#VALUE!	0	#NUM!	#VALUE!
1	TIGRP2P2813	7524846	NA	NA	NA	0	#NUM!	#VALUE!	0	#NUM!	#VALUE!	0	#NUM!	#VALUE!	0	#NUM!	#VALUE!
35	TIGRP2P407733	18338700	0.5137	0.0002921	0.3939	0.5137	0.28929	0.00343597	0.5137	0.28929	0.00147119	0.5137	0.28929	0.52565	0.3939	0.404614	0.00115864
1	BICF2P370160	7577154	NA	NA	NA	0	#NUM!	#VALUE!	0	#NUM!	#VALUE!	0	#NUM!	#VALUE!	0	#NUM!	#VALUE!
1	BICF2P205074	7582839	NA	NA	NA	0	#NUM!	#VALUE!	0	#NUM!	#VALUE!	0	#NUM!	#VALUE!	0	#NUM!	#VALUE!
18	BICF2S23317013	33766530	0.1529	0.000449	0.2593	0.2593	0.586197	0.00127702	0.1529	0.815593	0.000726783	0.2593	0.586197	0.167617	0.2593	0.586197	0.00117104
1	TIGRP2P2822	7602641	NA	NA	NA	0	#NUM!	#VALUE!	0	#NUM!	#VALUE!	0	#NUM!	#VALUE!	0	#NUM!	#VALUE!
27	BICF2S23342284	27233389	0.7572	0.0004505	NA	0.7572	0.120789	#VALUE!	0.7572	0.120789	0.00306436	0.7572	0.120789	#VALUE!	0.0004505	3.34631	#VALUE!
1	BICF2P21025	7662030	NA	NA	NA	0	#NUM!	#VALUE!	0	#NUM!	#VALUE!	0	#NUM!	#VALUE!	0	#NUM!	#VALUE!
1	BICF2P659809	7673108	NA	NA	NA	0	#NUM!	#VALUE!	0	#NUM!	#VALUE!	0	#NUM!	#VALUE!	0	#NUM!	#VALUE!
25	BICF2G63096505	30811703	0.3887	0.02051	0.005687	0.3887	0.410385	0.0027663	0.3887	0.410385	0.0464924	0.3887	0.410385	0.0157269	0.02051	1.68803	0.00117298
38	BICF2P1003572	11361700	0.6004	0.0009486	0.1252	0.6004	0.221559	0.00400283	0.6004	0.221559	0.00482439	0.6004	0.221559	0.26971	0.1252	0.902396	0.0011922
7	BICF2G630549059	5509268	0.9453	0.001289	0.09219	0.9453	0.0244303	0.00577894	0.9453	0.0244303	0.00939474	0.9453	0.0244303	0.2998	0.09219	1.03532	0.00119282
25	BICF2G63094355	27583158	0.9239	0.001332	0.0904	0.9239	0.034375	0.0057341	0.9239	0.034375	0.00947617	0.9239	0.034375	0.290874	0.0904	1.04383	0.00120709
12	BICF2S23043309	35652457	0.3554	0.001545	0.07798	0.3554	0.449283	0.00263956	0.3554	0.449283	0.00467127	0.3554	0.449283	0.127092	0.07798	1.10802	0.00120769
1	BICF2P378388	29542070	0.521	0.0004969	NA	0.521	0.283162	#VALUE!	0.521	0.283162	0.00239705	0.521	0.283162	#VALUE!	0.0004969	3.30373	#VALUE!
12	BICF2S23553700	35037341	0.1477	0.000498	NA	0.1477	0.83062	#VALUE!	0.1477	0.83062	0.000773609	0.1477	0.83062	#VALUE!	0.000498	3.30277	#VALUE!
1	BICF2P297634	7795698	NA	NA	NA	0	#NUM!	#VALUE!	0	#NUM!	#VALUE!	0	#NUM!	#VALUE!	0	#NUM!	#VALUE!
1	BICF2P409300	7806572	NA	NA	NA	0	#NUM!	#VALUE!	0	#NUM!	#VALUE!	0	#NUM!	#VALUE!	0	#NUM!	#VALUE!
12	BICF2S23249327	35604175	0.7838	0.001545	0.07798	0.7838	0.105795	0.00502491	0.7838	0.105795	0.00934426	0.7838	0.105795	0.231947	0.07798	1.10802	0.00120769
1	BICF2S23034820	112410755	NA	0.0005239	NA	0.0005239	3.28075	#VALUE!	0.0005239	3.28075	#VALUE!	0	#NUM!	#VALUE!	0.0005239	3.28075	#VALUE!
13	BICF2G630606810	14081168	0.5756	0.0005329	NA	0.5756	0.239879	#VALUE!	0.5756	0.239879	0.00278809	0.5756	0.239879	#VALUE!	0.0005329	3.27335	#VALUE!
1	TIGRP2P2872	7849146	NA	NA	NA	0	#NUM!	#VALUE!	0	#NUM!	#VALUE!	0	#NUM!	#VALUE!	0	#NUM!	#VALUE!
1	BICF2P629022	7860557	NA	NA	NA	0	#NUM!	#VALUE!	0	#NUM!	#VALUE!	0	#NUM!	#VALUE!	0	#NUM!	#VALUE!
1	BICF2P146323	7880699	NA	NA	NA	0	#NUM!	#VALUE!	0	#NUM!	#VALUE!	0	#NUM!	#VALUE!	0	#NUM!	#VALUE!
1	BICF2P931405	7888709	NA	NA	NA	0	#NUM!	#VALUE!	0	#NUM!	#VALUE!	0	#NUM!	#VALUE!	0	#NUM!	#VALUE!
1	BICF2P572263	7894866	NA	NA	NA	0	#NUM!	#VALUE!	0	#NUM!	#VALUE!	0	#NUM!	#VALUE!	0	#NUM!	#VALUE!
1	BICF2P1275198	7902774	NA	NA	NA	0	#NUM!	#VALUE!	0	#NUM!	#VALUE!	0	#NUM!	#VALUE!	0	#NUM!	#VALUE!
12	BICF2S23757249	35768573	0.4097	0.001545	0.0796	0.4097	0.387534	0.00301605	0.4097	0.387534	0.00529497	0.4097	0.387534	0.144246	0.0796	1.09909	0.00123025
1	BICF2P1031026	7930731	NA	NA	NA	0	#NUM!	#VALUE!	0	#NUM!	#VALUE!	0	#NUM!	#VALUE!	0	#NUM!	#VALUE!
15	TIGRP2P199565	36399326	0.7736	0.0007641	0.1626	0.7736	0.111484	0.00509703	0.7736	0.111484	0.00498511	0.7736	0.111484	0.386565	0.1626	0.788879	0.00124159
30	BICF2G630395219	41428051	0.5136	0.00203	0.06128	0.5136	0.289375	0.00366096	0.5136	0.289375	0.00820119	0.5136	0.289375	0.140328	0.06128	1.21268	0.00124299
1	TIGRP2P2903	7959010	NA	NA	NA	0	#NUM!	#VALUE!	0	#NUM!	#VALUE!	0	#NUM!	#VALUE!	0	#NUM!	#VALUE!
7	BICF2G630564337	64939491	0.5935	0.0005413	0.2301	0.5935	0.226579	0.00412163	0.5935	0.226579	0.00290525	0.5935	0.226579	0.408458	0.2301	0.638083	0.00124438
1	TIGRP2P2911	7981067	NA	NA	NA	0	#NUM!	#VALUE!	0	#NUM!	#VALUE!	0	#NUM!	#VALUE!	0	#NUM!	#VALUE!
39	BICF2G630538102	8924961	0.7615	0.0005416	NA	0.7615	0.11833	#VALUE!	0.7615	0.11833	0.00362667	0.7615	0.11833	#VALUE!	0.0005416	3.26632	#VALUE!
25	BICF2S23524323	9483406	0.9169	0.0005363	0.2339	0.9169	0.037678	0.00588963	0.9169	0.037678	0.00423755	0.9169	0.037678	0.544654	0.2339	0.63097	0.00125236
15	BICF2G630436481	27664817	0.5445	0.006486	0.01935	0.5445	0.264002	0.00386687	0.5445	0.264002	0.0234712	0.5445	0.264002	0.0585063	0.01935	1.71332	0.00125293
25	BICF2G630468834	13420998	0.5231	0.003545	0.03548	0.5231	0.281415	0.00374943	0.5231	0.281415	0.0135189	0.5231	0.281415	0.0925524	0.03548	1.45002	0.00125538
32	BICF2G630590357	25156154	0.1996	0.0004505	0.2855	0.2855	0.544394	0.00173116	0.1996	0.699839	0.000927666	0.2855	0.544394	0.220247	0.2855	0.544394	0.00128086
18	BICF2P1006929	5512082	0.8394	0.3587	0.0003642	0.8394	0.076031	0.00566805	0.8394	0.076031	0.662506	0.8394	0.076031	0.00277978	0.3587	0.445269	0.00129895
25	BICF2G63096543	30882168	0.7691	0.01514	0.008723	0.7691	0.114017	0.00532912	0.7691	0.114017	0.0634951	0.7691	0.114017	0.0402822	0.01514	1.81987	0.00131171
27	BICF2P1255638	27169754	0.6052	0.000582	NA	0.6052	0.218101	#VALUE!	0.6052	0.218101	0.00315286	0.6052	0.218101	#VALUE!	0.000582	3.23508	#VALUE!
39	BICF2G630538257	8418704	NA	0.0005888	NA	0.0005888	3.23003	#VALUE!	0.0005888	3.23003	#VALUE!	0	#NUM!	#VALUE!	0.0005888	3.23003	#VALUE!
25	BICF2P177820	7200136	0.9931	0.0003729	0.3542	0.9931	0.00300702	0.00654433	0.9931	0.00300702	0.00329633	0.9931	0.00300702	0.719277	0.3542	0.450751	0.00131184
25	BICF2G630100209	34802950	0.5619	0.2414	0.0005499	0.5619	0.250341	0.00415181	0.5619	0.250341	0.40662	0.5619	0.250341	0.0028063	0.2414	0.617263	0.00131778
36	BICF2G630757340	30133961	0.9127	0.0006006	NA	0.9127	0.0396719	#VALUE!	0.9127	0.0396719	0.00466432	0.9127	0.0396719	#VALUE!	0.0006006	3.22141	#VALUE!
24	BICF2G630509857	14256014	0.2213	0.0003748	0.3542	0.3542	0.450751	0.00193553	0.2213	0.655019	0.00086239	0.3542	0.450751	0.277961	0.3542	0.450751	0.00131785
4	BICF2S22923387	55528835	0.1949	0.01566	0.008508	0.1949	0.710188	0.00174765	0.1949	0.710188	0.0207298	0.1949	0.710188	0.0122741	0.01566	1.80521	0.00132215
10	BICF2P331380	53804944	0.1455	0.0006334	NA	0.1455	0.837137	#VALUE!	0.1455	0.837137	0.000948506	0.1455	0.837137	#VALUE!	0.0006334	3.19832	#VALUE!
18	BICF2P1453649	35688257	0.04005	0.0006356	NA	0.04005	1.3974	#VALUE!	0.04005	1.3974	0.000294741	0.04005	1.3974	#VALUE!	0.0006356	3.19682	#VALUE!
18	BICF2P1123302	35709988	NA	0.0006356	NA	0.0006356	3.19682	#VALUE!	0.0006356	3.19682	#VALUE!	0	#NUM!	#VALUE!	0.0006356	3.19682	#VALUE!
4	BICF2P1069729	55545058	0.1949	0.01566	0.008508	0.1949	0.710188	0.00174765	0.1949	0.710188	0.0207298	0.1949	0.710188	0.0122741	0.01566	1.80521	0.00132215
12	BICF2P233262	36432743	0.4039	0.0001394	0.9706	0.9706	0.0129597	0.00322303	0.4039	0.393726	0.000607221	0.9706	0.0129597	0.759129	0.9706	0.0129597	0.00134057
12	BICF2S22918677	35735957	0.4931	0.001735	0.0796	0.4931	0.307065	0.00385597	0.4931	0.307065	0.0068988	0.4931	0.307065	0.166336	0.0796	1.09909	0.00136552
25	BICF2G630470375	10259069	0.7506	0.0006485	NA	0.7506	0.124591	#VALUE!	0.7506	0.124591	0.00419967	0.7506	0.124591	#VALUE!	0.0006485	3.18809	#VALUE!
18	BICF2G630699967	36488895	0.5212	0.001558	0.08867	0.5212	0.282996	0.00403454	0.5212	0.282996	0.00659041	0.5212	0.282996	0.1883	0.08867	1.05222	0.00136589
18	BICF2G630699963	36489613	0.5212	0.001558	0.08867	0.5212	0.282996	0.00403454	0.5212	0.282996	0.00659041	0.5212	0.282996	0.1883	0.08867	1.05222	0.00136589
16	BICF2S23536190	24795111	0.6374	0.004707	0.02948	0.6374	0.195588	0.00476611	0.6374	0.195588	0.0204288	0.6374	0.195588	0.0934717	0.02948	1.53047	0.00137135
12	BICF2P41525	35599672	0.5185	0.001545	0.08983	0.5185	0.285251	0.00403266	0.5185	0.285251	0.00651244	0.5185	0.285251	0.189412	0.08983	1.04658	0.00137158
12	BICF2S23212383	35636257	0.918	0.001545	0.08983	0.918	0.0371573	0.0063935	0.918	0.0371573	0.01072	0.918	0.0371573	0.288244	0.08983	1.04658	0.00137158
12	BICF2P755928	35577986	0.977	0.001545	0.08983	0.977	0.0101054	0.00672048	0.977	0.0101054	0.0113149	0.977	0.0101054	0.301303	0.08983	1.04658	0.00137158
1	BICF2S23650932	8357036	NA	NA	NA	0	#NUM!	#VALUE!	0	#NUM!	#VALUE!	0	#NUM!	#VALUE!	0	#NUM!	#VALUE!
15	BICF2P178377	38646852	0.3345	0.0003273	0.4251	0.4251	0.371509	0.00282629	0.3345	0.475604	0.00110793	0.4251	0.371509	0.419556	0.4251	0.371509	0.00137467
17	BICF2S23215022	14209968	0.6451	0.0002852	0.4935	0.6451	0.190373	0.0048681	0.6451	0.190373	0.00176636	0.6451	0.190373	0.682742	0.4935	0.306713	0.00138896
17	BICF2S2397677	14216109	0.6451	0.0002852	0.4935	0.6451	0.190373	0.0048681	0.6451	0.190373	0.00176636	0.6451	0.190373	0.682742	0.4935	0.306713	0.00138896
12	BICF2P737916	29453008	0.608	0.007574	0.01862	0.608	0.216096	0.00464803	0.608	0.216096	0.0293827	0.608	0.216096	0.0620513	0.01862	1.73002	0.00139146
1	BICF2P477053	113207662	0.02328	0.000552	0.2581	0.2581	0.588212	0.000309136	0.02328	1.63302	0.000157575	0.2581	0.588212	0.0367398	0.2581	0.588212	0.00140425
22	BICF2P1162577	32535638	0.2206	0.0009562	0.1506	0.2206	0.656394	0.0020646	0.2206	0.656394	0.0019963	0.2206	0.656394	0.146329	0.1506	0.822175	0.00141781
22	TIGRP2P292412	32517004	0.2749	0.0009562	0.1506	0.2749	0.560825	0.00247482	0.2749	0.560825	0.00242984	0.2749	0.560825	0.173237	0.1506	0.822175	0.00141781
25	BICF2P462950	22445841	0.5718	0.01107	0.01309	0.5718	0.242756	0.00452097	0.5718	0.242756	0.0383745	0.5718	0.242756	0.0441223	0.01309	1.88306	0.00142579
18	TIGRP2P254095	5594969	0.8394	0.3587	0.0004045	0.8394	0.076031	0.00616658	0.8394	0.076031	0.662506	0.8394	0.076031	0.00305174	0.3587	0.445269	0.00142745
2	BICF2S23246391	86509822	0.5951	0.4061	0.0003575	0.5951	0.22541	0.0046766	0.5951	0.22541	0.584886	0.5951	0.22541	0.00201162	0.4061	0.391367	0.00142822
24	TIGRP2P311209	14269362	0.2213	0.0007113	NA	0.2213	0.655019	#VALUE!	0.2213	0.655019	0.0015358	0.2213	0.655019	#VALUE!	0.0007113	3.14795	#VALUE!
7	TIGRP2P104569	79018200	0.268	0.0007113	NA	0.268	0.571865	#VALUE!	0.268	0.571865	0.0018234	0.268	0.571865	#VALUE!	0.0007113	3.14795	#VALUE!
1	BICF2G630715800	31441073	0.8158	0.001083	0.1344	0.8158	0.0884163	0.00604242	0.8158	0.0884163	0.00709602	0.8158	0.0884163	0.352013	0.1344	0.871601	0.00143153
24	BICF2G630510204	13849502	NA	0.0007113	NA	0.0007113	3.14795	#VALUE!	0.0007113	3.14795	#VALUE!	0	#NUM!	#VALUE!	0.0007113	3.14795	#VALUE!
1	BICF2P261197	8539953	NA	NA	NA	0	#NUM!	#VALUE!	0	#NUM!	#VALUE!	0	#NUM!	#VALUE!	0	#NUM!	#VALUE!
24	BICF2G630509521	14631047	NA	0.0007113	NA	0.0007113	3.14795	#VALUE!	0.0007113	3.14795	#VALUE!	0	#NUM!	#VALUE!	0.0007113	3.14795	#VALUE!
9	BICF2P1125643	19623231	0.04971	0.0164	0.008888	0.04971	1.30356	0.000600464	0.04971	1.30356	0.00661328	0.04971	1.30356	0.00385473	0.0164	1.78516	0.00143337
12	BICF2P902881	39643023	0.5458	0.00185	0.0796	0.5458	0.262966	0.00441096	0.5458	0.262966	0.00797492	0.5458	0.262966	0.179702	0.0796	1.09909	0.00144658
25	BICF2S2313988	9848364	0.6544	0.0009277	0.1591	0.6544	0.184157	0.00511727	0.6544	0.184157	0.00510368	0.6544	0.184157	0.33965	0.1591	0.79833	0.00144955
22	TIGRP2P292426	32570823	0.1843	0.0009562	0.155	0.1843	0.734475	0.00182242	0.1843	0.734475	0.00169949	0.1843	0.734475	0.130135	0.155	0.809668	0.00145497
22	BICF2S23025662	32594772	0.1843	0.0009562	0.155	0.1843	0.734475	0.00182242	0.1843	0.734475	0.00169949	0.1843	0.734475	0.130135	0.155	0.809668	0.00145497
22	BICF2P1382529	32609812	0.1924	0.0009562	0.155	0.1924	0.715795	0.00188842	0.1924	0.715795	0.00176627	0.1924	0.715795	0.134572	0.155	0.809668	0.00145497
16	BICF2G630114695	36296418	0.1434	0.001309	0.114	0.1434	0.843451	0.00148844	0.1434	0.843451	0.00179838	0.1434	0.843451	0.0835963	0.114	0.943095	0.00146391
16	BICF2G630114685	36283967	0.4976	0.001309	0.114	0.4976	0.30312	0.00413667	0.4976	0.30312	0.00543002	0.4976	0.30312	0.219504	0.114	0.943095	0.00146391
8	BICF2S23910514	73886625	0.9382	0.005687	0.0266	0.9382	0.0277046	0.00697022	0.9382	0.0277046	0.0332584	0.9382	0.0277046	0.11706	0.0266	1.57512	0.00148195
7	BICF2G630549598	6981944	0.1482	0.0007328	NA	0.1482	0.829152	#VALUE!	0.1482	0.829152	0.00109989	0.1482	0.829152	#VALUE!	0.0007328	3.13501	#VALUE!
17	BICF2P701084	16467199	0.6323	0.0007328	NA	0.6323	0.199077	#VALUE!	0.6323	0.199077	0.0040205	0.6323	0.199077	#VALUE!	0.0007328	3.13501	#VALUE!
17	BICF2P261313	16468088	0.6323	0.0007328	NA	0.6323	0.199077	#VALUE!	0.6323	0.199077	0.0040205	0.6323	0.199077	#VALUE!	0.0007328	3.13501	#VALUE!
8	BICF2S23050696	73926990	0.9382	0.005687	0.0266	0.9382	0.0277046	0.00697022	0.9382	0.0277046	0.0332584	0.9382	0.0277046	0.11706	0.0266	1.57512	0.00148195
7	BICF2P12421	19060460	0.6183	0.177	0.0008676	0.6183	0.208801	0.00504713	0.6183	0.208801	0.351561	0.6183	0.208801	0.00457611	0.177	0.752027	0.00150208
15	BICF2S23212457	42131788	0.6944	0.0007354	NA	0.6944	0.15839	#VALUE!	0.6944	0.15839	0.00438138	0.6944	0.15839	#VALUE!	0.0007354	3.13348	#VALUE!
18	BICF2P153689	9627037	0.5752	0.2528	0.0006077	0.5752	0.240181	0.00476258	0.5752	0.240181	0.42579	0.5752	0.240181	0.00313156	0.2528	0.597223	0.00150262
1	BICF2P700139	8771828	NA	NA	NA	0	#NUM!	#VALUE!	0	#NUM!	#VALUE!	0	#NUM!	#VALUE!	0	#NUM!	#VALUE!
1	BICF2G630715776	31424805	0.8158	0.001083	0.1433	0.8158	0.0884163	0.00636132	0.8158	0.0884163	0.00709602	0.8158	0.0884163	0.367827	0.1433	0.843754	0.00151637
25	BICF2P182198	24627976	0.02825	0.00257	0.0604	0.0604	1.21896	0.000392218	0.02825	1.54898	0.000764541	0.0604	1.21896	0.0125813	0.0604	1.21896	0.00151667
12	BICF2P535086	35728189	0.4931	0.001735	0.08993	0.4931	0.307065	0.00425748	0.4931	0.307065	0.0068988	0.4931	0.307065	0.182512	0.08993	1.0461	0.00152369
18	BICF2P895939	8463602	0.36	0.1695	0.0009356	0.36	0.443697	0.00334012	0.36	0.443697	0.231666	0.36	0.443697	0.00302999	0.1695	0.77083	0.00154607
25	BICF2G63093868	23472083	0.3283	0.02497	0.006357	0.3283	0.483729	0.00310031	0.3283	0.483729	0.0475784	0.3283	0.483729	0.014968	0.02497	1.60258	0.00154739
37	BICF2G630132832	30513537	0.004664	0.002533	0.06329	0.06329	1.19866	8.56864e-05	0.004664	2.33124	0.000145857	0.06329	1.19866	0.00269442	0.06329	1.19866	0.00156119
18	TIGRP2P238123	4824662	0.3376	0.3577	0.0004499	0.3577	0.446481	0.00320768	0.3577	0.446481	0.37604	0.3376	0.471598	0.00148733	0.3577	0.446481	0.00156657
15	BICF2P307089	39561516	0.2054	0.0005686	0.2834	0.2834	0.5476	0.00213572	0.2054	0.6874	0.00117434	0.2834	0.5476	0.223743	0.2834	0.5476	0.00156842
24	BICF2S23217974	14456105	0.9509	0.00167	0.0968	0.9509	0.0218652	0.00742891	0.9509	0.0218652	0.0118231	0.9509	0.0218652	0.311621	0.0968	1.01412	0.00157292
1	BICF2P550202	8892028	NA	NA	NA	0	#NUM!	#VALUE!	0	#NUM!	#VALUE!	0	#NUM!	#VALUE!	0	#NUM!	#VALUE!
1	BICF2G630708927	8907631	NA	NA	NA	0	#NUM!	#VALUE!	0	#NUM!	#VALUE!	0	#NUM!	#VALUE!	0	#NUM!	#VALUE!
1	BICF2G630708932	8927111	NA	NA	NA	0	#NUM!	#VALUE!	0	#NUM!	#VALUE!	0	#NUM!	#VALUE!	0	#NUM!	#VALUE!
12	BICF2S23052435	29835095	0.5623	0.0256	0.006328	0.5623	0.250032	0.00488089	0.5623	0.250032	0.0754419	0.5623	0.250032	0.0236213	0.0256	1.59176	0.00157589
1	BICF2P239737	8951548	NA	NA	NA	0	#NUM!	#VALUE!	0	#NUM!	#VALUE!	0	#NUM!	#VALUE!	0	#NUM!	#VALUE!
1	BICF2P616849	8974300	NA	NA	NA	0	#NUM!	#VALUE!	0	#NUM!	#VALUE!	0	#NUM!	#VALUE!	0	#NUM!	#VALUE!
38	BICF2P866460	11489608	0.2824	0.000825	NA	0.2824	0.549135	#VALUE!	0.2824	0.549135	0.00218175	0.2824	0.549135	#VALUE!	0.000825	3.08355	#VALUE!
15	BICF2P1309224	39210513	0.06919	0.0002761	0.5889	0.5889	0.229958	0.000869845	0.06919	1.15996	0.000226674	0.5889	0.229958	0.171149	0.5889	0.229958	0.00158112
1	BICF2G630708937	9031691	NA	NA	NA	0	#NUM!	#VALUE!	0	#NUM!	#VALUE!	0	#NUM!	#VALUE!	0	#NUM!	#VALUE!
1	BICF2G630708939	9043732	NA	NA	NA	0	#NUM!	#VALUE!	0	#NUM!	#VALUE!	0	#NUM!	#VALUE!	0	#NUM!	#VALUE!
15	TIGRP2P200265	39712997	0.3011	0.0003886	0.4324	0.4324	0.364114	0.00302625	0.3011	0.521289	0.00117631	0.4324	0.364114	0.395628	0.4324	0.364114	0.00162845
9	BICF2P769724	50671173	0.1886	0.000369	0.4565	0.4565	0.340559	0.00206472	0.1886	0.724458	0.0007358	0.4565	0.340559	0.297228	0.4565	0.340559	0.00163208
18	BICF2P864901	9658388	0.4787	0.2083	0.0008115	0.4787	0.319937	0.00443507	0.4787	0.319937	0.329598	0.4787	0.319937	0.0034392	0.2083	0.681311	0.00163718
1	BICF2G630708983	9086282	NA	NA	NA	0	#NUM!	#VALUE!	0	#NUM!	#VALUE!	0	#NUM!	#VALUE!	0	#NUM!	#VALUE!
18	BICF2P739333	9640687	0.5974	0.2083	0.0008115	0.5974	0.223735	0.00530415	0.5974	0.223735	0.383761	0.5974	0.223735	0.00418461	0.2083	0.681311	0.00163718
17	BICF2G630219647	14791491	0.7695	0.000271	0.6243	0.7695	0.113791	0.00650507	0.7695	0.113791	0.00197595	0.7695	0.113791	0.832598	0.6243	0.204607	0.00163848
1	BICF2G630709032	9125799	NA	NA	NA	0	#NUM!	#VALUE!	0	#NUM!	#VALUE!	0	#NUM!	#VALUE!	0	#NUM!	#VALUE!
4	BICF2P1296764	34877582	0.2665	0.3709	0.0004584	0.3709	0.430743	0.00276492	0.3709	0.430743	0.327592	0.2665	0.574303	0.00122288	0.3709	0.430743	0.00164573
4	BICF2S2362263	34882645	0.9162	0.3709	0.0004584	0.9162	0.0380097	0.00750798	0.9162	0.0380097	0.7066	0.9162	0.0380097	0.0036855	0.3709	0.430743	0.00164573
4	BICF2P1064737	34862452	0.9465	0.3709	0.0004584	0.9465	0.0238794	0.00770522	0.9465	0.0238794	0.718546	0.9465	0.0238794	0.00379327	0.3709	0.430743	0.00164573
25	BICF2P551150	30937114	0.1264	0.02051	0.008347	0.1264	0.898253	0.00150232	0.1264	0.898253	0.018031	0.1264	0.898253	0.00828661	0.02051	1.68803	0.00165594
39	BICF2G630538399	8200135	0.0671	0.0008929	NA	0.0671	1.17328	#VALUE!	0.0671	1.17328	0.00064243	0.0671	1.17328	#VALUE!	0.0008929	3.0492	#VALUE!
12	BICF2S23053005	35364525	0.8231	0.002768	0.0634	0.8231	0.0845474	0.00706899	0.8231	0.0845474	0.0161405	0.8231	0.0845474	0.206284	0.0634	1.19791	0.00169313
5	BICF2P316822	13740736	0.3319	0.01721	0.0102	0.3319	0.478993	0.00339595	0.3319	0.478993	0.0352155	0.3319	0.478993	0.0226424	0.01721	1.76422	0.00169356
1	BICF2S23536328	121861742	0.9211	0.001679	0.1048	0.9211	0.0356932	0.00774911	0.9211	0.0356932	0.0115553	0.9211	0.0356932	0.322211	0.1048	0.979639	0.00169717
32	BICF2G630590368	25147661	0.8528	0.0002385	0.7406	0.8528	0.0691528	0.00730968	0.8528	0.0691528	0.00193231	0.8528	0.0691528	0.921812	0.7406	0.130416	0.001703
1	BICF2G630709141	9236089	NA	NA	NA	0	#NUM!	#VALUE!	0	#NUM!	#VALUE!	0	#NUM!	#VALUE!	0	#NUM!	#VALUE!
1	BICF2G630709156	9252750	NA	NA	NA	0	#NUM!	#VALUE!	0	#NUM!	#VALUE!	0	#NUM!	#VALUE!	0	#NUM!	#VALUE!
1	BICF2G630709159	9266777	NA	NA	NA	0	#NUM!	#VALUE!	0	#NUM!	#VALUE!	0	#NUM!	#VALUE!	0	#NUM!	#VALUE!
13	BICF2P306089	64186372	0.9951	0.01107	0.01604	0.9951	0.00213327	0.00830021	0.9951	0.00213327	0.0606795	0.9951	0.00213327	0.082003	0.01604	1.7948	0.00171103
25	BICF2G63096506	30834716	0.6391	0.02051	0.008723	0.6391	0.194431	0.00586181	0.6391	0.194431	0.0699248	0.6391	0.194431	0.0345056	0.02051	1.68803	0.00172265
25	BICF2G63096552	30896656	0.9464	0.02051	0.008723	0.9464	0.0239253	0.00802357	0.9464	0.0239253	0.0959262	0.9464	0.0239253	0.0478559	0.02051	1.68803	0.00172265
15	TIGRP2P199811	37687448	0.6912	0.0002512	0.7131	0.7131	0.14685	0.00624861	0.6912	0.160396	0.00167702	0.7131	0.14685	0.841598	0.7131	0.14685	0.00172456
15	BICF2P1162997	39652018	0.3011	0.0004155	0.4324	0.4324	0.364114	0.00319642	0.3011	0.521289	0.00124936	0.4324	0.364114	0.395628	0.4324	0.364114	0.00172915
1	BICF2S23530497	111257013	0.004364	0.0004246	0.4355	0.4355	0.361012	9.155e-05	0.004364	2.36012	2.63096e-05	0.4355	0.361012	0.0138085	0.4355	0.361012	0.00177436
12	BICF2S22919224	22681508	0.05275	0.03329	0.005579	0.05275	1.27778	0.000774388	0.05275	1.27778	0.0128976	0.05275	1.27778	0.00268716	0.03329	1.47769	0.00178133
24	TIGRP2P311180	13976860	0.2213	0.0007113	0.2623	0.2623	0.581202	0.00256191	0.2213	0.655019	0.0015358	0.2623	0.581202	0.223278	0.2623	0.581202	0.00178863
13	BICF2G630746747	64158515	0.8721	0.004593	0.04077	0.8721	0.0594337	0.00779593	0.8721	0.0594337	0.0261165	0.8721	0.0594337	0.154192	0.04077	1.38966	0.00179449
2	BICF2S22926882	86796989	0.1747	0.1365	0.001381	0.1747	0.757707	0.00212686	0.1747	0.757707	0.11294	0.1747	0.757707	0.00225087	0.1365	0.864867	0.00180521
1	BICF2G630709271	9385766	NA	NA	NA	0	#NUM!	#VALUE!	0	#NUM!	#VALUE!	0	#NUM!	#VALUE!	0	#NUM!	#VALUE!
8	BICF2P408476	57256183	0.02143	0.0009518	NA	0.02143	1.66898	#VALUE!	0.02143	1.66898	0.000240688	0.02143	1.66898	#VALUE!	0.0009518	3.02145	#VALUE!
25	BICF2P976360	19422149	0.3367	0.004897	0.03855	0.3367	0.472757	0.0036456	0.3367	0.472757	0.012214	0.3367	0.472757	0.0693687	0.03855	1.41398	0.00180755
1	TIGRP2P3185	9422157	NA	NA	NA	0	#NUM!	#VALUE!	0	#NUM!	#VALUE!	0	#NUM!	#VALUE!	0	#NUM!	#VALUE!
5	BICF2S23345084	8086546	0.4169	0.05897	0.003222	0.4169	0.379968	0.00435918	0.4169	0.379968	0.115686	0.4169	0.379968	0.0102257	0.05897	1.22937	0.00181802
9	TIGRP2P127000	43457106	0.6096	0.00129	0.1512	0.6096	0.214955	0.00604885	0.6096	0.214955	0.00640751	0.6096	0.214955	0.311918	0.1512	0.820448	0.0018612
9	BICF2P1129853	43459007	0.6096	0.00129	0.1512	0.6096	0.214955	0.00604885	0.6096	0.214955	0.00640751	0.6096	0.214955	0.311918	0.1512	0.820448	0.0018612
18	BICF2P124996	9686099	0.2927	0.2406	0.0008115	0.2927	0.533577	0.00334291	0.2927	0.533577	0.257273	0.2927	0.533577	0.00221974	0.2406	0.618704	0.0018629
18	BICF2P440326	4951290	0.3446	0.3577	0.0005462	0.3577	0.446481	0.00382032	0.3577	0.446481	0.381307	0.3446	0.462685	0.00180276	0.3577	0.446481	0.001864
18	BICF2P1182592	4980153	0.8247	0.3577	0.0005462	0.8247	0.083704	0.00771292	0.8247	0.083704	0.655124	0.8247	0.083704	0.00392129	0.3577	0.446481	0.001864
18	BICF2P1378069	4994445	0.8247	0.3577	0.0005462	0.8247	0.083704	0.00771292	0.8247	0.083704	0.655124	0.8247	0.083704	0.00392129	0.3577	0.446481	0.001864
18	BICF2P477812	5619906	0.8195	0.3587	0.0005462	0.8195	0.086451	0.00769124	0.8195	0.086451	0.653852	0.8195	0.086451	0.0038994	0.3587	0.445269	0.00186866
18	BICF2P1238318	5629193	0.8195	0.3587	0.0005462	0.8195	0.086451	0.00769124	0.8195	0.086451	0.653852	0.8195	0.086451	0.0038994	0.3587	0.445269	0.00186866
18	BICF2P1354921	5652736	0.8195	0.3587	0.0005462	0.8195	0.086451	0.00769124	0.8195	0.086451	0.653852	0.8195	0.086451	0.0038994	0.3587	0.445269	0.00186866
18	BICF2P37118	5694792	0.8195	0.3587	0.0005462	0.8195	0.086451	0.00769124	0.8195	0.086451	0.653852	0.8195	0.086451	0.0038994	0.3587	0.445269	0.00186866
18	BICF2P1299781	5522052	0.8394	0.3587	0.0005462	0.8394	0.076031	0.00783963	0.8394	0.076031	0.662506	0.8394	0.076031	0.00398309	0.3587	0.445269	0.00186866
18	BICF2P672676	5543603	0.8394	0.3587	0.0005462	0.8394	0.076031	0.00783963	0.8394	0.076031	0.662506	0.8394	0.076031	0.00398309	0.3587	0.445269	0.00186866
18	BICF2S23761559	5562106	0.8394	0.3587	0.0005462	0.8394	0.076031	0.00783963	0.8394	0.076031	0.662506	0.8394	0.076031	0.00398309	0.3587	0.445269	0.00186866
18	BICF2P439160	5587296	0.8394	0.3587	0.0005462	0.8394	0.076031	0.00783963	0.8394	0.076031	0.662506	0.8394	0.076031	0.00398309	0.3587	0.445269	0.00186866
18	TIGRP2P254109	5605791	0.8394	0.3587	0.0005462	0.8394	0.076031	0.00783963	0.8394	0.076031	0.662506	0.8394	0.076031	0.00398309	0.3587	0.445269	0.00186866
39	BICF2G630534952	21903644	0.3619	0.1769	0.001111	0.3619	0.441411	0.00399462	0.3619	0.441411	0.239983	0.3619	0.441411	0.00354582	0.1769	0.752272	0.0018739
4	BICF2P1109084	54039917	0.4318	0.002945	0.06729	0.4318	0.364717	0.00464033	0.4318	0.364717	0.00975031	0.4318	0.364717	0.131871	0.06729	1.17205	0.00188784
1	BICF2S23644235	9671471	NA	NA	NA	0	#NUM!	#VALUE!	0	#NUM!	#VALUE!	0	#NUM!	#VALUE!	0	#NUM!	#VALUE!
27	BICF2S23248210	18372555	0.4402	0.0009818	NA	0.4402	0.35635	#VALUE!	0.4402	0.35635	0.0037802	0.4402	0.35635	#VALUE!	0.0009818	3.00798	#VALUE!
1	G79F32S129	108292094	0.6685	0.005982	0.03336	0.6685	0.174899	0.00663348	0.6685	0.174899	0.0260801	0.6685	0.174899	0.107115	0.03336	1.47677	0.00189969
27	BICF2S23314562	27304445	0.3753	0.0009982	NA	0.3753	0.425621	#VALUE!	0.3753	0.425621	0.00333026	0.3753	0.425621	#VALUE!	0.0009982	3.00078	#VALUE!
12	BICF2P813663	29849373	0.5623	0.0256	0.007831	0.5623	0.250032	0.00579521	0.5623	0.250032	0.0754419	0.5623	0.250032	0.0282934	0.0256	1.59176	0.00190747
35	BICF2G630776142	21640969	0.1585	0.005573	0.03602	0.1585	0.799971	0.00206728	0.1585	0.799971	0.00709467	0.1585	0.799971	0.0352009	0.03602	1.44346	0.00190974
12	BICF2S23523460	34939177	NA	0.001014	NA	0.001014	2.99396	#VALUE!	0.001014	2.99396	#VALUE!	0	#NUM!	#VALUE!	0.001014	2.99396	#VALUE!
9	BICF2G630840113	43953421	0.9188	0.006627	0.03038	0.9188	0.036779	0.00860797	0.9188	0.036779	0.0371501	0.9188	0.036779	0.127805	0.03038	1.51741	0.00191475
1	BICF2P316060	9758021	NA	NA	NA	0	#NUM!	#VALUE!	0	#NUM!	#VALUE!	0	#NUM!	#VALUE!	0	#NUM!	#VALUE!
27	BICF2P91818	3417604	0.3497	0.09606	0.002117	0.3497	0.456304	0.00399409	0.3497	0.456304	0.147586	0.3497	0.456304	0.00607683	0.09606	1.01746	0.00193202
38	BICF2P318350	11259655	0.9274	0.001014	NA	0.9274	0.0327329	#VALUE!	0.9274	0.0327329	0.00749413	0.9274	0.0327329	#VALUE!	0.001014	2.99396	#VALUE!
16	BICF2P1203197	37612598	0.3946	0.0006361	0.3205	0.3946	0.403843	0.00441419	0.3946	0.403843	0.00233185	0.3946	0.403843	0.387977	0.3205	0.494172	0.00193636
39	BICF2G630538119	8894824	NA	0.001049	NA	0.001049	2.97922	#VALUE!	0.001049	2.97922	#VALUE!	0	#NUM!	#VALUE!	0.001049	2.97922	#VALUE!
12	BICF2P185498	29409924	0.4534	0.01342	0.0153	0.4534	0.343518	0.00496741	0.4534	0.343518	0.0371283	0.4534	0.343518	0.0414201	0.0153	1.81531	0.00194873
38	BICF2P246699	10657884	0.2555	0.01678	0.01233	0.2555	0.592609	0.00313672	0.2555	0.592609	0.027662	0.2555	0.592609	0.0212969	0.01678	1.77521	0.00196207
18	BICF2P15617	5572732	0.8394	0.38	0.0005462	0.8394	0.076031	0.00820784	0.8394	0.076031	0.683446	0.8394	0.076031	0.00398309	0.38	0.420216	0.00196765
38	BICF2P825177	11541386	0.6683	0.0004008	0.5259	0.6683	0.175029	0.00692855	0.6683	0.175029	0.00247098	0.6683	0.175029	0.718966	0.5259	0.279097	0.00199497
18	TIGRP2P254780	9778322	0.5093	0.2053	0.001036	0.5093	0.293026	0.0056125	0.5093	0.293026	0.340654	0.5093	0.293026	0.00450975	0.2053	0.687611	0.00201113
9	BICF2G630840017	43752988	0.3064	0.007019	0.03038	0.3064	0.513711	0.00372819	0.3064	0.513711	0.0153597	0.3064	0.513711	0.0528424	0.03038	1.51741	0.00201575
18	TIGRP2P238132	4929731	0.3376	0.3577	0.0006077	0.3577	0.446481	0.00409733	0.3577	0.446481	0.37604	0.3376	0.471598	0.00194732	0.3577	0.446481	0.00205069
18	BICF2P874005	4959653	0.8247	0.3577	0.0006077	0.8247	0.083704	0.00839622	0.8247	0.083704	0.655124	0.8247	0.083704	0.00430934	0.3577	0.446481	0.00205069
18	BICF2P928021	4971847	0.8247	0.3577	0.0006077	0.8247	0.083704	0.00839622	0.8247	0.083704	0.655124	0.8247	0.083704	0.00430934	0.3577	0.446481	0.00205069
18	BICF2P1008875	9675896	0.2927	0.2706	0.0008115	0.2927	0.533577	0.00367883	0.2927	0.533577	0.280045	0.2927	0.533577	0.00221974	0.2706	0.567672	0.00206938
25	BICF2G63093686	23279781	0.3283	0.02497	0.008813	0.3283	0.483729	0.0040456	0.3283	0.483729	0.0475784	0.3283	0.483729	0.0198057	0.02497	1.60258	0.00207332
25	BICF2G63093736	23339992	0.3283	0.02497	0.008813	0.3283	0.483729	0.0040456	0.3283	0.483729	0.0475784	0.3283	0.483729	0.0198057	0.02497	1.60258	0.00207332
25	BICF2G63093778	23394470	0.3283	0.02497	0.008813	0.3283	0.483729	0.0040456	0.3283	0.483729	0.0475784	0.3283	0.483729	0.0198057	0.02497	1.60258	0.00207332
25	BICF2G63093815	23433844	0.3283	0.02497	0.008813	0.3283	0.483729	0.0040456	0.3283	0.483729	0.0475784	0.3283	0.483729	0.0198057	0.02497	1.60258	0.00207332
25	BICF2G63093863	23467693	0.3283	0.02497	0.008813	0.3283	0.483729	0.0040456	0.3283	0.483729	0.0475784	0.3283	0.483729	0.0198057	0.02497	1.60258	0.00207332
1	BICF2P390418	10123408	NA	NA	NA	0	#NUM!	#VALUE!	0	#NUM!	#VALUE!	0	#NUM!	#VALUE!	0	#NUM!	#VALUE!
2	BICF2P1255471	86803387	0.6751	0.1365	0.001624	0.6751	0.170632	0.00727173	0.6751	0.170632	0.311869	0.6751	0.170632	0.0085689	0.1365	0.864867	0.00208692
5	BICF2S23535303	14740098	0.283	0.04921	0.004512	0.283	0.548214	0.00361167	0.283	0.548214	0.0734475	0.283	0.548214	0.00978527	0.04921	1.30795	0.00208995
1	BICF2P432048	10206310	NA	NA	NA	0	#NUM!	#VALUE!	0	#NUM!	#VALUE!	0	#NUM!	#VALUE!	0	#NUM!	#VALUE!
1	BICF2P446257	10224826	NA	NA	NA	0	#NUM!	#VALUE!	0	#NUM!	#VALUE!	0	#NUM!	#VALUE!	0	#NUM!	#VALUE!
25	TIGRP2P328865	34874565	0.0568	0.2545	0.000879	0.2545	0.594312	0.000963381	0.2545	0.594312	0.0756993	0.0568	1.24565	0.000544453	0.2545	0.594312	0.00210399
18	BICF2P1136735	8242637	0.9834	0.164	0.001371	0.9834	0.0072698	0.0099143	0.9834	0.0072698	0.455549	0.9834	0.0072698	0.0102587	0.164	0.785156	0.00211356
39	G1565F42S232	22807889	0.04655	0.06186	0.003644	0.06186	1.20859	0.000820415	0.06186	1.20859	0.0197255	0.04655	1.33208	0.00164232	0.06186	1.20859	0.00211838
18	TIGRP2P248883	35715162	0.1694	0.005229	0.04326	0.1694	0.771087	0.0024095	0.1694	0.771087	0.00711205	0.1694	0.771087	0.043354	0.04326	1.36391	0.002125
1	BICF2P1043412	10393197	NA	NA	NA	0	#NUM!	#VALUE!	0	#NUM!	#VALUE!	0	#NUM!	#VALUE!	0	#NUM!	#VALUE!
18	TIGRP2P238162	5005071	0.5306	0.4175	0.0005462	0.5306	0.275233	0.00613427	0.5306	0.275233	0.555413	0.5306	0.275233	0.00265072	0.4175	0.379344	0.00214037
3	BICF2P492922	22712913	0.7161	0.0125	0.01828	0.7161	0.145026	0.00780819	0.7161	0.145026	0.051165	0.7161	0.145026	0.0698484	0.01828	1.73802	0.00214424
1	G10F28S352	10452249	NA	NA	NA	0	#NUM!	#VALUE!	0	#NUM!	#VALUE!	0	#NUM!	#VALUE!	0	#NUM!	#VALUE!
1	BICF2P165299	10474534	NA	NA	NA	0	#NUM!	#VALUE!	0	#NUM!	#VALUE!	0	#NUM!	#VALUE!	0	#NUM!	#VALUE!
25	BICF2G63093793	23412521	0.3283	0.02632	0.008813	0.3283	0.483729	0.00422219	0.3283	0.483729	0.0496958	0.3283	0.483729	0.0198057	0.02632	1.57971	0.00217321
25	BICF2P65472	11829458	0.2878	0.001111	NA	0.2878	0.540909	#VALUE!	0.2878	0.540909	0.00289305	0.2878	0.540909	#VALUE!	0.001111	2.95429	#VALUE!
25	BICF2P1345556	42309109	0.2222	0.08291	0.002801	0.2222	0.653256	0.00307545	0.2222	0.653256	0.0920057	0.2222	0.653256	0.00521678	0.08291	1.08139	0.00217549
25	BICF2P1358763	42316298	0.2222	0.08291	0.002801	0.2222	0.653256	0.00307545	0.2222	0.653256	0.0920057	0.2222	0.653256	0.00521678	0.08291	1.08139	0.00217549
12	BICF2P1017948	39661580	0.5158	0.002584	0.08993	0.5158	0.287519	0.00608801	0.5158	0.287519	0.0101567	0.5158	0.287519	0.188826	0.08993	1.0461	0.00217673
32	BICF2G630590339	25162667	0.1677	0.0004192	0.5545	0.5545	0.256098	0.00244367	0.1677	0.775467	0.000742559	0.5545	0.256098	0.313865	0.5545	0.256098	0.00217729
32	BICF2G630590356	25156459	0.2372	0.0004192	0.5545	0.5545	0.256098	0.00324651	0.2372	0.624885	0.00101582	0.5545	0.256098	0.398336	0.5545	0.256098	0.00217729
32	G1434F33S138	30947102	0.6195	0.007107	0.03273	0.6195	0.207959	0.00705556	0.6195	0.207959	0.0282902	0.6195	0.207959	0.0993192	0.03273	1.48505	0.00217868
11	BICF2P241985	74821270	0.4206	0.01697	0.01381	0.4206	0.376131	0.0052018	0.4206	0.376131	0.0424142	0.4206	0.376131	0.0357131	0.01697	1.77032	0.00219326
1	TIGRP2P7630	10603205	NA	NA	NA	0	#NUM!	#VALUE!	0	#NUM!	#VALUE!	0	#NUM!	#VALUE!	0	#NUM!	#VALUE!
25	BICF2P842087	41617172	0.09434	0.09638	0.002446	0.09638	1.01601	0.0015369	0.09638	1.01601	0.05183	0.09434	1.0253	0.00216314	0.09638	1.01601	0.00220487
15	BICF2P742493	39188468	0.07321	0.000363	0.6556	0.6556	0.183361	0.00125433	0.07321	1.13543	0.000306559	0.6556	0.183361	0.193744	0.6556	0.183361	0.00222355
1	BICF2S2415988	10659880	NA	NA	NA	0	#NUM!	#VALUE!	0	#NUM!	#VALUE!	0	#NUM!	#VALUE!	0	#NUM!	#VALUE!
2	BICF2G630673091	19039909	0.5339	0.0006722	0.3542	0.5339	0.27254	0.00638188	0.5339	0.27254	0.00320576	0.5339	0.27254	0.504054	0.3542	0.450751	0.00222447
1	BICF2P126906	10672589	NA	NA	NA	0	#NUM!	#VALUE!	0	#NUM!	#VALUE!	0	#NUM!	#VALUE!	0	#NUM!	#VALUE!
18	BICF2P133936	6238598	0.9951	0.4371	0.0005462	0.9951	0.00213327	0.0104924	0.9951	0.00213327	0.797063	0.9951	0.00213327	0.00462943	0.4371	0.359419	0.0022299
37	BICF2G630132739	30377243	0.9754	0.008945	0.02679	0.9754	0.0108172	0.0103587	0.9754	0.0108172	0.0500949	0.9754	0.0108172	0.121369	0.02679	1.57203	0.00223734
25	BICF2S23518035	23828807	0.02816	0.002414	0.1013	0.1013	0.994391	0.000575165	0.02816	1.55037	0.000720319	0.1013	0.994391	0.0195675	0.1013	0.994391	0.00227815
1	BICF2S23260355	122131345	NA	0.001257	NA	0.001257	2.90066	#VALUE!	0.001257	2.90066	#VALUE!	0	#NUM!	#VALUE!	0.001257	2.90066	#VALUE!
26	BICF2S23151747	31738914	0.9107	0.0005139	0.4778	0.9107	0.0406247	0.0100028	0.9107	0.0406247	0.00405624	0.9107	0.0406247	0.797208	0.4778	0.320754	0.00228649
15	BICF2S23344310	39622801	0.2054	0.0005686	0.4324	0.4324	0.364114	0.00302166	0.2054	0.6874	0.00117434	0.4324	0.364114	0.303854	0.4324	0.364114	0.00228916
39	BICF2G630538139	8855312	NA	0.001281	NA	0.001281	2.89245	#VALUE!	0.001281	2.89245	#VALUE!	0	#NUM!	#VALUE!	0.001281	2.89245	#VALUE!
1	BICF2P650447	10799479	NA	NA	NA	0	#NUM!	#VALUE!	0	#NUM!	#VALUE!	0	#NUM!	#VALUE!	0	#NUM!	#VALUE!
18	TIGRP2P254175	5713966	0.8195	0.4515	0.0005462	0.8195	0.086451	0.00923364	0.8195	0.086451	0.737878	0.8195	0.086451	0.0038994	0.4515	0.345342	0.00229537
18	TIGRP2P254184	5728091	0.8195	0.4515	0.0005462	0.8195	0.086451	0.00923364	0.8195	0.086451	0.737878	0.8195	0.086451	0.0038994	0.4515	0.345342	0.00229537
1	BICF2P657448	10834825	NA	NA	NA	0	#NUM!	#VALUE!	0	#NUM!	#VALUE!	0	#NUM!	#VALUE!	0	#NUM!	#VALUE!
25	TIGRP2P324048	10183068	0.04299	0.001286	NA	0.04299	1.36663	#VALUE!	0.04299	1.36663	0.000597246	0.04299	1.36663	#VALUE!	0.001286	2.89076	#VALUE!
1	BICF2P1147267	10847751	NA	NA	NA	0	#NUM!	#VALUE!	0	#NUM!	#VALUE!	0	#NUM!	#VALUE!	0	#NUM!	#VALUE!
1	TIGRP2P7695	10867168	NA	NA	NA	0	#NUM!	#VALUE!	0	#NUM!	#VALUE!	0	#NUM!	#VALUE!	0	#NUM!	#VALUE!
25	BICF2P615642	30821757	0.6391	0.02854	0.008723	0.6391	0.194431	0.00763579	0.6391	0.194431	0.0912751	0.6391	0.194431	0.0345056	0.02854	1.54455	0.00231484
35	BICF2P1195334	16947153	0.2635	0.001286	NA	0.2635	0.579219	#VALUE!	0.2635	0.579219	0.00304633	0.2635	0.579219	#VALUE!	0.001286	2.89076	#VALUE!
7	TIGRP2P104827	79690296	0.00925	0.00187	0.1341	0.1341	0.872571	0.00022764	0.00925	2.03386	0.000206964	0.1341	0.872571	0.00954172	0.1341	0.872571	0.00232987
32	BICF2G630590852	24738667	0.6846	0.001059	0.2375	0.6846	0.164563	0.00813143	0.6846	0.164563	0.00596621	0.6846	0.164563	0.457943	0.2375	0.624336	0.00233605
24	BICF2G630510043	14066467	0.9828	0.0007113	0.3542	0.9828	0.00753485	0.0108401	0.9828	0.00753485	0.00577831	0.9828	0.00753485	0.715446	0.3542	0.450751	0.00233962
9	BICF2P321869	45922456	0.2552	0.003834	0.06581	0.2552	0.593119	0.00368425	0.2552	0.593119	0.00775857	0.2552	0.593119	0.0854295	0.06581	1.18171	0.00234271
25	BICF2P76386	24660614	0.851	0.004179	0.0604	0.851	0.0700704	0.00969005	0.851	0.0700704	0.0236106	0.851	0.0700704	0.203962	0.0604	1.21896	0.0023435
18	BICF2P228579	5430590	0.3806	0.3577	0.0007066	0.3806	0.419531	0.00510057	0.3806	0.419531	0.407614	0.3806	0.419531	0.00247984	0.3577	0.446481	0.00234631
8	BICF2S23611113	52720602	0.4944	0.008601	0.0294	0.4944	0.305922	0.00629726	0.4944	0.305922	0.0274713	0.4944	0.305922	0.076037	0.0294	1.53165	0.00234729
2	BICF2P1270061	19746309	0.7815	0.0007164	0.3542	0.7815	0.107071	0.00909615	0.7815	0.107071	0.00475204	0.7815	0.107071	0.632348	0.3542	0.450751	0.00235458
1	BICF2G630709868	10972695	NA	NA	NA	0	#NUM!	#VALUE!	0	#NUM!	#VALUE!	0	#NUM!	#VALUE!	0	#NUM!	#VALUE!
25	BICF2G630470464	10094864	0.8927	0.001315	NA	0.8927	0.0492945	#VALUE!	0.8927	0.0492945	0.0090947	0.8927	0.0492945	#VALUE!	0.001315	2.88107	#VALUE!
35	BICF2S23012250	17180521	0.5399	0.001324	NA	0.5399	0.267687	#VALUE!	0.5399	0.267687	0.00589266	0.5399	0.267687	#VALUE!	0.001324	2.87811	#VALUE!
15	BICF2P175722	42617590	0.5296	0.0004505	0.5696	0.5696	0.24443	0.00673248	0.5296	0.276052	0.00222857	0.5696	0.24443	0.663186	0.5696	0.24443	0.00237821
18	BICF2P1123483	5726554	0.8195	0.4702	0.0005462	0.8195	0.086451	0.00953505	0.8195	0.086451	0.752801	0.8195	0.086451	0.0038994	0.4702	0.327717	0.00238001
13	BICF2G630606863	14135020	0.3982	0.00133	NA	0.3982	0.399899	#VALUE!	0.3982	0.399899	0.00452462	0.3982	0.399899	#VALUE!	0.00133	2.87615	#VALUE!
1	BICF2G630709926	11035818	NA	NA	NA	0	#NUM!	#VALUE!	0	#NUM!	#VALUE!	0	#NUM!	#VALUE!	0	#NUM!	#VALUE!
13	BICF2G630606704	13988738	NA	0.00133	NA	0.00133	2.87615	#VALUE!	0.00133	2.87615	#VALUE!	0	#NUM!	#VALUE!	0.00133	2.87615	#VALUE!
13	BICF2G630606729	14015331	0.5009	0.00133	NA	0.5009	0.300249	#VALUE!	0.5009	0.300249	0.00553871	0.5009	0.300249	#VALUE!	0.00133	2.87615	#VALUE!
13	BICF2G630606785	14059619	0.5756	0.00133	NA	0.5756	0.239879	#VALUE!	0.5756	0.239879	0.00625829	0.5756	0.239879	#VALUE!	0.00133	2.87615	#VALUE!
13	BICF2G630606796	14064512	0.5756	0.00133	NA	0.5756	0.239879	#VALUE!	0.5756	0.239879	0.00625829	0.5756	0.239879	#VALUE!	0.00133	2.87615	#VALUE!
13	BICF2P1514025	14099317	0.5756	0.00133	NA	0.5756	0.239879	#VALUE!	0.5756	0.239879	0.00625829	0.5756	0.239879	#VALUE!	0.00133	2.87615	#VALUE!
13	BICF2G630606876	14151994	0.5756	0.00133	NA	0.5756	0.239879	#VALUE!	0.5756	0.239879	0.00625829	0.5756	0.239879	#VALUE!	0.00133	2.87615	#VALUE!
13	BICF2G630606664	13960971	0.6817	0.00133	NA	0.6817	0.166407	#VALUE!	0.6817	0.166407	0.00725849	0.6817	0.166407	#VALUE!	0.00133	2.87615	#VALUE!
25	BICF2G63096620	30973547	0.08457	0.04319	0.005956	0.08457	1.07278	0.00150898	0.08457	1.07278	0.024152	0.08457	1.07278	0.00432855	0.04319	1.36462	0.00238345
8	BICF2S2296695	75071194	0.758	0.01034	0.02512	0.758	0.120331	0.00904445	0.758	0.120331	0.0458413	0.758	0.120331	0.0944653	0.02512	1.59998	0.00240412
25	BICF2S23253095	24611424	0.7282	0.003545	0.07351	0.7282	0.137749	0.00878414	0.7282	0.137749	0.0179655	0.7282	0.137749	0.21024	0.07351	1.13365	0.00241115
38	BICF2P166583	6601038	0.1317	0.07337	0.003581	0.1317	0.880414	0.00221541	0.1317	0.880414	0.0544932	0.1317	0.880414	0.0040839	0.07337	1.13448	0.00242884
1	BICF2P667147	114362757	0.382	0.003157	0.08384	0.382	0.417937	0.00530953	0.382	0.417937	0.00931068	0.382	0.417937	0.142237	0.08384	1.07655	0.00244487
1	BICF2G630710043	11209162	NA	NA	NA	0	#NUM!	#VALUE!	0	#NUM!	#VALUE!	0	#NUM!	#VALUE!	0	#NUM!	#VALUE!
12	BICF2P555783	31393857	0.02763	0.005687	0.04709	0.04709	1.32707	0.000611191	0.02763	1.55862	0.00153336	0.04709	1.32707	0.0099463	0.04709	1.32707	0.00247053
12	BICF2P1177746	39621447	0.8144	0.00185	0.1454	0.8144	0.0891622	0.00984175	0.8144	0.0891622	0.0112966	0.8144	0.0891622	0.371058	0.1454	0.837436	0.00248031
15	BICF2S22915557	45469598	0.2325	0.01077	0.02512	0.2325	0.633577	0.00361471	0.2325	0.633577	0.0175028	0.2325	0.633577	0.0358773	0.02512	1.59998	0.00249307
1	BICF2G630710049	11282753	NA	NA	NA	0	#NUM!	#VALUE!	0	#NUM!	#VALUE!	0	#NUM!	#VALUE!	0	#NUM!	#VALUE!
18	BICF2S2448465	32150884	0.4813	0.002953	0.09196	0.4813	0.317584	0.00652558	0.4813	0.317584	0.0107395	0.4813	0.317584	0.182249	0.09196	1.0364	0.00250141
1	BICF2P1162469	11311739	NA	NA	NA	0	#NUM!	#VALUE!	0	#NUM!	#VALUE!	0	#NUM!	#VALUE!	0	#NUM!	#VALUE!
12	BICF2P6298	34850461	NA	0.001405	NA	0.001405	2.85232	#VALUE!	0.001405	2.85232	#VALUE!	0	#NUM!	#VALUE!	0.001405	2.85232	#VALUE!
13	BICF2G630606859	14128789	0.807	0.001424	NA	0.807	0.0931265	#VALUE!	0.807	0.0931265	0.00892756	0.807	0.0931265	#VALUE!	0.001424	2.84649	#VALUE!
25	BICF2P316093	34449565	0.7009	0.1138	0.002395	0.7009	0.154344	0.00883064	0.7009	0.154344	0.281458	0.7009	0.154344	0.0124049	0.1138	0.943858	0.00250956
25	BICF2G63099889	34456394	0.7009	0.1138	0.002395	0.7009	0.154344	0.00883064	0.7009	0.154344	0.281458	0.7009	0.154344	0.0124049	0.1138	0.943858	0.00250956
1	BICF2P497675	114493034	0.5741	0.001429	NA	0.5741	0.241012	#VALUE!	0.5741	0.241012	0.00664985	0.5741	0.241012	#VALUE!	0.001429	2.84497	#VALUE!
1	BICF2S22951613	114498292	0.5741	0.001429	NA	0.5741	0.241012	#VALUE!	0.5741	0.241012	0.00664985	0.5741	0.241012	#VALUE!	0.001429	2.84497	#VALUE!
1	BICF2S23156285	121789440	0.8227	0.003157	0.08728	0.8227	0.0847585	0.0101113	0.8227	0.0847585	0.0180595	0.8227	0.0847585	0.260926	0.08728	1.05909	0.0025341
16	BICF2S2413161	25190692	0.5158	0.006114	0.04515	0.5158	0.287519	0.00698826	0.5158	0.287519	0.0213159	0.5158	0.287519	0.110848	0.04515	1.34534	0.00253824
6	BICF2S23545979	52512733	0.353	0.03958	0.006975	0.353	0.452225	0.00515421	0.353	0.452225	0.0736411	0.353	0.452225	0.0172517	0.03958	1.40252	0.00253843
1	BICF2P1418964	114506366	0.9335	0.001429	NA	0.9335	0.0298857	#VALUE!	0.9335	0.0298857	0.0101643	0.9335	0.0298857	#VALUE!	0.001429	2.84497	#VALUE!
1	BICF2P290232	11425400	NA	NA	NA	0	#NUM!	#VALUE!	0	#NUM!	#VALUE!	0	#NUM!	#VALUE!	0	#NUM!	#VALUE!
15	BICF2G630424135	57734239	0.07972	0.02098	0.01321	0.07972	1.09843	0.0015285	0.07972	1.09843	0.0123657	0.07972	1.09843	0.00827318	0.02098	1.67819	0.00254724
38	BICF2P1089064	10432230	0.4991	0.0006665	0.4203	0.4991	0.301812	0.00688716	0.4991	0.301812	0.00299665	0.4991	0.301812	0.53738	0.4203	0.376441	0.00257166
39	BICF2G630538050	8978877	0.6093	0.001881	0.149	0.6093	0.215169	0.00807814	0.6093	0.215169	0.00890675	0.6093	0.215169	0.308604	0.149	0.826814	0.0025728
7	BICF2P724692	7607880	0.747	0.005061	0.05555	0.747	0.126679	0.0095187	0.747	0.126679	0.0248681	0.747	0.126679	0.173542	0.05555	1.25532	0.00257991
12	BICF2S23329250	32514174	0.7424	0.001429	0.1987	0.7424	0.129362	0.00954695	0.7424	0.129362	0.00832655	0.7424	0.129362	0.429833	0.1987	0.701802	0.00260283
26	BICF2P982389	32971306	0.6696	0.001442	NA	0.6696	0.174185	#VALUE!	0.6696	0.174185	0.00766927	0.6696	0.174185	#VALUE!	0.001442	2.84103	#VALUE!
7	TIGRP2P104567	79008298	0.9025	0.001443	NA	0.9025	0.0445528	#VALUE!	0.9025	0.0445528	0.00995434	0.9025	0.0445528	#VALUE!	0.001443	2.84073	#VALUE!
12	TIGRP2P162118	32554308	0.7629	0.001429	0.1987	0.7629	0.117532	0.0097548	0.7629	0.117532	0.00852678	0.7629	0.117532	0.437573	0.1987	0.701802	0.00260283
10	BICF2S23147693	54498644	0.6751	0.001462	NA	0.6751	0.170632	#VALUE!	0.6751	0.170632	0.00781784	0.6751	0.170632	#VALUE!	0.001462	2.83505	#VALUE!
12	BICF2P334769	32581554	0.7629	0.001429	0.1987	0.7629	0.117532	0.0097548	0.7629	0.117532	0.00852678	0.7629	0.117532	0.437573	0.1987	0.701802	0.00260283
25	BICF2P683246	34917875	0.7548	0.2201	0.001299	0.7548	0.122168	0.00972579	0.7548	0.122168	0.464333	0.7548	0.122168	0.00777276	0.2201	0.65738	0.00261889
12	BICF2P214593	34445915	0.4052	0.004758	0.06016	0.4052	0.392331	0.00592943	0.4052	0.392331	0.0139801	0.4052	0.392331	0.114915	0.06016	1.22069	0.00262159
25	BICF2G63096837	31238345	0.1112	0.00714	0.04014	0.1112	0.953895	0.00207011	0.1112	0.953895	0.00646168	0.1112	0.953895	0.0286195	0.04014	1.39642	0.00262451
16	BICF2G630114693	36294169	0.1543	0.002518	0.114	0.1543	0.811634	0.00271387	0.1543	0.811634	0.00343969	0.1543	0.811634	0.0886619	0.114	0.943095	0.0026282
12	BICF2P1332421	36463722	0.5816	0.0003029	0.9576	0.9576	0.0188159	0.00800011	0.5816	0.235376	0.00169897	0.9576	0.0188159	0.882916	0.9576	0.0188159	0.0026527
12	BICF2P396470	36473576	0.5816	0.0003029	0.9576	0.9576	0.0188159	0.00800011	0.5816	0.235376	0.00169897	0.9576	0.0188159	0.882916	0.9576	0.0188159	0.0026527
25	BICF2S23529492	25117662	0.4469	0.04978	0.005833	0.4469	0.34979	0.00648813	0.4469	0.34979	0.106908	0.4469	0.34979	0.0181161	0.04978	1.30295	0.00265522
12	BICF2P563451	39829123	0.8641	0.001315	0.221	0.8641	0.063436	0.0109609	0.8641	0.063436	0.00884033	0.8641	0.063436	0.507141	0.221	0.655608	0.00265724
5	BICF2S22957866	11452821	0.1886	0.01728	0.01688	0.1886	0.724458	0.00324054	0.1886	0.724458	0.0219212	0.1886	0.724458	0.0214883	0.01728	1.76246	0.00266596
38	BICF2S2359571	9942284	0.689	0.001525	0.1929	0.689	0.161781	0.00925493	0.689	0.161781	0.00825689	0.689	0.161781	0.40113	0.1929	0.714668	0.00268619
25	BICF2G630100410	34978554	0.9951	0.3581	0.000823	0.9951	0.00213327	0.0123816	0.9951	0.00213327	0.724042	0.9951	0.00213327	0.00663975	0.3581	0.445996	0.00269061
1	BICF2S229951	117009947	0.09341	0.004889	0.06034	0.09341	1.02961	0.0018357	0.09341	1.02961	0.00396926	0.09341	1.02961	0.0348243	0.06034	1.21939	0.00269294
1	BICF2P1046023	118082859	0.3183	0.005418	0.05493	0.3183	0.497163	0.0050377	0.3183	0.497163	0.0126975	0.3183	0.497163	0.0882334	0.05493	1.26019	0.00271413
15	BICF2P661129	45496633	0.1867	0.01077	0.02766	0.1867	0.728856	0.00326963	0.1867	0.728856	0.0144961	0.1867	0.728856	0.0323585	0.02766	1.55815	0.00271646
15	BICF2P1238191	45484986	0.2191	0.01077	0.02766	0.2191	0.659358	0.00372511	0.2191	0.659358	0.0166341	0.2191	0.659358	0.0370042	0.02766	1.55815	0.00271646
25	BICF2P929020	6644383	0.4315	0.001498	NA	0.4315	0.365019	#VALUE!	0.4315	0.365019	0.00539353	0.4315	0.365019	#VALUE!	0.001498	2.82449	#VALUE!
25	BICF2S23116109	6775531	0.641	0.001498	NA	0.641	0.193142	#VALUE!	0.641	0.193142	0.00763215	0.641	0.193142	#VALUE!	0.001498	2.82449	#VALUE!
25	BICF2P954395	3813167	0.7148	0.001498	NA	0.7148	0.145815	#VALUE!	0.7148	0.145815	0.00839417	0.7148	0.145815	#VALUE!	0.001498	2.82449	#VALUE!
25	BICF2G63093769	23387115	0.2365	0.02497	0.01212	0.2365	0.626169	0.00401501	0.2365	0.626169	0.0362113	0.2365	0.626169	0.0196482	0.02497	1.60258	0.00275489
25	BICF2P1086801	9449851	0.7237	0.001498	NA	0.7237	0.140441	#VALUE!	0.7237	0.140441	0.00848527	0.7237	0.140441	#VALUE!	0.001498	2.82449	#VALUE!
15	BICF2S2375443	39161851	0.3221	0.0008758	0.3456	0.3456	0.461426	0.00515589	0.3221	0.492009	0.00258773	0.3456	0.461426	0.355701	0.3456	0.461426	0.00275522
15	BICF2P1149468	39169562	0.3221	0.0008758	0.3456	0.3456	0.461426	0.00515589	0.3221	0.492009	0.00258773	0.3456	0.461426	0.355701	0.3456	0.461426	0.00275522
24	BICF2G630509338	14977967	0.007046	0.00187	0.1625	0.1625	0.789147	0.000212526	0.007046	2.15206	0.000161236	0.1625	0.789147	0.00889917	0.1625	0.789147	0.00276493
24	BICF2G630509336	14978844	0.007046	0.00187	0.1625	0.1625	0.789147	0.000212526	0.007046	2.15206	0.000161236	0.1625	0.789147	0.00889917	0.1625	0.789147	0.00276493
12	BICF2P994617	35846491	0.6387	0.001569	0.194	0.6387	0.194703	0.00895432	0.6387	0.194703	0.0079224	0.6387	0.194703	0.382654	0.194	0.712198	0.00276906
12	BICF2P177763	35867114	0.6387	0.001569	0.194	0.6387	0.194703	0.00895432	0.6387	0.194703	0.0079224	0.6387	0.194703	0.382654	0.194	0.712198	0.00276906
12	BICF2P409761	35873124	0.6387	0.001569	0.194	0.6387	0.194703	0.00895432	0.6387	0.194703	0.0079224	0.6387	0.194703	0.382654	0.194	0.712198	0.00276906
12	BICF2P648493	35887497	0.6387	0.001569	0.194	0.6387	0.194703	0.00895432	0.6387	0.194703	0.0079224	0.6387	0.194703	0.382654	0.194	0.712198	0.00276906
12	BICF2P1177745	39621557	0.8144	0.00185	0.165	0.8144	0.0891622	0.0108741	0.8144	0.0891622	0.0112966	0.8144	0.0891622	0.404084	0.165	0.782516	0.00277606
12	BICF2P1177740	39622044	0.8144	0.00185	0.165	0.8144	0.0891622	0.0108741	0.8144	0.0891622	0.0112966	0.8144	0.0891622	0.404084	0.165	0.782516	0.00277606
2	BICF2S244855	79019391	0.1768	0.02838	0.01076	0.1768	0.752518	0.00319125	0.1768	0.752518	0.0315847	0.1768	0.752518	0.01382	0.02838	1.54699	0.00277702
18	BICF2P599799	8210900	0.36	0.2249	0.001371	0.36	0.443697	0.00572383	0.36	0.443697	0.284487	0.36	0.443697	0.00425146	0.2249	0.648011	0.00280104
12	BICF2P734422	30569461	0.2462	0.008643	0.03606	0.2462	0.608712	0.00424827	0.2462	0.608712	0.0152201	0.2462	0.608712	0.0508191	0.03606	1.44297	0.00282793
12	BICF2S23019354	34560470	0.4228	0.006767	0.04612	0.4228	0.373865	0.00657561	0.4228	0.373865	0.0196172	0.4228	0.373865	0.0962763	0.04612	1.33611	0.00283138
4	TIGRP2P62759	5038477	0.908	0.000857	0.3646	0.908	0.0419142	0.0120641	0.908	0.0419142	0.00634865	0.908	0.0419142	0.697029	0.3646	0.438183	0.00283435
25	BICF2P308358	21011762	0.005851	0.007682	0.04118	0.04118	1.38531	0.000187532	0.007682	2.11453	0.000494871	0.04118	1.38531	0.00224824	0.04118	1.38531	0.00286567
25	BICF2G63099588	34012807	0.05184	0.03804	0.008347	0.05184	1.28534	0.00119625	0.05184	1.28534	0.014255	0.05184	1.28534	0.00378423	0.03804	1.41976	0.00287513
15	BICF2S23747788	40767304	NA	0.001562	NA	0.001562	2.80632	#VALUE!	0.001562	2.80632	#VALUE!	0	#NUM!	#VALUE!	0.001562	2.80632	#VALUE!
18	BICF2P488713	35206985	NA	0.001569	NA	0.001569	2.80438	#VALUE!	0.001569	2.80438	#VALUE!	0	#NUM!	#VALUE!	0.001569	2.80438	#VALUE!
2	BICF2G630787440	3276075	0.3629	0.004106	0.07738	0.3629	0.440213	0.00590135	0.3629	0.440213	0.0111888	0.3629	0.440213	0.128406	0.07738	1.11137	0.00287676
2	BICF2P295435	4016837	0.3629	0.004106	0.07738	0.3629	0.440213	0.00590135	0.3629	0.440213	0.0111888	0.3629	0.440213	0.128406	0.07738	1.11137	0.00287676
11	BICF2P1292455	46519965	0.005855	NA	NA	0.005855	2.23247	#VALUE!	0.005855	2.23247	#VALUE!	0.005855	2.23247	#VALUE!	0	#NUM!	#VALUE!
11	BICF2P312548	46560701	0.005855	NA	NA	0.005855	2.23247	#VALUE!	0.005855	2.23247	#VALUE!	0.005855	2.23247	#VALUE!	0	#NUM!	#VALUE!
9	BICF2S22923291	48478119	0.7909	0.00036	0.8828	0.8828	0.0541377	0.010969	0.7909	0.101878	0.00260921	0.8828	0.0541377	0.94903	0.8828	0.0541377	0.00287745
1	BICF2P104206	29560184	0.9698	0.0007128	0.4465	0.9698	0.0133178	0.0128872	0.9698	0.0133178	0.00572165	0.9698	0.0133178	0.795442	0.4465	0.350179	0.00288114
4	BICF2S23058362	18988195	0.5557	0.004615	0.0693	0.5557	0.25516	0.00833867	0.5557	0.25516	0.0178646	0.5557	0.25516	0.163931	0.0693	1.15927	0.00289365
4	TIGRP2P62791	5153574	0.908	0.001433	0.2245	0.908	0.0419142	0.0123432	0.908	0.0419142	0.00994674	0.908	0.0419142	0.528041	0.2245	0.648784	0.00290884
6	BICF2S23224133	28416738	0.2021	0.09477	0.00343	0.2021	0.694434	0.00374485	0.2021	0.694434	0.0949088	0.2021	0.694434	0.00573569	0.09477	1.02333	0.00293579
2	BICF2G630787414	3608606	0.377	0.003619	0.08985	0.377	0.423659	0.00619889	0.377	0.423659	0.0103652	0.377	0.423659	0.148539	0.08985	1.04648	0.00293664
12	BICF2P535085	35727826	0.4931	0.003624	0.08993	0.4931	0.307065	0.00769683	0.4931	0.307065	0.0130937	0.4931	0.307065	0.182512	0.08993	1.0461	0.00294258
5	BICF2P313109	12089358	0.1969	0.002437	0.134	0.1969	0.705754	0.00367999	0.1969	0.705754	0.00414685	0.1969	0.705754	0.122292	0.134	0.872895	0.00294781
5	BICF2S23525452	12058319	0.1969	0.005648	0.05812	0.1969	0.705754	0.0036956	0.1969	0.705754	0.00867599	0.1969	0.705754	0.0626012	0.05812	1.23567	0.00296148
25	BICF2S2344105	24947801	0.009649	0.02672	0.01235	0.02672	1.57316	0.000298545	0.02672	1.57316	0.00238826	0.01235	1.90833	0.00119582	0.02672	1.57316	0.00297535
1	BICF2P806301	29785710	0.2031	0.0004408	0.7519	0.7519	0.12384	0.00381979	0.2031	0.69229	0.000924001	0.7519	0.12384	0.439687	0.7519	0.12384	0.00298694
1	BICF2G630711088	12242967	NA	NA	NA	0	#NUM!	#VALUE!	0	#NUM!	#VALUE!	0	#NUM!	#VALUE!	0	#NUM!	#VALUE!
24	BICF2S23627708	15128310	0.005936	NA	NA	0.005936	2.22651	#VALUE!	0.005936	2.22651	#VALUE!	0.005936	2.22651	#VALUE!	0	#NUM!	#VALUE!
12	BICF2P271725	35892815	0.202	0.001804	0.1852	0.202	0.694649	0.00382778	0.202	0.694649	0.00324951	0.202	0.694649	0.160334	0.1852	0.732359	0.00300827
12	BICF2P1159118	38776803	0.4246	0.00185	0.1807	0.4246	0.37202	0.00697086	0.4246	0.37202	0.00640126	0.4246	0.37202	0.273719	0.1807	0.743042	0.00300982
1	BICF2S23727664	115551302	0.2947	0.001641	NA	0.2947	0.53062	#VALUE!	0.2947	0.53062	0.00417555	0.2947	0.53062	#VALUE!	0.001641	2.78489	#VALUE!
12	BICF2S23054589	35821440	0.7618	0.001569	0.2134	0.7618	0.118159	0.0110964	0.7618	0.118159	0.00923866	0.7618	0.118159	0.457899	0.2134	0.670806	0.00301406
1	BICF2P1252713	12317269	NA	NA	NA	0	#NUM!	#VALUE!	0	#NUM!	#VALUE!	0	#NUM!	#VALUE!	0	#NUM!	#VALUE!
39	BICF2P328993	9130187	NA	0.001644	NA	0.001644	2.7841	#VALUE!	0.001644	2.7841	#VALUE!	0	#NUM!	#VALUE!	0.001644	2.7841	#VALUE!
1	BICF2P157421	122326966	0.1069	0.001662	NA	0.1069	0.971022	#VALUE!	0.1069	0.971022	0.00171193	0.1069	0.971022	#VALUE!	0.001662	2.77937	#VALUE!
24	BICF2S23440368	14432813	0.8694	0.001662	NA	0.8694	0.0607804	#VALUE!	0.8694	0.0607804	0.0108944	0.8694	0.0607804	#VALUE!	0.001662	2.77937	#VALUE!
22	BICF2G630337267	58397741	0.7834	0.001663	NA	0.7834	0.106016	#VALUE!	0.7834	0.106016	0.00995757	0.7834	0.106016	#VALUE!	0.001663	2.77911	#VALUE!
15	BICF2S23113349	39241402	0.4534	0.0009704	0.3456	0.4534	0.343518	0.00736478	0.4534	0.343518	0.00384048	0.4534	0.343518	0.447122	0.3456	0.461426	0.00301842
32	BICF2G630590133	25312359	0.3853	0.0007354	0.4565	0.4565	0.340559	0.00647147	0.3853	0.414201	0.00259798	0.4565	0.340559	0.481568	0.4565	0.340559	0.00302114
18	BICF2P1205778	33059254	0.597	0.009723	0.03458	0.597	0.224026	0.00918395	0.597	0.224026	0.0356933	0.597	0.224026	0.100751	0.03458	1.46118	0.00302523
24	BICF2G630510505	13392349	0.7315	0.003266	0.1031	0.7315	0.135786	0.0107954	0.7315	0.135786	0.0168116	0.7315	0.135786	0.270351	0.1031	0.986741	0.00302926
12	TIGRP2P156695	12111515	0.758	0.03567	0.009444	0.758	0.120331	0.0111058	0.758	0.120331	0.124659	0.758	0.120331	0.0425178	0.03567	1.4477	0.0030304
12	BICF2P286898	22665835	0.7618	0.02022	0.01674	0.7618	0.118159	0.0111916	0.7618	0.118159	0.0796852	0.7618	0.118159	0.0683794	0.02022	1.69422	0.00304331
25	BICF2S23440346	21003557	0.005851	0.007682	0.04453	0.04453	1.35135	0.000200571	0.007682	2.11453	0.000494871	0.04453	1.35135	0.00241075	0.04453	1.35135	0.00307203
25	BICF2P522742	21087958	0.005851	0.007682	0.04453	0.04453	1.35135	0.000200571	0.007682	2.11453	0.000494871	0.04453	1.35135	0.00241075	0.04453	1.35135	0.00307203
25	BICF2P138390	21112510	0.005851	0.007682	0.04453	0.04453	1.35135	0.000200571	0.007682	2.11453	0.000494871	0.04453	1.35135	0.00241075	0.04453	1.35135	0.00307203
1	BICF2S23649455	122513135	0.2555	0.000442	0.7771	0.7771	0.109523	0.0047361	0.2555	0.592609	0.00113933	0.7771	0.109523	0.519547	0.7771	0.109523	0.00308319
25	BICF2G63096371	30609401	0.4707	0.005872	0.05896	0.4707	0.327256	0.00778285	0.4707	0.327256	0.0190466	0.4707	0.327256	0.127229	0.05896	1.22944	0.003105
22	TIGRP2P297120	57569064	0.6742	0.001748	NA	0.6742	0.171211	#VALUE!	0.6742	0.171211	0.00912574	0.6742	0.171211	#VALUE!	0.001748	2.75746	#VALUE!
22	TIGRP2P292339	32120572	0.4571	0.003972	0.08774	0.4571	0.339989	0.00764321	0.4571	0.339989	0.0132745	0.4571	0.339989	0.169096	0.08774	1.0568	0.00312324
18	BICF2S22945333	4688275	0.1177	0.9613	0.0003642	0.9613	0.0171411	0.00255777	0.9613	0.0171411	0.359698	0.1177	0.929224	0.000473991	0.9613	0.0171411	0.00313599
18	BICF2S2298851	4705260	0.1177	0.9613	0.0003642	0.9613	0.0171411	0.00255777	0.9613	0.0171411	0.359698	0.1177	0.929224	0.000473991	0.9613	0.0171411	0.00313599
4	BICF2P735080	33861750	0.5198	0.06167	0.005687	0.5198	0.284164	0.0085089	0.5198	0.284164	0.142338	0.5198	0.284164	0.0201721	0.06167	1.20993	0.00314086
25	BICF2P1241934	20573582	0.1936	0.004897	0.07166	0.1936	0.713095	0.0038485	0.1936	0.713095	0.00754759	0.1936	0.713095	0.0732207	0.07166	1.14472	0.00314246
12	TIGRP2P163527	38778660	0.4246	0.00185	0.1899	0.4246	0.37202	0.00725291	0.4246	0.37202	0.00640126	0.4246	0.37202	0.283651	0.1899	0.721475	0.00314561
12	BICF2P1312094	38807013	0.4246	0.00185	0.1899	0.4246	0.37202	0.00725291	0.4246	0.37202	0.00640126	0.4246	0.37202	0.283651	0.1899	0.721475	0.00314561
12	BICF2S23332078	38835410	0.4246	0.00185	0.1899	0.4246	0.37202	0.00725291	0.4246	0.37202	0.00640126	0.4246	0.37202	0.283651	0.1899	0.721475	0.00314561
12	BICF2P1172295	38859360	0.4246	0.00185	0.1899	0.4246	0.37202	0.00725291	0.4246	0.37202	0.00640126	0.4246	0.37202	0.283651	0.1899	0.721475	0.00314561
16	BICF2G630114959	37107352	0.1587	0.0007929	0.4502	0.4502	0.346595	0.00331909	0.1587	0.799423	0.00125589	0.4502	0.346595	0.259981	0.4502	0.346595	0.0031905
39	BICF2G630538063	8958886	NA	0.00179	NA	0.00179	2.74715	#VALUE!	0.00179	2.74715	#VALUE!	0	#NUM!	#VALUE!	0.00179	2.74715	#VALUE!
18	BICF2S23748222	56716381	NA	0.001794	NA	0.001794	2.74618	#VALUE!	0.001794	2.74618	#VALUE!	0	#NUM!	#VALUE!	0.001794	2.74618	#VALUE!
16	BICF2G630114975	37112824	0.1587	0.0007929	0.4502	0.4502	0.346595	0.00331909	0.1587	0.799423	0.00125589	0.4502	0.346595	0.259981	0.4502	0.346595	0.0031905
1	BICF2G630718144	35600307	0.6208	0.05486	0.006522	0.6208	0.207048	0.00995002	0.6208	0.207048	0.14916	0.6208	0.207048	0.0263553	0.05486	1.26074	0.00319711
7	BICF2G630549337	5879319	0.01037	0.008815	0.04103	0.04103	1.3869	0.000343326	0.01037	1.98422	0.000941552	0.04103	1.3869	0.00372819	0.04103	1.3869	0.0032279
7	BICF2G630549384	5925958	0.1171	0.008815	0.04103	0.1171	0.931443	0.00261598	0.1171	0.931443	0.00812992	0.1171	0.931443	0.0304525	0.04103	1.3869	0.0032279
7	BICF2G630549389	5928031	0.1171	0.008815	0.04103	0.1171	0.931443	0.00261598	0.1171	0.931443	0.00812992	0.1171	0.931443	0.0304525	0.04103	1.3869	0.0032279
1	TIGRP2P8057	12713702	NA	NA	NA	0	#NUM!	#VALUE!	0	#NUM!	#VALUE!	0	#NUM!	#VALUE!	0	#NUM!	#VALUE!
7	BICF2G630549394	5934311	0.1171	0.008815	0.04103	0.1171	0.931443	0.00261598	0.1171	0.931443	0.00812992	0.1171	0.931443	0.0304525	0.04103	1.3869	0.0032279
18	BICF2P1072979	40574898	NA	0.001848	NA	0.001848	2.7333	#VALUE!	0.001848	2.7333	#VALUE!	0	#NUM!	#VALUE!	0.001848	2.7333	#VALUE!
12	TIGRP2P160525	25063297	0.2272	0.09918	0.003669	0.2272	0.643592	0.00451296	0.2272	0.643592	0.107998	0.2272	0.643592	0.0067436	0.09918	1.00358	0.00324542
27	BICF2G630149076	25660767	0.2807	0.0004266	0.8581	0.8581	0.0664621	0.00537904	0.2807	0.551758	0.00120107	0.8581	0.0664621	0.583746	0.8581	0.0664621	0.00326263
1	TIGRP2P8083	12776061	NA	NA	NA	0	#NUM!	#VALUE!	0	#NUM!	#VALUE!	0	#NUM!	#VALUE!	0	#NUM!	#VALUE!
35	BICF2S23735625	16860275	0.8809	0.00123	0.2984	0.8809	0.0550734	0.0133636	0.8809	0.0550734	0.00848121	0.8809	0.0550734	0.614077	0.2984	0.525201	0.00327028
1	BICF2P800642	12790115	NA	NA	NA	0	#NUM!	#VALUE!	0	#NUM!	#VALUE!	0	#NUM!	#VALUE!	0	#NUM!	#VALUE!
27	BICF2S23435282	3267574	0.4931	0.05146	0.007145	0.4931	0.307065	0.00847185	0.4931	0.307065	0.118602	0.4931	0.307065	0.0234236	0.05146	1.28853	0.00327542
41	BICF2P1249601	2431181	0.4761	0.3143	0.001178	0.4761	0.322302	0.00828457	0.4761	0.322302	0.433881	0.4761	0.322302	0.00475937	0.3143	0.502656	0.00329568
24	TIGRP2P311319	15001812	0.3026	0.00187	0.1983	0.3026	0.519131	0.00577389	0.3026	0.519131	0.0047969	0.3026	0.519131	0.22882	0.1983	0.702677	0.00330023
12	BICF2S23638241	35803467	0.1096	0.00257	0.145	0.145	0.838632	0.00253914	0.1096	0.960189	0.00258428	0.145	0.838632	0.0817157	0.145	0.838632	0.00331467
38	BICF2P1130373	10702726	0.2462	0.01588	0.02357	0.2462	0.608712	0.0049267	0.2462	0.608712	0.025586	0.2462	0.608712	0.0356845	0.02357	1.62764	0.00332763
24	TIGRP2P310963	13314971	0.2071	0.006767	0.05532	0.2071	0.68382	0.00428395	0.2071	0.68382	0.0106093	0.2071	0.68382	0.0626591	0.05532	1.25712	0.00332809
11	BICF2P683678	49455180	0.006158	NA	NA	0.006158	2.21056	#VALUE!	0.006158	2.21056	#VALUE!	0.006158	2.21056	#VALUE!	0	#NUM!	#VALUE!
8	BICF2P1328051	75129015	0.8798	0.00107	0.351	0.8798	0.055616	0.0135925	0.8798	0.055616	0.00750111	0.8798	0.055616	0.67167	0.351	0.454693	0.00333772
16	BICF2S23353223	37835561	0.3866	0.000409	0.9194	0.9194	0.0364955	0.00710525	0.3866	0.412738	0.00154201	0.9194	0.0364955	0.723107	0.9194	0.0364955	0.00334138
21	BICF2P1019290	46094200	0.2945	0.0006722	0.5618	0.5618	0.250418	0.0057327	0.2945	0.530915	0.00188608	0.5618	0.250418	0.463109	0.5618	0.250418	0.00335405
2	BICF2P1328986	85946658	0.4471	0.127	0.003001	0.4471	0.349595	0.00806436	0.4471	0.349595	0.219662	0.4471	0.349595	0.0102158	0.127	0.896196	0.0033815
1	TIGRP2P8102	12921261	NA	NA	NA	0	#NUM!	#VALUE!	0	#NUM!	#VALUE!	0	#NUM!	#VALUE!	0	#NUM!	#VALUE!
1	BICF2P370403	12936845	NA	NA	NA	0	#NUM!	#VALUE!	0	#NUM!	#VALUE!	0	#NUM!	#VALUE!	0	#NUM!	#VALUE!
12	TIGRP2P160516	25056673	0.2272	0.1047	0.003669	0.2272	0.643592	0.0047151	0.2272	0.643592	0.112721	0.2272	0.643592	0.0067436	0.1047	0.980053	0.00340524
4	BICF2S2321391	63089977	0.9356	0.006409	0.05999	0.9356	0.0289098	0.0145232	0.9356	0.0289098	0.0366768	0.9356	0.0289098	0.217779	0.05999	1.22192	0.00340785
4	BICF2S23114849	63100790	0.9356	0.006409	0.05999	0.9356	0.0289098	0.0145232	0.9356	0.0289098	0.0366768	0.9356	0.0289098	0.217779	0.05999	1.22192	0.00340785
4	BICF2P919071	63129629	0.9748	0.006409	0.05999	0.9748	0.0110845	0.0149947	0.9748	0.0110845	0.0379571	0.9748	0.0110845	0.224504	0.05999	1.22192	0.00340785
4	BICF2P713645	63149523	0.9748	0.006409	0.05999	0.9748	0.0110845	0.0149947	0.9748	0.0110845	0.0379571	0.9748	0.0110845	0.224504	0.05999	1.22192	0.00340785
32	BICF2G630590696	24863037	0.1898	0.00187	NA	0.1898	0.721704	#VALUE!	0.1898	0.721704	0.00317432	0.1898	0.721704	#VALUE!	0.00187	2.72816	#VALUE!
4	BICF2P752180	63122809	0.9953	0.006409	0.05999	0.9953	0.002046	0.0152393	0.9953	0.002046	0.0386226	0.9953	0.002046	0.227983	0.05999	1.22192	0.00340785
15	BICF2S23410150	37815415	0.5318	0.0007226	0.5321	0.5321	0.274007	0.00931958	0.5318	0.274252	0.0034063	0.5321	0.274007	0.640196	0.5321	0.274007	0.00340801
13	BICF2G630746274	64564216	0.5443	0.0093	0.04168	0.5443	0.264162	0.00955357	0.5443	0.264162	0.0318196	0.5443	0.264162	0.108577	0.04168	1.38007	0.00343259
1	BICF2G630715654	31303418	0.006293	NA	NA	0.006293	2.20114	#VALUE!	0.006293	2.20114	#VALUE!	0.006293	2.20114	#VALUE!	0	#NUM!	#VALUE!
25	BICF2G63096633	31013061	0.05334	0.03088	0.01259	0.05334	1.27295	0.00145009	0.05334	1.27295	0.0122032	0.05334	1.27295	0.00557785	0.03088	1.51032	0.00344167
12	BICF2P865616	68071519	0.452	0.00187	NA	0.452	0.344862	#VALUE!	0.452	0.344862	0.00682607	0.452	0.344862	#VALUE!	0.00187	2.72816	#VALUE!
25	BICF2G63096636	31017273	0.1317	0.03088	0.01259	0.1317	0.880414	0.00305597	0.1317	0.880414	0.0264547	0.1317	0.880414	0.0122734	0.03088	1.51032	0.00344167
32	BICF2P1278003	31287366	0.6861	0.009185	0.04242	0.6861	0.163613	0.0115134	0.6861	0.163613	0.0382327	0.6861	0.163613	0.132043	0.04242	1.37243	0.00344833
15	BICF2P468406	36184078	0.3059	0.0004853	0.8029	0.8029	0.0953385	0.00606076	0.3059	0.514421	0.0014571	0.8029	0.0953385	0.590445	0.8029	0.0953385	0.00344848
24	BICF2G630508375	16086894	0.8191	0.00187	NA	0.8191	0.0866631	#VALUE!	0.8191	0.0866631	0.0114593	0.8191	0.0866631	#VALUE!	0.00187	2.72816	#VALUE!
15	BICF2P1197381	36206723	0.3059	0.0004853	0.8029	0.8029	0.0953385	0.00606076	0.3059	0.514421	0.0014571	0.8029	0.0953385	0.590445	0.8029	0.0953385	0.00344848
37	BICF2S2379188	4240312	0.282	0.002061	0.1896	0.282	0.549751	0.0056904	0.282	0.549751	0.0049114	0.282	0.549751	0.210056	0.1896	0.722162	0.00345726
15	TIGRP2P199696	37224109	0.1333	0.001471	0.2661	0.2661	0.574955	0.0031035	0.1333	0.87517	0.00187005	0.2661	0.574955	0.153911	0.2661	0.574955	0.0034625
18	BICF2P1216748	35169287	NA	0.001874	NA	0.001874	2.72723	#VALUE!	0.001874	2.72723	#VALUE!	0	#NUM!	#VALUE!	0.001874	2.72723	#VALUE!
15	BICF2P909329	37208536	0.1456	0.001471	0.2661	0.2661	0.574955	0.00333546	0.1456	0.836839	0.0020237	0.2661	0.574955	0.164693	0.2661	0.574955	0.0034625
22	TIGRP2P297150	57642131	0.6855	0.001901	NA	0.6855	0.163993	#VALUE!	0.6855	0.163993	0.00995984	0.6855	0.163993	#VALUE!	0.001901	2.72102	#VALUE!
18	TIGRP2P254216	5834540	0.8195	0.9707	0.0004045	0.9707	0.012915	0.0133137	0.9707	0.012915	0.977495	0.8195	0.086451	0.00298734	0.9707	0.012915	0.00347203
22	G1195F27S161	32671405	0.3876	0.005215	0.07536	0.3876	0.411616	0.00737524	0.3876	0.411616	0.0145617	0.3876	0.411616	0.132414	0.07536	1.12286	0.00347481
32	BICF2P902580	31297136	0.6861	0.005945	0.06674	0.6861	0.163613	0.0116789	0.6861	0.163613	0.0265205	0.6861	0.163613	0.186993	0.06674	1.17561	0.00350433
18	BICF2P767551	33099061	0.5579	0.01149	0.03458	0.5579	0.253444	0.00993398	0.5579	0.253444	0.0387812	0.5579	0.253444	0.0954588	0.03458	1.46118	0.00350867
9	TIGRP2P126998	43441714	0.0466	0.0007641	0.5235	0.5235	0.281083	0.00132697	0.0466	1.33161	0.000400329	0.5235	0.281083	0.114983	0.5235	0.281083	0.00352967
1	BICF2P1188310	13489480	NA	NA	NA	0	#NUM!	#VALUE!	0	#NUM!	#VALUE!	0	#NUM!	#VALUE!	0	#NUM!	#VALUE!
38	BICF2S22926384	9954533	0.9162	0.002127	0.1886	0.9162	0.0380097	0.0147685	0.9162	0.0380097	0.0141101	0.9162	0.0380097	0.476163	0.1886	0.724458	0.00353863
1	BICF2S22945043	115944412	0.8694	0.001943	NA	0.8694	0.0607804	#VALUE!	0.8694	0.0607804	0.0124725	0.8694	0.0607804	#VALUE!	0.001943	2.71153	#VALUE!
1	BICF2P1088021	118095210	0.3183	0.005418	0.07464	0.3183	0.497163	0.00644626	0.3183	0.497163	0.0126975	0.3183	0.497163	0.112609	0.07464	1.12703	0.00356402
1	BICF2P652096	102632817	0.5318	0.03984	0.01025	0.5318	0.274252	0.00977424	0.5318	0.274252	0.102849	0.5318	0.274252	0.0338611	0.03984	1.39968	0.00359494
5	BICF2P216771	41877056	0.5739	0.1293	0.003161	0.5739	0.241164	0.0103874	0.5739	0.241164	0.267207	0.5739	0.241164	0.013265	0.1293	0.888401	0.00359773
20	BICF2P399305	23719551	0.1939	0.001953	NA	0.1939	0.712422	#VALUE!	0.1939	0.712422	0.00336228	0.1939	0.712422	#VALUE!	0.001953	2.7093	#VALUE!
4	BICF2S2342915	36395827	0.822	0.2269	0.001811	0.822	0.0851282	0.0138278	0.822	0.0851282	0.499714	0.822	0.0851282	0.0111795	0.2269	0.644166	0.00361488
1	BICF2P148604	13635847	NA	NA	NA	0	#NUM!	#VALUE!	0	#NUM!	#VALUE!	0	#NUM!	#VALUE!	0	#NUM!	#VALUE!
25	BICF2S245433	22340814	0.4294	0.008304	0.04955	0.4294	0.367138	0.00829982	0.4294	0.367138	0.0236636	0.4294	0.367138	0.103195	0.04955	1.30496	0.00361914
18	BICF2S23729512	34785075	0.1275	0.001478	0.2787	0.2787	0.554863	0.00312009	0.1275	0.89449	0.00180468	0.2787	0.554863	0.154121	0.2787	0.554863	0.00362269
1	BICF2P347999	13734602	NA	NA	NA	0	#NUM!	#VALUE!	0	#NUM!	#VALUE!	0	#NUM!	#VALUE!	0	#NUM!	#VALUE!
15	BICF2G630431538	45660801	0.4477	0.02002	0.0206	0.4477	0.349013	0.00859528	0.4477	0.349013	0.0512202	0.4477	0.349013	0.0524407	0.0206	1.68613	0.00362654
15	TIGRP2P200144	39271970	0.4534	0.0009704	0.4251	0.4534	0.343518	0.00868378	0.4534	0.343518	0.00384048	0.4534	0.343518	0.51007	0.4251	0.371509	0.00362736
15	BICF2P1278650	39273742	0.4534	0.0009704	0.4251	0.4534	0.343518	0.00868378	0.4534	0.343518	0.00384048	0.4534	0.343518	0.51007	0.4251	0.371509	0.00362736
20	BICF2G630232957	23531019	0.6219	0.000967	0.4298	0.6219	0.206279	0.0112126	0.6219	0.206279	0.00506136	0.6219	0.206279	0.619962	0.4298	0.366734	0.0036515
12	BICF2P389974	39186848	0.7078	0.003574	0.1165	0.7078	0.150089	0.012429	0.7078	0.150089	0.0176563	0.7078	0.150089	0.288231	0.1165	0.933674	0.00365738
1	TIGRP2P8218	13815870	NA	NA	NA	0	#NUM!	#VALUE!	0	#NUM!	#VALUE!	0	#NUM!	#VALUE!	0	#NUM!	#VALUE!
1	BICF2S2318592	13824871	0.06981	NA	NA	0.06981	1.15608	#VALUE!	0.06981	1.15608	#VALUE!	0.06981	1.15608	#VALUE!	0	#NUM!	#VALUE!
1	BICF2P316588	13849983	NA	NA	NA	0	#NUM!	#VALUE!	0	#NUM!	#VALUE!	0	#NUM!	#VALUE!	0	#NUM!	#VALUE!
1	BICF2P814850	13880746	NA	NA	NA	0	#NUM!	#VALUE!	0	#NUM!	#VALUE!	0	#NUM!	#VALUE!	0	#NUM!	#VALUE!
2	BICF2P297120	87558887	0.08457	0.02923	0.01425	0.08457	1.07278	0.00224822	0.08457	1.07278	0.0173106	0.08457	1.07278	0.00930496	0.02923	1.53417	0.00365859
25	BICF2P507504	41093673	0.9464	0.04603	0.009145	0.9464	0.0239253	0.0157232	0.9464	0.0239253	0.180069	0.9464	0.0239253	0.0497621	0.04603	1.33696	0.00369295
5	BICF2S23746532	15264066	0.0568	0.3407	0.001244	0.3407	0.467628	0.00164133	0.3407	0.467628	0.0956939	0.0568	1.24565	0.000745995	0.3407	0.467628	0.00371538
12	BICF2S23110563	37631996	0.04928	0.004729	0.08993	0.08993	1.0461	0.00146289	0.04928	1.30733	0.0021823	0.08993	1.0461	0.0284472	0.08993	1.0461	0.00372662
1	BICF2S23044499	13986850	NA	NA	NA	0	#NUM!	#VALUE!	0	#NUM!	#VALUE!	0	#NUM!	#VALUE!	0	#NUM!	#VALUE!
12	BICF2P92657	39160287	0.3652	0.003574	0.1195	0.3652	0.437469	0.00751572	0.3652	0.437469	0.00997372	0.3652	0.437469	0.180315	0.1195	0.922632	0.0037407
7	BICF2G630549334	5873540	0.5409	0.01041	0.04103	0.5409	0.266883	0.0102638	0.5409	0.266883	0.0347954	0.5409	0.266883	0.106704	0.04103	1.3869	0.00374093
15	BICF2P605171	36195126	0.3059	0.0004853	0.8807	0.8807	0.055172	0.00652726	0.3059	0.514421	0.0014571	0.8807	0.055172	0.622742	0.8807	0.055172	0.00374311
15	BICF2P1174049	36230506	0.3059	0.0004853	0.8807	0.8807	0.055172	0.00652726	0.3059	0.514421	0.0014571	0.8807	0.055172	0.622742	0.8807	0.055172	0.00374311
12	BICF2S23612711	31105288	NA	0.001997	NA	0.001997	2.69962	#VALUE!	0.001997	2.69962	#VALUE!	0	#NUM!	#VALUE!	0.001997	2.69962	#VALUE!
12	BICF2P478488	34616605	NA	0.001997	NA	0.001997	2.69962	#VALUE!	0.001997	2.69962	#VALUE!	0	#NUM!	#VALUE!	0.001997	2.69962	#VALUE!
12	BICF2P928797	34640898	NA	0.001997	NA	0.001997	2.69962	#VALUE!	0.001997	2.69962	#VALUE!	0	#NUM!	#VALUE!	0.001997	2.69962	#VALUE!
12	BICF2P20572	34650190	NA	0.001997	NA	0.001997	2.69962	#VALUE!	0.001997	2.69962	#VALUE!	0	#NUM!	#VALUE!	0.001997	2.69962	#VALUE!
1	BICF2P1266381	14136325	NA	NA	NA	0	#NUM!	#VALUE!	0	#NUM!	#VALUE!	0	#NUM!	#VALUE!	0	#NUM!	#VALUE!
12	TIGRP2P162863	34671489	NA	0.001997	NA	0.001997	2.69962	#VALUE!	0.001997	2.69962	#VALUE!	0	#NUM!	#VALUE!	0.001997	2.69962	#VALUE!
12	BICF2S23450602	34672517	NA	0.001997	NA	0.001997	2.69962	#VALUE!	0.001997	2.69962	#VALUE!	0	#NUM!	#VALUE!	0.001997	2.69962	#VALUE!
12	BICF2P627781	34692388	NA	0.001997	NA	0.001997	2.69962	#VALUE!	0.001997	2.69962	#VALUE!	0	#NUM!	#VALUE!	0.001997	2.69962	#VALUE!
12	BICF2P274499	34699746	NA	0.001997	NA	0.001997	2.69962	#VALUE!	0.001997	2.69962	#VALUE!	0	#NUM!	#VALUE!	0.001997	2.69962	#VALUE!
12	BICF2P225856	34708066	NA	0.001997	NA	0.001997	2.69962	#VALUE!	0.001997	2.69962	#VALUE!	0	#NUM!	#VALUE!	0.001997	2.69962	#VALUE!
12	BICF2S23541369	34729001	NA	0.001997	NA	0.001997	2.69962	#VALUE!	0.001997	2.69962	#VALUE!	0	#NUM!	#VALUE!	0.001997	2.69962	#VALUE!
12	BICF2P864216	34730174	NA	0.001997	NA	0.001997	2.69962	#VALUE!	0.001997	2.69962	#VALUE!	0	#NUM!	#VALUE!	0.001997	2.69962	#VALUE!
12	BICF2S23042269	34745330	NA	0.001997	NA	0.001997	2.69962	#VALUE!	0.001997	2.69962	#VALUE!	0	#NUM!	#VALUE!	0.001997	2.69962	#VALUE!
12	BICF2S22912565	34761217	NA	0.001997	NA	0.001997	2.69962	#VALUE!	0.001997	2.69962	#VALUE!	0	#NUM!	#VALUE!	0.001997	2.69962	#VALUE!
26	TIGRP2P338317	17225523	0.8255	0.002146	0.1997	0.8255	0.0832829	0.014336	0.8255	0.0832829	0.0129957	0.8255	0.0832829	0.462033	0.1997	0.699622	0.00375205
12	BICF2P1134169	34792381	NA	0.001997	NA	0.001997	2.69962	#VALUE!	0.001997	2.69962	#VALUE!	0	#NUM!	#VALUE!	0.001997	2.69962	#VALUE!
18	BICF2S23056955	32236267	0.3652	0.001499	0.2867	0.3652	0.437469	0.00755316	0.3652	0.437469	0.00465882	0.3652	0.437469	0.340978	0.2867	0.542572	0.00376141
12	BICF2P494666	34857665	NA	0.001997	NA	0.001997	2.69962	#VALUE!	0.001997	2.69962	#VALUE!	0	#NUM!	#VALUE!	0.001997	2.69962	#VALUE!
1	BICF2P1310400	100802591	0.8943	0.02303	0.0187	0.8943	0.0485168	0.0153157	0.8943	0.0485168	0.100562	0.8943	0.0485168	0.085138	0.02303	1.63771	0.00376837
12	BICF2P478984	34880965	NA	0.001997	NA	0.001997	2.69962	#VALUE!	0.001997	2.69962	#VALUE!	0	#NUM!	#VALUE!	0.001997	2.69962	#VALUE!
12	BICF2P174950	34962627	NA	0.001997	NA	0.001997	2.69962	#VALUE!	0.001997	2.69962	#VALUE!	0	#NUM!	#VALUE!	0.001997	2.69962	#VALUE!
12	BICF2P17296	35006252	NA	0.001997	NA	0.001997	2.69962	#VALUE!	0.001997	2.69962	#VALUE!	0	#NUM!	#VALUE!	0.001997	2.69962	#VALUE!
1	BICF2P380596	14440946	NA	NA	NA	0	#NUM!	#VALUE!	0	#NUM!	#VALUE!	0	#NUM!	#VALUE!	0	#NUM!	#VALUE!
26	BICF2S2324863	31783984	0.9107	0.0005453	0.79	0.9107	0.0406247	0.015537	0.9107	0.0406247	0.00427463	0.9107	0.0406247	0.956343	0.79	0.102373	0.00376934
12	TIGRP2P159668	22096124	0.9471	0.004992	0.08646	0.9471	0.0236042	0.0160406	0.9471	0.0236042	0.0300425	0.9471	0.0236042	0.2868	0.08646	1.06318	0.00377571
12	BICF2P1364312	22715797	0.8343	0.01978	0.02187	0.8343	0.0786778	0.0145607	0.8343	0.0786778	0.0842326	0.8343	0.0786778	0.0913001	0.02187	1.66015	0.0037833
18	BICF2P1089358	35109167	0.08119	0.001964	0.2212	0.2212	0.655215	0.00225065	0.08119	1.0905	0.00155371	0.2212	0.655215	0.0901491	0.2212	0.655215	0.00379761
1	BICF2P105695	14503830	NA	NA	NA	0	#NUM!	#VALUE!	0	#NUM!	#VALUE!	0	#NUM!	#VALUE!	0	#NUM!	#VALUE!
25	BICF2P1279929	19481769	0.4455	0.00245	0.1783	0.4455	0.351152	0.00896157	0.4455	0.351152	0.00853558	0.4455	0.351152	0.280623	0.1783	0.748849	0.00381617
18	BICF2P505485	35135559	0.7842	0.001569	0.2787	0.7842	0.105573	0.0139918	0.7842	0.105573	0.00947466	0.7842	0.105573	0.550918	0.2787	0.554863	0.00381962
24	BICF2G630510077	13985818	0.2213	0.00167	0.2623	0.2623	0.581202	0.00513226	0.2213	0.655019	0.00329035	0.2623	0.581202	0.223278	0.2623	0.581202	0.0038255
4	BICF2P521444	33800600	0.8319	0.07732	0.005687	0.8319	0.0799289	0.0147142	0.8319	0.0799289	0.240814	0.8319	0.0799289	0.0300591	0.07732	1.11171	0.00383847
18	BICF2P1157926	8416267	0.36	0.4707	0.0009356	0.4707	0.327256	0.00761408	0.4707	0.327256	0.470261	0.36	0.443697	0.00302999	0.4707	0.327256	0.00384363
18	BICF2P1403558	8437823	0.36	0.4707	0.0009356	0.4707	0.327256	0.00761408	0.4707	0.327256	0.470261	0.36	0.443697	0.00302999	0.4707	0.327256	0.00384363
6	BICF2S23123703	25083936	0.654	0.03998	0.01102	0.654	0.184422	0.0122114	0.654	0.184422	0.121427	0.654	0.184422	0.0427574	0.03998	1.39816	0.00384512
38	BICF2P615839	6409988	0.5578	0.09865	0.004545	0.5578	0.253521	0.0109258	0.5578	0.253521	0.214601	0.5578	0.253521	0.0176893	0.09865	1.0059	0.00390521
2	BICF2P478546	76732716	0.9891	0.00333	0.1347	0.9891	0.0047598	0.0170912	0.9891	0.0047598	0.0221197	0.9891	0.0047598	0.401782	0.1347	0.870632	0.00390665
3	BICF2P386725	48680965	0.2343	0.0006507	0.7023	0.7023	0.153477	0.00556027	0.2343	0.630228	0.00149236	0.7023	0.153477	0.461485	0.7023	0.153477	0.00397161
27	BICF2G630149030	25615727	0.04353	0.001084	0.4244	0.4244	0.372225	0.00140859	0.04353	1.36121	0.00051723	0.4244	0.372225	0.0922115	0.4244	0.372225	0.00399515
13	BICF2S2338180	64216451	0.7213	0.000576	0.8029	0.8029	0.0953385	0.0136937	0.7213	0.141884	0.00365035	0.8029	0.0953385	0.895468	0.8029	0.0953385	0.00401375
7	BICF2P486757	78075119	0.2277	0.00167	0.2787	0.2787	0.554863	0.00551451	0.2277	0.642637	0.00337467	0.2787	0.554863	0.238441	0.2787	0.554863	0.00403646
12	TIGRP2P170985	66484021	0.05741	0.004355	0.1073	0.1073	0.9694	0.00179542	0.05741	1.24101	0.00232368	0.1073	0.9694	0.0375129	0.1073	0.9694	0.00405074
12	BICF2P281452	36595266	0.5623	0.00257	0.1822	0.5623	0.250032	0.011377	0.5623	0.250032	0.0108955	0.5623	0.250032	0.335872	0.1822	0.739452	0.00405812
2	BICF2P978122	87102132	0.6065	0.2045	0.00229	0.6065	0.217169	0.0120745	0.6065	0.217169	0.382908	0.6065	0.217169	0.0105267	0.2045	0.689307	0.00405851
25	BICF2G630100446	34998504	0.5815	0.3615	0.001299	0.5815	0.23545	0.0117072	0.5815	0.23545	0.538067	0.5815	0.23545	0.00618519	0.3615	0.441892	0.00406835
25	BICF2G630101083	35740911	0.2614	0.1236	0.003818	0.2614	0.582694	0.00623001	0.2614	0.582694	0.143207	0.2614	0.582694	0.00789411	0.1236	0.907982	0.0040861
12	BICF2P381494	29727388	0.4813	0.01592	0.02977	0.4813	0.317584	0.0101612	0.4813	0.317584	0.0449887	0.4813	0.317584	0.0751594	0.02977	1.52622	0.00410167
5	BICF2P34472	7180036	0.7894	0.1472	0.003222	0.7894	0.102703	0.0149825	0.7894	0.102703	0.366313	0.7894	0.102703	0.0177386	0.1472	0.832092	0.00410427
32	BICF2G630598830	13178095	0.6198	0.004014	0.1185	0.6198	0.207748	0.0124325	0.6198	0.207748	0.017406	0.6198	0.207748	0.265229	0.1185	0.926282	0.00411484
25	TIGRP2P327409	27338535	0.04224	0.0009167	0.5215	0.5215	0.282746	0.00141837	0.04224	1.37428	0.000432097	0.5215	0.282746	0.106075	0.5215	0.282746	0.00413319
1	TIGRP2P8527	14862496	NA	NA	NA	0	#NUM!	#VALUE!	0	#NUM!	#VALUE!	0	#NUM!	#VALUE!	0	#NUM!	#VALUE!
9	TIGRP2P129993	53867878	0.993	0.002123	NA	0.993	0.00305075	#VALUE!	0.993	0.00305075	0.0150984	0.993	0.00305075	#VALUE!	0.002123	2.67305	#VALUE!
18	BICF2P380791	17389019	0.1324	0.06014	0.007963	0.1324	0.878112	0.0036383	0.1324	0.878112	0.0464455	0.1324	0.878112	0.00828141	0.06014	1.22084	0.00413958
32	BICF2S23732946	29269142	NA	0.002127	NA	0.002127	2.67223	#VALUE!	0.002127	2.67223	#VALUE!	0	#NUM!	#VALUE!	0.002127	2.67223	#VALUE!
5	BICF2P1035807	21611327	0.7894	0.001502	0.3192	0.7894	0.102703	0.0151091	0.7894	0.102703	0.00917412	0.7894	0.102703	0.599306	0.3192	0.495937	0.00414374
24	BICF2P1469283	14664169	0.2851	0.0007113	0.6745	0.6745	0.171018	0.00676753	0.2851	0.545003	0.0019272	0.6745	0.171018	0.509345	0.6745	0.171018	0.00414628
1	BICF2G630710760	11958233	0.5015	0.01644	0.0294	0.5015	0.299729	0.0106598	0.5015	0.299729	0.0478041	0.5015	0.299729	0.0769187	0.0294	1.53165	0.00417351
12	BICF2P1260450	33274876	NA	0.002142	NA	0.002142	2.66918	#VALUE!	0.002142	2.66918	#VALUE!	0	#NUM!	#VALUE!	0.002142	2.66918	#VALUE!
32	BICF2G630591379	24106860	0.0165	0.002039	0.2375	0.2375	0.624336	0.000652164	0.0165	1.78252	0.000380161	0.2375	0.624336	0.0256364	0.2375	0.624336	0.00418058
18	BICF2P826254	6331035	0.6711	0.8904	0.0005462	0.8904	0.0504148	0.0134623	0.8904	0.0504148	0.905238	0.6711	0.173213	0.0032665	0.8904	0.0504148	0.00419641
9	TIGRP2P128841	51006778	0.8938	0.00216	NA	0.8938	0.0487596	#VALUE!	0.8938	0.0487596	0.0139968	0.8938	0.0487596	#VALUE!	0.00216	2.66555	#VALUE!
6	BICF2S23059526	21485516	0.08566	0.03689	0.01322	0.08566	1.06722	0.00258667	0.08566	1.06722	0.0213527	0.08566	1.06722	0.00881411	0.03689	1.43309	0.0042067
18	BICF2P415260	8046328	0.36	0.3577	0.001371	0.36	0.443697	0.00829475	0.36	0.443697	0.392717	0.36	0.443697	0.00425146	0.3577	0.446481	0.00422744
18	BICF2P685988	8075902	0.36	0.3577	0.001371	0.36	0.443697	0.00829475	0.36	0.443697	0.392717	0.36	0.443697	0.00425146	0.3577	0.446481	0.00422744
10	BICF2P1067630	61376821	0.4106	0.101	0.004873	0.4106	0.386581	0.00923327	0.4106	0.386581	0.173462	0.4106	0.386581	0.0144345	0.101	0.995679	0.0042409
37	BICF2P550403	4210762	0.282	0.002759	0.1785	0.282	0.549751	0.00685038	0.282	0.549751	0.00634781	0.282	0.549751	0.200795	0.1785	0.748362	0.00424325
27	BICF2S23153867	26719814	0.5972	0.002174	NA	0.5972	0.22388	#VALUE!	0.5972	0.22388	0.0099278	0.5972	0.22388	#VALUE!	0.002174	2.66274	#VALUE!
24	BICF2G630510626	13283274	0.2405	0.006767	0.07313	0.2405	0.618885	0.00605355	0.2405	0.618885	0.012077	0.2405	0.618885	0.088652	0.07313	1.1359	0.00426144
1	BICF2P276955	113534551	0.4193	0.0005905	0.8417	0.8417	0.0748427	0.00946097	0.4193	0.377475	0.00230357	0.8417	0.0748427	0.720496	0.8417	0.0748427	0.00427782
30	TIGRP2P373007	37771710	0.9151	0.002174	NA	0.9151	0.0385314	#VALUE!	0.9151	0.0385314	0.0143635	0.9151	0.0385314	#VALUE!	0.002174	2.66274	#VALUE!
38	BICF2P1185679	20738601	0.007222	NA	NA	0.007222	2.14134	#VALUE!	0.007222	2.14134	#VALUE!	0.007222	2.14134	#VALUE!	0	#NUM!	#VALUE!
18	BICF2P1305753	9385054	0.3924	0.6131	0.0008115	0.6131	0.212469	0.00898423	0.6131	0.212469	0.583336	0.3924	0.406271	0.00288248	0.6131	0.212469	0.00428168
12	BICF2G630122426	58350668	0.1994	0.004479	0.1111	0.1994	0.700275	0.00522964	0.1994	0.700275	0.00716348	0.1994	0.700275	0.106552	0.1111	0.954286	0.00428233
18	TIGRP2P254440	8188588	0.9834	0.4821	0.001036	0.9834	0.0072698	0.0184881	0.9834	0.0072698	0.827936	0.9834	0.0072698	0.00803746	0.4821	0.316863	0.00429631
12	TIGRP2P161942	31637050	0.5384	0.01033	0.04906	0.5384	0.268895	0.0117002	0.5384	0.268895	0.0344371	0.5384	0.268895	0.122398	0.04906	1.30927	0.00435201
12	BICF2S2325792	31352429	0.1537	0.008861	0.0574	0.1537	0.813326	0.00431291	0.1537	0.813326	0.0103491	0.1537	0.813326	0.0505563	0.0574	1.24109	0.00436591
18	BICF2S2328153	31616638	0.7758	0.002199	NA	0.7758	0.11025	#VALUE!	0.7758	0.11025	0.0125793	0.7758	0.11025	#VALUE!	0.002199	2.65777	#VALUE!
4	BICF2P561535	36307853	0.2162	0.2269	0.002245	0.2269	0.644166	0.00568767	0.2269	0.644166	0.196949	0.2162	0.665144	0.00418903	0.2269	0.644166	0.00437174
4	TIGRP2P59948	34492052	0.3145	0.2269	0.002245	0.3145	0.502379	0.0076777	0.3145	0.502379	0.259752	0.3145	0.502379	0.00582904	0.2269	0.644166	0.00437174
1	BICF2S23119518	117917719	0.2939	0.005418	0.09443	0.2939	0.5318	0.00729934	0.2939	0.5318	0.0118511	0.2939	0.5318	0.127231	0.09443	1.02489	0.00438865
1	BICF2P1462087	117957251	0.3183	0.005418	0.09443	0.3183	0.497163	0.00777854	0.3183	0.497163	0.0126975	0.3183	0.497163	0.135397	0.09443	1.02489	0.00438865
8	BICF2S23632876	5656863	0.9473	0.002311	NA	0.9473	0.0235125	#VALUE!	0.9473	0.0235125	0.0155964	0.9473	0.0235125	#VALUE!	0.002311	2.6362	#VALUE!
39	BICF2S23763473	8853514	NA	0.002322	NA	0.002322	2.63414	#VALUE!	0.002322	2.63414	#VALUE!	0	#NUM!	#VALUE!	0.002322	2.63414	#VALUE!
1	BICF2P1319061	117979514	0.3183	0.005418	0.09443	0.3183	0.497163	0.00777854	0.3183	0.497163	0.0126975	0.3183	0.497163	0.135397	0.09443	1.02489	0.00438865
1	BICF2P34667	118018929	0.3183	0.005418	0.09443	0.3183	0.497163	0.00777854	0.3183	0.497163	0.0126975	0.3183	0.497163	0.135397	0.09443	1.02489	0.00438865
1	BICF2P794097	118038072	0.3183	0.005418	0.09443	0.3183	0.497163	0.00777854	0.3183	0.497163	0.0126975	0.3183	0.497163	0.135397	0.09443	1.02489	0.00438865
1	BICF2S23428237	118057343	0.3183	0.005418	0.09443	0.3183	0.497163	0.00777854	0.3183	0.497163	0.0126975	0.3183	0.497163	0.135397	0.09443	1.02489	0.00438865
1	BICF2P643849	118068204	0.3183	0.005418	0.09443	0.3183	0.497163	0.00777854	0.3183	0.497163	0.0126975	0.3183	0.497163	0.135397	0.09443	1.02489	0.00438865
1	BICF2P743611	117940829	0.6573	0.005418	0.09443	0.6573	0.182236	0.0137804	0.6573	0.182236	0.0236383	0.6573	0.182236	0.23459	0.09443	1.02489	0.00438865
12	BICF2P1378396	35685123	0.9029	0.01027	0.05019	0.9029	0.0443603	0.0177351	0.9029	0.0443603	0.0526756	0.9029	0.0443603	0.18553	0.05019	1.29938	0.00441766
1	BICF2P144870	15556670	NA	NA	NA	0	#NUM!	#VALUE!	0	#NUM!	#VALUE!	0	#NUM!	#VALUE!	0	#NUM!	#VALUE!
32	BICF2G630590815	24755505	0.1013	0.002174	0.2375	0.2375	0.624336	0.00310961	0.1013	0.994391	0.00207472	0.2375	0.624336	0.113732	0.2375	0.624336	0.00442427
1	BICF2P257063	111396592	0.2439	0.001014	0.5098	0.5098	0.2926	0.00634012	0.2439	0.612788	0.00230123	0.5098	0.2926	0.383556	0.5098	0.2926	0.00442891
18	BICF2S23259485	5338019	0.1789	0.9468	0.0005462	0.9468	0.0237418	0.0049425	0.9468	0.0237418	0.470137	0.1789	0.74739	0.000999964	0.9468	0.0237418	0.00443046
19	BICF2P552316	55155020	0.007334	NA	NA	0.007334	2.13466	#VALUE!	0.007334	2.13466	#VALUE!	0.007334	2.13466	#VALUE!	0	#NUM!	#VALUE!
18	BICF2P163146	5296804	0.2672	0.9468	0.0005462	0.9468	0.0237418	0.00682278	0.9468	0.0237418	0.600694	0.2672	0.573164	0.00143497	0.9468	0.0237418	0.00443046
18	BICF2S23760612	5374587	0.3806	0.9468	0.0005462	0.9468	0.0237418	0.00904229	0.9468	0.0237418	0.728154	0.3806	0.419531	0.00197043	0.9468	0.0237418	0.00443046
18	TIGRP2P253975	5362366	0.6153	0.9468	0.0005462	0.9468	0.0237418	0.0131979	0.9468	0.0237418	0.897334	0.6153	0.210913	0.00302408	0.9468	0.0237418	0.00443046
18	TIGRP2P254013	5396556	0.6153	0.9468	0.0005462	0.9468	0.0237418	0.0131979	0.9468	0.0237418	0.897334	0.6153	0.210913	0.00302408	0.9468	0.0237418	0.00443046
18	TIGRP2P254028	5406832	0.6153	0.9468	0.0005462	0.9468	0.0237418	0.0131979	0.9468	0.0237418	0.897334	0.6153	0.210913	0.00302408	0.9468	0.0237418	0.00443046
4	BICF2P1386178	23739259	0.1174	0.002401	NA	0.1174	0.930332	#VALUE!	0.1174	0.930332	0.00258595	0.1174	0.930332	#VALUE!	0.002401	2.61961	#VALUE!
18	BICF2S23750273	5422762	0.6153	0.9468	0.0005462	0.9468	0.0237418	0.0131979	0.9468	0.0237418	0.897334	0.6153	0.210913	0.00302408	0.9468	0.0237418	0.00443046
18	TIGRP2P254054	5449914	0.6153	0.9468	0.0005462	0.9468	0.0237418	0.0131979	0.9468	0.0237418	0.897334	0.6153	0.210913	0.00302408	0.9468	0.0237418	0.00443046
19	BICF2G630255973	50306948	0.7482	0.002409	NA	0.7482	0.125982	#VALUE!	0.7482	0.125982	0.0131912	0.7482	0.125982	#VALUE!	0.002409	2.61816	#VALUE!
18	BICF2P531896	5457566	0.6153	0.9468	0.0005462	0.9468	0.0237418	0.0131979	0.9468	0.0237418	0.897334	0.6153	0.210913	0.00302408	0.9468	0.0237418	0.00443046
18	TIGRP2P254060	5467639	0.6153	0.9468	0.0005462	0.9468	0.0237418	0.0131979	0.9468	0.0237418	0.897334	0.6153	0.210913	0.00302408	0.9468	0.0237418	0.00443046
18	BICF2P766570	5479664	0.6153	0.9468	0.0005462	0.9468	0.0237418	0.0131979	0.9468	0.0237418	0.897334	0.6153	0.210913	0.00302408	0.9468	0.0237418	0.00443046
18	BICF2P1014267	5493249	0.6153	0.9468	0.0005462	0.9468	0.0237418	0.0131979	0.9468	0.0237418	0.897334	0.6153	0.210913	0.00302408	0.9468	0.0237418	0.00443046
12	BICF2P778160	33228560	NA	0.002414	NA	0.002414	2.61726	#VALUE!	0.002414	2.61726	#VALUE!	0	#NUM!	#VALUE!	0.002414	2.61726	#VALUE!
12	BICF2P825775	33263584	NA	0.002414	NA	0.002414	2.61726	#VALUE!	0.002414	2.61726	#VALUE!	0	#NUM!	#VALUE!	0.002414	2.61726	#VALUE!
1	BICF2P543038	15909960	NA	NA	NA	0	#NUM!	#VALUE!	0	#NUM!	#VALUE!	0	#NUM!	#VALUE!	0	#NUM!	#VALUE!
12	BICF2P953673	33285563	NA	0.002414	NA	0.002414	2.61726	#VALUE!	0.002414	2.61726	#VALUE!	0	#NUM!	#VALUE!	0.002414	2.61726	#VALUE!
9	TIGRP2P128227	48334803	0.6395	0.00242	NA	0.6395	0.194159	#VALUE!	0.6395	0.194159	0.0115621	0.6395	0.194159	#VALUE!	0.00242	2.61618	#VALUE!
9	BICF2P644480	48229641	0.66	0.00242	NA	0.66	0.180456	#VALUE!	0.66	0.180456	0.0118824	0.66	0.180456	#VALUE!	0.00242	2.61618	#VALUE!
9	BICF2P1456440	48276070	0.66	0.00242	NA	0.66	0.180456	#VALUE!	0.66	0.180456	0.0118824	0.66	0.180456	#VALUE!	0.00242	2.61618	#VALUE!
5	BICF2P1152135	20272083	0.05739	0.002427	NA	0.05739	1.24116	#VALUE!	0.05739	1.24116	0.001376	0.05739	1.24116	#VALUE!	0.002427	2.61493	#VALUE!
5	BICF2P1446277	20280908	NA	0.002427	NA	0.002427	2.61493	#VALUE!	0.002427	2.61493	#VALUE!	0	#NUM!	#VALUE!	0.002427	2.61493	#VALUE!
18	BICF2P461252	5283915	0.6722	0.9468	0.0005462	0.9468	0.0237418	0.0141414	0.9468	0.0237418	0.924025	0.6722	0.172501	0.00327126	0.9468	0.0237418	0.00443046
18	BICF2P243632	5783766	0.8195	0.9483	0.0005462	0.9483	0.0230542	0.016516	0.9483	0.0230542	0.973082	0.8195	0.086451	0.0038994	0.9483	0.0230542	0.00443666
18	BICF2S23741435	5661990	0.6233	0.9487	0.0005462	0.9487	0.0228711	0.0133527	0.9487	0.0228711	0.902001	0.6233	0.205303	0.003059	0.9487	0.0228711	0.00443831
5	BICF2P285774	11806996	NA	0.002437	NA	0.002437	2.61314	#VALUE!	0.002437	2.61314	#VALUE!	0	#NUM!	#VALUE!	0.002437	2.61314	#VALUE!
18	BICF2P825842	5765212	0.8195	0.9487	0.0005462	0.9487	0.0228711	0.0165214	0.9487	0.0228711	0.973165	0.8195	0.086451	0.0038994	0.9487	0.0228711	0.00443831
25	BICF2P1416713	21507306	0.007497	NA	NA	0.007497	2.12511	#VALUE!	0.007497	2.12511	#VALUE!	0.007497	2.12511	#VALUE!	0	#NUM!	#VALUE!
18	BICF2P1139856	5794059	0.8195	0.9487	0.0005462	0.9487	0.0228711	0.0165214	0.9487	0.0228711	0.973165	0.8195	0.086451	0.0038994	0.9487	0.0228711	0.00443831
24	BICF2S23138418	46569710	0.5339	0.002459	NA	0.5339	0.27254	#VALUE!	0.5339	0.27254	0.0100244	0.5339	0.27254	#VALUE!	0.002459	2.60924	#VALUE!
2	BICF2G630676322	11927443	0.02951	0.00251	NA	0.02951	1.53003	#VALUE!	0.02951	1.53003	0.000778514	0.02951	1.53003	#VALUE!	0.00251	2.60033	#VALUE!
1	BICF2P1008939	16109137	NA	NA	NA	0	#NUM!	#VALUE!	0	#NUM!	#VALUE!	0	#NUM!	#VALUE!	0	#NUM!	#VALUE!
18	BICF2P1376844	5796973	0.8195	0.9487	0.0005462	0.9487	0.0228711	0.0165214	0.9487	0.0228711	0.973165	0.8195	0.086451	0.0038994	0.9487	0.0228711	0.00443831
12	BICF2P1304399	33960742	0.7245	0.00251	NA	0.7245	0.139962	#VALUE!	0.7245	0.139962	0.0132927	0.7245	0.139962	#VALUE!	0.00251	2.60033	#VALUE!
4	BICF2P280468	69911981	0.7831	0.004034	0.1285	0.7831	0.106183	0.0159541	0.7831	0.106183	0.0213471	0.7831	0.106183	0.331703	0.1285	0.891097	0.00443974
20	BICF2P299292	48377580	0.492	0.002513	NA	0.492	0.308035	#VALUE!	0.492	0.308035	0.00951475	0.492	0.308035	#VALUE!	0.002513	2.59981	#VALUE!
1	BICF2P576226	16160859	NA	NA	NA	0	#NUM!	#VALUE!	0	#NUM!	#VALUE!	0	#NUM!	#VALUE!	0	#NUM!	#VALUE!
1	BICF2P1398548	16177475	NA	NA	NA	0	#NUM!	#VALUE!	0	#NUM!	#VALUE!	0	#NUM!	#VALUE!	0	#NUM!	#VALUE!
8	BICF2P1210411	52252934	0.5804	0.03438	0.01511	0.5804	0.236273	0.0126531	0.5804	0.236273	0.098061	0.5804	0.236273	0.0503077	0.03438	1.46369	0.00444816
1	BICF2P1261590	16197278	NA	NA	NA	0	#NUM!	#VALUE!	0	#NUM!	#VALUE!	0	#NUM!	#VALUE!	0	#NUM!	#VALUE!
4	TIGRP2P67197	86221172	0.004397	0.002524	NA	0.004397	2.35684	#VALUE!	0.004397	2.35684	0.000137713	0.004397	2.35684	#VALUE!	0.002524	2.59791	#VALUE!
1	BICF2S23017989	31324152	0.7663	0.0007396	0.7041	0.7663	0.115601	0.0157437	0.7663	0.115601	0.00480358	0.7663	0.115601	0.872464	0.7041	0.152366	0.00445776
26	BICF2P1241773	3587526	0.02078	0.003011	0.1735	0.1735	0.760701	0.000844165	0.02078	1.68235	0.000668185	0.1735	0.760701	0.0238865	0.1735	0.760701	0.00447028
26	BICF2P325560	3592828	0.02078	0.003011	0.1735	0.1735	0.760701	0.000844165	0.02078	1.68235	0.000668185	0.1735	0.760701	0.0238865	0.1735	0.760701	0.00447028
26	BICF2P1299843	3603358	0.02078	0.003011	0.1735	0.1735	0.760701	0.000844165	0.02078	1.68235	0.000668185	0.1735	0.760701	0.0238865	0.1735	0.760701	0.00447028
26	BICF2P393533	3295367	0.03154	0.003011	0.1735	0.1735	0.760701	0.00119725	0.03154	1.50114	0.000974549	0.1735	0.760701	0.0339718	0.1735	0.760701	0.00447028
1	BICF2S23422980	16335437	NA	NA	NA	0	#NUM!	#VALUE!	0	#NUM!	#VALUE!	0	#NUM!	#VALUE!	0	#NUM!	#VALUE!
4	BICF2P463138	4993064	0.908	0.001433	0.3646	0.908	0.0419142	0.0179994	0.908	0.0419142	0.00994674	0.908	0.0419142	0.697029	0.3646	0.438183	0.00447076
39	BICF2G6304245	114658195	0.9227	0.009824	0.0532	0.9227	0.0349395	0.0182283	0.9227	0.0349395	0.0516989	0.9227	0.0349395	0.197045	0.0532	1.27409	0.00447201
12	BICF2S22920431	36590813	0.7048	0.002899	0.1817	0.7048	0.151934	0.0148845	0.7048	0.151934	0.0146973	0.7048	0.151934	0.391261	0.1817	0.740645	0.00450306
27	BICF2G630149521	26358483	0.5766	0.0006814	0.7748	0.7748	0.11081	0.0127485	0.5766	0.239125	0.00347397	0.7748	0.11081	0.806721	0.7748	0.11081	0.00451212
39	BICF2G630533506	26087844	0.04784	0.1507	0.003509	0.1507	0.821887	0.00171024	0.1507	0.821887	0.0427693	0.04784	1.32021	0.00162705	0.1507	0.821887	0.00451859
1	TIGRP2P15732	16401020	NA	NA	NA	0	#NUM!	#VALUE!	0	#NUM!	#VALUE!	0	#NUM!	#VALUE!	0	#NUM!	#VALUE!
18	TIGRP2P254212	5826824	0.3971	0.9707	0.0005462	0.9707	0.012915	0.00953771	0.9707	0.012915	0.752931	0.3971	0.4011	0.00204665	0.9707	0.012915	0.00452908
18	TIGRP2P254223	5845556	0.3971	0.9707	0.0005462	0.9707	0.012915	0.00953771	0.9707	0.012915	0.752931	0.3971	0.4011	0.00204665	0.9707	0.012915	0.00452908
1	BICF2S23148050	111610425	0.4511	0.001014	0.526	0.526	0.279014	0.0105976	0.4511	0.345727	0.0039749	0.526	0.279014	0.578609	0.526	0.279014	0.00455296
26	BICF2G630197579	37802665	0.8741	0.004988	0.1073	0.8741	0.0584389	0.0178065	0.8741	0.0584389	0.0280579	0.8741	0.0584389	0.315765	0.1073	0.9694	0.00456689
24	BICF2S23627237	13671438	0.06791	0.003266	0.1647	0.1647	0.783306	0.00231651	0.06791	1.16807	0.00208792	0.1647	0.783306	0.0614402	0.1647	0.783306	0.0045872
18	BICF2S23022243	31612457	0.5437	0.002584	NA	0.5437	0.264641	#VALUE!	0.5437	0.264641	0.0106321	0.5437	0.264641	#VALUE!	0.002584	2.58771	#VALUE!
15	G888F18S196	42101388	0.7115	0.002584	NA	0.7115	0.147825	#VALUE!	0.7115	0.147825	0.013419	0.7115	0.147825	#VALUE!	0.002584	2.58771	#VALUE!
35	BICF2P1059984	17511592	0.609	0.002595	NA	0.609	0.215383	#VALUE!	0.609	0.215383	0.0117738	0.609	0.215383	#VALUE!	0.002595	2.58586	#VALUE!
35	BICF2P338080	17530076	0.609	0.002595	NA	0.609	0.215383	#VALUE!	0.609	0.215383	0.0117738	0.609	0.215383	#VALUE!	0.002595	2.58586	#VALUE!
1	BICF2P915283	16544433	NA	NA	NA	0	#NUM!	#VALUE!	0	#NUM!	#VALUE!	0	#NUM!	#VALUE!	0	#NUM!	#VALUE!
35	BICF2P1188712	17547687	0.609	0.002595	NA	0.609	0.215383	#VALUE!	0.609	0.215383	0.0117738	0.609	0.215383	#VALUE!	0.002595	2.58586	#VALUE!
32	BICF2P1123524	25539263	0.1064	0.0006722	0.8005	0.8005	0.0966387	0.0033479	0.1064	0.973058	0.000754236	0.8005	0.0966387	0.294961	0.8005	0.0966387	0.0045886
12	BICF2S23747755	39595447	0.8144	0.00352	0.1544	0.8144	0.0891622	0.0170601	0.8144	0.0891622	0.01965	0.8144	0.0891622	0.386474	0.1544	0.811353	0.00462916
19	BICF2G63047054	28437107	0.2237	0.0009167	0.5932	0.5932	0.226799	0.00616061	0.2237	0.650334	0.00194652	0.5932	0.226799	0.400707	0.5932	0.226799	0.0046314
4	BICF2P482108	22220668	0.1732	0.00395	0.1378	0.1732	0.761452	0.00501816	0.1732	0.761452	0.00566971	0.1732	0.761452	0.113016	0.1378	0.860751	0.00463534
4	BICF2P890230	22267748	0.2143	0.00395	0.1378	0.2143	0.668978	0.00595654	0.2143	0.668978	0.00683487	0.2143	0.668978	0.133547	0.1378	0.860751	0.00463534
4	BICF2P1234557	22253065	0.3695	0.00395	0.1378	0.3695	0.432386	0.00919839	0.3695	0.432386	0.0109897	0.3695	0.432386	0.202526	0.1378	0.860751	0.00463534
8	BICF2P836490	20654283	NA	0.002618	NA	0.002618	2.58203	#VALUE!	0.002618	2.58203	#VALUE!	0	#NUM!	#VALUE!	0.002618	2.58203	#VALUE!
6	BICF2P314717	25666078	0.6815	0.04674	0.01167	0.6815	0.166534	0.0148994	0.6815	0.166534	0.141639	0.6815	0.166534	0.0463999	0.04674	1.33031	0.00464395
1	BICF2P1046207	16668450	NA	NA	NA	0	#NUM!	#VALUE!	0	#NUM!	#VALUE!	0	#NUM!	#VALUE!	0	#NUM!	#VALUE!
1	BICF2P1173323	16690529	NA	NA	NA	0	#NUM!	#VALUE!	0	#NUM!	#VALUE!	0	#NUM!	#VALUE!	0	#NUM!	#VALUE!
3	BICF2S23117827	37243570	0.6255	0.002627	NA	0.6255	0.203773	#VALUE!	0.6255	0.203773	0.0121779	0.6255	0.203773	#VALUE!	0.002627	2.58054	#VALUE!
1	TIGRP2P15835	16752336	NA	NA	NA	0	#NUM!	#VALUE!	0	#NUM!	#VALUE!	0	#NUM!	#VALUE!	0	#NUM!	#VALUE!
31	BICF2P500438	41251931	0.6298	0.00265	NA	0.6298	0.200797	#VALUE!	0.6298	0.200797	0.0123429	0.6298	0.200797	#VALUE!	0.00265	2.57675	#VALUE!
6	BICF2P1061739	25691386	0.6815	0.04674	0.01167	0.6815	0.166534	0.0148994	0.6815	0.166534	0.141639	0.6815	0.166534	0.0463999	0.04674	1.33031	0.00464395
1	BICF2P651874	16791281	NA	NA	NA	0	#NUM!	#VALUE!	0	#NUM!	#VALUE!	0	#NUM!	#VALUE!	0	#NUM!	#VALUE!
1	BICF2P46311	16807765	NA	NA	NA	0	#NUM!	#VALUE!	0	#NUM!	#VALUE!	0	#NUM!	#VALUE!	0	#NUM!	#VALUE!
6	BICF2P1280826	25712636	0.6815	0.04674	0.01167	0.6815	0.166534	0.0148994	0.6815	0.166534	0.141639	0.6815	0.166534	0.0463999	0.04674	1.33031	0.00464395
15	BICF2S23028038	41265150	0.04769	0.001562	0.3509	0.3509	0.454817	0.00175721	0.04769	1.32157	0.000782523	0.3509	0.454817	0.085183	0.3509	0.454817	0.00466386
6	BICF2P657290	25685826	0.6815	0.04674	0.0118	0.6815	0.166534	0.0150283	0.6815	0.166534	0.141639	0.6815	0.166534	0.0468277	0.04674	1.33031	0.00468957
25	BICF2S23741731	23735065	0.162	0.002678	NA	0.162	0.790485	#VALUE!	0.162	0.790485	0.00379296	0.162	0.790485	#VALUE!	0.002678	2.57219	#VALUE!
2	BICF2P283124	45019959	0.6937	0.002678	NA	0.6937	0.158828	#VALUE!	0.6937	0.158828	0.0135399	0.6937	0.158828	#VALUE!	0.002678	2.57219	#VALUE!
25	TIGRP2P330473	41136512	0.2318	0.004586	0.1203	0.2318	0.634887	0.00641264	0.2318	0.634887	0.00834124	0.2318	0.634887	0.127706	0.1203	0.919734	0.0046908
2	BICF2P137264	45023367	0.6937	0.002678	NA	0.6937	0.158828	#VALUE!	0.6937	0.158828	0.0135399	0.6937	0.158828	#VALUE!	0.002678	2.57219	#VALUE!
1	BICF2P295757	16897739	NA	NA	NA	0	#NUM!	#VALUE!	0	#NUM!	#VALUE!	0	#NUM!	#VALUE!	0	#NUM!	#VALUE!
12	TIGRP2P160584	25266980	0.4037	0.03452	0.01603	0.4037	0.393941	0.0099949	0.4037	0.393941	0.0734872	0.4037	0.393941	0.0390892	0.03452	1.46193	0.00470325
4	BICF2P459894	63123949	0.9953	0.009239	0.05999	0.9953	0.002046	0.0202162	0.9953	0.002046	0.0523139	0.9953	0.002046	0.227983	0.05999	1.22192	0.00470994
1	TIGRP2P15887	16930557	NA	NA	NA	0	#NUM!	#VALUE!	0	#NUM!	#VALUE!	0	#NUM!	#VALUE!	0	#NUM!	#VALUE!
27	BICF2G630149929	27112940	0.6237	0.001374	0.4035	0.6237	0.205024	0.014083	0.6237	0.205024	0.00690894	0.6237	0.205024	0.598873	0.4035	0.394156	0.00471115
1	BICF2S23635165	16972637	NA	NA	NA	0	#NUM!	#VALUE!	0	#NUM!	#VALUE!	0	#NUM!	#VALUE!	0	#NUM!	#VALUE!
18	BICF2S23039358	34544969	0.4186	0.01141	0.04894	0.4186	0.378201	0.0103589	0.4186	0.378201	0.0303009	0.4186	0.378201	0.100137	0.04894	1.31034	0.0047411
7	BICF2G63086435	81336874	0.3437	0.003852	0.145	0.3437	0.46382	0.00886505	0.3437	0.46382	0.0100978	0.3437	0.46382	0.199297	0.145	0.838632	0.00474211
26	BICF2S23037798	33072708	NA	0.002734	NA	0.002734	2.5632	#VALUE!	0.002734	2.5632	#VALUE!	0	#NUM!	#VALUE!	0.002734	2.5632	#VALUE!
7	BICF2G63086441	81353920	0.3437	0.003852	0.145	0.3437	0.46382	0.00886505	0.3437	0.46382	0.0100978	0.3437	0.46382	0.199297	0.145	0.838632	0.00474211
20	BICF2S23519852	23676422	0.1401	0.001953	0.2861	0.2861	0.543482	0.00431766	0.1401	0.853562	0.0025183	0.2861	0.543482	0.169021	0.2861	0.543482	0.00474371
20	BICF2G630233104	23666600	0.8319	0.001953	0.2861	0.8319	0.0799289	0.0177182	0.8319	0.0799289	0.0120592	0.8319	0.0799289	0.579655	0.2861	0.543482	0.00474371
14	BICF2G630528649	41772571	0.739	0.006408	0.08728	0.739	0.131356	0.0161786	0.739	0.131356	0.0300831	0.739	0.131356	0.2413	0.08728	1.05909	0.00474773
1	BICF2P1438243	17084684	NA	NA	NA	0	#NUM!	#VALUE!	0	#NUM!	#VALUE!	0	#NUM!	#VALUE!	0	#NUM!	#VALUE!
5	BICF2P978215	11331372	0.4839	0.02623	0.02134	0.4839	0.315244	0.011633	0.4839	0.315244	0.0681183	0.4839	0.315244	0.0575497	0.02623	1.5812	0.00475116
15	TIGRP2P199817	37698742	0.6238	0.002194	0.2554	0.6238	0.204955	0.0142023	0.6238	0.204955	0.0103932	0.6238	0.204955	0.451963	0.2554	0.592779	0.00475564
25	TIGRP2P327375	27243309	0.8728	0.002759	NA	0.8728	0.0590853	#VALUE!	0.8728	0.0590853	0.0169261	0.8728	0.0590853	#VALUE!	0.002759	2.55925	#VALUE!
9	BICF2P797094	43090781	0.248	0.002768	NA	0.248	0.605548	#VALUE!	0.248	0.605548	0.00568664	0.248	0.605548	#VALUE!	0.002768	2.55783	#VALUE!
12	BICF2P103184	35469020	NA	0.002768	NA	0.002768	2.55783	#VALUE!	0.002768	2.55783	#VALUE!	0	#NUM!	#VALUE!	0.002768	2.55783	#VALUE!
12	BICF2S23619873	35523632	NA	0.002768	NA	0.002768	2.55783	#VALUE!	0.002768	2.55783	#VALUE!	0	#NUM!	#VALUE!	0.002768	2.55783	#VALUE!
32	BICF2G630588669	26969130	0.3265	0.0006528	0.8593	0.8593	0.0658552	0.0085403	0.3265	0.486117	0.00201493	0.8593	0.0658552	0.637145	0.8593	0.0658552	0.00476016
25	BICF2S23762030	20433658	0.02816	0.008941	0.06282	0.06282	1.2019	0.00115707	0.02816	1.55037	0.00233826	0.06282	1.2019	0.0129798	0.06282	1.2019	0.00476557
17	BICF2G630219734	14548438	0.4879	0.0006395	0.8803	0.8803	0.0553693	0.011761	0.4879	0.311669	0.00283072	0.8803	0.0553693	0.792483	0.8803	0.0553693	0.00477514
12	BICF2P379101	29973335	0.5388	0.01397	0.04038	0.5388	0.268572	0.012733	0.5388	0.268572	0.0443286	0.5388	0.268572	0.105038	0.04038	1.39383	0.00478379
3	BICF2G630107404	37459889	0.864	0.002778	NA	0.864	0.0634863	#VALUE!	0.864	0.0634863	0.0168786	0.864	0.0634863	#VALUE!	0.002778	2.55627	#VALUE!
3	BICF2G630107463	37500543	0.9844	0.002778	NA	0.9844	0.00682839	#VALUE!	0.9844	0.00682839	0.018874	0.9844	0.00682839	#VALUE!	0.002778	2.55627	#VALUE!
3	BICF2G630107465	37504146	0.9844	0.002778	NA	0.9844	0.00682839	#VALUE!	0.9844	0.00682839	0.018874	0.9844	0.00682839	#VALUE!	0.002778	2.55627	#VALUE!
16	BICF2P852113	38669159	0.02886	0.00281	NA	0.02886	1.5397	#VALUE!	0.02886	1.5397	0.000845016	0.02886	1.5397	#VALUE!	0.00281	2.55129	#VALUE!
15	BICF2S23710721	41406604	0.08174	0.000818	0.6916	0.6916	0.160145	0.00281146	0.08174	1.08757	0.000709611	0.6916	0.160145	0.218944	0.6916	0.160145	0.00479591
16	BICF2G630850055	22422522	0.05438	0.004655	0.122	0.122	0.91364	0.00201705	0.05438	1.26456	0.00234953	0.122	0.91364	0.0399089	0.122	0.91364	0.00481221
10	BICF2S22964147	54696119	NA	0.002825	NA	0.002825	2.54898	#VALUE!	0.002825	2.54898	#VALUE!	0	#NUM!	#VALUE!	0.002825	2.54898	#VALUE!
10	BICF2G630489776	55362432	NA	0.002825	NA	0.002825	2.54898	#VALUE!	0.002825	2.54898	#VALUE!	0	#NUM!	#VALUE!	0.002825	2.54898	#VALUE!
1	BICF2P701631	17332422	NA	NA	NA	0	#NUM!	#VALUE!	0	#NUM!	#VALUE!	0	#NUM!	#VALUE!	0	#NUM!	#VALUE!
35	BICF2G630775455	20844816	0.8788	0.02637	0.02155	0.8788	0.05611	0.0187265	0.8788	0.05611	0.110418	0.8788	0.05611	0.0940577	0.02637	1.57889	0.00481493
18	BICF2P895710	36267982	0.2033	0.005688	0.09993	0.2033	0.691863	0.00591182	0.2033	0.691863	0.00897629	0.2033	0.691863	0.0994733	0.09993	1.0003	0.00481589
1	BICF2P1246266	17366421	NA	NA	NA	0	#NUM!	#VALUE!	0	#NUM!	#VALUE!	0	#NUM!	#VALUE!	0	#NUM!	#VALUE!
3	BICF2P81078	48674051	0.2343	0.0006507	0.8765	0.8765	0.0572481	0.00664243	0.2343	0.630228	0.00149236	0.8765	0.0572481	0.530449	0.8765	0.0572481	0.00483036
8	TIGRP2P120629	74971004	0.1923	0.002856	NA	0.1923	0.716021	#VALUE!	0.1923	0.716021	0.00467214	0.1923	0.716021	#VALUE!	0.002856	2.54424	#VALUE!
18	BICF2S23047701	36404913	0.393	0.005721	0.09993	0.393	0.405607	0.0100404	0.393	0.405607	0.0159578	0.393	0.405607	0.166407	0.09993	1.0003	0.00484052
1	BICF2P295028	109717109	0.3128	0.002899	NA	0.3128	0.504733	#VALUE!	0.3128	0.504733	0.00725952	0.3128	0.504733	#VALUE!	0.002899	2.53775	#VALUE!
1	BICF2G630717815	34957742	0.4513	0.01869	0.03068	0.4513	0.345535	0.0112231	0.4513	0.345535	0.0487142	0.4513	0.345535	0.073103	0.03068	1.51314	0.00485328
25	BICF2S23532324	24508858	0.0738	0.01209	0.04749	0.0738	1.13194	0.00261699	0.0738	1.13194	0.00715736	0.0738	1.13194	0.0233194	0.04749	1.3234	0.00485884
12	BICF2P444115	39366312	0.939	0.006162	0.09328	0.939	0.0273344	0.0198799	0.939	0.0273344	0.0355979	0.939	0.0273344	0.300879	0.09328	1.03021	0.0048636
1	BICF2G630711289	12581649	0.4198	0.01959	0.0294	0.4198	0.376958	0.0106386	0.4198	0.376958	0.0477044	0.4198	0.376958	0.0665825	0.0294	1.53165	0.00487221
9	BICF2P718275	18911590	0.2205	0.06481	0.008888	0.2205	0.656591	0.00637773	0.2205	0.656591	0.0749993	0.2205	0.656591	0.014179	0.06481	1.18836	0.00487285
15	BICF2G630431558	45651590	0.3672	0.02803	0.0206	0.3672	0.435097	0.00959095	0.3672	0.435097	0.057395	0.3672	0.435097	0.0445108	0.02803	1.55238	0.00488319
25	BICF2G630100341	34939931	0.9951	0.7042	0.000823	0.9951	0.00213327	0.0209176	0.9951	0.00213327	0.949939	0.9951	0.00213327	0.00663975	0.7042	0.152304	0.00489914
12	TIGRP2P161955	31678673	0.5384	0.01183	0.04906	0.5384	0.268895	0.0130119	0.5384	0.268895	0.038574	0.5384	0.268895	0.122398	0.04906	1.30927	0.00490527
25	BICF2P332625	37494562	0.3435	0.07676	0.007572	0.3435	0.464073	0.00914505	0.3435	0.464073	0.122228	0.3435	0.464073	0.0180817	0.07676	1.11487	0.00491158
15	BICF2P371128	35971175	0.2527	0.003651	0.1595	0.2527	0.597395	0.00717468	0.2527	0.597395	0.00737007	0.2527	0.597395	0.169738	0.1595	0.797239	0.00491983
1	BICF2P1286125	100262257	0.3199	0.2269	0.002581	0.3199	0.494986	0.0086951	0.3199	0.494986	0.262976	0.3199	0.494986	0.0066873	0.2269	0.644166	0.00494436
1	BICF2S23417991	119348982	0.3965	0.006225	0.09442	0.3965	0.401757	0.0103345	0.3965	0.401757	0.017288	0.3965	0.401757	0.160423	0.09442	1.02494	0.00496025
35	BICF2G630776618	22000608	0.09929	0.02898	0.02029	0.09929	1.00309	0.00340168	0.09929	1.00309	0.0197128	0.09929	1.00309	0.0145199	0.02898	1.5379	0.00496204
1	BICF2P373888	17584594	NA	NA	NA	0	#NUM!	#VALUE!	0	#NUM!	#VALUE!	0	#NUM!	#VALUE!	0	#NUM!	#VALUE!
16	BICF2P1356324	37931441	0.9764	0.000973	0.6052	0.9764	0.0103722	0.0208688	0.9764	0.0103722	0.00756136	0.9764	0.0103722	0.901787	0.6052	0.218101	0.0049684
1	BICF2P482378	17617451	NA	NA	NA	0	#NUM!	#VALUE!	0	#NUM!	#VALUE!	0	#NUM!	#VALUE!	0	#NUM!	#VALUE!
9	BICF2P488658	61822564	0.7412	0.006775	0.08728	0.7412	0.130065	0.0169308	0.7412	0.130065	0.0316061	0.7412	0.130065	0.241826	0.08728	1.05909	0.00498671
1	BICF2P1137687	17636816	NA	NA	NA	0	#NUM!	#VALUE!	0	#NUM!	#VALUE!	0	#NUM!	#VALUE!	0	#NUM!	#VALUE!
18	BICF2P430719	56472383	0.5418	0.002948	NA	0.5418	0.266161	#VALUE!	0.5418	0.266161	0.0118825	0.5418	0.266161	#VALUE!	0.002948	2.53047	#VALUE!
1	TIGRP2P16031	17665281	NA	NA	NA	0	#NUM!	#VALUE!	0	#NUM!	#VALUE!	0	#NUM!	#VALUE!	0	#NUM!	#VALUE!
12	BICF2P558175	35696615	0.7831	0.01027	0.05764	0.7831	0.106183	0.017681	0.7831	0.106183	0.0468313	0.7831	0.106183	0.184977	0.05764	1.23928	0.00499147
32	TIGRP2P381250	24956492	0.007073	0.002948	NA	0.007073	2.1504	#VALUE!	0.007073	2.1504	0.000245588	0.007073	2.1504	#VALUE!	0.002948	2.53047	#VALUE!
1	BICF2P1336563	113585733	0.8579	0.003157	0.1893	0.8579	0.0665633	0.0191095	0.8579	0.0665633	0.0187188	0.8579	0.0665633	0.457594	0.1893	0.722849	0.00503349
12	G745F34S150	37806613	0.1698	0.007326	0.08159	0.1698	0.770062	0.00532583	0.1698	0.770062	0.00956534	0.1698	0.770062	0.0731377	0.08159	1.08836	0.00503429
12	BICF2P1197203	37847222	0.1698	0.007326	0.08159	0.1698	0.770062	0.00532583	0.1698	0.770062	0.00956534	0.1698	0.770062	0.0731377	0.08159	1.08836	0.00503429
12	TIGRP2P163387	37859396	0.1698	0.007326	0.08159	0.1698	0.770062	0.00532583	0.1698	0.770062	0.00956534	0.1698	0.770062	0.0731377	0.08159	1.08836	0.00503429
2	BICF2S23043868	19837650	0.4724	0.002164	0.2787	0.4724	0.32569	0.0121039	0.4724	0.32569	0.00806137	0.4724	0.32569	0.398601	0.2787	0.554863	0.00507419
38	BICF2S23530858	10406029	0.3642	0.001737	0.349	0.3642	0.43866	0.00990266	0.3642	0.43866	0.00529224	0.3642	0.43866	0.389291	0.349	0.457175	0.00509721
1	BICF2P1104184	17768301	NA	NA	NA	0	#NUM!	#VALUE!	0	#NUM!	#VALUE!	0	#NUM!	#VALUE!	0	#NUM!	#VALUE!
41	BICF2G630541254	2323115	0.6453	0.2027	0.003005	0.6453	0.190238	0.0155599	0.6453	0.190238	0.396863	0.6453	0.190238	0.01405	0.2027	0.693146	0.00511869
7	TIGRP2P104879	80008255	0.6945	0.004554	0.1341	0.6945	0.158328	0.0165056	0.6945	0.158328	0.0213685	0.6945	0.158328	0.314204	0.1341	0.872571	0.00513037
25	BICF2G63094772	28435891	0.7394	0.002684	0.2279	0.7394	0.131121	0.0173474	0.7394	0.131121	0.0143331	0.7394	0.131121	0.468585	0.2279	0.642256	0.00513771
2	BICF2G630673028	19101909	0.5181	0.0006722	0.9116	0.9116	0.0401957	0.0131746	0.5181	0.285586	0.00312136	0.9116	0.0401957	0.826592	0.9116	0.0401957	0.0051458
1	BICF2P261215	122704156	0.6957	0.0007759	0.7901	0.7901	0.102318	0.0165769	0.6957	0.157578	0.00460138	0.7901	0.102318	0.878615	0.7901	0.102318	0.00514774
1	BICF2P668344	122355121	0.7458	0.0006361	0.9639	0.9639	0.015968	0.0174954	0.7458	0.127378	0.00410523	0.9639	0.015968	0.956153	0.9639	0.015968	0.00514846
36	BICF2S23653724	29948386	0.1338	0.001871	0.33	0.33	0.481486	0.00451013	0.1338	0.873544	0.00232633	0.33	0.481486	0.181918	0.33	0.481486	0.0051802
39	BICF2P1282729	24527039	0.3663	0.3609	0.001712	0.3663	0.436163	0.0100984	0.3663	0.436163	0.399694	0.3663	0.436163	0.00525163	0.3609	0.442613	0.00518339
5	BICF2P545684	20273767	NA	0.003026	NA	0.003026	2.51913	#VALUE!	0.003026	2.51913	#VALUE!	0	#NUM!	#VALUE!	0.003026	2.51913	#VALUE!
39	BICF2P1154202	21707246	0.8543	0.1226	0.005053	0.8543	0.0683896	0.0195821	0.8543	0.0683896	0.341056	0.8543	0.0683896	0.0278227	0.1226	0.91151	0.00519548
4	BICF2S22943447	33881116	0.9431	0.09565	0.006482	0.9431	0.0254423	0.02114	0.9431	0.0254423	0.307215	0.9431	0.0254423	0.0372739	0.09565	1.01932	0.00519921
12	TIGRP2P163755	39582231	0.8144	0.00352	0.1771	0.8144	0.0891622	0.0189656	0.8144	0.0891622	0.01965	0.8144	0.0891622	0.42351	0.1771	0.751781	0.00522423
9	TIGRP2P128840	50997142	0.6817	0.003042	NA	0.6817	0.166407	#VALUE!	0.6817	0.166407	0.0148861	0.6817	0.166407	#VALUE!	0.003042	2.51684	#VALUE!
25	BICF2S23055765	13748653	NA	0.003042	NA	0.003042	2.51684	#VALUE!	0.003042	2.51684	#VALUE!	0	#NUM!	#VALUE!	0.003042	2.51684	#VALUE!
12	BICF2P863419	39583823	0.8144	0.00352	0.1771	0.8144	0.0891622	0.0189656	0.8144	0.0891622	0.01965	0.8144	0.0891622	0.42351	0.1771	0.751781	0.00522423
18	BICF2P1017168	17438050	0.4927	0.04716	0.01322	0.4927	0.307417	0.012839	0.4927	0.307417	0.11065	0.4927	0.307417	0.0393016	0.04716	1.32643	0.0052247
18	BICF2S22930123	31579289	0.2938	0.006408	0.09741	0.2938	0.531948	0.0085492	0.2938	0.531948	0.0136965	0.2938	0.531948	0.130322	0.09741	1.0114	0.00523022
15	TIGRP2P199841	37734274	0.711	0.0008758	0.7131	0.7131	0.14685	0.0171026	0.711	0.14813	0.00521908	0.7131	0.14685	0.851386	0.7131	0.14685	0.00523265
5	TIGRP2P71617	47525882	0.9445	0.09252	0.006759	0.9445	0.024798	0.0213035	0.9445	0.024798	0.30038	0.9445	0.024798	0.0386479	0.09252	1.03376	0.00523863
26	BICF2P1223160	3557261	0.02078	0.003011	0.2077	0.2077	0.682564	0.00098171	0.02078	1.68235	0.000668185	0.2077	0.682564	0.0278185	0.2077	0.682564	0.00523894
2	BICF2S22917115	17712836	NA	0.003091	NA	0.003091	2.5099	#VALUE!	0.003091	2.5099	#VALUE!	0	#NUM!	#VALUE!	0.003091	2.5099	#VALUE!
20	BICF2S2351521	23310648	0.0649	0.003091	NA	0.0649	1.18776	#VALUE!	0.0649	1.18776	0.0019086	0.0649	1.18776	#VALUE!	0.003091	2.5099	#VALUE!
6	BICF2S2312894	22376644	0.9888	0.01027	0.06143	0.9888	0.00489154	0.0222138	0.9888	0.00489154	0.0567642	0.9888	0.00489154	0.230888	0.06143	1.21162	0.0052795
20	BICF2G630232862	23437965	0.1739	0.003091	NA	0.1739	0.7597	#VALUE!	0.1739	0.7597	0.0045843	0.1739	0.7597	#VALUE!	0.003091	2.5099	#VALUE!
20	BICF2G630233071	23632762	0.2899	0.003091	NA	0.2899	0.537752	#VALUE!	0.2899	0.537752	0.00718431	0.2899	0.537752	#VALUE!	0.003091	2.5099	#VALUE!
4	BICF2S2307254	62711827	0.08089	0.01509	0.04193	0.08089	1.09211	0.00305493	0.08089	1.09211	0.00940909	0.08089	1.09211	0.0226784	0.04193	1.37748	0.00529304
39	BICF2P306731	8829771	0.4587	0.0009753	0.6488	0.6488	0.187889	0.0122816	0.4587	0.338471	0.00389754	0.6488	0.187889	0.658298	0.6488	0.187889	0.00529341
12	BICF2P166774	30738361	0.5742	0.03728	0.01699	0.5742	0.240937	0.0146481	0.5742	0.240937	0.103693	0.5742	0.240937	0.0549235	0.03728	1.42852	0.00529792
12	BICF2P190908	30739995	0.5742	0.03728	0.01699	0.5742	0.240937	0.0146481	0.5742	0.240937	0.103693	0.5742	0.240937	0.0549235	0.03728	1.42852	0.00529792
20	TIGRP2P272419	23558530	0.6653	0.003091	NA	0.6653	0.176982	#VALUE!	0.6653	0.176982	0.0147792	0.6653	0.176982	#VALUE!	0.003091	2.5099	#VALUE!
13	BICF2G630746416	64403373	0.77	0.02059	0.03084	0.77	0.113509	0.0184236	0.77	0.113509	0.0815595	0.77	0.113509	0.112567	0.03084	1.51089	0.00530976
1	TIGRP2P16118	18176790	NA	NA	NA	0	#NUM!	#VALUE!	0	#NUM!	#VALUE!	0	#NUM!	#VALUE!	0	#NUM!	#VALUE!
1	BICF2S23162411	114889703	0.6375	0.01115	0.05719	0.6375	0.19552	0.0159717	0.6375	0.19552	0.0422686	0.6375	0.19552	0.157194	0.05719	1.24268	0.00532944
25	TIGRP2P336153	7053675	0.9931	0.001802	0.3542	0.9931	0.00300702	0.0224867	0.9931	0.00300702	0.01311	0.9931	0.00300702	0.719277	0.3542	0.450751	0.00533385
11	BICF2P1113751	42883529	0.008851	NA	NA	0.008851	2.05301	#VALUE!	0.008851	2.05301	#VALUE!	0.008851	2.05301	#VALUE!	0	#NUM!	#VALUE!
20	BICF2G630232963	23541484	0.9742	0.003091	NA	0.9742	0.0113519	#VALUE!	0.9742	0.0113519	0.0204928	0.9742	0.0113519	#VALUE!	0.003091	2.5099	#VALUE!
37	BICF2G630131240	28992718	0.3204	0.06762	0.009444	0.3204	0.494307	0.0093244	0.3204	0.494307	0.104688	0.3204	0.494307	0.0205775	0.06762	1.16992	0.00533631
16	BICF2P967902	37781979	0.9764	0.000973	0.6569	0.9764	0.0103722	0.0222208	0.9764	0.0103722	0.00756136	0.9764	0.0103722	0.926246	0.6569	0.182501	0.00534044
16	BICF2P749423	37802650	0.9764	0.000973	0.6569	0.9764	0.0103722	0.0222208	0.9764	0.0103722	0.00756136	0.9764	0.0103722	0.926246	0.6569	0.182501	0.00534044
1	BICF2G630715737	31386409	0.8598	0.001061	0.6037	0.8598	0.0656026	0.0201903	0.8598	0.0656026	0.00729762	0.8598	0.0656026	0.859427	0.6037	0.219179	0.00535045
25	BICF2G63096494	30778353	0.8384	0.07353	0.008723	0.8384	0.0765487	0.0198239	0.8384	0.0765487	0.233417	0.8384	0.0765487	0.0432809	0.07353	1.13354	0.0053569
1	BICF2P1417970	114341908	0.1968	0.01258	0.05106	0.1968	0.705975	0.00635344	0.1968	0.705975	0.0173332	0.1968	0.705975	0.0562754	0.05106	1.29192	0.00536375
1	BICF2P129631	18297794	NA	NA	NA	0	#NUM!	#VALUE!	0	#NUM!	#VALUE!	0	#NUM!	#VALUE!	0	#NUM!	#VALUE!
27	BICF2G630146733	19772498	0.6375	0.001779	0.3612	0.6375	0.19552	0.016067	0.6375	0.19552	0.00882556	0.6375	0.19552	0.568415	0.3612	0.442252	0.00536552
13	TIGRP2P182143	57873193	0.5549	0.01003	0.06418	0.5549	0.255785	0.0144442	0.5549	0.255785	0.0344577	0.5549	0.255785	0.154386	0.06418	1.1926	0.00537397
1	BICF2G630712183	18331209	NA	NA	NA	0	#NUM!	#VALUE!	0	#NUM!	#VALUE!	0	#NUM!	#VALUE!	0	#NUM!	#VALUE!
13	BICF2P486406	57879528	0.5549	0.01003	0.06418	0.5549	0.255785	0.0144442	0.5549	0.255785	0.0344577	0.5549	0.255785	0.154386	0.06418	1.1926	0.00537397
1	TIGRP2P16135	18361655	NA	NA	NA	0	#NUM!	#VALUE!	0	#NUM!	#VALUE!	0	#NUM!	#VALUE!	0	#NUM!	#VALUE!
13	BICF2S2354098	57901212	0.6937	0.01003	0.06418	0.6937	0.158828	0.0171773	0.6937	0.158828	0.0415235	0.6937	0.158828	0.183063	0.06418	1.1926	0.00537397
25	BICF2S23510975	24716202	0.01525	0.02672	0.02417	0.02672	1.57316	0.000777832	0.02672	1.57316	0.00358807	0.02417	1.61672	0.00328262	0.02672	1.57316	0.00538938
5	BICF2S23340102	41625388	0.3062	0.06128	0.01067	0.3062	0.513995	0.00916536	0.3062	0.513995	0.0933659	0.3062	0.513995	0.0219678	0.06128	1.21268	0.00544835
11	BICF2S23116582	46549153	0.009043	NA	NA	0.009043	2.04369	#VALUE!	0.009043	2.04369	#VALUE!	0.009043	2.04369	#VALUE!	0	#NUM!	#VALUE!
11	BICF2P190322	47072725	0.009043	NA	NA	0.009043	2.04369	#VALUE!	0.009043	2.04369	#VALUE!	0.009043	2.04369	#VALUE!	0	#NUM!	#VALUE!
11	BICF2P200135	47229295	0.009043	NA	NA	0.009043	2.04369	#VALUE!	0.009043	2.04369	#VALUE!	0.009043	2.04369	#VALUE!	0	#NUM!	#VALUE!
25	BICF2P760513	23910462	0.2685	0.05896	0.01109	0.2685	0.571056	0.00825801	0.2685	0.571056	0.0814619	0.2685	0.571056	0.0202976	0.05896	1.22944	0.00544841
1	BICF2G630712264	18446161	NA	NA	NA	0	#NUM!	#VALUE!	0	#NUM!	#VALUE!	0	#NUM!	#VALUE!	0	#NUM!	#VALUE!
4	BICF2P1463018	63073949	0.9953	0.01096	0.05999	0.9953	0.002046	0.023041	0.9953	0.002046	0.0601954	0.9953	0.002046	0.227983	0.05999	1.22192	0.00547498
1	BICF2P620330	18469841	NA	NA	NA	0	#NUM!	#VALUE!	0	#NUM!	#VALUE!	0	#NUM!	#VALUE!	0	#NUM!	#VALUE!
1	BICF2G630715756	31407552	0.6613	0.001083	0.6076	0.6613	0.179601	0.0168371	0.6613	0.179601	0.00590251	0.6613	0.179601	0.768167	0.6076	0.216382	0.00547893
24	BICF2G630511202	12745996	0.08126	0.003266	NA	0.08126	1.09012	#VALUE!	0.08126	1.09012	0.00245074	0.08126	1.09012	#VALUE!	0.003266	2.48598	#VALUE!
1	BICF2G630715782	31433729	0.6613	0.001083	0.6076	0.6613	0.179601	0.0168371	0.6613	0.179601	0.00590251	0.6613	0.179601	0.768167	0.6076	0.216382	0.00547893
24	BICF2G630511143	12800148	0.1133	0.003266	NA	0.1133	0.94577	#VALUE!	0.1133	0.94577	0.00329404	0.1133	0.94577	#VALUE!	0.003266	2.48598	#VALUE!
26	BICF2P1035073	3571915	0.02078	0.003011	0.2188	0.2188	0.659953	0.00102546	0.02078	1.68235	0.000668185	0.2188	0.659953	0.0290685	0.2188	0.659953	0.00548462
18	BICF2P1443472	8137742	0.36	0.4821	0.001371	0.4821	0.316863	0.0105053	0.4821	0.316863	0.477497	0.36	0.443697	0.00425146	0.4821	0.316863	0.00550038
24	BICF2G630511122	12823285	NA	0.003266	NA	0.003266	2.48598	#VALUE!	0.003266	2.48598	#VALUE!	0	#NUM!	#VALUE!	0.003266	2.48598	#VALUE!
18	BICF2P471579	8145175	0.36	0.4821	0.001371	0.4821	0.316863	0.0105053	0.4821	0.316863	0.477497	0.36	0.443697	0.00425146	0.4821	0.316863	0.00550038
24	TIGRP2P310988	13392011	NA	0.003266	NA	0.003266	2.48598	#VALUE!	0.003266	2.48598	#VALUE!	0	#NUM!	#VALUE!	0.003266	2.48598	#VALUE!
18	BICF2P283373	8310846	0.393	0.4821	0.001371	0.4821	0.316863	0.0112565	0.4821	0.316863	0.50465	0.393	0.405607	0.00459392	0.4821	0.316863	0.00550038
18	BICF2P1008449	8169351	0.9834	0.4821	0.001371	0.9834	0.0072698	0.0229223	0.9834	0.0072698	0.827936	0.9834	0.0072698	0.0102587	0.4821	0.316863	0.00550038
24	BICF2G630511134	12811445	0.8343	0.003266	NA	0.8343	0.0786778	#VALUE!	0.8343	0.0786778	0.0188159	0.8343	0.0786778	#VALUE!	0.003266	2.48598	#VALUE!
24	TIGRP2P311560	16132565	0.3046	0.00187	0.3542	0.3542	0.450751	0.00922122	0.3046	0.51627	0.00482486	0.3542	0.450751	0.348121	0.3542	0.450751	0.00551059
24	BICF2G630508340	16136679	0.3046	0.00187	0.3542	0.3542	0.450751	0.00922122	0.3046	0.51627	0.00482486	0.3542	0.450751	0.348121	0.3542	0.450751	0.00551059
1	BICF2P1007324	18653433	NA	NA	NA	0	#NUM!	#VALUE!	0	#NUM!	#VALUE!	0	#NUM!	#VALUE!	0	#NUM!	#VALUE!
24	BICF2S2296211	16147186	0.6526	0.00187	0.3542	0.6526	0.185353	0.0167501	0.6526	0.185353	0.00940729	0.6526	0.185353	0.569714	0.3542	0.450751	0.00551059
12	BICF2S2367560	37292811	0.1006	0.004901	0.1353	0.1353	0.868702	0.00379177	0.1006	0.997402	0.0042475	0.1353	0.868702	0.0720966	0.1353	0.868702	0.00551609
1	BICF2G630712506	18697817	NA	NA	NA	0	#NUM!	#VALUE!	0	#NUM!	#VALUE!	0	#NUM!	#VALUE!	0	#NUM!	#VALUE!
10	BICF2P322794	54873889	0.08906	0.003304	NA	0.08906	1.05032	#VALUE!	0.08906	1.05032	0.00268686	0.08906	1.05032	#VALUE!	0.003304	2.48096	#VALUE!
4	BICF2P995377	32067682	0.6331	0.01728	0.03839	0.6331	0.198528	0.0163806	0.6331	0.198528	0.0603376	0.6331	0.198528	0.114647	0.03839	1.41578	0.0055181
1	BICF2P1455976	18723795	NA	NA	NA	0	#NUM!	#VALUE!	0	#NUM!	#VALUE!	0	#NUM!	#VALUE!	0	#NUM!	#VALUE!
1	BICF2P348161	18737425	NA	NA	NA	0	#NUM!	#VALUE!	0	#NUM!	#VALUE!	0	#NUM!	#VALUE!	0	#NUM!	#VALUE!
13	BICF2G630604235	9809028	0.4315	0.003304	NA	0.4315	0.365019	#VALUE!	0.4315	0.365019	0.0107683	0.4315	0.365019	#VALUE!	0.003304	2.48096	#VALUE!
38	BICF2P235721	10694002	0.5292	0.02817	0.02357	0.5292	0.27638	0.0142601	0.5292	0.27638	0.0776071	0.5292	0.27638	0.0671581	0.02817	1.55021	0.0055224
13	BICF2P858215	13961864	0.4434	0.000729	0.9116	0.9116	0.0401957	0.0124276	0.4434	0.353204	0.00292115	0.9116	0.0401957	0.770346	0.9116	0.0401957	0.00552671
1	BICF2P1435659	18793309	NA	NA	NA	0	#NUM!	#VALUE!	0	#NUM!	#VALUE!	0	#NUM!	#VALUE!	0	#NUM!	#VALUE!
11	BICF2S23215906	15029087	0.00925	NA	NA	0.00925	2.03386	#VALUE!	0.00925	2.03386	#VALUE!	0.00925	2.03386	#VALUE!	0	#NUM!	#VALUE!
1	BICF2P616059	113904863	0.4103	0.003314	NA	0.4103	0.386898	#VALUE!	0.4103	0.386898	0.0103346	0.4103	0.386898	#VALUE!	0.003314	2.47965	#VALUE!
1	BICF2P572058	113931659	0.4103	0.003314	NA	0.4103	0.386898	#VALUE!	0.4103	0.386898	0.0103346	0.4103	0.386898	#VALUE!	0.003314	2.47965	#VALUE!
1	BICF2G630712641	18839771	NA	NA	NA	0	#NUM!	#VALUE!	0	#NUM!	#VALUE!	0	#NUM!	#VALUE!	0	#NUM!	#VALUE!
1	BICF2P524428	113951037	0.4103	0.003314	NA	0.4103	0.386898	#VALUE!	0.4103	0.386898	0.0103346	0.4103	0.386898	#VALUE!	0.003314	2.47965	#VALUE!
1	BICF2P524427	113951236	0.4103	0.003314	NA	0.4103	0.386898	#VALUE!	0.4103	0.386898	0.0103346	0.4103	0.386898	#VALUE!	0.003314	2.47965	#VALUE!
36	BICF2G630757352	30129884	0.6468	0.003316	NA	0.6468	0.18923	#VALUE!	0.6468	0.18923	0.0153239	0.6468	0.18923	#VALUE!	0.003316	2.47939	#VALUE!
15	BICF2P1351560	36990761	0.1355	0.003563	0.1866	0.1866	0.729088	0.00483743	0.1355	0.868061	0.00416931	0.1866	0.729088	0.118269	0.1866	0.729088	0.0055289
9	BICF2P470855	48181555	0.8781	0.003345	NA	0.8781	0.056456	#VALUE!	0.8781	0.056456	0.0200622	0.8781	0.056456	#VALUE!	0.003345	2.4756	#VALUE!
15	BICF2P813589	37024567	0.7284	0.003563	0.1866	0.7284	0.13763	0.0182879	0.7284	0.13763	0.0180478	0.7284	0.13763	0.407173	0.1866	0.729088	0.0055289
20	BICF2S23554456	49856059	0.7307	0.003347	NA	0.7307	0.136261	#VALUE!	0.7307	0.136261	0.0171524	0.7307	0.136261	#VALUE!	0.003347	2.47534	#VALUE!
17	BICF2P1095770	34226292	0.2454	0.01801	0.03693	0.2454	0.610125	0.00779256	0.2454	0.610125	0.0283817	0.2454	0.610125	0.0516895	0.03693	1.43262	0.00553076
9	BICF2P18608	47682618	0.8115	0.003351	NA	0.8115	0.0907115	#VALUE!	0.8115	0.0907115	0.0187835	0.8115	0.0907115	#VALUE!	0.003351	2.47483	#VALUE!
5	BICF2P1471945	62899060	NA	0.003375	NA	0.003375	2.47173	#VALUE!	0.003375	2.47173	#VALUE!	0	#NUM!	#VALUE!	0.003375	2.47173	#VALUE!
3	BICF2G630107090	37215049	0.6255	0.0008724	0.7639	0.7639	0.116963	0.0162858	0.6255	0.203773	0.00464568	0.7639	0.116963	0.8307	0.7639	0.116963	0.00554039
3	BICF2G630107056	37192535	0.6792	0.0008724	0.7639	0.7639	0.116963	0.017358	0.6792	0.168002	0.00499572	0.7639	0.116963	0.859282	0.7639	0.116963	0.00554039
1	BICF2P436714	18991979	NA	NA	NA	0	#NUM!	#VALUE!	0	#NUM!	#VALUE!	0	#NUM!	#VALUE!	0	#NUM!	#VALUE!
1	BICF2P411587	19001666	NA	NA	NA	0	#NUM!	#VALUE!	0	#NUM!	#VALUE!	0	#NUM!	#VALUE!	0	#NUM!	#VALUE!
1	BICF2P636206	19019229	NA	NA	NA	0	#NUM!	#VALUE!	0	#NUM!	#VALUE!	0	#NUM!	#VALUE!	0	#NUM!	#VALUE!
5	BICF2S22964157	62516475	0.3889	0.003375	NA	0.3889	0.410162	#VALUE!	0.3889	0.410162	0.0100223	0.3889	0.410162	#VALUE!	0.003375	2.47173	#VALUE!
33	BICF2G630245498	6181783	0.6921	0.01067	0.06248	0.6921	0.159831	0.0176171	0.6921	0.159831	0.0436314	0.6921	0.159831	0.179064	0.06248	1.20426	0.00554211
8	BICF2P97077	74872909	0.3855	0.0066	0.1013	0.3855	0.413976	0.0111876	0.3855	0.413976	0.0177437	0.3855	0.413976	0.165689	0.1013	0.994391	0.00555614
25	BICF2G630469458	12604829	0.6391	0.001014	0.6605	0.6605	0.180127	0.0166234	0.6391	0.194431	0.00540572	0.6605	0.180127	0.786189	0.6605	0.180127	0.00556467
1	BICF2G630710368	11632700	0.2724	0.04557	0.0147	0.2724	0.564793	0.00851528	0.2724	0.564793	0.066895	0.2724	0.564793	0.0261095	0.04557	1.34132	0.00556563
38	BICF2P1107176	9810079	NA	0.003375	NA	0.003375	2.47173	#VALUE!	0.003375	2.47173	#VALUE!	0	#NUM!	#VALUE!	0.003375	2.47173	#VALUE!
26	BICF2S23712115	32385934	0.3427	0.001335	0.5037	0.5037	0.297828	0.0102433	0.3427	0.465086	0.00397559	0.5037	0.297828	0.475852	0.5037	0.297828	0.00558434
25	BICF2P1137348	10429244	NA	0.00346	NA	0.00346	2.46092	#VALUE!	0.00346	2.46092	#VALUE!	0	#NUM!	#VALUE!	0.00346	2.46092	#VALUE!
26	BICF2S23712114	32386262	0.3427	0.001335	0.5037	0.5037	0.297828	0.0102433	0.3427	0.465086	0.00397559	0.5037	0.297828	0.475852	0.5037	0.297828	0.00558434
17	BICF2P1119297	34162862	0.2454	0.0183	0.03693	0.2454	0.610125	0.00789231	0.2454	0.610125	0.0287669	0.2454	0.610125	0.0516895	0.03693	1.43262	0.00560902
2	BICF2P624703	87209410	0.5659	0.04085	0.01655	0.5659	0.24726	0.0152368	0.5659	0.24726	0.110203	0.5659	0.24726	0.0531098	0.04085	1.38881	0.00561083
29	BICF2P705470	34154841	0.212	0.0941	0.007193	0.212	0.673664	0.00703174	0.212	0.673664	0.0980417	0.212	0.673664	0.0114152	0.0941	1.02641	0.00561662
9	BICF2P253892	53647141	0.7386	0.003512	NA	0.7386	0.131591	#VALUE!	0.7386	0.131591	0.0180399	0.7386	0.131591	#VALUE!	0.003512	2.45445	#VALUE!
25	BICF2S2344969	28442021	0.7394	0.002975	0.2279	0.7394	0.131121	0.0187819	0.7394	0.131121	0.0156607	0.7394	0.131121	0.468585	0.2279	0.642256	0.00562495
2	BICF2S23038485	19229091	0.2283	0.00352	NA	0.2283	0.641494	#VALUE!	0.2283	0.641494	0.0065305	0.2283	0.641494	#VALUE!	0.00352	2.45346	#VALUE!
18	TIGRP2P254722	9314643	0.3701	0.84	0.0008115	0.84	0.0757207	0.0110008	0.84	0.0757207	0.674101	0.3701	0.431681	0.00273624	0.84	0.0757207	0.00565163
18	TIGRP2P254425	8124851	0.36	0.4979	0.001371	0.4979	0.302858	0.0107757	0.4979	0.302858	0.487366	0.36	0.443697	0.00425146	0.4979	0.302858	0.00565863
16	BICF2P195906	37868355	0.9764	0.000973	0.7016	0.9764	0.0103722	0.0233667	0.9764	0.0103722	0.00756136	0.9764	0.0103722	0.944176	0.7016	0.15391	0.0056589
18	BICF2P1363610	36141052	0.9783	0.006876	0.09993	0.9783	0.00952795	0.0235179	0.9783	0.00952795	0.0403719	0.9783	0.00952795	0.325079	0.09993	1.0003	0.00569141
37	BICF2P890536	4302210	0.1036	0.003934	0.1753	0.1753	0.756218	0.00400918	0.1036	0.98464	0.00358872	0.1753	0.756218	0.0909593	0.1753	0.756218	0.00570969
1	BICF2P730038	118600575	0.786	0.007312	0.09443	0.786	0.104577	0.0199642	0.786	0.104577	0.0353974	0.786	0.104577	0.267251	0.09443	1.02489	0.00571582
8	BICF2P223400	75011678	0.6543	0.01188	0.05819	0.6543	0.184223	0.0173485	0.6543	0.184223	0.0455276	0.6543	0.184223	0.162507	0.05819	1.23515	0.00572183
5	BICF2P1027720	9671740	0.8948	0.02121	0.0326	0.8948	0.048274	0.0220744	0.8948	0.048274	0.0942186	0.8948	0.048274	0.132276	0.0326	1.48678	0.00572291
5	BICF2P229894	9690103	0.8948	0.02121	0.0326	0.8948	0.048274	0.0220744	0.8948	0.048274	0.0942186	0.8948	0.048274	0.132276	0.0326	1.48678	0.00572291
2	BICF2S23523149	18898942	0.09088	0.001953	0.3542	0.3542	0.450751	0.00361309	0.09088	1.04153	0.00171039	0.3542	0.450751	0.142797	0.3542	0.450751	0.00572514
16	BICF2P663124	37819010	0.3866	0.0007569	0.9194	0.9194	0.0364955	0.0115712	0.3866	0.412738	0.00267354	0.9194	0.0364955	0.723107	0.9194	0.0364955	0.00575526
25	BICF2P450899	28379041	0.6969	0.003972	0.1752	0.6969	0.15683	0.0183079	0.6969	0.15683	0.019071	0.6969	0.15683	0.378859	0.1752	0.756466	0.00575526
24	BICF2G630510808	13136595	0.1112	0.006767	0.1031	0.1112	0.953895	0.00428635	0.1112	0.953895	0.00616449	0.1112	0.953895	0.0626946	0.1031	0.986741	0.00576823
25	BICF2P1349538	40534004	0.7736	0.1245	0.005606	0.7736	0.111484	0.0198856	0.7736	0.111484	0.321701	0.7736	0.111484	0.0279317	0.1245	0.904831	0.00577018
15	BICF2S23025123	35987532	0.4463	0.003563	0.1962	0.4463	0.350373	0.0129961	0.4463	0.350373	0.0118371	0.4463	0.350373	0.300816	0.1962	0.707301	0.00577828
1	BICF2S23636447	112604106	0.0308	0.002349	0.2982	0.2982	0.525492	0.00149858	0.0308	1.51145	0.000762127	0.2982	0.525492	0.0522623	0.2982	0.525492	0.00578853
1	BICF2P282588	19397517	NA	NA	NA	0	#NUM!	#VALUE!	0	#NUM!	#VALUE!	0	#NUM!	#VALUE!	0	#NUM!	#VALUE!
25	BICF2S23427424	24519288	0.0738	0.01188	0.05901	0.0738	1.13194	0.00308202	0.0738	1.13194	0.0070484	0.0738	1.13194	0.0280303	0.05901	1.22907	0.00579265
18	BICF2P715109	31248767	0.8529	0.006644	0.1064	0.8529	0.0691019	0.0216424	0.8529	0.0691019	0.0349812	0.8529	0.0691019	0.308514	0.1064	0.973058	0.00583535
18	BICF2P348073	8232891	0.36	0.5171	0.001371	0.5171	0.286425	0.0111015	0.5171	0.286425	0.499116	0.36	0.443697	0.00425146	0.5171	0.286425	0.00585002
27	BICF2S23050190	3336417	0.3199	0.09924	0.007145	0.3199	0.494986	0.0101163	0.3199	0.494986	0.141272	0.3199	0.494986	0.0161851	0.09924	1.00331	0.00585093
5	BICF2G63029903	18825609	0.5118	0.007204	0.09853	0.5118	0.2909	0.0146352	0.5118	0.2909	0.0243451	0.5118	0.2909	0.201066	0.09853	1.00643	0.0058563
1	BICF2G630788753	98664774	0.7766	0.07984	0.008893	0.7766	0.109803	0.0202093	0.7766	0.109803	0.234409	0.7766	0.109803	0.0412674	0.07984	1.09778	0.0058578
1	BICF2S23911228	19491233	NA	NA	NA	0	#NUM!	#VALUE!	0	#NUM!	#VALUE!	0	#NUM!	#VALUE!	0	#NUM!	#VALUE!
1	BICF2P1352928	19493864	NA	NA	NA	0	#NUM!	#VALUE!	0	#NUM!	#VALUE!	0	#NUM!	#VALUE!	0	#NUM!	#VALUE!
25	BICF2G63095342	29523831	0.2904	0.00624	0.1142	0.2904	0.537003	0.00940846	0.2904	0.537003	0.0132523	0.2904	0.537003	0.146129	0.1142	0.942334	0.00587658
4	BICF2P1256396	23729427	0.4258	0.002401	0.2984	0.4258	0.370794	0.0127699	0.4258	0.370794	0.00806187	0.4258	0.370794	0.389194	0.2984	0.525201	0.00590447
4	BICF2S23153304	23836125	0.9595	0.002401	0.2984	0.9595	0.017955	0.0239231	0.9595	0.017955	0.016295	0.9595	0.017955	0.644398	0.2984	0.525201	0.00590447
16	BICF2P1268442	24891381	0.8218	0.01592	0.04515	0.8218	0.0852339	0.0213053	0.8218	0.0852339	0.0698169	0.8218	0.0852339	0.159327	0.04515	1.34534	0.00592134
36	BICF2G630763892	10575749	0.009456	NA	NA	0.009456	2.02429	#VALUE!	0.009456	2.02429	#VALUE!	0.009456	2.02429	#VALUE!	0	#NUM!	#VALUE!
1	TIGRP2P16339	19570377	NA	NA	NA	0	#NUM!	#VALUE!	0	#NUM!	#VALUE!	0	#NUM!	#VALUE!	0	#NUM!	#VALUE!
36	BICF2P1349638	10719915	0.009456	NA	NA	0.009456	2.02429	#VALUE!	0.009456	2.02429	#VALUE!	0.009456	2.02429	#VALUE!	0	#NUM!	#VALUE!
25	BICF2G630470513	9921770	0.7237	0.006176	0.1165	0.7237	0.140441	0.0193388	0.7237	0.140441	0.028652	0.7237	0.140441	0.292833	0.1165	0.933674	0.00592652
1	BICF2G630713377	19621877	NA	NA	NA	0	#NUM!	#VALUE!	0	#NUM!	#VALUE!	0	#NUM!	#VALUE!	0	#NUM!	#VALUE!
1	BICF2S2419179	19635900	NA	NA	NA	0	#NUM!	#VALUE!	0	#NUM!	#VALUE!	0	#NUM!	#VALUE!	0	#NUM!	#VALUE!
5	BICF2S23630240	3629824	0.5023	0.05246	0.01373	0.5023	0.299037	0.0145886	0.5023	0.299037	0.122169	0.5023	0.299037	0.041219	0.05246	1.28017	0.0059321
1	BICF2G630713379	19658373	NA	NA	NA	0	#NUM!	#VALUE!	0	#NUM!	#VALUE!	0	#NUM!	#VALUE!	0	#NUM!	#VALUE!
25	BICF2P874765	14869886	0.8496	0.01564	0.04606	0.8496	0.0707855	0.021892	0.8496	0.0707855	0.0707029	0.8496	0.0707855	0.165953	0.04606	1.33668	0.00593284
1	BICF2P1030733	19689464	NA	NA	NA	0	#NUM!	#VALUE!	0	#NUM!	#VALUE!	0	#NUM!	#VALUE!	0	#NUM!	#VALUE!
1	G12F32S160	19712571	NA	NA	NA	0	#NUM!	#VALUE!	0	#NUM!	#VALUE!	0	#NUM!	#VALUE!	0	#NUM!	#VALUE!
15	BICF2P762467	37241552	0.5175	0.002612	0.276	0.5175	0.28609	0.0149413	0.5175	0.28609	0.0102816	0.5175	0.28609	0.420791	0.276	0.559091	0.00593671
1	BICF2P539050	19762392	NA	NA	NA	0	#NUM!	#VALUE!	0	#NUM!	#VALUE!	0	#NUM!	#VALUE!	0	#NUM!	#VALUE!
1	BICF2G630713386	19779633	NA	NA	NA	0	#NUM!	#VALUE!	0	#NUM!	#VALUE!	0	#NUM!	#VALUE!	0	#NUM!	#VALUE!
1	BICF2G630713389	19786039	NA	NA	NA	0	#NUM!	#VALUE!	0	#NUM!	#VALUE!	0	#NUM!	#VALUE!	0	#NUM!	#VALUE!
1	BICF2G630713396	19789483	NA	NA	NA	0	#NUM!	#VALUE!	0	#NUM!	#VALUE!	0	#NUM!	#VALUE!	0	#NUM!	#VALUE!
16	BICF2G630114024	35216794	0.1857	0.003637	NA	0.1857	0.731188	#VALUE!	0.1857	0.731188	0.00560589	0.1857	0.731188	#VALUE!	0.003637	2.43926	#VALUE!
18	TIGRP2P258105	57236860	0.4477	0.004371	0.165	0.4477	0.349013	0.0133497	0.4477	0.349013	0.0141609	0.4477	0.349013	0.266336	0.165	0.782516	0.0059389
4	BICF2P1149103	19430846	0.641	0.0164	0.04399	0.641	0.193142	0.0176479	0.641	0.193142	0.0583985	0.641	0.193142	0.128821	0.04399	1.35665	0.0059405
18	BICF2S23344181	9374632	0.1342	0.8904	0.0008115	0.8904	0.0504148	0.0051335	0.8904	0.0504148	0.373353	0.1342	0.872247	0.00110265	0.8904	0.0504148	0.00594862
18	TIGRP2P254733	9338292	0.3701	0.8904	0.0008115	0.8904	0.0504148	0.0115167	0.8904	0.0504148	0.695345	0.3701	0.431681	0.00273624	0.8904	0.0504148	0.00594862
18	TIGRP2P254743	9371145	0.5476	0.8904	0.0008115	0.8904	0.0504148	0.0156402	0.8904	0.0504148	0.837811	0.5476	0.261537	0.00387445	0.8904	0.0504148	0.00594862
31	BICF2S23154896	28580195	0.009637	NA	NA	0.009637	2.01606	#VALUE!	0.009637	2.01606	#VALUE!	0.009637	2.01606	#VALUE!	0	#NUM!	#VALUE!
1	BICF2P958503	19838667	NA	NA	NA	0	#NUM!	#VALUE!	0	#NUM!	#VALUE!	0	#NUM!	#VALUE!	0	#NUM!	#VALUE!
12	BICF2S2351051	30902072	0.2462	0.005687	0.1273	0.2462	0.608712	0.00835783	0.2462	0.608712	0.0106007	0.2462	0.608712	0.13987	0.1273	0.895172	0.00595872
1	BICF2P798939	19853590	NA	NA	NA	0	#NUM!	#VALUE!	0	#NUM!	#VALUE!	0	#NUM!	#VALUE!	0	#NUM!	#VALUE!
9	BICF2G630839920	43207224	0.2771	0.001562	0.4643	0.4643	0.333201	0.00919261	0.2771	0.557363	0.00378517	0.4643	0.333201	0.392483	0.4643	0.333201	0.00596798
12	BICF2P1041324	33315804	0.3787	0.006813	0.1065	0.3787	0.421705	0.0117649	0.3787	0.421705	0.0179572	0.3787	0.421705	0.169821	0.1065	0.97265	0.0059705
5	BICF2P1076530	5665939	0.1462	0.03676	0.01974	0.1462	0.835053	0.00551915	0.1462	0.835053	0.0334611	0.1462	0.835053	0.0197629	0.03676	1.43462	0.00597091
5	BICF2P763240	5673924	0.1462	0.03676	0.01974	0.1462	0.835053	0.00551915	0.1462	0.835053	0.0334611	0.1462	0.835053	0.0197629	0.03676	1.43462	0.00597091
5	BICF2P802518	5681566	0.1462	0.03676	0.01974	0.1462	0.835053	0.00551915	0.1462	0.835053	0.0334611	0.1462	0.835053	0.0197629	0.03676	1.43462	0.00597091
25	BICF2G63094181	23772340	0.162	0.003696	NA	0.162	0.790485	#VALUE!	0.162	0.790485	0.00504189	0.162	0.790485	#VALUE!	0.003696	2.43227	#VALUE!
5	BICF2P760534	5692818	0.1462	0.03676	0.01974	0.1462	0.835053	0.00551915	0.1462	0.835053	0.0334611	0.1462	0.835053	0.0197629	0.03676	1.43462	0.00597091
5	BICF2P1273243	5594800	0.8528	0.03676	0.01974	0.8528	0.0691528	0.0220777	0.8528	0.0691528	0.139897	0.8528	0.0691528	0.0855911	0.03676	1.43462	0.00597091
4	BICF2P772745	23221925	0.2871	0.003712	NA	0.2871	0.541967	#VALUE!	0.2871	0.541967	0.00835959	0.2871	0.541967	#VALUE!	0.003712	2.43039	#VALUE!
5	BICF2P936669	5600355	0.8528	0.03676	0.01974	0.8528	0.0691528	0.0220777	0.8528	0.0691528	0.139897	0.8528	0.0691528	0.0855911	0.03676	1.43462	0.00597091
5	BICF2P409122	5607836	0.8528	0.03676	0.01974	0.8528	0.0691528	0.0220777	0.8528	0.0691528	0.139897	0.8528	0.0691528	0.0855911	0.03676	1.43462	0.00597091
1	BICF2P1393041	20012265	NA	NA	NA	0	#NUM!	#VALUE!	0	#NUM!	#VALUE!	0	#NUM!	#VALUE!	0	#NUM!	#VALUE!
1	BICF2P1469214	20021799	NA	NA	NA	0	#NUM!	#VALUE!	0	#NUM!	#VALUE!	0	#NUM!	#VALUE!	0	#NUM!	#VALUE!
1	BICF2G630713467	20041953	NA	NA	NA	0	#NUM!	#VALUE!	0	#NUM!	#VALUE!	0	#NUM!	#VALUE!	0	#NUM!	#VALUE!
5	BICF2P338231	5618069	0.8528	0.03676	0.01974	0.8528	0.0691528	0.0220777	0.8528	0.0691528	0.139897	0.8528	0.0691528	0.0855911	0.03676	1.43462	0.00597091
5	BICF2P1359807	5628417	0.8528	0.03676	0.01974	0.8528	0.0691528	0.0220777	0.8528	0.0691528	0.139897	0.8528	0.0691528	0.0855911	0.03676	1.43462	0.00597091
5	BICF2P410802	5636733	0.8528	0.03676	0.01974	0.8528	0.0691528	0.0220777	0.8528	0.0691528	0.139897	0.8528	0.0691528	0.0855911	0.03676	1.43462	0.00597091
18	BICF2G630699395	37407591	0.7779	0.02402	0.03028	0.7779	0.109076	0.0206129	0.7779	0.109076	0.0930526	0.7779	0.109076	0.111848	0.03028	1.51884	0.00598308
4	BICF2G630173661	82171986	0.1018	0.005436	0.134	0.134	0.872895	0.00413209	0.1018	0.992252	0.00470347	0.134	0.872895	0.0722255	0.134	0.872895	0.00599102
1	BICF2S23544720	111137310	0.04717	0.0009486	0.7682	0.7682	0.114526	0.00220331	0.04717	1.32633	0.00049285	0.7682	0.114526	0.156456	0.7682	0.114526	0.00599311
1	BICF2G630713558	20118950	NA	NA	NA	0	#NUM!	#VALUE!	0	#NUM!	#VALUE!	0	#NUM!	#VALUE!	0	#NUM!	#VALUE!
12	BICF2S23356496	32231459	0.6881	0.001847	0.3951	0.6881	0.162348	0.0188057	0.6881	0.162348	0.00974544	0.6881	0.162348	0.62596	0.3951	0.403293	0.00600059
12	BICF2S23654430	32237536	0.6881	0.001847	0.3951	0.6881	0.162348	0.0188057	0.6881	0.162348	0.00974544	0.6881	0.162348	0.62596	0.3951	0.403293	0.00600059
12	BICF2P457942	32253989	0.6881	0.001847	0.3951	0.6881	0.162348	0.0188057	0.6881	0.162348	0.00974544	0.6881	0.162348	0.62596	0.3951	0.403293	0.00600059
32	BICF2P960529	31060600	0.4477	0.005044	0.1447	0.4477	0.349013	0.0134746	0.4477	0.349013	0.0160178	0.4477	0.349013	0.242073	0.1447	0.839531	0.00600144
39	BICF2G630538106	8916970	0.1395	0.007384	0.09898	0.1395	0.855426	0.00534535	0.1395	0.855426	0.00811501	0.1395	0.855426	0.0729396	0.09898	1.00445	0.00600867
1	BICF2P518821	20189244	NA	NA	NA	0	#NUM!	#VALUE!	0	#NUM!	#VALUE!	0	#NUM!	#VALUE!	0	#NUM!	#VALUE!
18	BICF2P1099307	31020833	0.2343	0.009785	0.07489	0.2343	0.630228	0.008113	0.2343	0.630228	0.0162273	0.2343	0.630228	0.0884862	0.07489	1.12558	0.00602261
25	BICF2P559569	27432856	0.8483	0.02957	0.02494	0.8483	0.0714505	0.0222622	0.8483	0.0714505	0.117533	0.8483	0.0714505	0.102732	0.02957	1.52915	0.00605636
25	BICF2P1246294	7029949	0.9931	0.002093	0.3542	0.9931	0.00300702	0.0252044	0.9931	0.00300702	0.0149159	0.9931	0.00300702	0.719277	0.3542	0.450751	0.00608422
25	TIGRP2P336157	7074606	0.9931	0.002093	0.3542	0.9931	0.00300702	0.0252044	0.9931	0.00300702	0.0149159	0.9931	0.00300702	0.719277	0.3542	0.450751	0.00608422
39	BICF2G630538276	8390231	0.9984	0.00379	NA	0.9984	0.000695428	#VALUE!	0.9984	0.000695428	0.0248869	0.9984	0.000695428	#VALUE!	0.00379	2.42136	#VALUE!
25	TIGRP2P336169	7088339	0.9931	0.002093	0.3542	0.9931	0.00300702	0.0252044	0.9931	0.00300702	0.0149159	0.9931	0.00300702	0.719277	0.3542	0.450751	0.00608422
25	BICF2S23355386	7128259	0.9931	0.002093	0.3542	0.9931	0.00300702	0.0252044	0.9931	0.00300702	0.0149159	0.9931	0.00300702	0.719277	0.3542	0.450751	0.00608422
2	TIGRP2P20411	14966830	NA	0.003804	NA	0.003804	2.41976	#VALUE!	0.003804	2.41976	#VALUE!	0	#NUM!	#VALUE!	0.003804	2.41976	#VALUE!
25	BICF2P815416	7132990	0.9931	0.002093	0.3542	0.9931	0.00300702	0.0252044	0.9931	0.00300702	0.0149159	0.9931	0.00300702	0.719277	0.3542	0.450751	0.00608422
25	BICF2S2359141	7142202	0.9931	0.002093	0.3542	0.9931	0.00300702	0.0252044	0.9931	0.00300702	0.0149159	0.9931	0.00300702	0.719277	0.3542	0.450751	0.00608422
25	BICF2P60406	7154990	0.9931	0.002093	0.3542	0.9931	0.00300702	0.0252044	0.9931	0.00300702	0.0149159	0.9931	0.00300702	0.719277	0.3542	0.450751	0.00608422
25	TIGRP2P336204	7178631	0.9931	0.002093	0.3542	0.9931	0.00300702	0.0252044	0.9931	0.00300702	0.0149159	0.9931	0.00300702	0.719277	0.3542	0.450751	0.00608422
1	BICF2G630715720	31373364	0.9196	0.001083	0.6846	0.9196	0.036401	0.0237736	0.9196	0.036401	0.00787961	0.9196	0.036401	0.920878	0.6846	0.164563	0.0060848
1	BICF2G630715668	31344898	0.9201	0.001083	0.6846	0.9201	0.036165	0.0237835	0.9201	0.036165	0.00788335	0.9201	0.036165	0.921036	0.6846	0.164563	0.0060848
12	BICF2S23445492	35053976	0.9198	0.0164	0.04523	0.9198	0.0363066	0.0237861	0.9198	0.0363066	0.0783511	0.9198	0.0363066	0.173882	0.04523	1.34457	0.00608733
25	BICF2S23043848	9358151	0.9382	0.003804	NA	0.9382	0.0277046	#VALUE!	0.9382	0.0277046	0.0236815	0.9382	0.0277046	#VALUE!	0.003804	2.41976	#VALUE!
25	BICF2P1071734	5517822	0.2462	0.003815	NA	0.2462	0.608712	#VALUE!	0.2462	0.608712	0.00748625	0.2462	0.608712	#VALUE!	0.003815	2.41851	#VALUE!
5	BICF2S23545738	11240220	0.3487	0.03958	0.01875	0.3487	0.457548	0.0112231	0.3487	0.457548	0.0729132	0.3487	0.457548	0.0394256	0.03958	1.40252	0.00608987
25	TIGRP2P335854	5529024	0.2641	0.003815	NA	0.2641	0.578232	#VALUE!	0.2641	0.578232	0.00795982	0.2641	0.578232	#VALUE!	0.003815	2.41851	#VALUE!
35	BICF2G630772581	11243912	0.341	0.003815	NA	0.341	0.467246	#VALUE!	0.341	0.467246	0.00994509	0.341	0.467246	#VALUE!	0.003815	2.41851	#VALUE!
25	BICF2P486297	5745911	0.4315	0.003815	NA	0.4315	0.365019	#VALUE!	0.4315	0.365019	0.012197	0.4315	0.365019	#VALUE!	0.003815	2.41851	#VALUE!
1	BICF2P895499	20444598	NA	NA	NA	0	#NUM!	#VALUE!	0	#NUM!	#VALUE!	0	#NUM!	#VALUE!	0	#NUM!	#VALUE!
1	TIGRP2P16525	20451459	NA	NA	NA	0	#NUM!	#VALUE!	0	#NUM!	#VALUE!	0	#NUM!	#VALUE!	0	#NUM!	#VALUE!
14	BICF2G630528682	41783545	0.2614	0.01188	0.06248	0.2614	0.582694	0.00894029	0.2614	0.582694	0.0210381	0.2614	0.582694	0.0835332	0.06248	1.20426	0.00609086
35	BICF2P317882	11226862	0.6969	0.003815	NA	0.6969	0.15683	#VALUE!	0.6969	0.15683	0.0184244	0.6969	0.15683	#VALUE!	0.003815	2.41851	#VALUE!
25	BICF2P750143	34796604	0.4682	0.8452	0.000879	0.8452	0.0730405	0.0141482	0.8452	0.0730405	0.762574	0.4682	0.329569	0.0036198	0.8452	0.0730405	0.00609568
25	BICF2G63095645	29736474	0.7084	0.001084	0.6875	0.7084	0.149721	0.019545	0.7084	0.149721	0.0062752	0.7084	0.149721	0.83741	0.6875	0.162727	0.00611238
25	BICF2G63095651	29767165	0.7084	0.001084	0.6875	0.7084	0.149721	0.019545	0.7084	0.149721	0.0062752	0.7084	0.149721	0.83741	0.6875	0.162727	0.00611238
1	BICF2P230755	115406224	0.02871	0.003712	0.2008	0.2008	0.697236	0.00148848	0.02871	1.54197	0.00108135	0.2008	0.697236	0.0354889	0.2008	0.697236	0.00611325
37	BICF2P557426	4141574	0.2454	0.003934	0.1896	0.2454	0.610125	0.00853623	0.2454	0.610125	0.00766817	0.2454	0.610125	0.189262	0.1896	0.722162	0.00611697
37	BICF2P74434	4274768	0.282	0.003934	0.1896	0.282	0.549751	0.00953051	0.282	0.549751	0.0086576	0.282	0.549751	0.210056	0.1896	0.722162	0.00611697
37	BICF2P1116003	4295429	0.282	0.003934	0.1896	0.282	0.549751	0.00953051	0.282	0.549751	0.0086576	0.282	0.549751	0.210056	0.1896	0.722162	0.00611697
12	BICF2P353838	39560154	0.8144	0.004834	0.1544	0.8144	0.0891622	0.0217772	0.8144	0.0891622	0.0257364	0.8144	0.0891622	0.386474	0.1544	0.811353	0.00612045
5	BICF2P970354	14514784	0.3473	0.1427	0.005236	0.3473	0.459295	0.0112475	0.3473	0.459295	0.198466	0.3473	0.459295	0.0132925	0.1427	0.845576	0.00612626
1	TIGRP2P16578	20565296	NA	NA	NA	0	#NUM!	#VALUE!	0	#NUM!	#VALUE!	0	#NUM!	#VALUE!	0	#NUM!	#VALUE!
25	BICF2P184323	7141704	0.9648	0.002093	0.3579	0.9648	0.0155627	0.024852	0.9648	0.0155627	0.0145492	0.9648	0.0155627	0.712474	0.3579	0.446238	0.00613999
5	BICF2P181027	46383361	0.6558	0.07007	0.0107	0.6558	0.183229	0.0185032	0.6558	0.183229	0.187491	0.6558	0.183229	0.0418175	0.07007	1.15447	0.00614477
33	TIGRP2P391656	8535976	0.4229	0.01742	0.04312	0.4229	0.373762	0.0131805	0.4229	0.373762	0.0435441	0.4229	0.373762	0.0912573	0.04312	1.36532	0.00615485
12	BICF2P250290	34454018	0.2509	0.01257	0.06016	0.2509	0.600499	0.00878302	0.2509	0.600499	0.0213171	0.2509	0.600499	0.0783907	0.06016	1.22069	0.00619124
18	BICF2P85403	35061807	0.8856	0.004707	0.1615	0.8856	0.0527624	0.0235448	0.8856	0.0527624	0.0270128	0.8856	0.0527624	0.42117	0.1615	0.791827	0.00621976
12	BICF2S22946255	35586241	0.9043	0.009775	0.07798	0.9043	0.0436875	0.0239725	0.9043	0.0436875	0.0506375	0.9043	0.0436875	0.257522	0.07798	1.10802	0.00623465
9	BICF2P647646	45919418	0.2552	0.01159	0.06581	0.2552	0.593119	0.00896306	0.2552	0.593119	0.0201818	0.2552	0.593119	0.0854295	0.06581	1.18171	0.00623813
13	TIGRP2P181167	7246599	0.8734	0.003841	NA	0.8734	0.0587868	#VALUE!	0.8734	0.0587868	0.0224679	0.8734	0.0587868	#VALUE!	0.003841	2.41556	#VALUE!
13	BICF2P665153	7279145	0.8734	0.003841	NA	0.8734	0.0587868	#VALUE!	0.8734	0.0587868	0.0224679	0.8734	0.0587868	#VALUE!	0.003841	2.41556	#VALUE!
1	BICF2G630714100	20675482	NA	NA	NA	0	#NUM!	#VALUE!	0	#NUM!	#VALUE!	0	#NUM!	#VALUE!	0	#NUM!	#VALUE!
13	TIGRP2P181170	7290491	0.8734	0.003841	NA	0.8734	0.0587868	#VALUE!	0.8734	0.0587868	0.0224679	0.8734	0.0587868	#VALUE!	0.003841	2.41556	#VALUE!
9	BICF2P617533	45925051	0.2552	0.01159	0.06581	0.2552	0.593119	0.00896306	0.2552	0.593119	0.0201818	0.2552	0.593119	0.0854295	0.06581	1.18171	0.00623813
24	BICF2P1324910	15094733	0.003749	0.003852	0.1983	0.1983	0.702677	0.000272667	0.003852	2.41431	0.000175394	0.1983	0.702677	0.00609925	0.1983	0.702677	0.00624612
18	BICF2P247387	9758381	0.2191	0.8168	0.0009356	0.8168	0.0878843	0.00795247	0.8168	0.0878843	0.486879	0.2191	0.659358	0.00194588	0.8168	0.0878843	0.00624861
34	BICF2G630457463	31293330	0.6238	0.001451	0.528	0.6238	0.204955	0.018102	0.6238	0.204955	0.00724779	0.6238	0.204955	0.695156	0.528	0.277366	0.00626245
1	BICF2S23351467	41591324	0.9463	0.02801	0.02745	0.9463	0.0239712	0.0249793	0.9463	0.0239712	0.122732	0.9463	0.0239712	0.120803	0.02801	1.55269	0.00628215
25	BICF2S24117233	24259797	0.01006	0.186	0.004143	0.186	0.730487	0.00063572	0.186	0.730487	0.0136243	0.01006	1.9974	0.000462029	0.186	0.730487	0.00629451
9	BICF2P308563	13998142	0.2922	0.01053	0.07324	0.2922	0.53432	0.0100641	0.2922	0.53432	0.020873	0.2922	0.53432	0.103672	0.07324	1.13525	0.00629895
18	BICF2P879737	5291054	0.2728	0.9468	0.0008156	0.9468	0.0237418	0.00954194	0.9468	0.0237418	0.607926	0.2728	0.564156	0.00209382	0.9468	0.0237418	0.00630606
26	BICF2P999763	27673443	0.9921	0.004106	0.1893	0.9921	0.00344455	0.0261067	0.9921	0.00344455	0.0264913	0.9921	0.00344455	0.50188	0.1893	0.722849	0.00634228
7	BICF2G630561163	60652128	0.01062	NA	NA	0.01062	1.97388	#VALUE!	0.01062	1.97388	#VALUE!	0.01062	1.97388	#VALUE!	0	#NUM!	#VALUE!
7	BICF2P1465744	78651461	0.156	0.0125	0.06248	0.156	0.806875	0.00616837	0.156	0.806875	0.0141179	0.156	0.806875	0.0548828	0.06248	1.20426	0.006369
32	BICF2P213803	28824365	0.9246	0.002127	0.3678	0.9246	0.0340461	0.0248679	0.9246	0.0340461	0.0142215	0.9246	0.0340461	0.706869	0.3678	0.434388	0.00637838
5	BICF2S23542205	12379889	0.4649	0.002612	0.3	0.4649	0.33264	0.014667	0.4649	0.33264	0.00936674	0.4649	0.33264	0.414213	0.3	0.522879	0.0063876
24	BICF2G630509074	15285135	0.9076	0.003852	0.2047	0.9076	0.0421055	0.0246669	0.9076	0.0421055	0.0232703	0.9076	0.0421055	0.498493	0.2047	0.688882	0.00642266
9	BICF2P325054	44203449	0.2681	0.003622	0.2177	0.2681	0.571703	0.00956846	0.2681	0.571703	0.00770741	0.2681	0.571703	0.224183	0.2177	0.662142	0.0064227
9	BICF2P725474	45402585	0.3145	0.004888	0.1614	0.3145	0.502379	0.0108576	0.3145	0.502379	0.0114954	0.3145	0.502379	0.202059	0.1614	0.792096	0.00642565
1	BICF2G630714206	20848186	NA	NA	NA	0	#NUM!	#VALUE!	0	#NUM!	#VALUE!	0	#NUM!	#VALUE!	0	#NUM!	#VALUE!
13	BICF2G630746923	64015162	0.1428	0.131	0.006029	0.1428	0.845272	0.00579757	0.1428	0.845272	0.0931387	0.1428	0.845272	0.00693702	0.131	0.882729	0.00643191
15	BICF2P36739	37295686	0.6031	0.002904	0.2721	0.6031	0.219611	0.0180624	0.6031	0.219611	0.0128681	0.6031	0.219611	0.460681	0.2721	0.565271	0.00643462
27	BICF2P1140666	20751844	0.6645	0.001546	0.513	0.6645	0.177505	0.0195188	0.6645	0.177505	0.00809608	0.6645	0.177505	0.707753	0.513	0.289883	0.00645547
1	TIGRP2P16614	20884367	NA	NA	NA	0	#NUM!	#VALUE!	0	#NUM!	#VALUE!	0	#NUM!	#VALUE!	0	#NUM!	#VALUE!
5	BICF2P648039	8856895	0.2912	0.05457	0.01455	0.2912	0.535809	0.0102701	0.2912	0.535809	0.0817107	0.2912	0.535809	0.0273873	0.05457	1.26305	0.00646186
27	BICF2P672872	26291252	0.5623	0.001084	0.7325	0.7325	0.135192	0.0171752	0.5623	0.250032	0.0051218	0.7325	0.135192	0.777231	0.7325	0.135192	0.00646213
4	BICF2P1016386	35295506	0.8515	0.5357	0.001483	0.8515	0.0698153	0.0236315	0.8515	0.0698153	0.814196	0.8515	0.0698153	0.00969109	0.5357	0.271078	0.00646507
2	BICF2S23548064	31046105	0.0107	NA	NA	0.0107	1.97062	#VALUE!	0.0107	1.97062	#VALUE!	0.0107	1.97062	#VALUE!	0	#NUM!	#VALUE!
4	BICF2S22959766	64721883	0.5668	0.06756	0.0118	0.5668	0.24657	0.0173349	0.5668	0.24657	0.163223	0.5668	0.24657	0.040179	0.06756	1.17031	0.0064848
12	BICF2P515406	34132351	0.4043	0.01297	0.06181	0.4043	0.393296	0.0133894	0.4043	0.393296	0.0327773	0.4043	0.393296	0.117184	0.06181	1.20894	0.00651667
9	BICF2G630474590	59462126	0.03161	0.1798	0.004463	0.1798	0.74521	0.00171401	0.1798	0.74521	0.0350681	0.03161	1.50018	0.00139188	0.1798	0.74521	0.00652217
27	BICF2G630151419	29019101	0.5509	0.002427	0.3307	0.5509	0.258927	0.0170464	0.5509	0.258927	0.0101846	0.5509	0.258927	0.492393	0.3307	0.480566	0.00652332
4	BICF2P1046738	32194579	0.2451	0.01728	0.0465	0.2451	0.610657	0.00904661	0.2451	0.610657	0.0273784	0.2451	0.610657	0.0623925	0.0465	1.33255	0.00652981
12	BICF2P832779	59275601	0.6175	0.02656	0.03042	0.6175	0.209363	0.0187125	0.6175	0.209363	0.0838151	0.6175	0.209363	0.0934471	0.03042	1.51684	0.00656141
26	BICF2G630198715	36848085	0.512	0.007541	0.1073	0.512	0.29073	0.016208	0.512	0.29073	0.0253159	0.512	0.29073	0.214342	0.1073	0.9694	0.00656991
26	BICF2G630197603	37798297	0.8741	0.007541	0.1073	0.8741	0.0584389	0.024447	0.8741	0.0584389	0.0396943	0.8741	0.0584389	0.315765	0.1073	0.9694	0.00656991
16	BICF2P263806	35648208	0.181	0.0008393	0.9651	0.9651	0.0154277	0.00715348	0.181	0.742321	0.00148757	0.9651	0.0154277	0.479467	0.9651	0.0154277	0.00657603
16	BICF2P1032048	37065842	NA	0.003982	NA	0.003982	2.3999	#VALUE!	0.003982	2.3999	#VALUE!	0	#NUM!	#VALUE!	0.003982	2.3999	#VALUE!
16	BICF2P179968	35692159	0.2187	0.0008393	0.9651	0.9651	0.0154277	0.00831723	0.2187	0.660151	0.00176268	0.9651	0.0154277	0.539399	0.9651	0.0154277	0.00657603
2	BICF2P983514	76552937	0.8798	0.008941	0.09067	0.8798	0.055616	0.0246036	0.8798	0.055616	0.0459798	0.8798	0.055616	0.281481	0.09067	1.04254	0.00658081
2	BICF2S2345721	17946257	NA	0.004034	NA	0.004034	2.39426	#VALUE!	0.004034	2.39426	#VALUE!	0	#NUM!	#VALUE!	0.004034	2.39426	#VALUE!
2	BICF2P916235	19426763	0.6975	0.004034	NA	0.6975	0.156456	#VALUE!	0.6975	0.156456	0.0193394	0.6975	0.156456	#VALUE!	0.004034	2.39426	#VALUE!
1	BICF2P22651	121236503	0.7701	0.007577	0.1073	0.7701	0.113453	0.0222758	0.7701	0.113453	0.0358498	0.7701	0.113453	0.288663	0.1073	0.9694	0.0065974
4	BICF2P142279	70256006	NA	0.004034	NA	0.004034	2.39426	#VALUE!	0.004034	2.39426	#VALUE!	0	#NUM!	#VALUE!	0.004034	2.39426	#VALUE!
39	BICF2G630538047	8982277	0.6093	0.005771	0.1409	0.6093	0.215169	0.0186121	0.6093	0.215169	0.0233844	0.6093	0.215169	0.296626	0.1409	0.851089	0.00659827
38	BICF2S23653430	7959467	0.6884	0.3079	0.002656	0.6884	0.162159	0.0205338	0.6884	0.162159	0.540783	0.6884	0.162159	0.0133551	0.3079	0.51159	0.00663133
1	BICF2G630714487	21150129	NA	NA	NA	0	#NUM!	#VALUE!	0	#NUM!	#VALUE!	0	#NUM!	#VALUE!	0	#NUM!	#VALUE!
25	BICF2G630156064	53595338	0.4258	0.001975	0.4153	0.4258	0.370794	0.0141929	0.4258	0.370794	0.00679573	0.4258	0.370794	0.483208	0.4153	0.381638	0.00664863
12	BICF2P1428199	34115529	0.4043	0.01297	0.06329	0.4043	0.393296	0.0136391	0.4043	0.393296	0.0327773	0.4043	0.393296	0.119385	0.06329	1.19866	0.00665328
7	BICF2P1087384	6505756	0.1445	0.01479	0.05555	0.1445	0.840132	0.0060414	0.1445	0.840132	0.015277	0.1445	0.840132	0.0467567	0.05555	1.25532	0.00665835
7	BICF2P980009	80292456	0.2429	0.00405	NA	0.2429	0.614572	#VALUE!	0.2429	0.614572	0.00779534	0.2429	0.614572	#VALUE!	0.00405	2.39254	#VALUE!
9	BICF2G630836389	38401831	0.8343	0.00405	NA	0.8343	0.0786778	#VALUE!	0.8343	0.0786778	0.0226056	0.8343	0.0786778	#VALUE!	0.00405	2.39254	#VALUE!
9	BICF2G630836404	38417716	0.8343	0.00405	NA	0.8343	0.0786778	#VALUE!	0.8343	0.0786778	0.0226056	0.8343	0.0786778	#VALUE!	0.00405	2.39254	#VALUE!
9	BICF2G630836412	38423943	0.8343	0.00405	NA	0.8343	0.0786778	#VALUE!	0.8343	0.0786778	0.0226056	0.8343	0.0786778	#VALUE!	0.00405	2.39254	#VALUE!
9	BICF2G630836452	38467001	0.8343	0.00405	NA	0.8343	0.0786778	#VALUE!	0.8343	0.0786778	0.0226056	0.8343	0.0786778	#VALUE!	0.00405	2.39254	#VALUE!
24	BICF2G630510209	13836172	0.8343	0.00405	NA	0.8343	0.0786778	#VALUE!	0.8343	0.0786778	0.0226056	0.8343	0.0786778	#VALUE!	0.00405	2.39254	#VALUE!
7	BICF2P496983	6454112	0.1708	0.01479	0.05555	0.1708	0.767512	0.00690739	0.1708	0.767512	0.0176351	0.1708	0.767512	0.0536802	0.05555	1.25532	0.00665835
2	BICF2S22962301	87200741	0.7618	0.04085	0.02013	0.7618	0.118159	0.022285	0.7618	0.118159	0.139102	0.7618	0.118159	0.0793989	0.04085	1.38881	0.0066635
4	BICF2P355122	18710526	0.2723	0.04518	0.01821	0.2723	0.564952	0.0100175	0.2723	0.564952	0.0664084	0.2723	0.564952	0.031272	0.04518	1.34505	0.00666647
9	BICF2P1151426	53654938	0.7221	0.004063	NA	0.7221	0.141403	#VALUE!	0.7221	0.141403	0.0200427	0.7221	0.141403	#VALUE!	0.004063	2.39115	#VALUE!
1	BICF2P293882	122237135	0.8855	0.004355	0.1893	0.8855	0.0528114	0.0250425	0.8855	0.0528114	0.0252901	0.8855	0.0528114	0.467008	0.1893	0.722849	0.00667836
15	TIGRP2P199716	37307771	0.3999	0.001969	0.4187	0.4187	0.378097	0.0135687	0.3999	0.398049	0.00641479	0.4187	0.378097	0.466674	0.4187	0.378097	0.00667849
9	BICF2S23217	44256095	0.2641	0.004106	NA	0.2641	0.578232	#VALUE!	0.2641	0.578232	0.00848727	0.2641	0.578232	#VALUE!	0.004106	2.38658	#VALUE!
26	BICF2P841536	3537143	0.1558	0.00398	0.2077	0.2077	0.682564	0.00644911	0.1558	0.807433	0.00519981	0.2077	0.682564	0.143381	0.2077	0.682564	0.00669429
12	TIGRP2P161629	30330652	0.3952	0.02059	0.04017	0.3952	0.403183	0.0134781	0.3952	0.403183	0.0472876	0.3952	0.403183	0.081646	0.04017	1.3961	0.00669751
12	BICF2P1247993	34600608	NA	0.004106	NA	0.004106	2.38658	#VALUE!	0.004106	2.38658	#VALUE!	0	#NUM!	#VALUE!	0.004106	2.38658	#VALUE!
12	TIGRP2P162855	34630607	NA	0.004106	NA	0.004106	2.38658	#VALUE!	0.004106	2.38658	#VALUE!	0	#NUM!	#VALUE!	0.004106	2.38658	#VALUE!
12	BICF2P1510948	30337215	0.3952	0.02059	0.04017	0.3952	0.403183	0.0134781	0.3952	0.403183	0.0472876	0.3952	0.403183	0.081646	0.04017	1.3961	0.00669751
1	BICF2S23054337	102542455	0.9335	0.1073	0.007717	0.9335	0.0298857	0.0261541	0.9335	0.0298857	0.330637	0.9335	0.0298857	0.0427413	0.1073	0.9694	0.00670414
36	BICF2G630757519	30018698	0.4726	0.002343	0.3542	0.4726	0.325506	0.0155336	0.4726	0.325506	0.00864341	0.4726	0.325506	0.466597	0.3542	0.450751	0.00671731
5	BICF2S23440678	40215420	0.6957	0.1236	0.006737	0.6957	0.157578	0.0209896	0.6957	0.157578	0.296965	0.6957	0.157578	0.0298228	0.1236	0.907982	0.00673719
2	BICF2P660429	77558189	0.5684	0.3709	0.002246	0.5684	0.245346	0.017973	0.5684	0.245346	0.539013	0.5684	0.245346	0.00978347	0.3709	0.430743	0.00673966
2	BICF2P198509	77553636	0.6724	0.3709	0.002246	0.6724	0.172372	0.0204547	0.6724	0.172372	0.595732	0.6724	0.172372	0.0113198	0.3709	0.430743	0.00673966
38	BICF2P324062	8084875	0.5567	0.01573	0.053	0.5567	0.254379	0.0176972	0.5567	0.254379	0.0502463	0.5567	0.254379	0.133457	0.053	1.27572	0.00674426
35	TIGRP2P407401	17330863	0.2534	0.004136	NA	0.2534	0.596193	#VALUE!	0.2534	0.596193	0.00823862	0.2534	0.596193	#VALUE!	0.004136	2.38342	#VALUE!
12	BICF2P446525	26916726	0.1054	0.05457	0.0153	0.1054	0.977159	0.00474665	0.1054	0.977159	0.0354203	0.1054	0.977159	0.0119816	0.05457	1.26305	0.00675299
12	BICF2P1082926	26969739	0.1054	0.05457	0.0153	0.1054	0.977159	0.00474665	0.1054	0.977159	0.0354203	0.1054	0.977159	0.0119816	0.05457	1.26305	0.00675299
1	BICF2G630714765	21506151	NA	NA	NA	0	#NUM!	#VALUE!	0	#NUM!	#VALUE!	0	#NUM!	#VALUE!	0	#NUM!	#VALUE!
12	BICF2P634306	34753074	NA	0.004198	NA	0.004198	2.37696	#VALUE!	0.004198	2.37696	#VALUE!	0	#NUM!	#VALUE!	0.004198	2.37696	#VALUE!
1	BICF2S2307107	110263926	0.6031	0.001641	0.5088	0.6031	0.219611	0.0188464	0.6031	0.219611	0.00783646	0.6031	0.219611	0.66937	0.5088	0.293453	0.00675313
38	BICF2S22950597	6598389	0.1317	0.09216	0.009107	0.1317	0.880414	0.00570451	0.1317	0.880414	0.0656814	0.1317	0.880414	0.00926643	0.09216	1.03546	0.00678402
1	BICF2G630714801	21552062	NA	NA	NA	0	#NUM!	#VALUE!	0	#NUM!	#VALUE!	0	#NUM!	#VALUE!	0	#NUM!	#VALUE!
38	BICF2G63072699	17911548	NA	0.004198	NA	0.004198	2.37696	#VALUE!	0.004198	2.37696	#VALUE!	0	#NUM!	#VALUE!	0.004198	2.37696	#VALUE!
1	BICF2P1013060	125348099	0.9663	0.004224	NA	0.9663	0.014888	#VALUE!	0.9663	0.014888	0.0265358	0.9663	0.014888	#VALUE!	0.004224	2.37428	#VALUE!
31	BICF2S2315673	28570316	0.01108	NA	NA	0.01108	1.95546	#VALUE!	0.01108	1.95546	#VALUE!	0.01108	1.95546	#VALUE!	0	#NUM!	#VALUE!
9	BICF2G630838603	42148194	0.1481	0.004266	NA	0.1481	0.829445	#VALUE!	0.1481	0.829445	0.00528619	0.1481	0.829445	#VALUE!	0.004266	2.36998	#VALUE!
27	BICF2G630149467	26314959	0.3161	0.001084	0.7748	0.7748	0.11081	0.0114512	0.3161	0.500176	0.00307661	0.7748	0.11081	0.589471	0.7748	0.11081	0.00678814
31	BICF2G630743784	40994897	0.7423	0.004275	NA	0.7423	0.129421	#VALUE!	0.7423	0.129421	0.0214294	0.7423	0.129421	#VALUE!	0.004275	2.36906	#VALUE!
2	BICF2P828370	49843105	0.8641	0.004308	NA	0.8641	0.063436	#VALUE!	0.8641	0.063436	0.024544	0.8641	0.063436	#VALUE!	0.004308	2.36572	#VALUE!
27	BICF2P787655	26324061	0.3161	0.001084	0.7748	0.7748	0.11081	0.0114512	0.3161	0.500176	0.00307661	0.7748	0.11081	0.589471	0.7748	0.11081	0.00678814
1	BICF2S2305511	30451976	0.3114	0.004315	NA	0.3114	0.506681	#VALUE!	0.3114	0.506681	0.0102286	0.3114	0.506681	#VALUE!	0.004315	2.36502	#VALUE!
27	BICF2G630149482	26336498	0.3161	0.001084	0.7748	0.7748	0.11081	0.0114512	0.3161	0.500176	0.00307661	0.7748	0.11081	0.589471	0.7748	0.11081	0.00678814
8	BICF2S22929473	75385245	0.9301	0.006071	0.1389	0.9301	0.0314704	0.0264448	0.9301	0.0314704	0.0348776	0.9301	0.0314704	0.393575	0.1389	0.857298	0.00681207
5	BICF2P339558	65768560	0.9167	0.004323	NA	0.9167	0.0377728	#VALUE!	0.9167	0.0377728	0.0258808	0.9167	0.0377728	#VALUE!	0.004323	2.36421	#VALUE!
36	BICF2G630763373	11463090	0.6679	0.005688	0.1488	0.6679	0.175289	0.0205991	0.6679	0.175289	0.024971	0.6679	0.175289	0.328837	0.1488	0.827397	0.00683409
5	BICF2S23338809	11788973	0.05302	0.0638	0.01331	0.0638	1.19518	0.00275055	0.0638	1.19518	0.022627	0.05302	1.27556	0.00582646	0.0638	1.19518	0.00685392
27	BICF2P492817	10041684	0.01118	NA	NA	0.01118	1.95156	#VALUE!	0.01118	1.95156	#VALUE!	0.01118	1.95156	#VALUE!	0	#NUM!	#VALUE!
5	BICF2P1329657	12134149	0.3732	0.005914	0.1437	0.3732	0.428058	0.0131642	0.3732	0.428058	0.0157059	0.3732	0.428058	0.210529	0.1437	0.842543	0.00685861
2	BICF2G630674617	15398094	0.02098	0.003053	0.2787	0.2787	0.554863	0.00128	0.02098	1.67819	0.000682526	0.2787	0.554863	0.0359119	0.2787	0.554863	0.00686589
22	BICF2P63600	32110067	0.4571	0.009723	0.08774	0.4571	0.339989	0.0154642	0.4571	0.339989	0.0285157	0.4571	0.339989	0.169096	0.08774	1.0568	0.00688162
39	BICF2P274958	8609757	0.2678	0.001483	0.5762	0.5762	0.239427	0.0101868	0.2678	0.572189	0.00350729	0.5762	0.239427	0.442676	0.5762	0.239427	0.00689157
27	BICF2G630149908	27092743	0.8894	0.000916	0.936	0.936	0.0287242	0.0258861	0.8894	0.0509029	0.00660934	0.936	0.0287242	0.985112	0.936	0.0287242	0.00691185
25	BICF2G630100931	35609749	0.6711	0.2248	0.003818	0.6711	0.173213	0.0208976	0.6711	0.173213	0.436203	0.6711	0.173213	0.0178509	0.2248	0.648204	0.00691828
1	BICF2P1438688	21836202	NA	NA	NA	0	#NUM!	#VALUE!	0	#NUM!	#VALUE!	0	#NUM!	#VALUE!	0	#NUM!	#VALUE!
22	BICF2G630337345	58448609	0.3771	0.004416	NA	0.3771	0.423543	#VALUE!	0.3771	0.423543	0.0123193	0.3771	0.423543	#VALUE!	0.004416	2.35497	#VALUE!
1	TIGRP2P16779	21871341	NA	NA	NA	0	#NUM!	#VALUE!	0	#NUM!	#VALUE!	0	#NUM!	#VALUE!	0	#NUM!	#VALUE!
1	BICF2P989144	21879430	NA	NA	NA	0	#NUM!	#VALUE!	0	#NUM!	#VALUE!	0	#NUM!	#VALUE!	0	#NUM!	#VALUE!
1	BICF2P1288587	21936370	NA	NA	NA	0	#NUM!	#VALUE!	0	#NUM!	#VALUE!	0	#NUM!	#VALUE!	0	#NUM!	#VALUE!
1	BICF2P898095	21955382	NA	NA	NA	0	#NUM!	#VALUE!	0	#NUM!	#VALUE!	0	#NUM!	#VALUE!	0	#NUM!	#VALUE!
1	TIGRP2P16782	21965461	NA	NA	NA	0	#NUM!	#VALUE!	0	#NUM!	#VALUE!	0	#NUM!	#VALUE!	0	#NUM!	#VALUE!
16	BICF2S23122229	25287514	0.6058	0.01192	0.0721	0.6058	0.217671	0.019337	0.6058	0.217671	0.0428267	0.6058	0.217671	0.18043	0.0721	1.14206	0.00692637
1	BICF2P1159753	21990774	NA	NA	NA	0	#NUM!	#VALUE!	0	#NUM!	#VALUE!	0	#NUM!	#VALUE!	0	#NUM!	#VALUE!
19	BICF2G630255250	51120957	0.807	0.0009321	0.9245	0.9245	0.0340931	0.0241341	0.807	0.0931265	0.00616244	0.9245	0.0340931	0.964621	0.9245	0.0340931	0.00694256
17	BICF2S23047489	59049983	0.7282	0.01319	0.0654	0.7282	0.137749	0.0223319	0.7282	0.137749	0.0542246	0.7282	0.137749	0.192612	0.0654	1.18442	0.00694891
17	BICF2S2351706	59034443	0.7589	0.01319	0.0654	0.7589	0.119815	0.0230477	0.7589	0.119815	0.0560972	0.7589	0.119815	0.198683	0.0654	1.18442	0.00694891
10	BICF2P357488	35206534	0.113	0.004422	NA	0.113	0.946922	#VALUE!	0.113	0.946922	0.00429806	0.113	0.946922	#VALUE!	0.004422	2.35438	#VALUE!
1	BICF2P829748	22064355	NA	NA	NA	0	#NUM!	#VALUE!	0	#NUM!	#VALUE!	0	#NUM!	#VALUE!	0	#NUM!	#VALUE!
17	BICF2S23515277	59079275	0.7956	0.01319	0.0654	0.7956	0.0993052	0.023893	0.7956	0.0993052	0.0583145	0.7956	0.0993052	0.205834	0.0654	1.18442	0.00694891
1	BICF2P1057099	22081449	NA	NA	NA	0	#NUM!	#VALUE!	0	#NUM!	#VALUE!	0	#NUM!	#VALUE!	0	#NUM!	#VALUE!
17	BICF2S23657303	59024449	0.8066	0.01319	0.0654	0.8066	0.0933418	0.0241442	0.8066	0.0933418	0.0589747	0.8066	0.0933418	0.207955	0.0654	1.18442	0.00694891
1	TIGRP2P16786	22112741	NA	NA	NA	0	#NUM!	#VALUE!	0	#NUM!	#VALUE!	0	#NUM!	#VALUE!	0	#NUM!	#VALUE!
4	BICF2S23051746	64628674	0.4363	0.0509	0.0171	0.4363	0.360215	0.0151489	0.4363	0.360215	0.106759	0.4363	0.360215	0.0440041	0.0509	1.29328	0.00700365
36	BICF2S23437300	30061906	0.7666	0.001427	0.6106	0.7666	0.115431	0.0234044	0.7666	0.115431	0.00855238	0.7666	0.115431	0.823412	0.6106	0.214243	0.00701025
29	BICF2P637328	42585807	0.856	0.01087	0.08028	0.856	0.0675262	0.0254838	0.856	0.0675262	0.0528251	0.856	0.0675262	0.252732	0.08028	1.09539	0.00701953
27	BICF2S23424579	19729896	0.6837	0.002904	0.3007	0.6837	0.165134	0.0214799	0.6837	0.165134	0.0143388	0.6837	0.165134	0.530805	0.3007	0.521867	0.00702368
12	TIGRP2P161562	30006646	0.8529	0.02702	0.03234	0.8529	0.0691019	0.0254398	0.8529	0.0691019	0.109933	0.8529	0.0691019	0.126621	0.03234	1.49026	0.00702786
22	BICF2P750862	17193960	0.181	0.006397	0.1372	0.181	0.742321	0.00762628	0.181	0.742321	0.00898634	0.181	0.742321	0.116606	0.1372	0.862646	0.00705491
25	TIGRP2P329607	37494467	0.3435	0.07676	0.01144	0.3435	0.464073	0.0126574	0.3435	0.464073	0.122228	0.3435	0.464073	0.0256967	0.07676	1.11487	0.00705819
4	BICF2S23218311	22194307	NA	0.004487	NA	0.004487	2.34804	#VALUE!	0.004487	2.34804	#VALUE!	0	#NUM!	#VALUE!	0.004487	2.34804	#VALUE!
1	BICF2S231429	22216640	NA	NA	NA	0	#NUM!	#VALUE!	0	#NUM!	#VALUE!	0	#NUM!	#VALUE!	0	#NUM!	#VALUE!
39	BICF2P773274	9113274	NA	0.004528	NA	0.004528	2.34409	#VALUE!	0.004528	2.34409	#VALUE!	0	#NUM!	#VALUE!	0.004528	2.34409	#VALUE!
24	BICF2P1049043	13867067	0.006166	0.00167	0.5259	0.5259	0.279097	0.000469234	0.006166	2.21	0.000128547	0.5259	0.279097	0.0218277	0.5259	0.279097	0.00705903
3	BICF2P724879	62778400	0.01154	NA	NA	0.01154	1.93779	#VALUE!	0.01154	1.93779	#VALUE!	0.01154	1.93779	#VALUE!	0	#NUM!	#VALUE!
3	BICF2P724891	62780161	0.01154	NA	NA	0.01154	1.93779	#VALUE!	0.01154	1.93779	#VALUE!	0.01154	1.93779	#VALUE!	0	#NUM!	#VALUE!
2	BICF2G630676218	12103565	0.1911	0.004543	NA	0.1911	0.718739	#VALUE!	0.1911	0.718739	0.00698799	0.1911	0.718739	#VALUE!	0.004543	2.34266	#VALUE!
9	BICF2G630471885	54102643	0.8013	0.003157	0.2787	0.8013	0.0962049	0.0243878	0.8013	0.0962049	0.0176565	0.8013	0.0962049	0.558114	0.2787	0.554863	0.0070703
5	BICF2S23915973	11665319	0.9145	0.05502	0.01603	0.9145	0.0388163	0.0270113	0.9145	0.0388163	0.200732	0.9145	0.0388163	0.0765614	0.05502	1.25948	0.00708518
5	BICF2P181763	10753716	0.1639	0.005577	0.1582	0.1639	0.785421	0.00707521	0.1639	0.785421	0.00731037	0.1639	0.785421	0.120632	0.1582	0.800794	0.00708737
1	BICF2P95076	22299225	NA	NA	NA	0	#NUM!	#VALUE!	0	#NUM!	#VALUE!	0	#NUM!	#VALUE!	0	#NUM!	#VALUE!
25	BICF2S23118163	19975472	0.04694	0.0719	0.01232	0.0719	1.14327	0.00257673	0.0719	1.14327	0.0225833	0.04694	1.32846	0.00488977	0.0719	1.14327	0.00711216
25	BICF2P713774	19976219	0.04694	0.0719	0.01232	0.0719	1.14327	0.00257673	0.0719	1.14327	0.0225833	0.04694	1.32846	0.00488977	0.0719	1.14327	0.00711216
1	BICF2P407996	22350043	NA	NA	NA	0	#NUM!	#VALUE!	0	#NUM!	#VALUE!	0	#NUM!	#VALUE!	0	#NUM!	#VALUE!
25	BICF2G63096239	30533128	0.9157	0.01509	0.05896	0.9157	0.0382468	0.0272175	0.9157	0.0382468	0.0729833	0.9157	0.0382468	0.211584	0.05896	1.22944	0.00713955
25	BICF2S22920197	9024070	0.2462	0.003804	0.2339	0.2462	0.608712	0.00984148	0.2462	0.608712	0.00746737	0.2462	0.608712	0.221964	0.2339	0.63097	0.0071399
32	BICF2G630590911	24672306	0.3554	0.001619	0.5528	0.5528	0.257432	0.013194	0.3554	0.449283	0.00486808	0.5528	0.257432	0.516167	0.5528	0.257432	0.00717661
16	BICF2P1028320	38661989	0.154	0.001366	0.6569	0.6569	0.182501	0.00682309	0.154	0.812479	0.00199145	0.6569	0.182501	0.332929	0.6569	0.182501	0.00719304
16	BICF2P1055663	38695410	0.1779	0.001366	0.6569	0.6569	0.182501	0.00765596	0.1779	0.749824	0.00226545	0.6569	0.182501	0.367738	0.6569	0.182501	0.00719304
25	BICF2S22911015	22360953	0.889	0.01464	0.06143	0.889	0.0510982	0.0268321	0.889	0.0510982	0.0695214	0.889	0.0510982	0.213394	0.06143	1.21162	0.00720714
34	BICF2G630452069	36642239	0.7023	0.008897	0.1011	0.7023	0.153477	0.0224282	0.7023	0.153477	0.0379615	0.7023	0.153477	0.258807	0.1011	0.995249	0.0072082
25	BICF2P873836	24822891	0.01419	0.007725	0.1165	0.1165	0.933674	0.000967446	0.01419	1.84802	0.00110917	0.1165	0.933674	0.0122416	0.1165	0.933674	0.00721154
25	BICF2P580020	24830692	0.01419	0.007725	0.1165	0.1165	0.933674	0.000967446	0.01419	1.84802	0.00110917	0.1165	0.933674	0.0122416	0.1165	0.933674	0.00721154
15	BICF2S22922723	38304593	0.193	0.002427	0.3712	0.3712	0.430392	0.00819479	0.193	0.714443	0.00405933	0.3712	0.430392	0.260495	0.3712	0.430392	0.00721813
25	BICF2P277073	36966524	0.0107	0.04223	0.02134	0.04223	1.37438	0.000764113	0.04223	1.37438	0.00393216	0.02134	1.67081	0.00214288	0.04223	1.37438	0.00722014
37	BICF2P959505	3170534	0.9937	0.01701	0.053	0.9937	0.00274471	0.0292424	0.9937	0.00274471	0.085871	0.9937	0.00274471	0.207704	0.053	1.27572	0.00722253
37	BICF2P614871	3231092	0.9937	0.01701	0.053	0.9937	0.00274471	0.0292424	0.9937	0.00274471	0.085871	0.9937	0.00274471	0.207704	0.053	1.27572	0.00722253
27	BICF2S23514760	3218466	0.8928	0.1262	0.007145	0.8928	0.0492458	0.0269726	0.8928	0.0492458	0.358664	0.8928	0.0492458	0.0386235	0.1262	0.898941	0.00722372
8	BICF2P896070	56891912	0.7912	0.004422	0.204	0.7912	0.101714	0.0246166	0.7912	0.101714	0.023285	0.7912	0.101714	0.455781	0.204	0.69037	0.00722645
38	BICF2S23420370	8073694	0.07167	0.01509	0.05979	0.07167	1.14466	0.00369691	0.07167	1.14466	0.0084675	0.07167	1.14466	0.0276504	0.05979	1.22337	0.00722745
35	BICF2P1314164	18868642	0.222	0.003801	0.2376	0.2376	0.624154	0.00917554	0.222	0.653647	0.00681603	0.2376	0.624154	0.207942	0.2376	0.624154	0.00723366
25	BICF2P785525	53587432	0.2509	0.0009142	0.9888	0.9888	0.00489154	0.0101153	0.2509	0.600499	0.00215155	0.9888	0.00489154	0.593918	0.9888	0.00489154	0.00723957
12	BICF2P31215	35157830	0.8951	0.00459	NA	0.8951	0.0481284	#VALUE!	0.8951	0.0481284	0.0266835	0.8951	0.0481284	#VALUE!	0.00459	2.33819	#VALUE!
2	BICF2P387797	51904781	0.8959	0.0209	0.04326	0.8959	0.0477405	0.0270988	0.8959	0.0477405	0.0932084	0.8959	0.0477405	0.164733	0.04326	1.36391	0.00724079
6	BICF2P227603	13469250	0.01175	NA	NA	0.01175	1.92996	#VALUE!	0.01175	1.92996	#VALUE!	0.01175	1.92996	#VALUE!	0	#NUM!	#VALUE!
6	TIGRP2P78565	13484086	0.01175	NA	NA	0.01175	1.92996	#VALUE!	0.01175	1.92996	#VALUE!	0.01175	1.92996	#VALUE!	0	#NUM!	#VALUE!
6	BICF2S22938413	13564349	0.01175	NA	NA	0.01175	1.92996	#VALUE!	0.01175	1.92996	#VALUE!	0.01175	1.92996	#VALUE!	0	#NUM!	#VALUE!
6	BICF2S2295983	13585433	0.01175	NA	NA	0.01175	1.92996	#VALUE!	0.01175	1.92996	#VALUE!	0.01175	1.92996	#VALUE!	0	#NUM!	#VALUE!
38	BICF2P931027	6996944	0.07309	0.03567	0.02536	0.07309	1.13614	0.00376439	0.07309	1.13614	0.0181182	0.07309	1.13614	0.0135137	0.03567	1.4477	0.00724399
1	BICF2G630715179	22659608	NA	NA	NA	0	#NUM!	#VALUE!	0	#NUM!	#VALUE!	0	#NUM!	#VALUE!	0	#NUM!	#VALUE!
12	BICF2P846508	25028721	0.1989	0.07676	0.0118	0.1989	0.701365	0.00842926	0.1989	0.701365	0.0791169	0.1989	0.701365	0.0165573	0.07676	1.11487	0.00725224
12	BICF2P17685	25042897	0.4246	0.07676	0.0118	0.4246	0.37202	0.0152987	0.4246	0.37202	0.144178	0.4246	0.37202	0.031546	0.07676	1.11487	0.00725224
1	BICF2P134013	110968322	0.008232	0.006767	0.1339	0.1339	0.873219	0.000615354	0.008232	2.08449	0.000601369	0.1339	0.873219	0.00860912	0.1339	0.873219	0.00725457
1	BICF2P1095628	22707154	NA	NA	NA	0	#NUM!	#VALUE!	0	#NUM!	#VALUE!	0	#NUM!	#VALUE!	0	#NUM!	#VALUE!
18	BICF2P1081955	9224799	0.2647	0.762	0.001194	0.762	0.118045	0.0106056	0.762	0.118045	0.524619	0.2647	0.577246	0.0028633	0.762	0.118045	0.00728068
18	BICF2P1294108	9196484	0.3701	0.762	0.001194	0.762	0.118045	0.0137944	0.762	0.118045	0.63899	0.3701	0.431681	0.00385532	0.762	0.118045	0.00728068
13	BICF2P319605	7199010	0.8734	0.004593	NA	0.8734	0.0587868	#VALUE!	0.8734	0.0587868	0.0261495	0.8734	0.0587868	#VALUE!	0.004593	2.3379	#VALUE!
1	TIGRP2P983	30597583	0.1042	0.004615	NA	0.1042	0.982132	#VALUE!	0.1042	0.982132	0.00415477	0.1042	0.982132	#VALUE!	0.004615	2.33583	#VALUE!
18	BICF2P174439	9222278	0.3701	0.762	0.001194	0.762	0.118045	0.0137944	0.762	0.118045	0.63899	0.3701	0.431681	0.00385532	0.762	0.118045	0.00728068
1	BICF2S23523710	30603454	0.1264	0.004615	NA	0.1264	0.898253	#VALUE!	0.1264	0.898253	0.00492729	0.1264	0.898253	#VALUE!	0.004615	2.33583	#VALUE!
13	BICF2G630603007	4871620	0.1701	0.004615	NA	0.1701	0.769296	#VALUE!	0.1701	0.769296	0.0063977	0.1701	0.769296	#VALUE!	0.004615	2.33583	#VALUE!
1	BICF2G630715227	22797226	NA	NA	NA	0	#NUM!	#VALUE!	0	#NUM!	#VALUE!	0	#NUM!	#VALUE!	0	#NUM!	#VALUE!
13	BICF2G630603022	4912351	0.1701	0.004615	NA	0.1701	0.769296	#VALUE!	0.1701	0.769296	0.0063977	0.1701	0.769296	#VALUE!	0.004615	2.33583	#VALUE!
1	BICF2P116789	22832272	NA	NA	NA	0	#NUM!	#VALUE!	0	#NUM!	#VALUE!	0	#NUM!	#VALUE!	0	#NUM!	#VALUE!
1	BICF2P765253	22839417	NA	NA	NA	0	#NUM!	#VALUE!	0	#NUM!	#VALUE!	0	#NUM!	#VALUE!	0	#NUM!	#VALUE!
1	BICF2G630715229	22853018	NA	NA	NA	0	#NUM!	#VALUE!	0	#NUM!	#VALUE!	0	#NUM!	#VALUE!	0	#NUM!	#VALUE!
13	BICF2G630603047	4956858	0.1701	0.004615	NA	0.1701	0.769296	#VALUE!	0.1701	0.769296	0.0063977	0.1701	0.769296	#VALUE!	0.004615	2.33583	#VALUE!
13	BICF2G630603051	4971031	0.1701	0.004615	NA	0.1701	0.769296	#VALUE!	0.1701	0.769296	0.0063977	0.1701	0.769296	#VALUE!	0.004615	2.33583	#VALUE!
13	BICF2G630603058	4989652	0.1701	0.004615	NA	0.1701	0.769296	#VALUE!	0.1701	0.769296	0.0063977	0.1701	0.769296	#VALUE!	0.004615	2.33583	#VALUE!
13	BICF2G630603065	5004947	0.1701	0.004615	NA	0.1701	0.769296	#VALUE!	0.1701	0.769296	0.0063977	0.1701	0.769296	#VALUE!	0.004615	2.33583	#VALUE!
18	BICF2P565641	9262719	0.3701	0.762	0.001194	0.762	0.118045	0.0137944	0.762	0.118045	0.63899	0.3701	0.431681	0.00385532	0.762	0.118045	0.00728068
18	BICF2P875208	9283973	0.3701	0.762	0.001194	0.762	0.118045	0.0137944	0.762	0.118045	0.63899	0.3701	0.431681	0.00385532	0.762	0.118045	0.00728068
13	BICF2G630603095	5032439	0.2309	0.004615	NA	0.2309	0.636576	#VALUE!	0.2309	0.636576	0.00835882	0.2309	0.636576	#VALUE!	0.004615	2.33583	#VALUE!
4	BICF2S23734401	51966843	0.1178	0.002393	0.3807	0.3807	0.419417	0.00557053	0.1178	0.928855	0.0025861	0.3807	0.419417	0.184073	0.3807	0.419417	0.00728899
12	BICF2S23220022	22932210	0.9851	0.02447	0.03723	0.9851	0.00651968	0.0292816	0.9851	0.00651968	0.113906	0.9851	0.00651968	0.157911	0.03723	1.42911	0.00728901
25	TIGRP2P326834	25303838	0.9173	0.01481	0.06155	0.9173	0.0374886	0.0277585	0.9173	0.0374886	0.071985	0.9173	0.0374886	0.218738	0.06155	1.21077	0.00729277
1	BICF2G630715524	31002008	0.9835	0.004615	NA	0.9835	0.00722564	#VALUE!	0.9835	0.00722564	0.0290263	0.9835	0.00722564	#VALUE!	0.004615	2.33583	#VALUE!
1	BICF2G630715293	22990740	NA	NA	NA	0	#NUM!	#VALUE!	0	#NUM!	#VALUE!	0	#NUM!	#VALUE!	0	#NUM!	#VALUE!
13	BICF2G630602973	4823169	0.9902	0.004615	NA	0.9902	0.00427708	#VALUE!	0.9902	0.00427708	0.029193	0.9902	0.00427708	#VALUE!	0.004615	2.33583	#VALUE!
13	BICF2G630602992	4844876	0.9902	0.004615	NA	0.9902	0.00427708	#VALUE!	0.9902	0.00427708	0.029193	0.9902	0.00427708	#VALUE!	0.004615	2.33583	#VALUE!
1	BICF2P343528	23027039	NA	NA	NA	0	#NUM!	#VALUE!	0	#NUM!	#VALUE!	0	#NUM!	#VALUE!	0	#NUM!	#VALUE!
13	BICF2G630603030	4926649	0.9902	0.004615	NA	0.9902	0.00427708	#VALUE!	0.9902	0.00427708	0.029193	0.9902	0.00427708	#VALUE!	0.004615	2.33583	#VALUE!
13	BICF2G630603039	4940922	0.9902	0.004615	NA	0.9902	0.00427708	#VALUE!	0.9902	0.00427708	0.029193	0.9902	0.00427708	#VALUE!	0.004615	2.33583	#VALUE!
13	BICF2G630603044	4953303	0.9902	0.004615	NA	0.9902	0.00427708	#VALUE!	0.9902	0.00427708	0.029193	0.9902	0.00427708	#VALUE!	0.004615	2.33583	#VALUE!
13	BICF2G630603122	5061915	0.9902	0.004615	NA	0.9902	0.00427708	#VALUE!	0.9902	0.00427708	0.029193	0.9902	0.00427708	#VALUE!	0.004615	2.33583	#VALUE!
5	BICF2P1330496	8982583	0.7834	0.2746	0.00332	0.7834	0.106016	0.024629	0.7834	0.106016	0.545667	0.7834	0.106016	0.0180811	0.2746	0.561299	0.00729359
25	BICF2P1458061	23850981	0.00732	0.006176	0.1481	0.1481	0.829445	0.000561653	0.00732	2.13549	0.000497483	0.1481	0.829445	0.0084852	0.1481	0.829445	0.00731454
1	TIGRP2P16955	23107784	NA	NA	NA	0	#NUM!	#VALUE!	0	#NUM!	#VALUE!	0	#NUM!	#VALUE!	0	#NUM!	#VALUE!
1	BICF2G630715335	23111798	NA	NA	NA	0	#NUM!	#VALUE!	0	#NUM!	#VALUE!	0	#NUM!	#VALUE!	0	#NUM!	#VALUE!
1	BICF2G630715342	23116938	NA	NA	NA	0	#NUM!	#VALUE!	0	#NUM!	#VALUE!	0	#NUM!	#VALUE!	0	#NUM!	#VALUE!
1	TIGRP2P16957	23130980	NA	NA	NA	0	#NUM!	#VALUE!	0	#NUM!	#VALUE!	0	#NUM!	#VALUE!	0	#NUM!	#VALUE!
25	BICF2P1458060	23852133	0.00732	0.006176	0.1481	0.1481	0.829445	0.000561653	0.00732	2.13549	0.000497483	0.1481	0.829445	0.0084852	0.1481	0.829445	0.00731454
9	TIGRP2P127515	45441235	0.8797	0.007222	0.1268	0.8797	0.0556654	0.0269865	0.8797	0.0556654	0.0384927	0.8797	0.0556654	0.356202	0.1268	0.896881	0.00732212
25	BICF2P1079386	24269564	0.01006	0.2225	0.004143	0.2225	0.65267	0.000739405	0.2225	0.65267	0.0158968	0.01006	1.9974	0.000462029	0.2225	0.65267	0.00736455
25	BICF2P1079383	24270144	0.01006	0.2225	0.004143	0.2225	0.65267	0.000739405	0.2225	0.65267	0.0158968	0.01006	1.9974	0.000462029	0.2225	0.65267	0.00736455
32	BICF2P832496	29245775	0.2326	0.00464	NA	0.2326	0.63339	#VALUE!	0.2326	0.63339	0.00845223	0.2326	0.63339	#VALUE!	0.00464	2.33348	#VALUE!
25	BICF2P182195	24280203	0.01006	0.2225	0.004143	0.2225	0.65267	0.000739405	0.2225	0.65267	0.0158968	0.01006	1.9974	0.000462029	0.2225	0.65267	0.00736455
5	BICF2S23036420	15755640	0.353	0.05401	0.0171	0.353	0.452225	0.0134507	0.353	0.452225	0.0945626	0.353	0.452225	0.0368816	0.05401	1.26753	0.0073768
32	BICF2P135850	29253485	0.2326	0.00464	NA	0.2326	0.63339	#VALUE!	0.2326	0.63339	0.00845223	0.2326	0.63339	#VALUE!	0.00464	2.33348	#VALUE!
1	BICF2P415044	23247741	NA	NA	NA	0	#NUM!	#VALUE!	0	#NUM!	#VALUE!	0	#NUM!	#VALUE!	0	#NUM!	#VALUE!
27	BICF2S23661819	15297523	0.2439	0.00464	NA	0.2439	0.612788	#VALUE!	0.2439	0.612788	0.00880916	0.2439	0.612788	#VALUE!	0.00464	2.33348	#VALUE!
32	BICF2G630588414	27265818	0.2539	0.00464	NA	0.2539	0.595337	#VALUE!	0.2539	0.595337	0.00912301	0.2539	0.595337	#VALUE!	0.00464	2.33348	#VALUE!
1	BICF2G630715394	23288581	NA	NA	NA	0	#NUM!	#VALUE!	0	#NUM!	#VALUE!	0	#NUM!	#VALUE!	0	#NUM!	#VALUE!
32	BICF2G630588412	27267860	0.2539	0.00464	NA	0.2539	0.595337	#VALUE!	0.2539	0.595337	0.00912301	0.2539	0.595337	#VALUE!	0.00464	2.33348	#VALUE!
1	TIGRP2P16966	23322386	NA	NA	NA	0	#NUM!	#VALUE!	0	#NUM!	#VALUE!	0	#NUM!	#VALUE!	0	#NUM!	#VALUE!
32	TIGRP2P382241	29608138	0.6211	0.00464	NA	0.6211	0.206838	#VALUE!	0.6211	0.206838	0.019739	0.6211	0.206838	#VALUE!	0.00464	2.33348	#VALUE!
27	BICF2G630142478	15388078	NA	0.00464	NA	0.00464	2.33348	#VALUE!	0.00464	2.33348	#VALUE!	0	#NUM!	#VALUE!	0.00464	2.33348	#VALUE!
1	BICF2S23413890	105139486	0.2054	0.03726	0.02482	0.2054	0.6874	0.00879107	0.2054	0.6874	0.0449444	0.2054	0.6874	0.03201	0.03726	1.42876	0.00738534
15	BICF2P1386296	40356003	0.2641	0.003304	0.2803	0.2803	0.552377	0.0107357	0.2641	0.578232	0.00701913	0.2803	0.552377	0.266744	0.2803	0.552377	0.00739455
18	BICF2P491377	40678953	0.7968	0.002618	0.3542	0.7968	0.0986507	0.0252732	0.7968	0.0986507	0.014962	0.7968	0.0986507	0.639256	0.3542	0.450751	0.00740282
1	BICF2P351737	104553993	0.4966	0.12	0.00773	0.4966	0.303993	0.0175949	0.4966	0.303993	0.227655	0.4966	0.303993	0.025192	0.12	0.920819	0.00740495
1	BICF2P214923	23423833	NA	NA	NA	0	#NUM!	#VALUE!	0	#NUM!	#VALUE!	0	#NUM!	#VALUE!	0	#NUM!	#VALUE!
15	BICF2P898210	36161610	0.07774	0.004655	NA	0.07774	1.10936	#VALUE!	0.07774	1.10936	0.00322949	0.07774	1.10936	#VALUE!	0.004655	2.33208	#VALUE!
1	BICF2S23616886	104570987	0.4966	0.12	0.00773	0.4966	0.303993	0.0175949	0.4966	0.303993	0.227655	0.4966	0.303993	0.025192	0.12	0.920819	0.00740495
1	BICF2S2351425	104546038	0.5686	0.12	0.00773	0.5686	0.245193	0.0195307	0.5686	0.245193	0.251424	0.5686	0.245193	0.0282494	0.12	0.920819	0.00740495
1	BICF2P425492	104558130	0.5686	0.12	0.00773	0.5686	0.245193	0.0195307	0.5686	0.245193	0.251424	0.5686	0.245193	0.0282494	0.12	0.920819	0.00740495
1	BICF2P1370955	23507296	NA	NA	NA	0	#NUM!	#VALUE!	0	#NUM!	#VALUE!	0	#NUM!	#VALUE!	0	#NUM!	#VALUE!
25	TIGRP2P330874	42394522	0.1666	0.2178	0.004262	0.2178	0.661942	0.00746474	0.2178	0.661942	0.15662	0.1666	0.778325	0.00585803	0.2178	0.661942	0.00740958
1	BICF2P299445	30581323	0.1603	0.004675	NA	0.1603	0.795066	#VALUE!	0.1603	0.795066	0.00614228	0.1603	0.795066	#VALUE!	0.004675	2.33022	#VALUE!
13	BICF2G630603118	5052198	0.9902	0.004675	NA	0.9902	0.00427708	#VALUE!	0.9902	0.00427708	0.0295128	0.9902	0.00427708	#VALUE!	0.004675	2.33022	#VALUE!
1	BICF2P815958	23573222	NA	NA	NA	0	#NUM!	#VALUE!	0	#NUM!	#VALUE!	0	#NUM!	#VALUE!	0	#NUM!	#VALUE!
3	BICF2S23410538	38206087	0.08664	0.02112	0.04399	0.08664	1.06228	0.00441629	0.08664	1.06228	0.0133643	0.08664	1.06228	0.0250394	0.04399	1.35665	0.0074152
13	BICF2G630616486	27000044	0.2558	0.004707	NA	0.2558	0.592099	#VALUE!	0.2558	0.592099	0.00929776	0.2558	0.592099	#VALUE!	0.004707	2.32726	#VALUE!
23	BICF2G630362118	54375159	0.7669	0.004988	0.1867	0.7669	0.115261	0.0246285	0.7669	0.115261	0.0251174	0.7669	0.115261	0.421473	0.1867	0.728856	0.00743049
5	BICF2S23251377	8913258	0.7834	0.08436	0.01104	0.7834	0.106016	0.025032	0.7834	0.106016	0.245633	0.7834	0.106016	0.0497332	0.08436	1.07386	0.00743102
16	BICF2S23045193	25231340	0.5158	0.02069	0.04515	0.5158	0.287519	0.0182166	0.5158	0.287519	0.0591238	0.5158	0.287519	0.110848	0.04515	1.34534	0.00745069
9	BICF2G630839902	43196615	0.2771	0.004714	NA	0.2771	0.557363	#VALUE!	0.2771	0.557363	0.00998052	0.2771	0.557363	#VALUE!	0.004714	2.32661	#VALUE!
1	BICF2P972041	23672770	NA	NA	NA	0	#NUM!	#VALUE!	0	#NUM!	#VALUE!	0	#NUM!	#VALUE!	0	#NUM!	#VALUE!
21	TIGRP2P286750	46283811	0.3028	0.004714	NA	0.3028	0.518844	#VALUE!	0.3028	0.518844	0.0107796	0.3028	0.518844	#VALUE!	0.004714	2.32661	#VALUE!
25	BICF2G63099814	34273218	0.1123	0.1173	0.007973	0.1173	0.930702	0.00547462	0.1173	0.930702	0.0702057	0.1123	0.94962	0.00717931	0.1173	0.930702	0.00745822
6	BICF2P772149	50695929	0.8846	0.2045	0.004586	0.8846	0.0532531	0.0275936	0.8846	0.0532531	0.490206	0.8846	0.0532531	0.0263989	0.2045	0.689307	0.00747638
1	BICF2S23345156	23715096	NA	NA	NA	0	#NUM!	#VALUE!	0	#NUM!	#VALUE!	0	#NUM!	#VALUE!	0	#NUM!	#VALUE!
18	BICF2S23329246	34934172	0.2009	0.007707	0.1217	0.2009	0.69702	0.00873522	0.2009	0.69702	0.011567	0.2009	0.69702	0.115185	0.1217	0.914709	0.00747711
26	BICF2P754745	31532740	0.7928	0.001071	0.8807	0.8807	0.055172	0.0255048	0.7928	0.100836	0.00685329	0.8807	0.055172	0.949035	0.8807	0.055172	0.00751396
39	BICF2G630534881	21967714	0.2795	0.1727	0.005469	0.2795	0.553618	0.0114003	0.2795	0.553618	0.194573	0.2795	0.553618	0.011439	0.1727	0.762708	0.00752278
11	BICF2P700215	43967847	0.006947	0.3627	0.002606	0.3627	0.440452	0.000552477	0.3627	0.440452	0.0175965	0.006947	2.1582	0.000215787	0.3627	0.440452	0.00752765
4	BICF2S23242445	23141000	0.2079	0.00123	0.7691	0.7691	0.114017	0.00903675	0.2079	0.682146	0.00237086	0.7691	0.114017	0.453022	0.7691	0.114017	0.0075332
1	BICF2P1266079	23797181	NA	NA	NA	0	#NUM!	#VALUE!	0	#NUM!	#VALUE!	0	#NUM!	#VALUE!	0	#NUM!	#VALUE!
15	BICF2S22957820	35979613	0.1924	0.001072	0.8828	0.8828	0.0541377	0.00850064	0.1924	0.715795	0.0019566	0.8828	0.0541377	0.470968	0.8828	0.0541377	0.00753577
12	TIGRP2P163370	37557153	NA	0.004729	NA	0.004729	2.32523	#VALUE!	0.004729	2.32523	#VALUE!	0	#NUM!	#VALUE!	0.004729	2.32523	#VALUE!
19	BICF2S23113180	51559107	0.8879	0.002153	0.4397	0.8879	0.0516359	0.0278684	0.8879	0.0516359	0.0138782	0.8879	0.0516359	0.757613	0.4397	0.356844	0.00753795
30	BICF2G630395289	41082533	0.5777	0.1215	0.0078	0.5777	0.238298	0.0200991	0.5777	0.238298	0.256655	0.5777	0.238298	0.0288493	0.1215	0.915424	0.00754509
12	BICF2P576052	22634006	0.04289	0.05502	0.01724	0.05502	1.25948	0.002531	0.05502	1.25948	0.0166347	0.04289	1.36764	0.0060704	0.05502	1.25948	0.00755097
4	TIGRP2P58986	16238684	0.06769	0.004809	NA	0.06769	1.16948	#VALUE!	0.06769	1.16948	0.00293948	0.06769	1.16948	#VALUE!	0.004809	2.31795	#VALUE!
1	BICF2P1273223	23899011	NA	NA	NA	0	#NUM!	#VALUE!	0	#NUM!	#VALUE!	0	#NUM!	#VALUE!	0	#NUM!	#VALUE!
1	BICF2P1209001	23926874	NA	NA	NA	0	#NUM!	#VALUE!	0	#NUM!	#VALUE!	0	#NUM!	#VALUE!	0	#NUM!	#VALUE!
1	BICF2P856436	23940149	NA	NA	NA	0	#NUM!	#VALUE!	0	#NUM!	#VALUE!	0	#NUM!	#VALUE!	0	#NUM!	#VALUE!
12	BICF2P501823	31709199	0.5384	0.00257	0.3692	0.5384	0.268895	0.0190566	0.5384	0.268895	0.0104925	0.5384	0.268895	0.519916	0.3692	0.432738	0.00755305
36	BICF2P61697	29464884	0.901	0.004809	NA	0.901	0.0452752	#VALUE!	0.901	0.0452752	0.0279105	0.901	0.0452752	#VALUE!	0.004809	2.31795	#VALUE!
4	BICF2S23752775	34812351	0.2375	0.6406	0.001483	0.6406	0.193413	0.0100739	0.6406	0.193413	0.438617	0.2375	0.624336	0.00315275	0.6406	0.193413	0.00756116
8	TIGRP2P120622	74953068	0.1949	0.004833	NA	0.1949	0.710188	#VALUE!	0.1949	0.710188	0.00750505	0.1949	0.710188	#VALUE!	0.004833	2.31578	#VALUE!
1	BICF2P736024	24059274	NA	NA	NA	0	#NUM!	#VALUE!	0	#NUM!	#VALUE!	0	#NUM!	#VALUE!	0	#NUM!	#VALUE!
1	BICF2P1091729	123933277	0.301	0.016	0.05955	0.301	0.521434	0.0121666	0.301	0.521434	0.0305133	0.301	0.521434	0.0900096	0.05955	1.22512	0.00758058
25	BICF2P627059	37413420	0.7132	0.0353	0.02702	0.7132	0.146789	0.0237322	0.7132	0.146789	0.11787	0.7132	0.146789	0.0953738	0.0353	1.45223	0.00758757
12	TIGRP2P163078	35564085	0.6941	0.0142	0.06729	0.6941	0.158578	0.0232778	0.6941	0.158578	0.0553885	0.6941	0.158578	0.189808	0.06729	1.17205	0.00759948
2	BICF2P1198937	87324375	0.3181	0.04843	0.01981	0.3181	0.497436	0.0127738	0.3181	0.497436	0.0796935	0.3181	0.497436	0.0382313	0.04843	1.31489	0.00762645
25	BICF2G63096229	30523320	0.6936	0.01509	0.06362	0.6936	0.158891	0.0233487	0.6936	0.158891	0.058189	0.6936	0.158891	0.181833	0.06362	1.19641	0.00763081
25	BICF2P968782	28938434	0.5867	0.01802	0.05333	0.5867	0.231584	0.020558	0.5867	0.231584	0.0586713	0.5867	0.231584	0.139688	0.05333	1.27303	0.00763763
1	BICF2P509614	24174087	NA	NA	NA	0	#NUM!	#VALUE!	0	#NUM!	#VALUE!	0	#NUM!	#VALUE!	0	#NUM!	#VALUE!
1	BICF2P349843	24190408	NA	NA	NA	0	#NUM!	#VALUE!	0	#NUM!	#VALUE!	0	#NUM!	#VALUE!	0	#NUM!	#VALUE!
1	BICF2S23915542	24205870	NA	NA	NA	0	#NUM!	#VALUE!	0	#NUM!	#VALUE!	0	#NUM!	#VALUE!	0	#NUM!	#VALUE!
25	BICF2P485354	13469369	0.641	0.004845	NA	0.641	0.193142	#VALUE!	0.641	0.193142	0.0210393	0.641	0.193142	#VALUE!	0.004845	2.31471	#VALUE!
5	BICF2S2308493	40935023	0.4571	0.04379	0.022	0.4571	0.339989	0.0169928	0.4571	0.339989	0.0983046	0.4571	0.339989	0.0563104	0.04379	1.35863	0.00765411
1	BICF2S23750897	24264350	NA	NA	NA	0	#NUM!	#VALUE!	0	#NUM!	#VALUE!	0	#NUM!	#VALUE!	0	#NUM!	#VALUE!
1	BICF2P1313790	24267395	NA	NA	NA	0	#NUM!	#VALUE!	0	#NUM!	#VALUE!	0	#NUM!	#VALUE!	0	#NUM!	#VALUE!
1	BICF2P580329	24311994	NA	NA	NA	0	#NUM!	#VALUE!	0	#NUM!	#VALUE!	0	#NUM!	#VALUE!	0	#NUM!	#VALUE!
1	BICF2P865669	100287393	0.9357	0.2269	0.004252	0.9357	0.0288634	0.029412	0.9357	0.0288634	0.541329	0.9357	0.0288634	0.0259676	0.2269	0.644166	0.00766383
9	BICF2P156825	48195161	0.9389	0.001748	0.553	0.9389	0.0273807	0.0295307	0.9389	0.0273807	0.0121651	0.9389	0.0273807	0.859526	0.553	0.257275	0.00767678
9	BICF2S23134023	48197616	0.9389	0.001748	0.553	0.9389	0.0273807	0.0295307	0.9389	0.0273807	0.0121651	0.9389	0.0273807	0.859526	0.553	0.257275	0.00767678
12	BICF2P588312	22853686	0.01798	0.03246	0.02987	0.03246	1.48865	0.00125495	0.03246	1.48865	0.00492949	0.02987	1.52476	0.00458082	0.03246	1.48865	0.00769716
4	BICF2S23445791	61954645	0.7209	0.009652	0.1007	0.7209	0.142125	0.0242733	0.7209	0.142125	0.041525	0.7209	0.142125	0.263	0.1007	0.996971	0.00771364
41	BICF2G630540893	2479348	0.7635	0.6431	0.001512	0.7635	0.117191	0.025365	0.7635	0.117191	0.840259	0.7635	0.117191	0.00896304	0.6431	0.191721	0.00771649
2	BICF2S23215863	52484790	0.5323	0.2035	0.004798	0.5323	0.273844	0.019311	0.5323	0.273844	0.349086	0.5323	0.273844	0.0178015	0.2035	0.691436	0.0077444
2	BICF2P991781	52486060	0.5323	0.2035	0.004798	0.5323	0.273844	0.019311	0.5323	0.273844	0.349086	0.5323	0.273844	0.0178015	0.2035	0.691436	0.0077444
4	BICF2P1299960	32642218	0.9145	0.1293	0.007572	0.9145	0.0388163	0.0292301	0.9145	0.0388163	0.370697	0.9145	0.0388163	0.0413584	0.1293	0.888401	0.00776288
4	BICF2P1406403	56455433	0.1476	0.1333	0.007366	0.1476	0.830914	0.00708775	0.1476	0.830914	0.0969667	0.1476	0.830914	0.00850656	0.1333	0.87517	0.00778248
1	TIGRP2P17063	24442774	NA	NA	NA	0	#NUM!	#VALUE!	0	#NUM!	#VALUE!	0	#NUM!	#VALUE!	0	#NUM!	#VALUE!
26	BICF2P165204	17780569	0.582	0.1643	0.005995	0.582	0.235077	0.0208214	0.582	0.235077	0.320082	0.582	0.235077	0.0232308	0.1643	0.784362	0.00780388
1	BICF2P794751	24462572	NA	NA	NA	0	#NUM!	#VALUE!	0	#NUM!	#VALUE!	0	#NUM!	#VALUE!	0	#NUM!	#VALUE!
1	TIGRP2P838	30088998	0.8929	0.004897	NA	0.8929	0.0491972	#VALUE!	0.8929	0.0491972	0.0281259	0.8929	0.0491972	#VALUE!	0.004897	2.31007	#VALUE!
2	BICF2G630676606	11420854	0.03888	0.004901	NA	0.03888	1.41027	#VALUE!	0.03888	1.41027	0.00182273	0.03888	1.41027	#VALUE!	0.004901	2.30972	#VALUE!
1	BICF2P991333	24503937	NA	NA	NA	0	#NUM!	#VALUE!	0	#NUM!	#VALUE!	0	#NUM!	#VALUE!	0	#NUM!	#VALUE!
4	BICF2G630173275	81854134	0.4332	0.005436	0.1815	0.4332	0.363312	0.0166045	0.4332	0.363312	0.0166049	0.4332	0.363312	0.278576	0.1815	0.741123	0.00781534
1	BICF2P313624	24527922	NA	NA	NA	0	#NUM!	#VALUE!	0	#NUM!	#VALUE!	0	#NUM!	#VALUE!	0	#NUM!	#VALUE!
4	BICF2P1336742	31898192	0.7636	0.02623	0.03764	0.7636	0.117134	0.0256628	0.7636	0.117134	0.0983548	0.7636	0.117134	0.130758	0.03764	1.42435	0.00781993
1	BICF2P116755	24557081	NA	NA	NA	0	#NUM!	#VALUE!	0	#NUM!	#VALUE!	0	#NUM!	#VALUE!	0	#NUM!	#VALUE!
18	BICF2S23321673	31292026	NA	0.004901	NA	0.004901	2.30972	#VALUE!	0.004901	2.30972	#VALUE!	0	#NUM!	#VALUE!	0.004901	2.30972	#VALUE!
1	BICF2S2397357	24587642	NA	NA	NA	0	#NUM!	#VALUE!	0	#NUM!	#VALUE!	0	#NUM!	#VALUE!	0	#NUM!	#VALUE!
18	BICF2S23038210	35352634	0.7646	0.004901	NA	0.7646	0.116566	#VALUE!	0.7646	0.116566	0.0246824	0.7646	0.116566	#VALUE!	0.004901	2.30972	#VALUE!
1	TIGRP2P17079	24621687	NA	NA	NA	0	#NUM!	#VALUE!	0	#NUM!	#VALUE!	0	#NUM!	#VALUE!	0	#NUM!	#VALUE!
4	BICF2P537798	22722539	0.1007	0.004916	NA	0.1007	0.996971	#VALUE!	0.1007	0.996971	0.00426274	0.1007	0.996971	#VALUE!	0.004916	2.30839	#VALUE!
4	BICF2P1435511	31917967	0.8028	0.02623	0.03764	0.8028	0.0953926	0.0266563	0.8028	0.0953926	0.10235	0.8028	0.0953926	0.135958	0.03764	1.42435	0.00781993
9	BICF2G630839818	43111058	0.5426	0.004949	NA	0.5426	0.26552	#VALUE!	0.5426	0.26552	0.0185823	0.5426	0.26552	#VALUE!	0.004949	2.30548	#VALUE!
1	TIGRP2P17089	24693498	NA	NA	NA	0	#NUM!	#VALUE!	0	#NUM!	#VALUE!	0	#NUM!	#VALUE!	0	#NUM!	#VALUE!
1	BICF2P928166	24742590	NA	NA	NA	0	#NUM!	#VALUE!	0	#NUM!	#VALUE!	0	#NUM!	#VALUE!	0	#NUM!	#VALUE!
4	BICF2P974992	31924405	0.8087	0.02623	0.03764	0.8087	0.0922126	0.0268046	0.8087	0.0922126	0.102947	0.8087	0.0922126	0.136735	0.03764	1.42435	0.00781993
4	BICF2S23313556	33909884	0.5118	0.07732	0.01277	0.5118	0.2909	0.0188979	0.5118	0.2909	0.167376	0.5118	0.2909	0.0394133	0.07732	1.11171	0.00782047
8	BICF2S23440986	48968369	0.1579	0.004988	NA	0.1579	0.801618	#VALUE!	0.1579	0.801618	0.00641624	0.1579	0.801618	#VALUE!	0.004988	2.30207	#VALUE!
2	TIGRP2P31519	80009897	0.4387	0.0148	0.06707	0.4387	0.357832	0.0168465	0.4387	0.357832	0.0391972	0.4387	0.357832	0.13317	0.06707	1.17347	0.00785686
9	BICF2S23442356	45451780	0.3726	0.00786	0.1268	0.3726	0.428757	0.0148876	0.3726	0.428757	0.020012	0.3726	0.428757	0.191458	0.1268	0.896881	0.00788459
7	BICF2P989486	62786867	0.1713	0.01146	0.08698	0.1713	0.766243	0.00807748	0.1713	0.766243	0.0141995	0.1713	0.766243	0.0775739	0.08698	1.06058	0.00788558
9	BICF2S2378384	48988101	0.2231	0.002174	0.4588	0.4588	0.338377	0.0099644	0.2231	0.6515	0.00418636	0.4588	0.338377	0.335661	0.4588	0.338377	0.00789001
27	BICF2G630147056	20122136	0.5643	0.005017	NA	0.5643	0.24849	#VALUE!	0.5643	0.24849	0.0194414	0.5643	0.24849	#VALUE!	0.005017	2.29956	#VALUE!
1	BICF2P419907	24859545	NA	NA	NA	0	#NUM!	#VALUE!	0	#NUM!	#VALUE!	0	#NUM!	#VALUE!	0	#NUM!	#VALUE!
39	BICF2G630534758	22458003	0.6875	0.2747	0.003644	0.6875	0.162727	0.023943	0.6875	0.162727	0.503636	0.6875	0.162727	0.0175101	0.2747	0.561141	0.00791471
36	BICF2P653987	22979363	0.01269	NA	NA	0.01269	1.89654	#VALUE!	0.01269	1.89654	#VALUE!	0.01269	1.89654	#VALUE!	0	#NUM!	#VALUE!
39	BICF2S23042562	22566645	0.6875	0.2747	0.003644	0.6875	0.162727	0.023943	0.6875	0.162727	0.503636	0.6875	0.162727	0.0175101	0.2747	0.561141	0.00791471
32	TIGRP2P381256	24974393	0.007073	0.005061	NA	0.007073	2.1504	#VALUE!	0.007073	2.1504	0.000402268	0.007073	2.1504	#VALUE!	0.005061	2.29576	#VALUE!
18	BICF2P1106432	9210462	0.3701	0.84	0.001194	0.84	0.0757207	0.0148828	0.84	0.0757207	0.674101	0.3701	0.431681	0.00385532	0.84	0.0757207	0.0079282
7	BICF2P5663	50838837	0.6218	0.005069	NA	0.6218	0.206349	#VALUE!	0.6218	0.206349	0.0213061	0.6218	0.206349	#VALUE!	0.005069	2.29508	#VALUE!
15	BICF2P647591	39940786	0.2079	0.002904	0.3456	0.3456	0.461426	0.00946999	0.2079	0.682146	0.00507889	0.3456	0.461426	0.261044	0.3456	0.461426	0.00793277
1	BICF2P1209876	24944334	NA	NA	NA	0	#NUM!	#VALUE!	0	#NUM!	#VALUE!	0	#NUM!	#VALUE!	0	#NUM!	#VALUE!
25	BICF2P519214	4385776	0.4315	0.005127	NA	0.4315	0.365019	#VALUE!	0.4315	0.365019	0.0157377	0.4315	0.365019	#VALUE!	0.005127	2.29014	#VALUE!
25	BICF2P1121530	4483387	0.4315	0.005127	NA	0.4315	0.365019	#VALUE!	0.4315	0.365019	0.0157377	0.4315	0.365019	#VALUE!	0.005127	2.29014	#VALUE!
1	BICF2S23510354	24969414	NA	NA	NA	0	#NUM!	#VALUE!	0	#NUM!	#VALUE!	0	#NUM!	#VALUE!	0	#NUM!	#VALUE!
25	BICF2P375949	5106928	0.4315	0.005127	NA	0.4315	0.365019	#VALUE!	0.4315	0.365019	0.0157377	0.4315	0.365019	#VALUE!	0.005127	2.29014	#VALUE!
32	BICF2P833230	30142372	0.9458	0.005127	NA	0.9458	0.0242007	#VALUE!	0.9458	0.0242007	0.0306899	0.9458	0.0242007	#VALUE!	0.005127	2.29014	#VALUE!
22	BICF2P349891	58500397	0.05581	0.005148	NA	0.05581	1.25329	#VALUE!	0.05581	1.25329	0.00263031	0.05581	1.25329	#VALUE!	0.005148	2.28836	#VALUE!
15	BICF2P1093819	39323300	0.523	0.002904	0.3456	0.523	0.281498	0.0194584	0.523	0.281498	0.0113755	0.523	0.281498	0.489946	0.3456	0.461426	0.00793277
15	TIGRP2P200166	39346724	0.523	0.002904	0.3456	0.523	0.281498	0.0194584	0.523	0.281498	0.0113755	0.523	0.281498	0.489946	0.3456	0.461426	0.00793277
15	BICF2P587000	39367943	0.523	0.002904	0.3456	0.523	0.281498	0.0194584	0.523	0.281498	0.0113755	0.523	0.281498	0.489946	0.3456	0.461426	0.00793277
15	BICF2P325024	39516234	0.523	0.002904	0.3456	0.523	0.281498	0.0194584	0.523	0.281498	0.0113755	0.523	0.281498	0.489946	0.3456	0.461426	0.00793277
1	BICF2P1302155	111437151	0.6515	0.001083	0.9283	0.9283	0.0323116	0.0230567	0.6515	0.186086	0.00582557	0.9283	0.0323116	0.908922	0.9283	0.0323116	0.00794469
4	BICF2P924842	31978272	0.6417	0.02623	0.03839	0.6417	0.192668	0.0228195	0.6417	0.192668	0.085581	0.6417	0.192668	0.115872	0.03839	1.41578	0.00795588
24	BICF2G630508120	16373252	0.424	0.003852	0.2619	0.424	0.372634	0.0166147	0.424	0.372634	0.0121141	0.424	0.372634	0.355103	0.2619	0.581865	0.00796877
1	BICF2S23251261	25093841	NA	NA	NA	0	#NUM!	#VALUE!	0	#NUM!	#VALUE!	0	#NUM!	#VALUE!	0	#NUM!	#VALUE!
12	BICF2P409564	35927453	0.5093	0.005215	0.194	0.5093	0.293026	0.0191831	0.5093	0.293026	0.0184086	0.5093	0.293026	0.327498	0.194	0.712198	0.00798858
12	BICF2S23420546	35837730	0.8099	0.005215	0.194	0.8099	0.0915686	0.0273358	0.8099	0.0915686	0.0273145	0.8099	0.0915686	0.44791	0.194	0.712198	0.00798858
12	BICF2P544332	34267155	NA	0.005184	NA	0.005184	2.28534	#VALUE!	0.005184	2.28534	#VALUE!	0	#NUM!	#VALUE!	0.005184	2.28534	#VALUE!
7	BICF2S23553770	80003569	0.1274	0.007558	0.1341	0.1341	0.872571	0.00646243	0.1274	0.894831	0.00765071	0.1341	0.872571	0.0866107	0.1341	0.872571	0.00800111
1	BICF2P79380	121274823	0.3477	0.009462	0.1073	0.3477	0.458795	0.0143119	0.3477	0.458795	0.0220981	0.3477	0.458795	0.159998	0.1073	0.9694	0.00801314
1	BICF2P708623	25187290	NA	NA	NA	0	#NUM!	#VALUE!	0	#NUM!	#VALUE!	0	#NUM!	#VALUE!	0	#NUM!	#VALUE!
32	BICF2G630590153	25302074	0.747	0.004593	0.2212	0.747	0.126679	0.0257928	0.747	0.126679	0.0229014	0.747	0.126679	0.462724	0.2212	0.655215	0.00801796
7	BICF2P37616	79338777	0.2636	0.003852	0.2639	0.2639	0.578561	0.011535	0.2636	0.579055	0.00801393	0.2639	0.578561	0.254988	0.2639	0.578561	0.00802189
1	BICF2P694297	25240944	NA	NA	NA	0	#NUM!	#VALUE!	0	#NUM!	#VALUE!	0	#NUM!	#VALUE!	0	#NUM!	#VALUE!
15	BICF2G630429564	48392747	0.6689	0.005931	0.1715	0.6689	0.174639	0.0237356	0.6689	0.174639	0.0259049	0.6689	0.174639	0.363111	0.1715	0.765736	0.00802619
12	BICF2P971293	33431058	0.3868	0.01298	0.07874	0.3868	0.412514	0.0156295	0.3868	0.412514	0.031601	0.3868	0.412514	0.136794	0.07874	1.1038	0.0080598
10	BICF2G630478866	23994370	0.01309	NA	NA	0.01309	1.88306	#VALUE!	0.01309	1.88306	#VALUE!	0.01309	1.88306	#VALUE!	0	#NUM!	#VALUE!
10	BICF2P271475	38113644	0.01309	NA	NA	0.01309	1.88306	#VALUE!	0.01309	1.88306	#VALUE!	0.01309	1.88306	#VALUE!	0	#NUM!	#VALUE!
10	BICF2P735686	38146776	0.01309	NA	NA	0.01309	1.88306	#VALUE!	0.01309	1.88306	#VALUE!	0.01309	1.88306	#VALUE!	0	#NUM!	#VALUE!
10	BICF2P1118910	38190033	0.01309	NA	NA	0.01309	1.88306	#VALUE!	0.01309	1.88306	#VALUE!	0.01309	1.88306	#VALUE!	0	#NUM!	#VALUE!
12	BICF2P542872	32685298	0.6223	0.005148	0.1987	0.6223	0.206	0.0225596	0.6223	0.206	0.0216034	0.6223	0.206	0.382118	0.1987	0.701802	0.00806573
12	BICF2P712650	32695115	0.6543	0.005148	0.1987	0.6543	0.184223	0.02344	0.6543	0.184223	0.0225454	0.6543	0.184223	0.395248	0.1987	0.701802	0.00806573
1	BICF2G630715425	25341471	NA	NA	NA	0	#NUM!	#VALUE!	0	#NUM!	#VALUE!	0	#NUM!	#VALUE!	0	#NUM!	#VALUE!
16	BICF2G630114547	35720231	0.4405	0.00106	0.9651	0.9651	0.0154277	0.0172986	0.4405	0.356054	0.00404797	0.9651	0.0154277	0.788766	0.9651	0.0154277	0.00806641
7	BICF2G630549067	5551059	0.3877	0.005215	NA	0.3877	0.411504	#VALUE!	0.3877	0.411504	0.0145649	0.3877	0.411504	#VALUE!	0.005215	2.28275	#VALUE!
7	BICF2G630549079	5576537	0.3877	0.005215	NA	0.3877	0.411504	#VALUE!	0.3877	0.411504	0.0145649	0.3877	0.411504	#VALUE!	0.005215	2.28275	#VALUE!
12	BICF2S23036875	35423673	NA	0.005215	NA	0.005215	2.28275	#VALUE!	0.005215	2.28275	#VALUE!	0	#NUM!	#VALUE!	0.005215	2.28275	#VALUE!
5	BICF2S2338469	12887465	0.9202	0.004655	0.2199	0.9202	0.0361178	0.0303694	0.9202	0.0361178	0.0276415	0.9202	0.0361178	0.525659	0.2199	0.657775	0.00807074
38	BICF2P255240	10309164	0.1338	0.004422	0.2316	0.2316	0.635261	0.00677728	0.1338	0.873544	0.00498925	0.2316	0.635261	0.138645	0.2316	0.635261	0.00807419
25	BICF2P909384	27320335	0.04224	0.001964	0.5215	0.5215	0.282746	0.00266205	0.04224	1.37428	0.000862542	0.5215	0.282746	0.106075	0.5215	0.282746	0.00807481
25	BICF2P618186	27332401	0.04224	0.001964	0.5215	0.5215	0.282746	0.00266205	0.04224	1.37428	0.000862542	0.5215	0.282746	0.106075	0.5215	0.282746	0.00807481
17	BICF2S23221227	57584974	0.6372	0.0683	0.01501	0.6372	0.195724	0.02301	0.6372	0.195724	0.179937	0.6372	0.195724	0.0540359	0.0683	1.16558	0.0080814
1	BICF2P483954	30613026	0.1042	0.004615	0.2222	0.2222	0.653256	0.00555108	0.1042	0.982132	0.00415477	0.2222	0.653256	0.11034	0.2222	0.653256	0.00808326
25	TIGRP2P327760	29220995	0.006432	0.002666	0.3849	0.3849	0.414652	0.000554888	0.006432	2.19165	0.000205321	0.3849	0.414652	0.0173328	0.3849	0.414652	0.00808801
25	BICF2P1026870	24882846	0.01151	0.008815	0.1165	0.1165	0.933674	0.000906704	0.01151	1.93892	0.00103448	0.1165	0.933674	0.0102103	0.1165	0.933674	0.00809354
25	BICF2P605178	26310310	0.6451	0.2249	0.004578	0.6451	0.190373	0.0233036	0.6451	0.190373	0.425158	0.6451	0.190373	0.0201556	0.2249	0.648011	0.00811174
15	BICF2P382393	38512016	0.8477	0.002194	0.4693	0.8477	0.0717578	0.0286734	0.8477	0.0717578	0.0135532	0.8477	0.0717578	0.764518	0.4693	0.328549	0.0081121
32	BICF2P71340	27639299	0.9095	0.001272	0.8106	0.9095	0.0411973	0.0302679	0.9095	0.0411973	0.00897976	0.9095	0.0411973	0.961982	0.8106	0.0911934	0.00812199
10	BICF2S23520061	54928137	0.3947	0.005234	NA	0.3947	0.403733	#VALUE!	0.3947	0.403733	0.0148374	0.3947	0.403733	#VALUE!	0.005234	2.28117	#VALUE!
4	BICF2P1076440	32128544	0.6743	0.02623	0.03947	0.6743	0.171147	0.0242052	0.6743	0.171147	0.0890523	0.6743	0.171147	0.123127	0.03947	1.40373	0.00815097
20	BICF2P73434	38491171	0.1638	0.008299	0.1249	0.1638	0.785686	0.00804117	0.1638	0.785686	0.0103323	0.1638	0.785686	0.100029	0.1249	0.903438	0.00815954
2	BICF2G630672908	19204528	0.5964	0.005368	NA	0.5964	0.224462	#VALUE!	0.5964	0.224462	0.0215912	0.5964	0.224462	#VALUE!	0.005368	2.27019	#VALUE!
32	BICF2S23156770	29240402	0.2359	0.00538	NA	0.2359	0.627272	#VALUE!	0.2359	0.627272	0.00973358	0.2359	0.627272	#VALUE!	0.00538	2.26922	#VALUE!
1	BICF2P1209047	25525791	NA	NA	NA	0	#NUM!	#VALUE!	0	#NUM!	#VALUE!	0	#NUM!	#VALUE!	0	#NUM!	#VALUE!
1	BICF2S2398127	25541067	NA	NA	NA	0	#NUM!	#VALUE!	0	#NUM!	#VALUE!	0	#NUM!	#VALUE!	0	#NUM!	#VALUE!
1	BICF2P248539	25559044	NA	NA	NA	0	#NUM!	#VALUE!	0	#NUM!	#VALUE!	0	#NUM!	#VALUE!	0	#NUM!	#VALUE!
5	BICF2S23128923	72772399	NA	0.005387	NA	0.005387	2.26865	#VALUE!	0.005387	2.26865	#VALUE!	0	#NUM!	#VALUE!	0.005387	2.26865	#VALUE!
5	BICF2S23132939	72786292	NA	0.005387	NA	0.005387	2.26865	#VALUE!	0.005387	2.26865	#VALUE!	0	#NUM!	#VALUE!	0.005387	2.26865	#VALUE!
15	BICF2P334525	38516288	0.3795	0.005387	NA	0.3795	0.420788	#VALUE!	0.3795	0.420788	0.0147044	0.3795	0.420788	#VALUE!	0.005387	2.26865	#VALUE!
20	BICF2P247805	38507160	0.1757	0.008299	0.1249	0.1757	0.755228	0.00850216	0.1757	0.755228	0.0109806	0.1757	0.755228	0.105757	0.1249	0.903438	0.00815954
14	BICF2G630528677	41782816	0.2614	0.01188	0.08728	0.2614	0.582694	0.0116391	0.2614	0.582694	0.0210381	0.2614	0.582694	0.109063	0.08728	1.05909	0.00816189
36	BICF2S23534370	11643324	0.01331	NA	NA	0.01331	1.87582	#VALUE!	0.01331	1.87582	#VALUE!	0.01331	1.87582	#VALUE!	0	#NUM!	#VALUE!
14	BICF2G630528708	41797269	0.6937	0.01188	0.08728	0.6937	0.158828	0.0247623	0.6937	0.158828	0.0477873	0.6937	0.158828	0.230339	0.08728	1.05909	0.00816189
9	BICF2S23143335	45904552	0.5867	0.0124	0.08364	0.5867	0.231584	0.0217949	0.5867	0.231584	0.0430925	0.5867	0.231584	0.196997	0.08364	1.07759	0.0081636
18	BICF2S23716615	21164901	0.7937	0.03213	0.03234	0.7937	0.100344	0.0274704	0.7937	0.100344	0.119067	0.7937	0.100344	0.119678	0.03234	1.49026	0.00817699
11	TIGRP2P154185	75359530	0.1098	0.1047	0.009945	0.1098	0.959398	0.0058613	0.1098	0.959398	0.0628346	0.1098	0.959398	0.00853889	0.1047	0.980053	0.0081918
15	BICF2P802439	36286151	0.359	0.001298	0.8029	0.8029	0.0953385	0.0149744	0.359	0.444906	0.0040407	0.8029	0.0953385	0.646801	0.8029	0.0953385	0.00819814
25	BICF2S23421299	22260653	0.1063	0.006176	0.1696	0.1696	0.770574	0.00573801	0.1063	0.973467	0.00546778	0.1696	0.770574	0.0904273	0.1696	0.770574	0.00823442
1	TIGRP2P17344	25706686	NA	NA	NA	0	#NUM!	#VALUE!	0	#NUM!	#VALUE!	0	#NUM!	#VALUE!	0	#NUM!	#VALUE!
9	BICF2G630839994	43558215	0.2655	0.16	0.006579	0.2655	0.575935	0.0119224	0.2655	0.575935	0.176663	0.2655	0.575935	0.0128384	0.16	0.79588	0.00827002
16	BICF2P161938	38672923	0.2032	0.001604	0.6569	0.6569	0.182501	0.00966518	0.2032	0.692076	0.00294279	0.6569	0.182501	0.402287	0.6569	0.182501	0.00827706
18	BICF2P792352	32586816	0.3062	0.007086	0.1491	0.3062	0.513995	0.0133697	0.3062	0.513995	0.015477	0.3062	0.513995	0.186574	0.1491	0.826522	0.00829663
3	TIGRP2P41573	38247132	0.08664	0.02402	0.04399	0.08664	1.06228	0.00490063	0.08664	1.06228	0.0149316	0.08664	1.06228	0.0250394	0.04399	1.35665	0.00829743
3	BICF2P577483	38335649	0.08664	0.02402	0.04399	0.08664	1.06228	0.00490063	0.08664	1.06228	0.0149316	0.08664	1.06228	0.0250394	0.04399	1.35665	0.00829743
1	BICF2S2453431	25763697	NA	NA	NA	0	#NUM!	#VALUE!	0	#NUM!	#VALUE!	0	#NUM!	#VALUE!	0	#NUM!	#VALUE!
1	BICF2P499512	119799072	0.6208	0.005587	0.1893	0.6208	0.207048	0.0230993	0.6208	0.207048	0.0231137	0.6208	0.207048	0.369142	0.1893	0.722849	0.00830414
1	BICF2S23155554	25791811	NA	NA	NA	0	#NUM!	#VALUE!	0	#NUM!	#VALUE!	0	#NUM!	#VALUE!	0	#NUM!	#VALUE!
1	TIGRP2P17393	25801072	NA	NA	NA	0	#NUM!	#VALUE!	0	#NUM!	#VALUE!	0	#NUM!	#VALUE!	0	#NUM!	#VALUE!
13	BICF2G630604236	9823464	0.9901	0.005394	NA	0.9901	0.00432094	#VALUE!	0.9901	0.00432094	0.0332848	0.9901	0.00432094	#VALUE!	0.005394	2.26809	#VALUE!
18	BICF2S2349969	35548094	0.1398	0.005418	NA	0.1398	0.854493	#VALUE!	0.1398	0.854493	0.00620005	0.1398	0.854493	#VALUE!	0.005418	2.26616	#VALUE!
1	BICF2P98559	119807355	0.6208	0.005587	0.1893	0.6208	0.207048	0.0230993	0.6208	0.207048	0.0231137	0.6208	0.207048	0.369142	0.1893	0.722849	0.00830414
34	TIGRP2P401830	44461159	0.2016	0.002343	0.4523	0.4523	0.344573	0.00964869	0.2016	0.695509	0.0040895	0.4523	0.344573	0.309558	0.4523	0.344573	0.00831867
11	G697F11S121	50431081	0.02003	0.1927	0.005502	0.1927	0.715118	0.00147904	0.1927	0.715118	0.0253091	0.02003	1.69832	0.00111452	0.1927	0.715118	0.00832207
15	BICF2P909489	37076187	0.1355	0.005682	0.1866	0.1866	0.729088	0.00703842	0.1355	0.868061	0.00628958	0.1866	0.729088	0.118269	0.1866	0.729088	0.00832224
12	BICF2P168918	48158979	0.2509	0.001619	0.6556	0.6556	0.183361	0.0114791	0.2509	0.600499	0.00357814	0.6556	0.183361	0.461379	0.6556	0.183361	0.00833016
12	BICF2P274166	39551279	0.8144	0.005998	0.1771	0.8144	0.0891622	0.0284813	0.8144	0.0891622	0.0308797	0.8144	0.0891622	0.42351	0.1771	0.751781	0.00833584
3	BICF2S23519935	79419697	0.1664	0.002759	0.3852	0.3852	0.414314	0.00830587	0.1664	0.778847	0.00398784	0.3852	0.414314	0.240195	0.3852	0.414314	0.0083394
25	BICF2S23055043	9497340	0.2462	0.004554	0.2339	0.2462	0.608712	0.0113412	0.2462	0.608712	0.00873788	0.2462	0.608712	0.221964	0.2339	0.63097	0.00835593
11	BICF2G630297492	25852185	0.5629	0.6406	0.001663	0.6406	0.193413	0.0215526	0.6406	0.193413	0.728401	0.5629	0.249569	0.00746428	0.6406	0.193413	0.00835687
29	TIGRP2P365481	16677683	0.3232	0.005418	NA	0.3232	0.490529	#VALUE!	0.3232	0.490529	0.0128662	0.3232	0.490529	#VALUE!	0.005418	2.26616	#VALUE!
25	BICF2S2302015	11149792	0.3598	0.005418	NA	0.3598	0.443939	#VALUE!	0.3598	0.443939	0.0141141	0.3598	0.443939	#VALUE!	0.005418	2.26616	#VALUE!
1	BICF2P611262	25981694	NA	NA	NA	0	#NUM!	#VALUE!	0	#NUM!	#VALUE!	0	#NUM!	#VALUE!	0	#NUM!	#VALUE!
11	BICF2P875880	25865078	0.5629	0.6406	0.001663	0.6406	0.193413	0.0215526	0.6406	0.193413	0.728401	0.5629	0.249569	0.00746428	0.6406	0.193413	0.00835687
11	BICF2G630297504	25879693	0.5629	0.6406	0.001663	0.6406	0.193413	0.0215526	0.6406	0.193413	0.728401	0.5629	0.249569	0.00746428	0.6406	0.193413	0.00835687
1	BICF2P215028	121228128	0.04959	0.001627	0.6556	0.6556	0.183361	0.00313834	0.04959	1.30461	0.000841118	0.6556	0.183361	0.1439	0.6556	0.183361	0.00836606
1	BICF2P80312	26029991	NA	NA	NA	0	#NUM!	#VALUE!	0	#NUM!	#VALUE!	0	#NUM!	#VALUE!	0	#NUM!	#VALUE!
25	BICF2G630469841	11239673	0.6787	0.005418	NA	0.6787	0.168322	#VALUE!	0.6787	0.168322	0.0242901	0.6787	0.168322	#VALUE!	0.005418	2.26616	#VALUE!
5	BICF2P103563	15936995	0.1775	0.1262	0.008473	0.1775	0.750802	0.00878545	0.1775	0.750802	0.107493	0.1775	0.750802	0.0112792	0.1262	0.898941	0.00838406
25	TIGRP2P329593	37481496	0.9241	0.04716	0.02268	0.9241	0.034281	0.0314892	0.9241	0.034281	0.180125	0.9241	0.034281	0.101968	0.04716	1.32643	0.00838609
12	BICF2S23043206	37733597	0.1698	0.006071	0.1764	0.1764	0.753501	0.00849185	0.1698	0.770062	0.00812043	0.1764	0.753501	0.135031	0.1764	0.753501	0.00839523
32	BICF2P1470964	28867579	0.5634	0.002825	0.3795	0.5634	0.249183	0.0216721	0.5634	0.249183	0.0118463	0.5634	0.249183	0.543648	0.3795	0.420788	0.00840318
2	TIGRP2P30688	77124350	0.7397	0.004897	0.2199	0.7397	0.130944	0.0267567	0.7397	0.130944	0.023982	0.7397	0.130944	0.458066	0.2199	0.657775	0.00843574
1	BICF2P375211	115316827	0.02871	0.01115	0.0966	0.0966	1.01502	0.00201922	0.02871	1.54197	0.00289604	0.0966	1.01502	0.0191022	0.0966	1.01502	0.00843738
5	BICF2S23717676	12902613	0.8251	0.004655	0.2317	0.8251	0.0834934	0.0290963	0.8251	0.0834934	0.0252038	0.8251	0.0834934	0.507488	0.2317	0.635074	0.00844744
20	BICF2G630232855	23428139	0.5076	0.003091	0.349	0.5076	0.294478	0.0201016	0.5076	0.294478	0.0117005	0.5076	0.294478	0.483758	0.349	0.457175	0.00844878
25	TIGRP2P326769	23502616	0.4709	0.0388	0.02782	0.4709	0.327071	0.018983	0.4709	0.327071	0.0913993	0.4709	0.327071	0.0698923	0.0388	1.41117	0.00845327
38	BICF2S2351439	12098766	0.6614	0.09168	0.0118	0.6614	0.179536	0.0246635	0.6614	0.179536	0.230594	0.6614	0.179536	0.0456803	0.09168	1.03773	0.00846972
27	BICF2G630149956	27421843	0.8319	0.005715	0.1893	0.8319	0.0799289	0.0293443	0.8319	0.0799289	0.0301837	0.8319	0.0799289	0.448573	0.1893	0.722849	0.00846989
1	BICF2P1381919	100294220	0.5944	0.2549	0.004252	0.5944	0.225921	0.0227671	0.5944	0.225921	0.43743	0.5944	0.225921	0.0176426	0.2549	0.59363	0.00848345
1	BICF2P1175984	100312261	0.9157	0.2549	0.004252	0.9157	0.0382468	0.0315864	0.9157	0.0382468	0.573015	0.9157	0.0382468	0.0254967	0.2549	0.59363	0.00848345
20	BICF2P250483	49389305	NA	0.005436	NA	0.005436	2.26472	#VALUE!	0.005436	2.26472	#VALUE!	0	#NUM!	#VALUE!	0.005436	2.26472	#VALUE!
4	BICF2P637443	49083971	0.01375	NA	NA	0.01375	1.8617	#VALUE!	0.01375	1.8617	#VALUE!	0.01375	1.8617	#VALUE!	0	#NUM!	#VALUE!
22	BICF2P3860	32073251	0.7237	0.009723	0.1116	0.7237	0.140441	0.0264693	0.7237	0.140441	0.0419141	0.7237	0.140441	0.283987	0.1116	0.952336	0.00849199
8	BICF2P1213352	74881882	0.4726	0.005454	NA	0.4726	0.325506	#VALUE!	0.4726	0.325506	0.0179422	0.4726	0.325506	#VALUE!	0.005454	2.26328	#VALUE!
22	TIGRP2P292326	32086605	0.7237	0.009723	0.1116	0.7237	0.140441	0.0264693	0.7237	0.140441	0.0419141	0.7237	0.140441	0.283987	0.1116	0.952336	0.00849199
12	BICF2S2316087	34130010	0.4043	0.01297	0.08369	0.4043	0.393296	0.0169477	0.4043	0.393296	0.0327773	0.4043	0.393296	0.148412	0.08369	1.07733	0.00849454
1	BICF2P94046	26290592	NA	NA	NA	0	#NUM!	#VALUE!	0	#NUM!	#VALUE!	0	#NUM!	#VALUE!	0	#NUM!	#VALUE!
1	BICF2P768889	116667958	0.3931	0.01401	0.07767	0.3931	0.405497	0.0166149	0.3931	0.405497	0.0341547	0.3931	0.405497	0.137058	0.07767	1.10975	0.00851294
1	BICF2P1052528	116688554	0.3931	0.01401	0.07767	0.3931	0.405497	0.0166149	0.3931	0.405497	0.0341547	0.3931	0.405497	0.137058	0.07767	1.10975	0.00851294
1	BICF2P868731	116659732	0.6476	0.01401	0.07767	0.6476	0.188693	0.0243789	0.6476	0.188693	0.0517378	0.6476	0.188693	0.200682	0.07767	1.10975	0.00851294
1	BICF2P1342708	26317612	NA	NA	NA	0	#NUM!	#VALUE!	0	#NUM!	#VALUE!	0	#NUM!	#VALUE!	0	#NUM!	#VALUE!
15	TIGRP2P199801	37666107	0.5322	0.003778	0.2882	0.5322	0.273925	0.0209942	0.5322	0.273925	0.0144954	0.5322	0.273925	0.440943	0.2882	0.540306	0.00851747
12	TIGRP2P162626	33902200	0.4026	0.01721	0.06329	0.4026	0.395126	0.0169378	0.4026	0.395126	0.041379	0.4026	0.395126	0.11899	0.06329	1.19866	0.0085202
39	BICF2G630534808	22311771	0.6875	0.2993	0.003644	0.6875	0.162727	0.0255573	0.6875	0.162727	0.53109	0.6875	0.162727	0.0175101	0.2993	0.523893	0.00852995
21	TIGRP2P286679	46115848	0.5567	0.001268	0.8617	0.8617	0.0646439	0.0217889	0.5567	0.254379	0.0058279	0.8617	0.0646439	0.832091	0.8617	0.0646439	0.0085435
1	BICF2P1379240	26361171	NA	NA	NA	0	#NUM!	#VALUE!	0	#NUM!	#VALUE!	0	#NUM!	#VALUE!	0	#NUM!	#VALUE!
1	BICF2P1256123	26393373	NA	NA	NA	0	#NUM!	#VALUE!	0	#NUM!	#VALUE!	0	#NUM!	#VALUE!	0	#NUM!	#VALUE!
1	BICF2P858423	26405487	NA	NA	NA	0	#NUM!	#VALUE!	0	#NUM!	#VALUE!	0	#NUM!	#VALUE!	0	#NUM!	#VALUE!
2	BICF2P336089	47586167	0.449	0.005482	NA	0.449	0.347754	#VALUE!	0.449	0.347754	0.0172472	0.449	0.347754	#VALUE!	0.005482	2.26106	#VALUE!
1	BICF2P893664	116008326	0.5593	0.001943	0.5637	0.5637	0.248952	0.0219071	0.5593	0.252355	0.00850314	0.5637	0.248952	0.679203	0.5637	0.248952	0.00856145
38	BICF2G63068996	21842880	0.01583	0.00185	0.5938	0.5938	0.22636	0.00125235	0.01583	1.80052	0.00033498	0.5938	0.22636	0.0532695	0.5938	0.22636	0.00858367
35	TIGRP2P407742	18345319	0.2424	0.002115	0.52	0.52	0.283997	0.0114886	0.2424	0.615467	0.00439664	0.52	0.283997	0.387105	0.52	0.283997	0.00859233
2	BICF2P1102641	86586760	0.2252	0.7972	0.001381	0.7972	0.0984327	0.0108512	0.7972	0.0984327	0.487856	0.2252	0.647432	0.00282256	0.7972	0.0984327	0.00860005
2	BICF2S2351185	76767717	0.353	0.01026	0.1074	0.353	0.452225	0.0154342	0.353	0.452225	0.023979	0.353	0.452225	0.161979	0.1074	0.968996	0.0086068
16	BICF2S2358977	35609184	0.05534	0.001199	0.9194	0.9194	0.0364955	0.00352569	0.05534	1.25696	0.0007047	0.9194	0.0364955	0.202414	0.9194	0.0364955	0.00860977
1	BICF2P1182159	26514690	NA	NA	NA	0	#NUM!	#VALUE!	0	#NUM!	#VALUE!	0	#NUM!	#VALUE!	0	#NUM!	#VALUE!
1	BICF2S23634487	26526601	0.001001	NA	NA	0.001001	2.99957	#VALUE!	0.001001	2.99957	#VALUE!	0.001001	2.99957	#VALUE!	0	#NUM!	#VALUE!
20	BICF2P320126	49629721	0.01379	NA	NA	0.01379	1.86044	#VALUE!	0.01379	1.86044	#VALUE!	0.01379	1.86044	#VALUE!	0	#NUM!	#VALUE!
24	BICF2G630509119	15251879	0.355	0.005823	0.1898	0.355	0.449772	0.015538	0.355	0.449772	0.0148455	0.355	0.449772	0.249129	0.1898	0.721704	0.00862914
1	BICF2P1101627	26554408	0.04467	NA	NA	0.04467	1.34998	#VALUE!	0.04467	1.34998	#VALUE!	0.04467	1.34998	#VALUE!	0	#NUM!	#VALUE!
9	TIGRP2P127088	43635732	0.6735	0.03198	0.0346	0.6735	0.171662	0.0254384	0.6735	0.171662	0.104202	0.6735	0.171662	0.110903	0.0346	1.46092	0.00863801
6	BICF2G630576803	52535518	0.5139	0.07337	0.01511	0.5139	0.289121	0.0207227	0.5139	0.289121	0.1613	0.5139	0.289121	0.0454885	0.07337	1.13448	0.00865238
26	BICF2P1282991	30768829	0.2104	0.005872	0.1893	0.2104	0.676954	0.0103633	0.2104	0.676954	0.00950854	0.2104	0.676954	0.168203	0.1893	0.722849	0.00867245
1	BICF2P280683	26580990	NA	NA	NA	0	#NUM!	#VALUE!	0	#NUM!	#VALUE!	0	#NUM!	#VALUE!	0	#NUM!	#VALUE!
18	BICF2S23914870	35559838	0.1398	0.005587	NA	0.1398	0.854493	#VALUE!	0.1398	0.854493	0.00636945	0.1398	0.854493	#VALUE!	0.005587	2.25282	#VALUE!
16	BICF2G630115081	37202595	0.2512	0.01368	0.08128	0.2512	0.59998	0.011917	0.2512	0.59998	0.0229323	0.2512	0.59998	0.0998695	0.08128	1.09002	0.00867476
1	BICF2G630788578	106372693	0.2882	0.0685	0.01626	0.2882	0.540306	0.0132886	0.2882	0.540306	0.0972283	0.2882	0.540306	0.0298186	0.0685	1.16431	0.00868768
36	BICF2G630757618	29965091	0.7417	0.002847	0.3914	0.7417	0.129772	0.027515	0.7417	0.129772	0.0151198	0.7417	0.129772	0.649356	0.3914	0.407379	0.00869112
1	TIGRP2P17708	26645342	NA	NA	NA	0	#NUM!	#VALUE!	0	#NUM!	#VALUE!	0	#NUM!	#VALUE!	0	#NUM!	#VALUE!
4	BICF2P690755	34228883	0.1898	0.1912	0.00586	0.1912	0.718512	0.00961348	0.1912	0.718512	0.156635	0.1898	0.721704	0.00867692	0.1912	0.718512	0.00873269
19	BICF2G630254845	51463956	0.4328	0.001953	0.5745	0.5745	0.24071	0.0183263	0.4328	0.363713	0.0068262	0.5745	0.24071	0.59469	0.5745	0.24071	0.00874333
37	TIGRP2P421782	28950481	0.3221	0.1487	0.007557	0.3221	0.492009	0.0145935	0.3221	0.492009	0.19344	0.3221	0.492009	0.017083	0.1487	0.827689	0.00875507
12	BICF2P1353063	35148071	0.9519	0.005587	NA	0.9519	0.0214087	#VALUE!	0.9519	0.0214087	0.0331679	0.9519	0.0214087	#VALUE!	0.005587	2.25282	#VALUE!
26	BICF2P95653	31859905	0.9902	0.001193	0.9431	0.9902	0.00427708	0.0344453	0.9902	0.00427708	0.00914467	0.9902	0.00427708	0.997763	0.9431	0.0254423	0.00876452
18	BICF2P112307	33812733	0.2047	0.01877	0.05999	0.2047	0.688882	0.010245	0.2047	0.688882	0.0252115	0.2047	0.688882	0.0663091	0.05999	1.22192	0.00877059
22	BICF2G630336926	58040991	0.1259	0.005613	NA	0.1259	0.899974	#VALUE!	0.1259	0.899974	0.00583357	0.1259	0.899974	#VALUE!	0.005613	2.2508	#VALUE!
1	BICF2P864792	26725286	NA	NA	NA	0	#NUM!	#VALUE!	0	#NUM!	#VALUE!	0	#NUM!	#VALUE!	0	#NUM!	#VALUE!
18	BICF2P697478	33836754	0.2047	0.01877	0.05999	0.2047	0.688882	0.010245	0.2047	0.688882	0.0252115	0.2047	0.688882	0.0663091	0.05999	1.22192	0.00877059
1	BICF2S231174	120981917	0.1218	0.001471	0.7665	0.7665	0.115488	0.00678926	0.1218	0.914353	0.00172488	0.7665	0.115488	0.314743	0.7665	0.115488	0.00878084
4	TIGRP2P59813	34114084	0.5684	0.09565	0.01181	0.5684	0.245346	0.022709	0.5684	0.245346	0.212685	0.5684	0.245346	0.0403019	0.09565	1.01932	0.00879512
2	BICF2G630673378	18129303	0.3497	0.004655	0.2429	0.3497	0.456304	0.0156319	0.3497	0.456304	0.0120795	0.3497	0.456304	0.294391	0.2429	0.614572	0.0088024
1	BICF2P617553	26778104	NA	NA	NA	0	#NUM!	#VALUE!	0	#NUM!	#VALUE!	0	#NUM!	#VALUE!	0	#NUM!	#VALUE!
33	BICF2P62563	7970376	0.9464	0.03435	0.03293	0.9464	0.0239253	0.033432	0.9464	0.0239253	0.143892	0.9464	0.0239253	0.139259	0.03435	1.46407	0.00880543
5	TIGRP2P70542	41641465	0.3062	0.06128	0.01848	0.3062	0.513995	0.0141139	0.3062	0.513995	0.0933659	0.3062	0.513995	0.0349393	0.06128	1.21268	0.00881431
1	TIGRP2P17768	26807323	NA	NA	NA	0	#NUM!	#VALUE!	0	#NUM!	#VALUE!	0	#NUM!	#VALUE!	0	#NUM!	#VALUE!
1	BICF2P1159715	26807519	NA	NA	NA	0	#NUM!	#VALUE!	0	#NUM!	#VALUE!	0	#NUM!	#VALUE!	0	#NUM!	#VALUE!
12	TIGRP2P161487	29755351	0.6375	0.01257	0.09015	0.6375	0.19552	0.0248439	0.6375	0.19552	0.0466911	0.6375	0.19552	0.221634	0.09015	1.04503	0.00881927
31	BICF2S23128868	28517799	0.01403	NA	NA	0.01403	1.85294	#VALUE!	0.01403	1.85294	#VALUE!	0.01403	1.85294	#VALUE!	0	#NUM!	#VALUE!
15	BICF2G630429818	48050236	0.4186	0.005628	NA	0.4186	0.378201	#VALUE!	0.4186	0.378201	0.0166109	0.4186	0.378201	#VALUE!	0.005628	2.24965	#VALUE!
15	BICF2P1392430	48831565	0.6962	0.005628	NA	0.6962	0.157266	#VALUE!	0.6962	0.157266	0.0256334	0.6962	0.157266	#VALUE!	0.005628	2.24965	#VALUE!
18	BICF2S2442059	31872758	0.5285	0.001169	0.9703	0.9703	0.013094	0.0215471	0.5285	0.276955	0.00518306	0.9703	0.013094	0.855286	0.9703	0.013094	0.0088267
2	BICF2P522817	10782924	0.651	0.002948	0.3852	0.651	0.186419	0.0252833	0.651	0.186419	0.0139251	0.651	0.186419	0.597633	0.3852	0.414314	0.00883544
2	TIGRP2P22312	50970341	0.2309	0.00741	0.1533	0.2309	0.636576	0.0113427	0.2309	0.636576	0.012611	0.2309	0.636576	0.153663	0.1533	0.814458	0.00883804
1	BICF2P1352939	26910920	NA	NA	NA	0	#NUM!	#VALUE!	0	#NUM!	#VALUE!	0	#NUM!	#VALUE!	0	#NUM!	#VALUE!
18	BICF2P530967	14515811	0.7123	0.09622	0.01181	0.7123	0.147337	0.0270839	0.7123	0.147337	0.252244	0.7123	0.147337	0.0486066	0.09622	1.01673	0.00884078
1	BICF2P1136395	26934050	NA	NA	NA	0	#NUM!	#VALUE!	0	#NUM!	#VALUE!	0	#NUM!	#VALUE!	0	#NUM!	#VALUE!
3	BICF2G630703620	20026519	NA	0.005648	NA	0.005648	2.24811	#VALUE!	0.005648	2.24811	#VALUE!	0	#NUM!	#VALUE!	0.005648	2.24811	#VALUE!
1	BICF2P249103	26959684	NA	NA	NA	0	#NUM!	#VALUE!	0	#NUM!	#VALUE!	0	#NUM!	#VALUE!	0	#NUM!	#VALUE!
25	TIGRP2P328978	35278759	0.2776	0.3726	0.003051	0.3726	0.428757	0.0131128	0.3726	0.428757	0.338107	0.2776	0.556581	0.00683822	0.3726	0.428757	0.0088438
20	BICF2P1197422	11369154	0.01407	NA	NA	0.01407	1.85171	#VALUE!	0.01407	1.85171	#VALUE!	0.01407	1.85171	#VALUE!	0	#NUM!	#VALUE!
1	BICF2P166432	111407895	0.6515	0.00123	0.9283	0.9283	0.0323116	0.0254036	0.6515	0.186086	0.00651431	0.9283	0.0323116	0.908922	0.9283	0.0323116	0.00887773
1	BICF2P696539	111412511	0.6515	0.00123	0.9283	0.9283	0.0323116	0.0254036	0.6515	0.186086	0.00651431	0.9283	0.0323116	0.908922	0.9283	0.0323116	0.00887773
1	BICF2P31057	27014445	NA	NA	NA	0	#NUM!	#VALUE!	0	#NUM!	#VALUE!	0	#NUM!	#VALUE!	0	#NUM!	#VALUE!
1	BICF2P109947	27032182	NA	NA	NA	0	#NUM!	#VALUE!	0	#NUM!	#VALUE!	0	#NUM!	#VALUE!	0	#NUM!	#VALUE!
1	BICF2P780201	27036776	NA	NA	NA	0	#NUM!	#VALUE!	0	#NUM!	#VALUE!	0	#NUM!	#VALUE!	0	#NUM!	#VALUE!
32	TIGRP2P381182	24422171	0.8095	0.00187	0.6123	0.8095	0.0917831	0.0300027	0.8095	0.0917831	0.0113429	0.8095	0.0917831	0.843544	0.6123	0.213036	0.00889935
19	BICF2G63046829	28139609	0.7441	0.006071	0.1893	0.7441	0.128369	0.0282336	0.7441	0.128369	0.0289107	0.7441	0.128369	0.41694	0.1893	0.722849	0.00892805
7	BICF2G630549745	7339943	0.2185	0.02069	0.05555	0.2185	0.660549	0.0109612	0.2185	0.660549	0.0289287	0.2185	0.660549	0.0656823	0.05555	1.25532	0.00892865
5	BICF2P849943	13723482	0.4469	0.001193	0.9639	0.9639	0.015968	0.0191441	0.4469	0.34979	0.00455136	0.9639	0.015968	0.793554	0.9639	0.015968	0.00893274
26	BICF2P299687	32082078	0.5384	0.001327	0.8668	0.8668	0.0620811	0.0220903	0.5384	0.268895	0.00588997	0.8668	0.0620811	0.822346	0.8668	0.0620811	0.00893484
10	BICF2G630479272	24511245	0.01411	NA	NA	0.01411	1.85047	#VALUE!	0.01411	1.85047	#VALUE!	0.01411	1.85047	#VALUE!	0	#NUM!	#VALUE!
1	BICF2S22937618	27115392	NA	NA	NA	0	#NUM!	#VALUE!	0	#NUM!	#VALUE!	0	#NUM!	#VALUE!	0	#NUM!	#VALUE!
38	BICF2P363000	11052951	0.2185	0.03627	0.03172	0.2185	0.660549	0.0109699	0.2185	0.660549	0.046264	0.2185	0.660549	0.0413893	0.03627	1.44045	0.00893647
2	BICF2P792375	77171004	0.3473	0.005687	NA	0.3473	0.459295	#VALUE!	0.3473	0.459295	0.0142743	0.3473	0.459295	#VALUE!	0.005687	2.24512	#VALUE!
38	BICF2P1084334	10637459	0.4535	0.02184	0.05271	0.4535	0.343423	0.0193776	0.4535	0.343423	0.0556112	0.4535	0.343423	0.113155	0.05271	1.27811	0.00894122
41	BICF2P922163	4866724	0.5642	0.001772	0.6503	0.6503	0.186886	0.0229266	0.5642	0.248567	0.00790611	0.6503	0.186886	0.734777	0.6503	0.186886	0.00894897
36	BICF2S23627021	14798926	0.6804	0.06151	0.01874	0.6804	0.167236	0.0264442	0.6804	0.167236	0.174672	0.6804	0.167236	0.0683714	0.06151	1.21105	0.00895145
1	BICF2P164914	27215209	NA	NA	NA	0	#NUM!	#VALUE!	0	#NUM!	#VALUE!	0	#NUM!	#VALUE!	0	#NUM!	#VALUE!
5	BICF2P579011	20224862	0.296	0.005148	0.2245	0.296	0.528708	0.0139657	0.296	0.528708	0.0114081	0.296	0.528708	0.246622	0.2245	0.648784	0.00897193
20	BICF2P1393219	22944124	0.6456	0.003091	0.3742	0.6456	0.190036	0.0254774	0.6456	0.190036	0.0144016	0.6456	0.190036	0.584763	0.3742	0.426896	0.0089782
12	BICF2S23115520	31192027	0.2055	0.005688	NA	0.2055	0.687188	#VALUE!	0.2055	0.687188	0.00906084	0.2055	0.687188	#VALUE!	0.005688	2.24504	#VALUE!
34	BICF2G630455897	32549100	0.2118	0.009274	0.1249	0.2118	0.674074	0.0107615	0.2118	0.674074	0.0142066	0.2118	0.674074	0.122543	0.1249	0.903438	0.00898949
15	BICF2P1207432	37235747	0.8465	0.004198	0.276	0.8465	0.072373	0.0313068	0.8465	0.072373	0.0235952	0.8465	0.072373	0.573338	0.276	0.559091	0.00899169
18	BICF2P534268	9150883	0.2493	0.9707	0.001194	0.9707	0.012915	0.0122381	0.9707	0.012915	0.585347	0.2493	0.603278	0.00271456	0.9707	0.012915	0.00899418
36	G1476F23S298	11367759	NA	0.005688	NA	0.005688	2.24504	#VALUE!	0.005688	2.24504	#VALUE!	0	#NUM!	#VALUE!	0.005688	2.24504	#VALUE!
18	BICF2P131662	9164274	0.2493	0.9707	0.001194	0.9707	0.012915	0.0122381	0.9707	0.012915	0.585347	0.2493	0.603278	0.00271456	0.9707	0.012915	0.00899418
18	BICF2P325631	9234652	0.3701	0.9707	0.001194	0.9707	0.012915	0.0166509	0.9707	0.012915	0.727034	0.3701	0.431681	0.00385532	0.9707	0.012915	0.00899418
18	BICF2P1291589	9280035	0.3701	0.9707	0.001194	0.9707	0.012915	0.0166509	0.9707	0.012915	0.727034	0.3701	0.431681	0.00385532	0.9707	0.012915	0.00899418
38	BICF2S23431009	21657987	0.06272	0.007374	0.1576	0.1576	0.802444	0.00407484	0.06272	1.20259	0.00401395	0.1576	0.802444	0.0555199	0.1576	0.802444	0.00901531
25	BICF2G630470525	9881031	0.2352	0.007312	0.1591	0.2352	0.628563	0.0117258	0.2352	0.628563	0.0126672	0.2352	0.628563	0.160366	0.1591	0.79833	0.00902339
2	BICF2P688559	6916282	0.5334	0.007374	0.1579	0.5334	0.272947	0.0221388	0.5334	0.272947	0.025717	0.5334	0.272947	0.292617	0.1579	0.801618	0.00903025
15	TIGRP2P199712	37251510	0.4123	0.003289	0.3551	0.4123	0.384787	0.0182079	0.4123	0.384787	0.0103103	0.4123	0.384787	0.42771	0.3551	0.449649	0.00905436
32	TIGRP2P382672	31087965	0.5908	0.008092	0.1447	0.5908	0.22856	0.0240379	0.5908	0.22856	0.0303251	0.5908	0.22856	0.295737	0.1447	0.839531	0.00907454
1	BICF2P16768	91145458	0.735	0.01335	0.08785	0.735	0.133713	0.0284045	0.735	0.133713	0.0551853	0.735	0.133713	0.241491	0.08785	1.05626	0.00908726
5	BICF2S23036030	11082019	0.8363	0.02127	0.0553	0.8363	0.0776379	0.031376	0.8363	0.0776379	0.0894604	0.8363	0.0776379	0.1884	0.0553	1.25727	0.00911043
12	BICF2G630123099	57666887	0.8319	0.005823	NA	0.8319	0.0799289	#VALUE!	0.8319	0.0799289	0.0306634	0.8319	0.0799289	#VALUE!	0.005823	2.23485	#VALUE!
2	TIGRP2P30745	77307859	0.1134	0.3587	0.003288	0.3587	0.445269	0.00664698	0.3587	0.445269	0.170927	0.1134	0.945387	0.00331633	0.3587	0.445269	0.00913184
9	BICF2G630840604	44568073	0.4865	0.007776	0.1517	0.4865	0.312917	0.0208388	0.4865	0.312917	0.0248818	0.4865	0.312917	0.266157	0.1517	0.819014	0.00913328
26	BICF2P1427713	31112793	0.1537	0.00624	0.1893	0.1893	0.722849	0.00848118	0.1537	0.813326	0.0076243	0.1893	0.722849	0.132011	0.1893	0.722849	0.00914415
26	BICF2P1427712	31112866	0.1537	0.00624	0.1893	0.1893	0.722849	0.00848118	0.1537	0.813326	0.0076243	0.1893	0.722849	0.132011	0.1893	0.722849	0.00914415
26	BICF2P1249004	31165499	0.1537	0.00624	0.1893	0.1893	0.722849	0.00848118	0.1537	0.813326	0.0076243	0.1893	0.722849	0.132011	0.1893	0.722849	0.00914415
4	BICF2G630175818	84813223	0.9781	0.001433	0.8247	0.9781	0.00961674	0.0354068	0.9781	0.00961674	0.0106104	0.9781	0.00961674	0.979969	0.8247	0.083704	0.00914795
5	BICF2S23613434	65513339	0.7511	0.005872	NA	0.7511	0.124302	#VALUE!	0.7511	0.124302	0.0283318	0.7511	0.124302	#VALUE!	0.005872	2.23121	#VALUE!
12	BICF2G630122963	57839522	0.5232	0.01005	0.1185	0.5232	0.281332	0.0221939	0.5232	0.281332	0.0328528	0.5232	0.281332	0.234396	0.1185	0.926282	0.00920945
18	BICF2G630699427	37324176	0.7419	0.03937	0.03028	0.7419	0.129655	0.0289608	0.7419	0.129655	0.132411	0.7419	0.129655	0.107737	0.03937	1.40483	0.00921752
22	BICF2P809758	57904460	0.329	0.005914	NA	0.329	0.482804	#VALUE!	0.329	0.482804	0.0140911	0.329	0.482804	#VALUE!	0.005914	2.22812	#VALUE!
1	BICF2P170125	27657292	NA	NA	NA	0	#NUM!	#VALUE!	0	#NUM!	#VALUE!	0	#NUM!	#VALUE!	0	#NUM!	#VALUE!
18	BICF2G630699419	37353083	0.7419	0.03937	0.03028	0.7419	0.129655	0.0289608	0.7419	0.129655	0.132411	0.7419	0.129655	0.107737	0.03937	1.40483	0.00921752
18	BICF2G630699410	37385781	0.7419	0.03937	0.03028	0.7419	0.129655	0.0289608	0.7419	0.129655	0.132411	0.7419	0.129655	0.107737	0.03937	1.40483	0.00921752
1	TIGRP2P17997	27692820	NA	NA	NA	0	#NUM!	#VALUE!	0	#NUM!	#VALUE!	0	#NUM!	#VALUE!	0	#NUM!	#VALUE!
13	BICF2P1268921	12964124	0.1154	0.005931	NA	0.1154	0.937794	#VALUE!	0.1154	0.937794	0.00567187	0.1154	0.937794	#VALUE!	0.005931	2.22687	#VALUE!
18	BICF2P121685	37414680	0.7419	0.03937	0.03028	0.7419	0.129655	0.0289608	0.7419	0.129655	0.132411	0.7419	0.129655	0.107737	0.03937	1.40483	0.00921752
1	BICF2P649420	27730188	NA	NA	NA	0	#NUM!	#VALUE!	0	#NUM!	#VALUE!	0	#NUM!	#VALUE!	0	#NUM!	#VALUE!
27	BICF2P277137	20736870	0.9639	0.003972	0.3007	0.9639	0.015968	0.0353004	0.9639	0.015968	0.0251358	0.9639	0.015968	0.648791	0.3007	0.521867	0.00923271
7	BICF2G630555307	32596928	0.9443	0.02398	0.04994	0.9443	0.02489	0.034832	0.9443	0.02489	0.108417	0.9443	0.02489	0.191191	0.04994	1.30155	0.00925412
8	BICF2P1209803	50546905	0.4167	0.007541	0.1593	0.4167	0.380176	0.0187605	0.4167	0.380176	0.0212509	0.4167	0.380176	0.246427	0.1593	0.797784	0.00927914
5	BICF2P455039	16874290	0.6827	0.02308	0.05205	0.6827	0.16577	0.0273548	0.6827	0.16577	0.0811548	0.6827	0.16577	0.154122	0.05205	1.28358	0.00927936
18	BICF2S23421703	34967699	0.2142	0.005436	0.2212	0.2212	0.655215	0.0111816	0.2142	0.669181	0.0090305	0.2212	0.655215	0.191871	0.2212	0.655215	0.00928695
20	BICF2P1126141	42579727	0.401	0.005982	NA	0.401	0.396856	#VALUE!	0.401	0.396856	0.0168701	0.401	0.396856	#VALUE!	0.005982	2.22315	#VALUE!
1	BICF2P140537	27825417	NA	NA	NA	0	#NUM!	#VALUE!	0	#NUM!	#VALUE!	0	#NUM!	#VALUE!	0	#NUM!	#VALUE!
16	BICF2G630114682	36280588	0.4976	0.001309	0.9194	0.9194	0.0364955	0.0215303	0.4976	0.30312	0.00543002	0.9194	0.0364955	0.81525	0.9194	0.0364955	0.00929402
5	TIGRP2P70559	41678942	0.3516	0.2914	0.004133	0.3516	0.453951	0.0164853	0.3516	0.453951	0.335884	0.3516	0.453951	0.0109481	0.2914	0.53551	0.00929981
6	BICF2S23014753	27535949	0.535	0.1904	0.006366	0.535	0.271646	0.0228813	0.535	0.271646	0.334533	0.535	0.271646	0.0227586	0.1904	0.720333	0.00935175
1	TIGRP2P18091	27892827	NA	NA	NA	0	#NUM!	#VALUE!	0	#NUM!	#VALUE!	0	#NUM!	#VALUE!	0	#NUM!	#VALUE!
6	BICF2G630580413	49223347	0.3412	0.1146	0.01059	0.3412	0.466991	0.016202	0.3412	0.466991	0.165853	0.3412	0.466991	0.0239314	0.1146	0.940815	0.009362
1	BICF2S22920310	27915778	NA	NA	NA	0	#NUM!	#VALUE!	0	#NUM!	#VALUE!	0	#NUM!	#VALUE!	0	#NUM!	#VALUE!
16	BICF2P285494	35668287	0.2187	0.001332	0.9116	0.9116	0.0401957	0.0114536	0.2187	0.660151	0.00266289	0.9116	0.0401957	0.520868	0.9116	0.0401957	0.00936628
29	BICF2G630630021	33788588	0.2652	0.1691	0.007193	0.2652	0.576426	0.0133395	0.2652	0.576426	0.184069	0.2652	0.576426	0.0138527	0.1691	0.771856	0.00938028
18	BICF2G630700212	36236829	0.9104	0.01549	0.07854	0.9104	0.0407678	0.0342945	0.9104	0.0407678	0.0741972	0.9104	0.0407678	0.260129	0.07854	1.10491	0.00938195
27	BICF2P984982	36596636	0.3566	0.01438	0.08465	0.3566	0.447819	0.0168048	0.3566	0.447819	0.0321677	0.3566	0.447819	0.135849	0.08465	1.07237	0.00938652
38	BICF2S23354304	5614239	0.1666	0.0597	0.02042	0.1666	0.778325	0.00926985	0.1666	0.778325	0.055803	0.1666	0.778325	0.0227367	0.0597	1.22403	0.00939865
17	BICF2P279549	33683552	0.9967	0.01955	0.06248	0.9967	0.00143554	0.0368033	0.9967	0.00143554	0.096221	0.9967	0.00143554	0.235159	0.06248	1.20426	0.00941482
25	BICF2P1021353	24636683	0.02825	0.00257	0.4757	0.4757	0.322667	0.00221195	0.02825	1.54898	0.000764541	0.4757	0.322667	0.0713536	0.4757	0.322667	0.00942196
1	BICF2S2313247	28000046	NA	NA	NA	0	#NUM!	#VALUE!	0	#NUM!	#VALUE!	0	#NUM!	#VALUE!	0	#NUM!	#VALUE!
24	BICF2G630508167	16327207	0.06163	0.004317	0.284	0.284	0.546682	0.00419556	0.06163	1.21021	0.00245618	0.284	0.546682	0.088309	0.284	0.546682	0.00944529
1	BICF2P472180	105325426	0.5205	0.1155	0.01062	0.5205	0.283579	0.0226109	0.5205	0.283579	0.229136	0.5205	0.283579	0.0342606	0.1155	0.937418	0.00944919
1	TIGRP2P18142	28028117	NA	NA	NA	0	#NUM!	#VALUE!	0	#NUM!	#VALUE!	0	#NUM!	#VALUE!	0	#NUM!	#VALUE!
24	BICF2P1128018	14685392	0.3379	0.007558	0.1625	0.3379	0.471212	0.0162297	0.3379	0.471212	0.0178007	0.3379	0.471212	0.214258	0.1625	0.789147	0.00945968
1	TIGRP2P18148	28055528	NA	NA	NA	0	#NUM!	#VALUE!	0	#NUM!	#VALUE!	0	#NUM!	#VALUE!	0	#NUM!	#VALUE!
24	BICF2G630509203	15192503	0.3173	0.009331	0.1317	0.3173	0.49853	0.0154635	0.3173	0.49853	0.020199	0.3173	0.49853	0.174472	0.1317	0.880414	0.00946449
1	BICF2P822062	28086090	NA	NA	NA	0	#NUM!	#VALUE!	0	#NUM!	#VALUE!	0	#NUM!	#VALUE!	0	#NUM!	#VALUE!
25	BICF2G63095187	29298903	0.1271	0.04901	0.0251	0.1271	0.895854	0.00753023	0.1271	0.895854	0.0378641	0.1271	0.895854	0.0215265	0.04901	1.30972	0.00947292
1	BICF2P376291	111159002	0.1484	0.003314	0.3712	0.3712	0.430392	0.00851825	0.1484	0.828566	0.00423804	0.3712	0.430392	0.214773	0.3712	0.430392	0.00947296
25	BICF2P171975	24840072	0.008675	0.0136	0.09067	0.09067	1.04254	0.000833803	0.0136	1.86646	0.00118511	0.09067	1.04254	0.00640878	0.09067	1.04254	0.00949276
6	BICF2P1399691	28640185	0.4386	0.2905	0.004249	0.4386	0.357931	0.0199266	0.4386	0.357931	0.389925	0.4386	0.357931	0.0135769	0.2905	0.536854	0.00950095
6	BICF2S2294961	28624934	0.8309	0.2905	0.004249	0.8309	0.0804512	0.032375	0.8309	0.0804512	0.584468	0.8309	0.0804512	0.0234648	0.2905	0.536854	0.00950095
12	BICF2P14848	22814117	0.07145	0.03246	0.03808	0.07145	1.146	0.00476047	0.07145	1.146	0.0163891	0.07145	1.146	0.0187922	0.03808	1.4193	0.00951262
15	BICF2G630440285	20466195	0.5294	0.006114	NA	0.5294	0.276216	#VALUE!	0.5294	0.276216	0.0217936	0.5294	0.276216	#VALUE!	0.006114	2.21367	#VALUE!
15	BICF2G630440279	20471570	0.5294	0.006114	NA	0.5294	0.276216	#VALUE!	0.5294	0.276216	0.0217936	0.5294	0.276216	#VALUE!	0.006114	2.21367	#VALUE!
13	BICF2P832521	63704915	0.02372	0.003834	0.3226	0.3226	0.491336	0.00193332	0.02372	1.62489	0.000937188	0.3226	0.491336	0.0449389	0.3226	0.491336	0.00951778
12	BICF2P94675	64572726	0.2667	0.005444	0.2272	0.2667	0.573977	0.0135748	0.2667	0.573977	0.01094	0.2667	0.573977	0.230474	0.2272	0.643592	0.00951797
1	BICF2P235331	28198882	NA	NA	NA	0	#NUM!	#VALUE!	0	#NUM!	#VALUE!	0	#NUM!	#VALUE!	0	#NUM!	#VALUE!
25	BICF2P862614	23258426	0.178	0.02497	0.04955	0.178	0.74958	0.00988317	0.178	0.74958	0.0285172	0.178	0.74958	0.0505446	0.04955	1.30496	0.00952056
32	BICF2G630589579	26020617	0.4476	0.006161	NA	0.4476	0.34911	#VALUE!	0.4476	0.34911	0.0190096	0.4476	0.34911	#VALUE!	0.006161	2.21035	#VALUE!
38	BICF2P1157085	21861726	0.02794	0.00398	0.3113	0.3113	0.506821	0.00221616	0.02794	1.55377	0.0011236	0.3113	0.506821	0.0499658	0.3113	0.506821	0.00953201
1	BICF2P629544	14122331	0.9526	0.04379	0.02854	0.9526	0.0210894	0.0361949	0.9526	0.0210894	0.174237	0.9526	0.0210894	0.125197	0.04379	1.35863	0.0096042
19	BICF2G63044985	26398902	0.3849	0.009269	0.1349	0.3849	0.414652	0.0182003	0.3849	0.414652	0.0236743	0.3849	0.414652	0.205511	0.1349	0.869988	0.00960836
16	BICF2S23112103	37244535	0.4455	0.0154	0.08128	0.4455	0.351152	0.0203846	0.4455	0.351152	0.0410403	0.4455	0.351152	0.156371	0.08128	1.09002	0.00961721
1	BICF2P505720	28323825	NA	NA	NA	0	#NUM!	#VALUE!	0	#NUM!	#VALUE!	0	#NUM!	#VALUE!	0	#NUM!	#VALUE!
6	BICF2P1283892	31439964	0.01547	0.2194	0.005713	0.2194	0.658763	0.0013713	0.2194	0.658763	0.0226921	0.01547	1.81051	0.000913308	0.2194	0.658763	0.0096287
1	BICF2P633602	30984051	0.7919	0.006161	NA	0.7919	0.10133	#VALUE!	0.7919	0.10133	0.0308485	0.7919	0.10133	#VALUE!	0.006161	2.21035	#VALUE!
1	TIGRP2P18216	28368399	NA	NA	NA	0	#NUM!	#VALUE!	0	#NUM!	#VALUE!	0	#NUM!	#VALUE!	0	#NUM!	#VALUE!
4	BICF2P1089872	18979233	0.72	0.004615	0.272	0.72	0.142668	0.0294379	0.72	0.142668	0.0222858	0.72	0.142668	0.515149	0.272	0.565431	0.00964105
1	BICF2P609050	28388778	NA	NA	NA	0	#NUM!	#VALUE!	0	#NUM!	#VALUE!	0	#NUM!	#VALUE!	0	#NUM!	#VALUE!
39	BICF2P812397	9251544	0.4366	0.006163	NA	0.4366	0.359916	#VALUE!	0.4366	0.359916	0.0186145	0.4366	0.359916	#VALUE!	0.006163	2.21021	#VALUE!
4	BICF2P1209157	18980551	0.72	0.004615	0.272	0.72	0.142668	0.0294379	0.72	0.142668	0.0222858	0.72	0.142668	0.515149	0.272	0.565431	0.00964105
1	BICF2P784803	113580237	0.006958	0.003157	0.3978	0.3978	0.400335	0.000703283	0.006958	2.15752	0.000257578	0.3978	0.400335	0.0190699	0.3978	0.400335	0.00964489
1	BICF2P307158	28454774	NA	NA	NA	0	#NUM!	#VALUE!	0	#NUM!	#VALUE!	0	#NUM!	#VALUE!	0	#NUM!	#VALUE!
1	TIGRP2P18250	28463997	NA	NA	NA	0	#NUM!	#VALUE!	0	#NUM!	#VALUE!	0	#NUM!	#VALUE!	0	#NUM!	#VALUE!
6	BICF2P1022622	20009862	0.226	0.05709	0.02203	0.226	0.645892	0.0120816	0.226	0.645892	0.069032	0.226	0.645892	0.0313791	0.05709	1.24344	0.00965716
6	BICF2P843371	20010124	0.226	0.05709	0.02203	0.226	0.645892	0.0120816	0.226	0.645892	0.069032	0.226	0.645892	0.0313791	0.05709	1.24344	0.00965716
1	BICF2P513484	28500446	NA	NA	NA	0	#NUM!	#VALUE!	0	#NUM!	#VALUE!	0	#NUM!	#VALUE!	0	#NUM!	#VALUE!
4	BICF2P672920	23772205	0.1809	0.008688	0.145	0.1809	0.742561	0.0101536	0.1809	0.742561	0.0117177	0.1809	0.742561	0.121731	0.145	0.838632	0.00967097
4	BICF2P326701	50901413	0.02876	0.001679	0.7529	0.7529	0.123263	0.00230746	0.02876	1.54121	0.00052819	0.7529	0.123263	0.104642	0.7529	0.123263	0.00970007
5	BICF2S23356294	40297123	0.8111	0.2618	0.00483	0.8111	0.0909256	0.0323756	0.8111	0.0909256	0.541384	0.8111	0.0909256	0.0256301	0.2618	0.58203	0.00970257
5	BICF2P118278	40269836	0.2987	0.2392	0.005297	0.2987	0.524765	0.015109	0.2987	0.524765	0.259987	0.2987	0.524765	0.0117858	0.2392	0.621239	0.00971957
12	BICF2P1102795	37309724	0.1881	0.005688	0.2229	0.2229	0.65189	0.0105241	0.1881	0.725611	0.00838831	0.2229	0.65189	0.174914	0.2229	0.65189	0.00972499
1	BICF2P87891	108343331	0.2449	0.03804	0.03336	0.2449	0.611011	0.0129567	0.2449	0.611011	0.0528778	0.2449	0.611011	0.0474449	0.03804	1.41976	0.00973272
1	BICF2S23914759	28583975	NA	NA	NA	0	#NUM!	#VALUE!	0	#NUM!	#VALUE!	0	#NUM!	#VALUE!	0	#NUM!	#VALUE!
15	BICF2P143756	40597459	0.2641	0.005394	0.2356	0.2641	0.578232	0.0137592	0.2641	0.578232	0.0107609	0.2641	0.578232	0.235015	0.2356	0.627825	0.00974481
24	TIGRP2P317908	37983238	0.2889	0.6428	0.001979	0.6428	0.191924	0.0147677	0.6428	0.191924	0.498357	0.2889	0.539252	0.00484077	0.6428	0.191924	0.00975331
1	TIGRP2P18272	28616931	NA	NA	NA	0	#NUM!	#VALUE!	0	#NUM!	#VALUE!	0	#NUM!	#VALUE!	0	#NUM!	#VALUE!
1	BICF2P197847	28626127	NA	NA	NA	0	#NUM!	#VALUE!	0	#NUM!	#VALUE!	0	#NUM!	#VALUE!	0	#NUM!	#VALUE!
1	BICF2P482758	28646222	NA	NA	NA	0	#NUM!	#VALUE!	0	#NUM!	#VALUE!	0	#NUM!	#VALUE!	0	#NUM!	#VALUE!
33	BICF2P843794	8233396	0.12	0.01401	0.09121	0.12	0.920819	0.0074144	0.12	0.920819	0.0124211	0.12	0.920819	0.0603612	0.09121	1.03996	0.00979164
33	BICF2S23538814	8199899	0.1549	0.01401	0.09121	0.1549	0.809949	0.00908286	0.1549	0.809949	0.0154796	0.1549	0.809949	0.0743094	0.09121	1.03996	0.00979164
9	BICF2G630473454	57725671	0.2563	0.0148	0.08646	0.2563	0.591251	0.0135133	0.2563	0.591251	0.0249388	0.2563	0.591251	0.106577	0.08646	1.06318	0.00980333
6	BICF2G630577440	51789800	0.8736	0.2012	0.006367	0.8736	0.0586874	0.0345613	0.8736	0.0586874	0.481357	0.8736	0.0586874	0.0344399	0.2012	0.696372	0.00981288
25	BICF2P215198	42344894	0.2222	0.1085	0.01181	0.2222	0.653256	0.0120977	0.2222	0.653256	0.113918	0.2222	0.653256	0.0182197	0.1085	0.96457	0.00981517
33	TIGRP2P389043	25710521	0.01488	NA	NA	0.01488	1.8274	#VALUE!	0.01488	1.8274	#VALUE!	0.01488	1.8274	#VALUE!	0	#NUM!	#VALUE!
18	BICF2S23111092	31314217	0.2304	0.01026	0.1249	0.2304	0.637518	0.012447	0.2304	0.637518	0.0166595	0.2304	0.637518	0.130883	0.1249	0.903438	0.00981576
18	BICF2P720313	31280656	0.393	0.01026	0.1249	0.393	0.405607	0.0188483	0.393	0.405607	0.0262634	0.393	0.405607	0.197039	0.1249	0.903438	0.00981576
22	BICF2P1420277	32061390	0.7237	0.01149	0.1116	0.7237	0.140441	0.0300298	0.7237	0.140441	0.0481428	0.7237	0.140441	0.283987	0.1116	0.952336	0.00982116
20	BICF2P800294	48867002	0.7089	0.007843	0.1635	0.7089	0.149415	0.0295666	0.7089	0.149415	0.0344279	0.7089	0.149415	0.365679	0.1635	0.786482	0.00982147
30	BICF2S23419797	13508957	0.8426	0.2155	0.00596	0.8426	0.0743785	0.0337053	0.8426	0.0743785	0.491367	0.8426	0.0743785	0.0316076	0.2155	0.666553	0.00983511
8	BICF2P1048848	56822780	0.1682	0.005791	0.2219	0.2219	0.653843	0.00973776	0.1682	0.774174	0.00772813	0.2219	0.653843	0.160048	0.2219	0.653843	0.00983939
1	TIGRP2P18458	28860005	NA	NA	NA	0	#NUM!	#VALUE!	0	#NUM!	#VALUE!	0	#NUM!	#VALUE!	0	#NUM!	#VALUE!
26	BICF2P754746	31533638	0.7928	0.001363	0.9428	0.9428	0.0255804	0.0322131	0.7928	0.100836	0.00846126	0.9428	0.0255804	0.965024	0.9428	0.0255804	0.00983948
9	BICF2S2303613	48993247	0.2231	0.001558	0.8256	0.8256	0.0832303	0.0121725	0.2231	0.6515	0.00311596	0.8256	0.0832303	0.495803	0.8256	0.0832303	0.00984779
25	TIGRP2P329603	37490332	0.4878	0.1125	0.01144	0.4878	0.311758	0.022322	0.4878	0.311758	0.214168	0.4878	0.311758	0.0345344	0.1125	0.948847	0.00985255
13	BICF2P977887	12938337	0.4826	0.006272	NA	0.4826	0.316413	#VALUE!	0.4826	0.316413	0.0205834	0.4826	0.316413	#VALUE!	0.006272	2.20259	#VALUE!
8	TIGRP2P108884	21572845	0.01496	NA	NA	0.01496	1.82507	#VALUE!	0.01496	1.82507	#VALUE!	0.01496	1.82507	#VALUE!	0	#NUM!	#VALUE!
1	BICF2P969313	28938070	NA	NA	NA	0	#NUM!	#VALUE!	0	#NUM!	#VALUE!	0	#NUM!	#VALUE!	0	#NUM!	#VALUE!
22	BICF2G630319672	17402589	0.3329	0.01084	0.1195	0.3329	0.477686	0.0167194	0.3329	0.477686	0.0239051	0.3329	0.477686	0.168051	0.1195	0.922632	0.0099083
13	BICF2P1224076	7182266	0.8044	0.006272	NA	0.8044	0.0945279	#VALUE!	0.8044	0.0945279	0.0317309	0.8044	0.0945279	#VALUE!	0.006272	2.20259	#VALUE!
12	TIGRP2P163174	35792511	0.7123	0.005215	0.2488	0.7123	0.147337	0.0299375	0.7123	0.147337	0.0244998	0.7123	0.147337	0.483875	0.2488	0.60415	0.00992234
29	BICF2P1257817	44129870	0.8521	0.03915	0.03324	0.8521	0.0695094	0.0343246	0.8521	0.0695094	0.146796	0.8521	0.0695094	0.129271	0.03915	1.40727	0.00994795
39	BICF2P226204	23125259	0.8917	0.4012	0.003246	0.8917	0.0497812	0.0355289	0.8917	0.0497812	0.725489	0.8917	0.0497812	0.0198124	0.4012	0.396639	0.00995426
5	TIGRP2P76807	90424910	0.1277	0.08251	0.01582	0.1277	0.893809	0.00792418	0.1277	0.893809	0.0585084	0.1277	0.893809	0.0145547	0.08251	1.08349	0.00997427
15	BICF2P1291355	37417800	0.1471	0.003778	0.3456	0.3456	0.461426	0.00886853	0.1471	0.832387	0.00472116	0.3456	0.461426	0.202289	0.3456	0.461426	0.00997672
15	TIGRP2P199750	37458467	0.1471	0.003778	0.3456	0.3456	0.461426	0.00886853	0.1471	0.832387	0.00472116	0.3456	0.461426	0.202289	0.3456	0.461426	0.00997672
15	BICF2P398507	37493921	0.1471	0.003778	0.3456	0.3456	0.461426	0.00886853	0.1471	0.832387	0.00472116	0.3456	0.461426	0.202289	0.3456	0.461426	0.00997672
15	BICF2P458083	37501850	0.1471	0.003778	0.3456	0.3456	0.461426	0.00886853	0.1471	0.832387	0.00472116	0.3456	0.461426	0.202289	0.3456	0.461426	0.00997672
36	BICF2G630763730	10729711	0.01503	NA	NA	0.01503	1.82304	#VALUE!	0.01503	1.82304	#VALUE!	0.01503	1.82304	#VALUE!	0	#NUM!	#VALUE!
1	TIGRP2P18549	29098188	NA	NA	NA	0	#NUM!	#VALUE!	0	#NUM!	#VALUE!	0	#NUM!	#VALUE!	0	#NUM!	#VALUE!
15	BICF2P1401346	37523700	0.1471	0.003778	0.3456	0.3456	0.461426	0.00886853	0.1471	0.832387	0.00472116	0.3456	0.461426	0.202289	0.3456	0.461426	0.00997672
15	BICF2P275764	37533835	0.1471	0.003778	0.3456	0.3456	0.461426	0.00886853	0.1471	0.832387	0.00472116	0.3456	0.461426	0.202289	0.3456	0.461426	0.00997672
22	BICF2P1356022	34651750	0.1019	0.006397	NA	0.1019	0.991826	#VALUE!	0.1019	0.991826	0.00543366	0.1019	0.991826	#VALUE!	0.006397	2.19402	#VALUE!
15	BICF2P1427598	37548932	0.1471	0.003778	0.3456	0.3456	0.461426	0.00886853	0.1471	0.832387	0.00472116	0.3456	0.461426	0.202289	0.3456	0.461426	0.00997672
4	BICF2P1096413	35288781	0.8515	0.8811	0.001483	0.8811	0.0549748	0.0344115	0.8811	0.0549748	0.965835	0.8515	0.0698153	0.00969109	0.8811	0.0549748	0.00998332
8	BICF2P1080535	56815017	0.1682	0.006409	0.204	0.204	0.69037	0.00987174	0.1682	0.774174	0.00844355	0.204	0.69037	0.150024	0.204	0.69037	0.0099884
38	BICF2G63072970	17515047	0.1277	0.006876	0.1904	0.1904	0.720333	0.00794294	0.1277	0.893809	0.0070577	0.1904	0.720333	0.114682	0.1904	0.720333	0.01
2	BICF2G630673273	18623639	0.5362	0.004714	0.2787	0.5362	0.270673	0.0243727	0.5362	0.270673	0.0176442	0.5362	0.270673	0.433503	0.2787	0.554863	0.0100306
12	BICF2P800968	37453051	0.06021	0.006408	NA	0.06021	1.22033	#VALUE!	0.06021	1.22033	0.00341846	0.06021	1.22033	#VALUE!	0.006408	2.19328	#VALUE!
2	BICF2P87116	18659858	0.5362	0.004714	0.2787	0.5362	0.270673	0.0243727	0.5362	0.270673	0.0176442	0.5362	0.270673	0.433503	0.2787	0.554863	0.0100306
2	BICF2G630673251	18668826	0.5362	0.004714	0.2787	0.5362	0.270673	0.0243727	0.5362	0.270673	0.0176442	0.5362	0.270673	0.433503	0.2787	0.554863	0.0100306
7	BICF2P1349501	62820004	0.512	0.01514	0.08698	0.512	0.29073	0.0235721	0.512	0.29073	0.0454236	0.512	0.29073	0.183101	0.08698	1.06058	0.0100511
7	BICF2P872755	62827164	0.512	0.01514	0.08698	0.512	0.29073	0.0235721	0.512	0.29073	0.0454236	0.512	0.29073	0.183101	0.08698	1.06058	0.0100511
5	BICF2S23316443	3970728	0.3109	0.09597	0.01373	0.3109	0.507379	0.0160676	0.3109	0.507379	0.134625	0.3109	0.507379	0.0275604	0.09597	1.01786	0.0100563
5	BICF2S23630569	3888762	0.5851	0.09597	0.01373	0.5851	0.23277	0.0261027	0.5851	0.23277	0.217853	0.5851	0.23277	0.0467878	0.09597	1.01786	0.0100563
5	BICF2S23024940	3921483	0.5851	0.09597	0.01373	0.5851	0.23277	0.0261027	0.5851	0.23277	0.217853	0.5851	0.23277	0.0467878	0.09597	1.01786	0.0100563
5	BICF2S23027795	3956713	0.5851	0.09597	0.01373	0.5851	0.23277	0.0261027	0.5851	0.23277	0.217853	0.5851	0.23277	0.0467878	0.09597	1.01786	0.0100563
6	BICF2G630579438	49811933	0.4328	0.04978	0.02648	0.4328	0.363713	0.0207447	0.4328	0.363713	0.104226	0.4328	0.363713	0.0626759	0.04978	1.30295	0.0100597
6	BICF2G630579427	49819918	0.5984	0.04978	0.02648	0.5984	0.223008	0.0265592	0.5984	0.223008	0.134454	0.5984	0.223008	0.0815236	0.04978	1.30295	0.0100597
15	BICF2P778010	39492981	0.523	0.003822	0.3456	0.523	0.281498	0.0240127	0.523	0.281498	0.0144224	0.523	0.281498	0.489946	0.3456	0.461426	0.0100776
32	BICF2P479342	27612630	0.9764	0.003037	0.4351	0.9764	0.0103722	0.0384275	0.9764	0.0103722	0.0202258	0.9764	0.0103722	0.788514	0.4351	0.361411	0.010081
9	BICF2G630838177	41643223	0.3876	0.002384	0.5543	0.5543	0.256255	0.019095	0.3876	0.411616	0.00738007	0.5543	0.256255	0.545244	0.5543	0.256255	0.0100814
1	BICF2P715633	29378280	NA	NA	NA	0	#NUM!	#VALUE!	0	#NUM!	#VALUE!	0	#NUM!	#VALUE!	0	#NUM!	#VALUE!
25	BICF2P422060	24732542	0.005216	0.01003	0.1318	0.1318	0.880085	0.000575809	0.01003	1.9987	0.000568063	0.1318	0.880085	0.00569396	0.1318	0.880085	0.0100847
1	TIGRP2P18697	29394980	NA	NA	NA	0	#NUM!	#VALUE!	0	#NUM!	#VALUE!	0	#NUM!	#VALUE!	0	#NUM!	#VALUE!
1	BICF2P848519	29420845	0.6636	0.002127	0.622	0.6636	0.178094	0.0288001	0.6636	0.178094	0.0106752	0.6636	0.178094	0.778006	0.622	0.20621	0.0100916
6	BICF2G630576409	53042303	0.6377	0.1144	0.01157	0.6377	0.195384	0.0279565	0.6377	0.195384	0.263939	0.6377	0.195384	0.0435994	0.1144	0.941574	0.0100957
9	BICF2G630831588	27085898	NA	0.006409	NA	0.006409	2.19321	#VALUE!	0.006409	2.19321	#VALUE!	0	#NUM!	#VALUE!	0.006409	2.19321	#VALUE!
25	BICF2G63097169	31776190	0.3868	0.005577	0.2375	0.3868	0.412514	0.0190989	0.3868	0.412514	0.0154	0.3868	0.412514	0.311187	0.2375	0.624336	0.0101018
1	BICF2P384238	29451712	NA	NA	NA	0	#NUM!	#VALUE!	0	#NUM!	#VALUE!	0	#NUM!	#VALUE!	0	#NUM!	#VALUE!
1	BICF2P377158	29466715	NA	NA	NA	0	#NUM!	#VALUE!	0	#NUM!	#VALUE!	0	#NUM!	#VALUE!	0	#NUM!	#VALUE!
25	BICF2G63097205	31795279	0.3868	0.005577	0.2375	0.3868	0.412514	0.0190989	0.3868	0.412514	0.0154	0.3868	0.412514	0.311187	0.2375	0.624336	0.0101018
25	BICF2G63097219	31806187	0.415	0.005577	0.2375	0.415	0.381952	0.020161	0.415	0.381952	0.0163599	0.415	0.381952	0.326938	0.2375	0.624336	0.0101018
18	BICF2P388124	30951877	0.8323	0.0185	0.07176	0.8323	0.0797201	0.0342331	0.8323	0.0797201	0.0796599	0.8323	0.0797201	0.228033	0.07176	1.14412	0.0101219
1	BICF2P1193298	114953108	0.6992	0.0302	0.04399	0.6992	0.155399	0.0300517	0.6992	0.155399	0.102575	0.6992	0.155399	0.137845	0.04399	1.35665	0.0101281
20	BICF2G630233041	23610066	0.1256	0.003091	0.4298	0.4298	0.366734	0.00793074	0.1256	0.90101	0.00343735	0.4298	0.366734	0.211564	0.4298	0.366734	0.0101282
20	BICF2G630232922	23508017	0.654	0.003091	0.4298	0.654	0.184422	0.0285746	0.654	0.184422	0.0145628	0.654	0.184422	0.637815	0.4298	0.366734	0.0101282
2	BICF2G630673487	18004156	0.73	0.002812	0.4725	0.73	0.136677	0.0310457	0.73	0.136677	0.0147564	0.73	0.136677	0.712073	0.4725	0.325598	0.0101292
1	BICF2P179005	29606320	NA	NA	NA	0	#NUM!	#VALUE!	0	#NUM!	#VALUE!	0	#NUM!	#VALUE!	0	#NUM!	#VALUE!
1	BICF2P564434	29623507	NA	NA	NA	0	#NUM!	#VALUE!	0	#NUM!	#VALUE!	0	#NUM!	#VALUE!	0	#NUM!	#VALUE!
1	BICF2P383824	29627919	NA	NA	NA	0	#NUM!	#VALUE!	0	#NUM!	#VALUE!	0	#NUM!	#VALUE!	0	#NUM!	#VALUE!
25	TIGRP2P325214	16756138	0.9656	0.02522	0.05271	0.9656	0.0152027	0.0382814	0.9656	0.0152027	0.114825	0.9656	0.0152027	0.202465	0.05271	1.27811	0.0101337
1	BICF2P331490	114312717	0.1968	0.01258	0.1057	0.1968	0.705975	0.0113221	0.1968	0.705975	0.0173332	0.1968	0.705975	0.101361	0.1057	0.975925	0.0101361
39	BICF2G630538283	8356922	0.2553	0.006471	NA	0.2553	0.592949	#VALUE!	0.2553	0.592949	0.0122346	0.2553	0.592949	#VALUE!	0.006471	2.18903	#VALUE!
18	BICF2P89427	34764428	0.2564	0.01782	0.07464	0.2564	0.591082	0.0139319	0.2564	0.591082	0.0291891	0.2564	0.591082	0.0948482	0.07464	1.12703	0.0101386
9	BICF2P1075352	42707716	0.2619	0.01173	0.1134	0.2619	0.581865	0.0141652	0.2619	0.581865	0.0208453	0.2619	0.581865	0.134141	0.1134	0.945387	0.0101392
1	BICF2P1405357	29764668	NA	NA	NA	0	#NUM!	#VALUE!	0	#NUM!	#VALUE!	0	#NUM!	#VALUE!	0	#NUM!	#VALUE!
4	BICF2P484540	62998454	0.5974	0.07207	0.01848	0.5974	0.223735	0.0267339	0.5974	0.223735	0.178474	0.5974	0.223735	0.0607886	0.07207	1.14225	0.0101503
15	BICF2S23711220	57663105	0.2433	0.09224	0.01446	0.2433	0.613858	0.0134021	0.2433	0.613858	0.10765	0.2433	0.613858	0.0233949	0.09224	1.03508	0.0101631
1	BICF2P270493	29444774	0.2366	0.00251	0.5321	0.5321	0.274007	0.0131264	0.2366	0.625985	0.00500561	0.5321	0.274007	0.386788	0.5321	0.274007	0.0101749
1	BICF2P1145283	100597406	0.3982	0.1002	0.01334	0.3982	0.399899	0.0196681	0.3982	0.399899	0.168432	0.3982	0.399899	0.0331351	0.1002	0.999132	0.0101822
1	BICF2P363522	29822025	NA	NA	NA	0	#NUM!	#VALUE!	0	#NUM!	#VALUE!	0	#NUM!	#VALUE!	0	#NUM!	#VALUE!
18	TIGRP2P240269	18570636	0.3999	0.006486	NA	0.3999	0.398049	#VALUE!	0.3999	0.398049	0.0180386	0.3999	0.398049	#VALUE!	0.006486	2.18802	#VALUE!
2	G179F49S84	48105631	0.6209	0.003351	0.3989	0.6209	0.206978	0.0276025	0.6209	0.206978	0.0149287	0.6209	0.206978	0.593342	0.3989	0.399136	0.0101825
15	BICF2G630435614	28721752	0.4258	0.006486	NA	0.4258	0.370794	#VALUE!	0.4258	0.370794	0.0190336	0.4258	0.370794	#VALUE!	0.006486	2.18802	#VALUE!
25	BICF2S23239767	25727818	0.6307	0.031	0.04312	0.6307	0.200177	0.0279315	0.6307	0.200177	0.0964816	0.6307	0.200177	0.125228	0.04312	1.36532	0.0101825
15	BICF2S22912325	27669987	0.5951	0.006486	NA	0.5951	0.22541	#VALUE!	0.5951	0.22541	0.0253094	0.5951	0.22541	#VALUE!	0.006486	2.18802	#VALUE!
11	BICF2P332330	41367058	0.6917	0.006486	NA	0.6917	0.160082	#VALUE!	0.6917	0.160082	0.0287429	0.6917	0.160082	#VALUE!	0.006486	2.18802	#VALUE!
24	TIGRP2P322445	49669189	0.7032	0.006486	NA	0.7032	0.152921	#VALUE!	0.7032	0.152921	0.0291455	0.7032	0.152921	#VALUE!	0.006486	2.18802	#VALUE!
30	BICF2G630395351	41033781	0.07419	0.1049	0.01277	0.1049	0.979225	0.00523636	0.1049	0.979225	0.0455735	0.07419	1.12965	0.00754304	0.1049	0.979225	0.0102014
6	BICF2S23233792	25990248	0.1549	0.2719	0.004937	0.2719	0.565591	0.00944412	0.2719	0.565591	0.175515	0.1549	0.809949	0.0062525	0.2719	0.565591	0.0102199
37	BICF2G630134133	31767835	0.7548	0.006486	NA	0.7548	0.122168	#VALUE!	0.7548	0.122168	0.0309375	0.7548	0.122168	#VALUE!	0.006486	2.18802	#VALUE!
7	BICF2P1290410	79409946	0.4236	0.007558	0.1777	0.4236	0.373044	0.0207004	0.4236	0.373044	0.0215917	0.4236	0.373044	0.269979	0.1777	0.750313	0.0102244
31	BICF2G630742015	36736506	0.1505	0.006501	NA	0.1505	0.822464	#VALUE!	0.1505	0.822464	0.00775832	0.1505	0.822464	#VALUE!	0.006501	2.18702	#VALUE!
1	BICF2P18642	29960243	NA	NA	NA	0	#NUM!	#VALUE!	0	#NUM!	#VALUE!	0	#NUM!	#VALUE!	0	#NUM!	#VALUE!
1	TIGRP2P18833	29976479	NA	NA	NA	0	#NUM!	#VALUE!	0	#NUM!	#VALUE!	0	#NUM!	#VALUE!	0	#NUM!	#VALUE!
4	BICF2S23621319	70170855	NA	0.006501	NA	0.006501	2.18702	#VALUE!	0.006501	2.18702	#VALUE!	0	#NUM!	#VALUE!	0.006501	2.18702	#VALUE!
38	BICF2G63068646	22319050	0.7105	0.007086	0.1896	0.7105	0.148436	0.0306749	0.7105	0.148436	0.0316748	0.7105	0.148436	0.404755	0.1896	0.722162	0.0102274
13	BICF2G630745668	65047352	0.6688	0.008688	0.155	0.6688	0.174704	0.0293601	0.6688	0.174704	0.0357236	0.6688	0.174704	0.338629	0.155	0.809668	0.0102481
8	BICF2P1417101	4521970	0.5737	0.006501	NA	0.5737	0.241315	#VALUE!	0.5737	0.241315	0.0245836	0.5737	0.241315	#VALUE!	0.006501	2.18702	#VALUE!
8	BICF2P43074	4534606	0.5737	0.006501	NA	0.5737	0.241315	#VALUE!	0.5737	0.241315	0.0245836	0.5737	0.241315	#VALUE!	0.006501	2.18702	#VALUE!
8	BICF2P737061	4551284	0.5737	0.006501	NA	0.5737	0.241315	#VALUE!	0.5737	0.241315	0.0245836	0.5737	0.241315	#VALUE!	0.006501	2.18702	#VALUE!
1	BICF2P1326699	30021615	NA	NA	NA	0	#NUM!	#VALUE!	0	#NUM!	#VALUE!	0	#NUM!	#VALUE!	0	#NUM!	#VALUE!
[truncated: 167,011 more rows]
