# Supplementary material for: Risk-modeling of dog osteosarcoma genome scans shows individuals with Mendelian-level polygenic risk are common
Source: BMC Genomics. 2019 Mar 19;20:226. doi: 10.1186/s12864-019-5531-6 (PMC6425649; doi:10.1186/s12864-019-5531-6)
Supplement: Supplementary file 3 — Table S2. Risk modeling odds ratios calculated by Firth’s logistic regression. (XLSX 28 kb) [file 12864_2019_5531_MOESM3_ESM.xlsx]

## Sheet: Stepwise(General)
Odds Ratio Estimates and Profile-Likelihood Confidence Intervals
Chr	SNP	Effect	Estimate	95% Confidence Limits		Comments
1	BICF2P1225386	AA vs BB	2.68097	1.37174	5.34759
		AB vs BB	1.17786	0.725163	1.92308	ns
1	BICF2S23516022	AA vs BB	3.26797	1.45985	7.63359
		AB vs BB	1.23916	0.791766	1.94175	ns
5	BICF2P1194727	AA vs BB	2.00803	1.00503	4.08163
		AB vs BB	1.277	0.711	2.288	ns
7	BICF2P1090686	AA vs BB	2.83286	1.40845	5.78035
		AB vs BB	1.37552	0.809717	2.34742	ns
11	BICF2P133066	AA vs BB	6.53595	2.17391	22.7273
		AB vs BB	1.8018	1.05932	3.07692
13	BICF2S23118341	AA vs BB	5.053	1.607	17.979
		AB vs BB	1.923	1.131	3.324
14	BICF2P66597	AA vs BB	2.381	1.257	4.585
		AB vs BB	1.82	1.144	2.922
15	TIGRP2P200071	AA vs BB	2.42718	1.18064	5.07614
		AB vs BB	2.35849	1.34953	4.1841
16	BICF2G630813090	AA vs BB	2.88184	1.33156	6.36943
		AB vs BB	1.43678	0.877193	2.35849	ns
17	BICF2S23533459	. vs BB	1.58479	0.0672585	25	missing data category
		AA vs BB	9.6	0.918	221.647	quasi-complete separation
		AB vs BB	7.152	2.169	32.457
19	BICF2G63051809	AA vs BB	1.359	0.655	2.877	ns
		AB vs BB	1.70358	1.04493	2.7933
25	BICF2G63095567	AA vs BB	1.767	0.831	3.86	ns
		AB vs BB	3.059	1.964	4.839
26	BICF2S23712115	AA vs BB	1.317	0.47	3.862	ns
		AB vs BB	2.05339	1.34771	3.14465
36	BICF2P92014	AA vs BB	3.26797	1.70068	6.36943
		AB vs BB	1.8315	1.06952	3.15457

## Sheet: Stepwise(Greyhound)
Odds Ratio Estimates and Profile-Likelihood Confidence Intervals
Chr	SNP	Effect	Estimate	95% Confidence Limits		Comments
5	BICF2P1194727	AA vs BB	3.43643	0.382995	500	quasi-complete separation
		AB vs BB	1.06724	0.110583	125	quasi-complete separation
8	BICF2P1421479	AA vs BB	3.90625	0.0317945	55.5556	ns
		AB vs BB	5.87	2.13	19.193
11	BICF2P133066	AA vs BB	7.46269	2.30947	28.5714
		AB vs BB	2.91545	1.48368	5.88235
13	BICF2S23118341	AA vs BB	5.001	1.291	21.594
		AB vs BB	3.48	1.804	6.961
14	BICF2P66597	AA vs BB	4.282	1.296	15.869
		AB vs BB	2.222	1.17	4.31
15	BICF2G630418573	AA vs BB	11.9048	0.623053	>999.999	quasi-complete separation
		AB vs BB	2.52525	1.24069	5.26316
19	BICF2G63051809	AA vs BB	3.07692	0.693963	13.6986	ns
		AB vs BB	2.97619	1.55039	5.88235
25	BICF2G63095567	AA vs BB	1.12108	0.284091	4.34783	ns
		AB vs BB	2.704	1.358	5.578
25	TIGRP2P331221	. vs BB	1.6129	0.00528416	34.4828	missing data category
		AA vs BB	6.102	0.808	58.498	ns
		AB vs BB	3.144	1.554	6.639
26	BICF2S23712115	AA vs BB	2.044	0.42	13.097	ns
		AB vs BB	2.24215	1.16144	4.42478

## Sheet: Stepwise(Irish Wolfhound)
Odds Ratio Estimates and Profile-Likelihood Confidence Intervals
Chr	SNP	Effect	Estimate	95% Confidence Limits		Comments
1	BICF2P1225386	AA vs BB	3.086	0.707	15.385	ns
		AB vs BB	1.707	0.35	7.723	ns
18	BICF2P1466354	. vs BB	2.148	0.289	35.931	missing data category
		AA vs BB	6.311	1.855	25.239
		AB vs BB	3.22	1.406	7.784
32	BICF2G630590368	AA vs BB	1.145	0.297	5.115	ns
		AB vs BB	4.274	1.779	11.236
38	BICF2P1129874	AA vs BB	9.95	1.538	119.928	quasi-complete separation
		AB vs BB	35.528	4.241	538.162	quasi-complete separation

## Sheet: Stepwise(Rottweiler)
Odds Ratio Estimates and Profile-Likelihood Confidence Intervals
Chr	SNP	Effect	Estimate	95% Confidence Limits		Comments
1	BICF2P1225386	AA vs BB	19.815	4.32	117.846	quasi-complete separation
		AB vs BB	8.012	1.984	40.53
9	BICF2P1125643	. vs BB	49.176	2.408	>999.999	missing data category
		AA vs BB	16.323	3.223	112.55	quasi-complete separation
		AB vs BB	14.596	4.108	67.643
25	BICF2G63095567	AA vs BB	2.465	0.254	38.377	ns
		AB vs BB	9.591	2.042	66.511
26	BICF2S23712115	AA vs BB	37.037	0.868056	>999.999	quasi-complete separation
		AB vs BB	7.24638	2.15517	31.25
35	TIGRP2P407733	AA vs BB	13.467	2.393	105.559	quasi-complete separation
		AB vs BB	4.276	1.346	15.096
36	BICF2P92014	AA vs BB	13.5135	2.99401	83.3333
		AB vs BB	2.6178	0.794281	9.34579	ns

## Sheet: LASSO(General)
Odds Ratio Estimates and Profile-Likelihood Confidence Intervals
Chr	SNP	Effect	Estimate	95% Confidence Limits		Comments
		cohort GREY vs ROTT	3.207	0.592	17.929	ns
		cohort IWH vs ROTT	10.634	1.431	83.582
		sex female vs male	1.027	0.663	1.59	ns
1	BICF2P1225386	AA vs BB	3.257	1.458	7.519
		AB vs BB	1.414	0.805	2.513	ns
1	BICF2P1164085	AA vs BB	1.472	0.658	3.352	ns
		AB vs BB	1.13	0.629	2.041	ns
1	BICF2S23516022	AA vs BB	2.865	1.126	7.576
		AB vs BB	1.427	0.831	2.469	ns
1	BICF2P1115364	AA vs BB	1.678	0.811	3.508	ns
		AB vs BB	1.92	1.13	3.297
1	BICF2P1210630	AA vs BB	1.25	0.479	3.226	ns
		AB vs BB	1.404	0.795	2.488	ns
2	BICF2P411325	AA vs BB	1.445	0.609	3.484	ns
		AB vs BB	1.451	0.701	3.03	ns
3	TIGRP2P45171	. vs BB	2.183	.	.	missing data category
		AA vs BB	2.247	0.801	6.494	ns
		AB vs BB	1.404	0.859	2.304	ns
5	BICF2S23746532	AA vs BB	1.852	0.512	8.275	ns
		AB vs BB	1.959	1.08	3.589
5	BICF2P1194727	AA vs BB	1.242	0.523	2.959	ns
		AB vs BB	1.579	0.796	3.184	ns
7	BICF2P1090686	AA vs BB	2.217	0.959	5.236	ns
		AB vs BB	1.328	0.714	2.488	ns
8	BICF2P1421479	AA vs BB	1.999	0.662	6.329	ns
		AB vs BB	2.594	1.138	6.304
9	BICF2P1125643	AA vs BB	1.468	0.696	3.119	ns
		AB vs BB	1.58	0.838	3.028	ns
9	BICF2P341331	. vs BB	1.01	0.085	14.514	missing data category
		AA vs BB	1.424	0.741	2.759	ns
		AB vs BB	1.363	0.801	2.323	ns
11	BICF2P133066	AA vs BB	5.747	1.757	21.277
		AB vs BB	1.739	0.957	3.175	ns
13	BICF2S23118341	AA vs BB	4.741	1.359	18.749
		AB vs BB	1.845	1.005	3.448
14	BICF2P66597	AA vs BB	1.799	0.845	3.879	ns
		AB vs BB	1.395	0.812	2.411	ns
15	TIGRP2P200071	AA vs BB	3.067	1.253	7.752
		AB vs BB	2.538	1.287	5.102
15	BICF2G630418573	. vs BB	4.329	0.124	.	missing data category
		AA vs BB	1.425	0.464	4.425	ns
		AB vs BB	1.502	0.855	2.646	ns
16	TIGRP2P215623	. vs BB	4.785	0.16	.	missing data category
		AA vs BB	1.024	0.346	3.012	ns
		AB vs BB	1.332	0.616	2.924	ns
16	BICF2G630813090	AA vs BB	2.545	1.034	6.41
		AB vs BB	1.42	0.798	2.551	ns
17	BICF2S23533459	. vs BB	3.697	0.147	>999.999	missing data category
		AA vs BB	12.909	0.84	.	non-estimable
		AB vs BB	4.212	1.031	26.469
18	BICF2P1466354	. vs BB	1.483	0.045	>999.999	missing data category
		AA vs BB	2.556	1.289	5.176
		AB vs BB	1.947	1.137	3.379
19	BICF2G63051809	AA vs BB	1.106	0.37	3.332	ns
		AB vs BB	1.35	0.763	2.387	ns
21	TIGRP2P286750	AA vs BB	4.292	1.035	18.182
		AB vs BB	1.117	0.643	1.946	ns
25	BICF2S23637753	AA vs BB	1.908	0.916	4.016	ns
		AB vs BB	1.138	0.648	2	ns
25	BICF2S23325120	. vs BB	10.915	0.436	>999.999	missing data category
		AA vs BB	1.082	0.501	2.341	ns
		AB vs BB	1.223	0.709	2.112	ns
25	BICF2G63095567	AA vs BB	1.413	0.616	3.317	ns
		AB vs BB	2.558	1.558	4.261
25	TIGRP2P331221	. vs BB	1.073	0.068	43.942	missing data category
		AA vs BB	1.117	0.351	3.556	ns
		AB vs BB	1.531	0.937	2.523	ns
26	BICF2P841536	. vs BB	1.468	.	.	missing data category
		AA vs BB	2.152	1.012	4.718
		AB vs BB	1.633	0.977	2.757	ns
26	BICF2S23712115	AA vs BB	2.031	0.57	7.85	ns
		AB vs BB	2.283	1.429	3.69
32	BICF2G630590368	AA vs BB	1.117	0.448	2.747	ns
		AB vs BB	1.887	1.157	3.115
35	TIGRP2P407733	AA vs BB	1.711	0.719	4.215	ns
		AB vs BB	1.455	0.829	2.569	ns
36	BICF2P92014	AA vs BB	3.04	1.387	6.803
		AB vs BB	1.475	0.788	2.786	ns
38	BICF2P1129874	. vs BB	1.488	0.05	.	missing data category
		AA vs BB	1.812	0.879	3.774	ns
		AB vs BB	1.224	0.677	2.217	ns

## Sheet: LASSO(Greyhound)
Odds Ratio Estimates and Profile-Likelihood Confidence Intervals
Chr	SNP	Effect	Estimate	95% Confidence Limits		Comments
1	BICF2S23516022	AA vs BB	3.5971	0.5741	.	non-estimable
		AB vs BB	1.5974	0.8032	3.2154	ns
3	TIGRP2P45171	AA vs BB	2.3256	0.5105	11.4943	ns
		AB vs BB	1.3263	0.6246	2.8329	ns
5	BICF2P1194727	AA vs BB	5.3191	0.2835	>999.999	quasi-complete separation
		AB vs BB	2.0964	0.1071	>999.999	quasi-complete separation
7	BICF2P1090686	AA vs BB	2.4691	0.9276	6.8027	ns
		AB vs BB	1.3717	0.5981	3.1949	ns
8	BICF2P1421479	AA vs BB	1.8018	<0.001	43.4783	ns
		AB vs BB	4.886	1.643	17.83
11	BICF2P133066	AA vs BB	5.618	1.5221	23.8095
		AB vs BB	3.1056	1.5198	6.6225
13	BICF2S23118341	AA vs BB	5.228	1.134	26.274
		AB vs BB	2.249	1.114	4.687
14	BICF2P66597	AA vs BB	2.125	0.601	8.262	ns
		AB vs BB	1.679	0.827	3.446	ns
15	BICF2G630418573	AA vs BB	3.0864	0.1987	333.333	quasi-complete separation
		AB vs BB	2.0661	0.9901	4.386	ns
16	TIGRP2P215623	. vs BB	1.973	.	45.487	missing data category
		AA vs BB	2.402	.	65.683	non-estimable
		AB vs BB	2.3364	0.8299	6.9444	ns
16	BICF2G630813090	AA vs BB	2.5445	0.9234	7.2464	ns
		AB vs BB	1.4286	0.6443	3.1949	ns
19	BICF2G63051809	AA vs BB	1.8315	0.3788	9.0909	ns
		AB vs BB	2.6178	1.3004	5.4054
25	BICF2S23637753	AA vs BB	2.1231	0.6485	7.1942	ns
		AB vs BB	1.0428	0.4812	2.2321	ns
25	BICF2S23325120	AA vs BB	1.5198	0.5038	4.6729	ns
		AB vs BB	1.074	0.413	2.741	ns
25	BICF2G63095567	AA vs BB	1.9685	0.4055	10	ns
		AB vs BB	1.973	0.902	4.458	ns
25	TIGRP2P331221	. vs BB	1.4347	<0.001	55.5556	missing data category
		AA vs BB	2.787	0.309	34.46	ns
		AB vs BB	2.267	1.06	5.043
26	BICF2S23712115	AA vs BB	1.56	0.273	11.992	ns
		AB vs BB	2.1459	1.0787	4.3668

## Sheet: LASSO(Irish Wolfhound)
Odds Ratio Estimates and Profile-Likelihood Confidence Intervals
Chr	SNP	Effect	Estimate	95% Confidence Limits		Comments
1	BICF2P1225386	AA vs BB	1.19332	0.322165	4.23729
		AB vs BB	2.787	0.805	10.285	ns
5	BICF2S23746532	AA vs BB	1.51	0.389	6.127	ns
		AB vs BB	2.686	1.279	5.801
18	BICF2P1466354	. vs BB	1.0929	0.185322	6.66667	missing data category
		AA vs BB	4.157	1.384	13.654
		AB vs BB	2.519	1.166	5.589

## Sheet: LASSO(Rottweiler)
Odds Ratio Estimates and Profile-Likelihood Confidence Intervals
Chr	SNP	Effect	Estimate	95% Confidence Limits		Comments
1	BICF2P1164085	AA vs BB	28.313	1.322	>999.999	quasi-complete separation
		AB vs BB	2.666	0.612	16.41	ns
1	BICF2P1115364	AA vs BB	8.991	0.626	181.657	ns
		AB vs BB	9.681	0.741	280.799	ns
1	BICF2P1210630	AA vs BB	9.70874	0.716846	333.333	ns
		AB vs BB	4.329	0.73692	58.8235	ns
2	BICF2P411325	AA vs BB	>999.999	0.00836085	>999.999	ns
		AB vs BB	9.34579	1.77305	90.9091
9	BICF2P341331	. vs BB	12.095	0.214	>999.999	ns
		AA vs BB	5.808	0.352	156.706	ns
		AB vs BB	18.112	3.285	336.575	quasi-complete separation
15	TIGRP2P200071	AA vs BB	9.70874	0.314861	>999.999	ns
		AB vs BB	2.78552	0.59988	18.8679	ns
17	BICF2S23533459	AA vs BB	3.18471	.	142.857	non-estimable
		AB vs BB	3.966	0.281	.	non-estimable
21	TIGRP2P286750	AA vs BB	2.489	<0.001	379.094	ns
		AB vs BB	3.73134	0.753012	26.3158	ns
25	BICF2G63095567	AA vs BB	1.07066	.	22.7273	non-estimable
		AB vs BB	6.177	1.094	64.227
26	BICF2S23712115	AA vs BB	363.944	<0.001	>999.999	ns
		AB vs BB	13.6986	2.27273	250	quasi-complete separation
35	TIGRP2P407733	AA vs BB	3.577	0.293	66.771	ns
		AB vs BB	1.956	0.291	12.919	ns
36	BICF2P92014	AA vs BB	27.7778	3.69004	500	quasi-complete separation
		AB vs BB	1.66113	0.233372	12.5	ns
