# Supplementary material for: Risk-modeling of dog osteosarcoma genome scans shows individuals with Mendelian-level polygenic risk are common
Source: BMC Genomics. 2019 Mar 19;20:226. doi: 10.1186/s12864-019-5531-6 (PMC6425649; doi:10.1186/s12864-019-5531-6)
Supplement: Supplementary file 5 — Table S3. Updated and expanded annotation of canine osteosarcoma GWAS loci. Table S4. Gene list for biochemical pathway and transcription factor (TF) binding site analyses. Table S5. Full results of combined biochemical pathway and TF analyses of Table S4 genes (DAVID, Huang et al., PMID: 19033363; PMID: 19033363). Table S5-trim. Table S5 trimmed to only include categories associated with the 13 canine genes likely to be associated with germ line risk of osteosarcoma. (XLSX 214 kb) [file 12864_2019_5531_MOESM5_ESM.xlsx]

## Sheet: Suppl Tables Index
Supplementary Tables Index
S1. Intersection Union Testing GWAS p-values (individual set, MaxP and Fisher's Combined) (separate Excel file)
S2. Risk modeling odds ratios calculated by Firth's logistic regression (separate Excel file)
S3. Updated and expanded annotation of canine osteosarcoma GWAS loci
S4. Gene list for biochemical pathway and transcription factor (TF) binding site analyses
S5. Full results of combined biochemical pathway and TF analyses of Table S4 genes (DAVID, Huang et al., PMID: 19033363; PMID: 19033363)
S5-trim. Table S5 trimmed to only include categories associated with the 13 canine genes likely to be associated with germ line risk of osteosarcoma

## Sheet: Table S3
SNP ID1 (GWAS discovery breed)	Chr	Position CanFam2	Position CanFam3.1	Published gene annotation1	Selection region (Si/Di)2	Updated gene annotation (genes in interval bold; nearest genes underlined)	Risk modeling tier
BICF2P1225386 (Irish Wolfhound)	1	17742179	14732871	BCL2, RELCH (KIAA1468), PHLPP1, PIGN, RNF152, TNFRSF11A, ZCCHC2	Di Labrador Retriever	BCL2, PHLPP1, ZCCHC2, TNFRSF11A, RELCH (KIAA1468), PIGN, RNF152 (CDH20 is near)	1
BICF2P1164085 (Rottweiler)	1	29775073	26736172	EYA4, TCF21	No	EYA4, TCF21 (among several other genes in both directions, SGK1 lies 211kb downstream; MYB lies 1.03Mb downstream)
BICF2S23516022 (Greyhound)	1	112990983	110099720	CD3EAP, ERCC1, ERCC2, FOSB, PPP1R13L	No	FOSB, ERCC1, CD3EAP, PPP1R13L, ERCC2, KLC3	2
BICF2P1115364 (Rottweiler)	1	116524913	113616670	Many (35 genes)	No	GMFG, SAMD4B, PAF1, MED29, ZFP36, PLEKHG2, RPS16, SUPT5H, TIMM50, DLL3, SELENOV, EID2B, EID2, LGALS13, LGALS16, LGALS14, CLC, LEUTX, DYRK1B, FBL, FCGBP, PSMC4, ZNF546, ZNF780B, ZNF780A, MAP3K10, TTC9B, CNTD2, AKT2, C19orf47, PLD3, HIPK4, PRX, SERTAD1, SERTAD3, BLVRB, SPTBN4, SHKBP1, LTBP4, NUMBL, COQ8B, ITPKC, C19orf54, SNRPA, MIA, MIA-RAB4B, RAB4B-EGLN2, RAB4B, EGLN2, CYP2T1P, CYP2A6, CYP2A7, CY…
BICF2P1210630 (Rottweiler)	1	122048812	119136445	C19ORF40, CEP89, RHPN2	No	RHPN2, FAAP24, CEP89 (nearest other genes are GPATCH upstream and SLC7A9 downstream)
BICF2P411325 (Rottweiler)	2	19515571	16625410	KIAA1462	Si Irish Wolfhound	JCAD (KIAA1462), UFL1, SVIL, MTPAP, MAP3K8 (ZEB1 lies 1.06Mb downstream)
TIGRP2P45171 (Greyhound)	3	5564882	2679513	FER, MAN2A1, PJA2	Di Nova Scotia Duck Tolling Retriever	MAN2A1, PJA2, FER, FBXL17
BICF2S23746532 (Irish Wolfhound)	5	15264066	12259066	BLID	No	BLID; locus corresponds to human mir-100-let-7a-2-mir-125b-1 cluster host gene (MIR100HG), UBASH3B, SORL1 (another locus in this study implicates GRIK4, 614kb away)
BICF2P1194727 (Greyhound)	5	16085937	13080303	GRIK4	No	GRIK4, (closest others TECTA, TBCEL, ARHGEF12, TMEM136)	2
BICF2P1090686 (Greyhound)	7	64672328	61637591	CHST9	No	CHST9 (next uptream gene is CDH2, 677kb; next downstream is AQP4, ~200kb)	3
BICF2P1421479 (Greyhound)	8	35448126	32417101	OTX2 (50 kb)	No	OTX2, OTX2-AS1	2
BICF2P1125643 (Irish Wolfhound)	9	19623231	16493753	ABCA5, KCNJ16, KCNJ2, MAP2K6	No	ABCA5, MAP2K6, KCNJ16, KCNJ2	1
BICF2P341331 (Rottweiler)	9	47659782	44334747	BLMH, TMIGD1	No	BLMH, TMIGD1, CPD
BICF2P133066 (Greyhound)	11	44405676	41375800	None (variants near CDKN2A/B reported outside Table 1)*	No	MTAP, CDKN2A, CDKN2B, CDKN2B-AS1, DMRTA1 (all outside interval)	2
BICF2S23118341 (Greyhound)	13	14588716	11552088	None	Si Schipperke	ENSCAFG00000000749 (named EWSR1CR2 in this study)	2
BICF2P66597 (Greyhound)	14	49193217	46232592	BMPER	No	BMPER	2
TIGRP2P200071 (Rottweiler)	15	38987072	35976542	Many (15 genes)	No	NDUFA12, NR2C1, FGD6, VEZT, METAP2, USP44, PGAM1P5, NTN4, SNRPF, CCDC38, AMDHD1, HAL, LTA4H, ELK3, CDK17, CFAP54, NEDD1	3
BICF2G630418573 (Greyhound)	15	63780452	60763610	None	No	SMIM31, TMEM192, MARCH1, KLHL2	1
TIGRP2P215623 (Greyhound)	16	40896559	37939445	SGCZ	No	SGCZ, TUSC3
BICF2G630813090 (Greyhound)	16	43669044	40711294	MTMR7	No	MTMR7	3
BICF2S23533459 (Rottweiler)	17	14472761	11502032	None	Si Elkhound	DDX1 (NBAS, MYCNUT, MYCNOS, MYCN)	1
BICF2P1466354 (Irish Wolfhound)	18	4937944	1950425	C7orf72, COBL, DDC, FIGNL1, GRB10, IKZF1, VWC2, ZPBP	Si English Bulldog	VWC2, ZPBP, C7orf72, IKZF1, COBL, FIGNL1, DDC, GRB10	2
BICF2G63051809 (Greyhound)	19	34134931	31109850	EN1, MARCO	No	EN1, MARCO	2
TIGRP2P286750 (Rottweiler)	21	46283811	43093428	NELL1	No	NELL1 (FANCF 1.07Mb downstream)
BICF2S23637753 (Greyhound, Rottweiler and Irish Wolfhound)	25	19657946	16672073	*New locus from re-analysis of Karlsson et al. data1, this study	No	FGF9
BICF2S23325120 (Greyhound)	25	21912859	18930578	None	No	ATP12A, ENSCAFG00000030580, ENSCAFG00000028885, PTPN18, IMP4
BICF2G63095567 (Rottweiler)	25	29671618	26686591	XKR6	Si English Setter	MTMR9, XKR6	3
TIGRP2P331221 (Greyhound)	25	43485109	40485684	CCL20	No	SLC19A3, CCL20, DAW1	2
BICF2P841536 (Rottweiler)	26	3537143	535090	FBRSL1	No	FBRSL1 (among other genes in both directions, EP400 lies 300kb downstream)
BICF2S23712115 (Rottweiler)	26	32385934	29319347	ARVCF, C22orf25, COMT	No	TANGO2, ARVCF, COMT	1
BICF2G630590368 (Rottweiler)	32	25147661	22224738	EMCN (~60kb upstream candidate gene ENSCAFG00000010631)	Di Newfoundland	EMCN (ENSCAFG00000031054, DDIT4L)	3
TIGRP2P407733 (Rottweiler)	35	18338700	15329522	None	No	Nearest genes are MYLIP ~50kb upstream and GMPR 70kb downstream (JARID2 lies ~500kb upstream)	1
BICF2P92014 (Rottweiler)	36	29651125	26622943	None	No	NUP35 (DUSP19, NCKAP1)	1
BICF2P1129874 (Rottweiler)	38	11714169	8714413	FAM5C	No	BRINP3 (nearest other gene ENSCAFG00000028763, ~1Mb downstream)	1
1Karlsson et al. (PMID: 24330828) reported all loci included except *chr25:19.6Mb/FGF9, which was mapped in the present study
2Vaysse et al., PMID: 22022279
3Risk modeling effect size from this study arbitrarily ranked according to OR tiers: 1 (>9), 2 (3-7.5) and 3 (1.1-2.9); quasi-complete separation in bold

## Sheet: Table S4
Genes	Gene list	References
AQP4	germ line OS risk, this study (n=13)	Karlsson et al., PMID: 24330828
BMPER	germ line OS risk, this study (n=13)	Karlsson et al., PMID: 24330828
BRINP3	germ line OS risk, this study (n=13)	Karlsson et al., PMID: 24330828
CDKN2A (or CDKN2B or both)	germ line OS risk, this study (n=13)	Karlsson et al., PMID: 24330828
EWSR1 retrogene	germ line OS risk, this study (n=13)	Karlsson et al., PMID: 24330828
FBRSL1	germ line OS risk, this study (n=13)	Karlsson et al., PMID: 24330828
FGF9	germ line OS risk, this study (n=13)	This study
MARCO	germ line OS risk, this study (n=13)	Karlsson et al., PMID: 24330828
MTMR7	germ line OS risk, this study (n=13)	Karlsson et al., PMID: 24330828
MTMR9	germ line OS risk, this study (n=13)	Karlsson et al., PMID: 24330828
NELL1	germ line OS risk, this study (n=13)	Karlsson et al., PMID: 24330828
OTX2	germ line OS risk, this study (n=13)	Karlsson et al., PMID: 24330828
TANGO2	germ line OS risk, this study (n=13)	Karlsson et al., PMID: 24330828
GHR	germ line dog size (n=7)	See Rimbault et al. and refs. within, PMID: 24026177
HMGA2	germ line dog size (n=7)	See Rimbault et al. and refs. within, PMID: 24026177
IGF1	germ line dog size (n=7)	See Rimbault et al. and refs. within, PMID: 24026177
IGF1R	germ line dog size (n=7)	See Rimbault et al. and refs. within, PMID: 24026177
IGSF1	germ line dog size (n=7)	See Rimbault et al. and refs. within, PMID: 24026177
IRS4	germ line dog size (n=7)	See Rimbault et al. and refs. within, PMID: 24026177
SMAD2	germ line dog size (n=7)	See Rimbault et al. and refs. within, PMID: 24026177
B2M	most frequent somatically mutated (n=23)	Sakthikumar et al., PMID: 29724721
BCL6	most frequent somatically mutated (n=23)	Sakthikumar et al., PMID: 29724721
CDC73	most frequent somatically mutated (n=23)	Sakthikumar et al., PMID: 29724721
CKDN2B	most frequent somatically mutated (n=23)	Sakthikumar et al., PMID: 29724721
COL2A1	most frequent somatically mutated (n=23)	Sakthikumar et al., PMID: 29724721
CXCR4	most frequent somatically mutated (n=23)	Sakthikumar et al., PMID: 29724721
DLC1	most frequent somatically mutated (n=23)	Sakthikumar et al., PMID: 29724721
DLG2	most frequent somatically mutated (n=23)	Shao et al., PMID: 30093633
EDNRB	most frequent somatically mutated (n=23)	Sakthikumar et al., PMID: 29724721
FGFR2	most frequent somatically mutated (n=23)	Sakthikumar et al., PMID: 29724721
HIPK2	most frequent somatically mutated (n=23)	Sakthikumar et al., PMID: 29724721
HRAS	most frequent somatically mutated (n=23)	Sakthikumar et al., PMID: 29724721
IL2	most frequent somatically mutated (n=23)	Sakthikumar et al., PMID: 29724721
IL6ST	most frequent somatically mutated (n=23)	Sakthikumar et al., PMID: 29724721
KIT	most frequent somatically mutated (n=23)	Shao et al., PMID: 30093633
MAP2K2	most frequent somatically mutated (n=23)	Sakthikumar et al., PMID: 29724721
MDM2	most frequent somatically mutated (n=23)	Shao et al., PMID: 30093633
MYC	most frequent somatically mutated (n=23)	Shao et al., PMID: 30093633
PTEN	most frequent somatically mutated (n=23)	Sakthikumar et al., PMID: 29724721
PTEN	most frequent somatically mutated (n=23)	Sakthikumar et al., PMID: 29724721
RET	most frequent somatically mutated (n=23)	Sakthikumar et al., PMID: 29724721
RUNX2	most frequent somatically mutated (n=23)	Shao et al., PMID: 30093633
TP53	most frequent somatically mutated (n=23)	Sakthikumar et al., PMID: 29724721

## Sheet: Table S5
Category	Term	CDKN2A	AQP4	BMPER	BRINP3	EWSR1	FBRSL1	FGF9	MARCO	MTMR7	MTMR9	NELL1	OTX2	TANGO2	Count	%	PValue	Genes	List Total	Pop Hits	Pop Total	Fold Enrichment	Bonferroni	Benjamini	FDR
UCSC_TFBS	P53	Y	Y	Y	Y	Y	Y	Y	Y		Y	Y		Y	37	88.0952	1.0075e-05	FGFR2, DLC1, HRAS, FBRSL1, FGF9, NELL1, AQP4, CDC73, COL2A1, KIT, PTEN, B2M, MARCO, EDNRB, IGF1R, CDKN2A, CDKN2B, BCL6, MTMR9, BRINP3, RUNX2, MYC, DLG2, EWSR1, GHR, RET, MAP2K2, TP53, IGF1, SMAD2, HMGA2, BMPER, IGSF1, HIPK2, TANGO2, MDM2, IL2	42	11523	20726	1.58454	0.00177164	0.000590897	0.0123626
UCSC_TFBS	GATA1	Y	Y	Y	Y	Y	Y	Y		Y	Y	Y	Y		37	88.0952	0.00653355	FGFR2, DLC1, FBRSL1, IL6ST, FGF9, NELL1, AQP4, CDC73, COL2A1, KIT, PTEN, B2M, EDNRB, IGF1R, CDKN2A, CDKN2B, BCL6, MTMR9, BRINP3, RUNX2, MTMR7, MYC, DLG2, EWSR1, GHR, IRS4, RET, OTX2, TP53, IGF1, SMAD2, HMGA2, BMPER, IGSF1, HIPK2, MDM2, IL2	42	14489	20726	1.26017	0.684526	0.0181457	7.72878
UCSC_TFBS	FREAC7	Y	Y	Y	Y	Y	Y	Y		Y		Y	Y		30	71.4286	7.84117e-05	FGFR2, DLC1, FBRSL1, FGF9, IL6ST, NELL1, AQP4, CDC73, COL2A1, KIT, PTEN, EDNRB, IGF1R, CDKN2A, CDKN2B, BCL6, BRINP3, MTMR7, RUNX2, EWSR1, DLG2, GHR, IRS4, RET, OTX2, IGF1, HMGA2, BMPER, IGSF1, HIPK2	42	8359	20726	1.77106	0.0137062	0.00137915	0.0961784
UCSC_TFBS	NKX61	Y	Y	Y	Y	Y	Y	Y		Y		Y	Y		29	69.0476	2.08409e-05	FGFR2, DLC1, FBRSL1, FGF9, NELL1, AQP4, CDC73, COL2A1, PTEN, IGF1R, CDKN2A, CXCR4, BCL6, BRINP3, MYC, MTMR7, RUNX2, EWSR1, DLG2, GHR, IRS4, RET, OTX2, IGF1, SMAD2, HMGA2, BMPER, IGSF1, HIPK2	42	7383	20726	1.93835	0.00366131	0.000916587	0.0255713
UCSC_TFBS	ER	Y	Y	Y	Y	Y	Y	Y			Y	Y	Y		27	64.2857	0.00512782	DLC1, IRS4, FBRSL1, RET, HRAS, FGF9, NELL1, OTX2, AQP4, COL2A1, CDC73, HMGA2, PTEN, IGF1R, BMPER, CDKN2A, CDKN2B, IGSF1, HIPK2, MDM2, BCL6, MTMR9, BRINP3, RUNX2, DLG2, EWSR1, GHR	42	8764	20726	1.52029	0.595384	0.0157487	6.11378
UCSC_TFBS	NFAT	Y	Y	Y	Y	Y		Y	Y	Y	Y	Y	Y	Y	32	76.1905	6.97264e-08	FGFR2, DLC1, FGF9, IL6ST, NELL1, AQP4, CDC73, PTEN, MARCO, IGF1R, CDKN2A, CDKN2B, BCL6, MTMR9, BRINP3, MYC, MTMR7, RUNX2, EWSR1, DLG2, GHR, IRS4, RET, OTX2, IGF1, SMAD2, HMGA2, BMPER, IGSF1, HIPK2, TANGO2, IL2	42	7085	20726	2.22883	1.22718e-05	1.22718e-05	8.55629e-05
UCSC_TFBS	FOXJ2	Y	Y	Y	Y	Y		Y	Y	Y		Y	Y		33	78.5714	0.00250062	FGFR2, DLC1, FGF9, NELL1, AQP4, CDC73, COL2A1, KIT, PTEN, MARCO, EDNRB, IGF1R, CDKN2A, CDKN2B, CXCR4, BCL6, BRINP3, MTMR7, RUNX2, EWSR1, DLG2, GHR, IRS4, RET, OTX2, TP53, IGF1, SMAD2, HMGA2, BMPER, IGSF1, HIPK2, IL2	42	11548	20726	1.41018	0.356389	0.00974467	3.0257
UCSC_TFBS	HFH1	Y	Y	Y	Y	Y		Y		Y	Y	Y	Y		29	69.0476	4.26214e-05	FGFR2, DLC1, FGF9, IL6ST, NELL1, AQP4, CDC73, COL2A1, KIT, PTEN, EDNRB, IGF1R, CDKN2A, CDKN2B, BCL6, MTMR9, BRINP3, MTMR7, RUNX2, EWSR1, DLG2, GHR, IRS4, OTX2, IGF1, SMAD2, HMGA2, BMPER, HIPK2	42	7637	20726	1.87388	0.00747346	0.00124947	0.0522892
UCSC_TFBS	POU3F2	Y	Y	Y	Y	Y		Y		Y	Y	Y	Y		33	78.5714	0.000200885	FGFR2, DLC1, FGF9, NELL1, AQP4, CDC73, KIT, PTEN, EDNRB, IGF1R, CDKN2A, CDKN2B, CXCR4, BCL6, MTMR9, BRINP3, RUNX2, MYC, MTMR7, EWSR1, DLG2, GHR, IRS4, RET, MAP2K2, OTX2, IGF1, SMAD2, HMGA2, BMPER, HIPK2, MDM2, IL2	42	10338	20726	1.57523	0.0347415	0.0020778	0.246232
UCSC_TFBS	HNF3B	Y	Y	Y	Y	Y		Y		Y		Y	Y		26	61.9048	0.000314838	DLC1, IRS4, FGFR2, FGF9, NELL1, OTX2, AQP4, IGF1, SMAD2, HMGA2, PTEN, IGF1R, EDNRB, BMPER, CDKN2A, CDKN2B, IGSF1, HIPK2, BCL6, BRINP3, RUNX2, MTMR7, MYC, DLG2, EWSR1, GHR	42	6985	20726	1.83685	0.0539125	0.0029126	0.385661
UCSC_TFBS	CEBPA	Y	Y	Y	Y			Y		Y		Y			24	57.1429	5.54697e-06	DLC1, IRS4, FGFR2, RET, FGF9, NELL1, AQP4, IGF1, COL2A1, SMAD2, KIT, HMGA2, PTEN, IGF1R, EDNRB, BMPER, CDKN2A, HIPK2, BCL6, BRINP3, MTMR7, RUNX2, DLG2, GHR	42	4807	20726	2.46379	0.000975794	0.000488016	0.00680661
UCSC_TFBS	MYB	Y	Y	Y		Y		Y		Y	Y	Y	Y		27	64.2857	0.000588954	FGFR2, DLC1, FGF9, NELL1, AQP4, CDC73, COL2A1, IGF1R, CDKN2A, CDKN2B, CXCR4, BCL6, MTMR9, MYC, MTMR7, RUNX2, EWSR1, DLG2, GHR, RET, OTX2, IGF1, SMAD2, HMGA2, BMPER, IGSF1, HIPK2	42	7715	20726	1.72701	0.098492	0.00431095	0.720325
UP_KEYWORDS	Alternative splicing	Y	Y		Y	Y			Y	Y	Y	Y	Y	Y	33	78.5714	0.000414426	FGFR2, DLC1, HRAS, IL6ST, NELL1, AQP4, COL2A1, KIT, PTEN, MARCO, EDNRB, CDKN2A, CDKN2B, CXCR4, BCL6, MTMR9, BRINP3, MYC, MTMR7, RUNX2, EWSR1, DLG2, GHR, RET, OTX2, TP53, IGF1, SMAD2, HMGA2, IGSF1, HIPK2, TANGO2, MDM2	42	10587	20581	1.52742	0.0528531	0.00676465	0.482211
GAD_DISEASE_CLASS	NEUROLOGICAL	Y	Y		Y				Y	Y		Y	Y	Y	27	64.2857	3.69758e-09	FGFR2, DLC1, HRAS, NELL1, AQP4, COL2A1, PTEN, B2M, MARCO, EDNRB, IGF1R, CDKN2A, CDKN2B, BRINP3, MYC, MTMR7, RUNX2, DLG2, GHR, IRS4, RET, OTX2, TP53, IGF1, HMGA2, TANGO2, IL2	40	2890	12971	3.02956	6.65564e-08	6.65564e-08	2.72557e-06
UP_KEYWORDS	Phosphoprotein	Y	Y			Y	Y			Y	Y				28	66.6667	0.000744159	DLC1, IRS4, FGFR2, FBRSL1, RET, IL6ST, MAP2K2, TP53, AQP4, SMAD2, CDC73, KIT, HMGA2, PTEN, IGF1R, EDNRB, CDKN2A, CXCR4, HIPK2, MDM2, BCL6, MTMR9, RUNX2, MTMR7, MYC, DLG2, EWSR1, GHR	42	8246	20581	1.66392	0.0929169	0.00882638	0.864358
GAD_DISEASE_CLASS	PSYCH	Y	Y					Y					Y		16	38.0952	0.000343762	FGFR2, RET, HRAS, FGF9, OTX2, TP53, AQP4, IGF1, KIT, PTEN, IGF1R, CDKN2A, RUNX2, DLG2, GHR, IL2	40	1974	12971	2.62837	0.00616966	0.000687405	0.253117
GAD_DISEASE_CLASS	UNKNOWN	Y	Y												20	47.619	3.30803e-08	FGFR2, RET, HRAS, TP53, AQP4, IGF1, COL2A1, SMAD2, KIT, HMGA2, IGF1R, EDNRB, CDKN2A, CDKN2B, CXCR4, MDM2, RUNX2, DLG2, GHR, IL2	40	1613	12971	4.02077	5.95446e-07	1.98482e-07	2.43843e-05
UCSC_TFBS	MEF2	Y		Y	Y	Y	Y	Y		Y	Y	Y	Y	Y	37	88.0952	0.000459665	FGFR2, DLC1, FBRSL1, IL6ST, FGF9, NELL1, CDC73, COL2A1, KIT, PTEN, B2M, EDNRB, IGF1R, CDKN2A, CDKN2B, CXCR4, BCL6, MTMR9, BRINP3, RUNX2, MTMR7, MYC, DLG2, EWSR1, GHR, IRS4, RET, OTX2, IGF1, SMAD2, HMGA2, BMPER, IGSF1, HIPK2, TANGO2, MDM2, IL2	42	13131	20726	1.3905	0.0777322	0.0038459	0.562607
UCSC_TFBS	TCF11MAFG	Y		Y	Y	Y	Y	Y		Y	Y	Y	Y		27	64.2857	0.00846635	DLC1, IRS4, FBRSL1, IL6ST, FGF9, NELL1, OTX2, TP53, IGF1, COL2A1, KIT, HMGA2, PTEN, EDNRB, IGF1R, BMPER, CDKN2A, IGSF1, HIPK2, MDM2, MTMR9, BRINP3, RUNX2, MTMR7, DLG2, EWSR1, GHR	42	9047	20726	1.47274	0.77607	0.0202902	9.90765
UCSC_TFBS	SOX5	Y		Y	Y	Y		Y		Y		Y	Y	Y	29	69.0476	0.000197667	FGFR2, DLC1, FGF9, NELL1, CDC73, KIT, PTEN, EDNRB, IGF1R, CDKN2A, CXCR4, BCL6, BRINP3, MTMR7, RUNX2, EWSR1, DLG2, GHR, IRS4, RET, OTX2, TP53, IGF1, SMAD2, HMGA2, BMPER, IGSF1, TANGO2, HIPK2	42	8229	20726	1.73907	0.0341946	0.00217219	0.242292
GAD_DISEASE_CLASS	METABOLIC	Y		Y	Y			Y	Y	Y	Y	Y			32	76.1905	7.94243e-07	FGFR2, DLC1, HRAS, FGF9, IL6ST, NELL1, CDC73, COL2A1, KIT, PTEN, MARCO, EDNRB, IGF1R, CDKN2A, CDKN2B, CXCR4, BCL6, MTMR9, BRINP3, MTMR7, RUNX2, DLG2, GHR, IRS4, MAP2K2, TP53, IGF1, SMAD2, HMGA2, BMPER, HIPK2, IL2	40	5263	12971	1.97165	1.42963e-05	2.85927e-06	0.000585453
UCSC_TFBS	IK1	Y		Y	Y			Y	Y	Y		Y			24	57.1429	0.000234894	DLC1, FGFR2, RET, FGF9, IL6ST, NELL1, TP53, SMAD2, KIT, PTEN, MARCO, IGF1R, EDNRB, BMPER, CDKN2A, CDKN2B, IGSF1, CXCR4, BCL6, BRINP3, MYC, MTMR7, RUNX2, DLG2	42	5978	20726	1.98117	0.0405031	0.00229437	0.287863
UCSC_TFBS	IRF2	Y		Y	Y			Y		Y		Y	Y		27	64.2857	0.000109252	DLC1, IRS4, FGFR2, IL6ST, MAP2K2, FGF9, NELL1, OTX2, IGF1, COL2A1, KIT, HMGA2, PTEN, B2M, IGF1R, BMPER, CDKN2A, CDKN2B, CXCR4, IGSF1, HIPK2, BCL6, BRINP3, RUNX2, MTMR7, DLG2, GHR	42	7039	20726	1.89286	0.0190457	0.0017466	0.133983
GAD_DISEASE_CLASS	CARDIOVASCULAR	Y		Y	Y			Y				Y			24	57.1429	0.000712315	DLC1, FGFR2, IL6ST, FGF9, NELL1, TP53, IGF1, SMAD2, CDC73, KIT, HMGA2, IGF1R, EDNRB, BMPER, CDKN2A, CDKN2B, IGSF1, CXCR4, MDM2, BCL6, BRINP3, DLG2, GHR, IL2	40	4266	12971	1.82433	0.0127443	0.00116534	0.523874
UCSC_TFBS	MEIS1BHOXA9	Y		Y	Y				Y	Y		Y	Y		26	61.9048	0.0101937	DLC1, RET, IL6ST, NELL1, OTX2, IGF1, SMAD2, KIT, HMGA2, PTEN, B2M, MARCO, EDNRB, IGF1R, BMPER, CDKN2A, CDKN2B, CXCR4, IGSF1, HIPK2, BCL6, BRINP3, RUNX2, MTMR7, DLG2, GHR	42	8659	20726	1.48174	0.835245	0.022854	11.8148
GOTERM_BP_FAT	GO:0010468~regulation of gene expression	Y		Y		Y		Y				Y	Y		27	64.2857	1.24735e-07	FGFR2, HRAS, FGF9, NELL1, CDC73, COL2A1, KIT, PTEN, EDNRB, CDKN2A, CDKN2B, BCL6, MYC, RUNX2, EWSR1, RET, MAP2K2, OTX2, TP53, IGF1, SMAD2, HMGA2, BMPER, IGSF1, HIPK2, MDM2, IL2	40	4345	16650	2.58659	0.000355433	4.38883e-06	0.000223324
GOTERM_BP_FAT	GO:0006351~transcription, DNA-templated	Y		Y		Y		Y					Y		24	57.1429	4.65497e-07	FGFR2, HRAS, RET, FGF9, MAP2K2, OTX2, TP53, IGF1, SMAD2, CDC73, KIT, HMGA2, PTEN, EDNRB, BMPER, CDKN2A, CDKN2B, HIPK2, MDM2, BCL6, MYC, RUNX2, EWSR1, IL2	40	3605	16650	2.77115	0.00132579	1.27563e-05	0.000833416
GOTERM_BP_FAT	GO:0006355~regulation of transcription, DNA-templated	Y		Y		Y		Y					Y		25	59.5238	8.25821e-08	FGFR2, HRAS, RET, MAP2K2, FGF9, OTX2, TP53, IGF1, SMAD2, CDC73, KIT, HMGA2, PTEN, EDNRB, BMPER, CDKN2A, CDKN2B, IGSF1, HIPK2, MDM2, BCL6, RUNX2, MYC, EWSR1, IL2	40	3603	16650	2.88822	0.000235331	3.26887e-06	0.000147854
GOTERM_BP_FAT	GO:0010467~gene expression	Y		Y		Y		Y					Y		25	59.5238	0.000128937	FGFR2, HRAS, RET, MAP2K2, FGF9, OTX2, TP53, IGF1, SMAD2, CDC73, KIT, HMGA2, PTEN, EDNRB, BMPER, CDKN2A, CDKN2B, IGSF1, HIPK2, MDM2, BCL6, RUNX2, MYC, EWSR1, IL2	40	5306	16650	1.96122	0.307534	0.00167665	0.230596
GOTERM_BP_FAT	GO:0010556~regulation of macromolecule biosynthetic process	Y		Y		Y		Y					Y		26	61.9048	2.1151e-07	FGFR2, HRAS, RET, MAP2K2, FGF9, OTX2, TP53, IGF1, SMAD2, CDC73, KIT, HMGA2, PTEN, IGF1R, EDNRB, BMPER, CDKN2A, CDKN2B, IGSF1, HIPK2, MDM2, BCL6, RUNX2, MYC, EWSR1, IL2	40	4107	16650	2.63514	0.000602621	6.55219e-06	0.000378684
GOTERM_BP_FAT	GO:0016070~RNA metabolic process	Y		Y		Y		Y					Y		25	59.5238	1.17154e-05	FGFR2, HRAS, RET, MAP2K2, FGF9, OTX2, TP53, IGF1, SMAD2, CDC73, KIT, HMGA2, PTEN, EDNRB, BMPER, CDKN2A, CDKN2B, IGSF1, HIPK2, MDM2, BCL6, RUNX2, MYC, EWSR1, IL2	40	4648	16650	2.23887	0.0328378	0.000221095	0.020973
GOTERM_BP_FAT	GO:0018130~heterocycle biosynthetic process	Y		Y		Y		Y					Y		25	59.5238	4.37432e-06	FGFR2, HRAS, RET, MAP2K2, FGF9, OTX2, TP53, IGF1, SMAD2, CDC73, KIT, HMGA2, PTEN, EDNRB, BMPER, CDKN2A, CDKN2B, IGSF1, HIPK2, MDM2, BCL6, RUNX2, MYC, EWSR1, IL2	40	4411	16650	2.35916	0.0123894	9.44412e-05	0.00783143
GOTERM_BP_FAT	GO:0019219~regulation of nucleobase-containing compound metabolic process	Y		Y		Y		Y					Y		26	61.9048	2.08326e-07	FGFR2, HRAS, RET, MAP2K2, FGF9, OTX2, TP53, IGF1, SMAD2, CDC73, KIT, HMGA2, PTEN, IGF1R, EDNRB, BMPER, CDKN2A, CDKN2B, IGSF1, HIPK2, MDM2, BCL6, RUNX2, MYC, EWSR1, IL2	40	4104	16650	2.63706	0.000593552	6.59696e-06	0.000372983
GOTERM_BP_FAT	GO:0019438~aromatic compound biosynthetic process	Y		Y		Y		Y					Y		25	59.5238	4.6258e-06	FGFR2, HRAS, RET, MAP2K2, FGF9, OTX2, TP53, IGF1, SMAD2, CDC73, KIT, HMGA2, PTEN, EDNRB, BMPER, CDKN2A, CDKN2B, IGSF1, HIPK2, MDM2, BCL6, RUNX2, MYC, EWSR1, IL2	40	4424	16650	2.35223	0.013097	9.91196e-05	0.00828165
GOTERM_BP_FAT	GO:0032774~RNA biosynthetic process	Y		Y		Y		Y					Y		25	59.5238	4.11975e-07	FGFR2, HRAS, RET, MAP2K2, FGF9, OTX2, TP53, IGF1, SMAD2, CDC73, KIT, HMGA2, PTEN, EDNRB, BMPER, CDKN2A, CDKN2B, IGSF1, HIPK2, MDM2, BCL6, RUNX2, MYC, EWSR1, IL2	40	3905	16650	2.66485	0.00117344	1.13993e-05	0.000737592
GOTERM_BP_FAT	GO:0034645~cellular macromolecule biosynthetic process	Y		Y		Y		Y					Y		26	61.9048	1.16452e-05	FGFR2, HRAS, RET, MAP2K2, FGF9, OTX2, TP53, IGF1, SMAD2, CDC73, KIT, HMGA2, PTEN, IGF1R, EDNRB, BMPER, CDKN2A, CDKN2B, IGSF1, HIPK2, MDM2, BCL6, RUNX2, MYC, EWSR1, IL2	40	5012	16650	2.15932	0.0326444	0.000221236	0.0208474
GOTERM_BP_FAT	GO:0034654~nucleobase-containing compound biosynthetic process	Y		Y		Y		Y					Y		25	59.5238	3.45958e-06	FGFR2, HRAS, RET, MAP2K2, FGF9, OTX2, TP53, IGF1, SMAD2, CDC73, KIT, HMGA2, PTEN, EDNRB, BMPER, CDKN2A, CDKN2B, IGSF1, HIPK2, MDM2, BCL6, RUNX2, MYC, EWSR1, IL2	40	4357	16650	2.3884	0.00981137	7.58419e-05	0.0061938
GOTERM_BP_FAT	GO:0051171~regulation of nitrogen compound metabolic process	Y		Y		Y		Y					Y		26	61.9048	8.88191e-07	FGFR2, HRAS, RET, MAP2K2, FGF9, OTX2, TP53, IGF1, SMAD2, CDC73, KIT, HMGA2, PTEN, IGF1R, EDNRB, BMPER, CDKN2A, CDKN2B, IGSF1, HIPK2, MDM2, BCL6, RUNX2, MYC, EWSR1, IL2	40	4404	16650	2.45743	0.00252815	2.28047e-05	0.00159019
GOTERM_BP_FAT	GO:0051252~regulation of RNA metabolic process	Y		Y		Y		Y					Y		25	59.5238	1.96426e-07	FGFR2, HRAS, RET, MAP2K2, FGF9, OTX2, TP53, IGF1, SMAD2, CDC73, KIT, HMGA2, PTEN, EDNRB, BMPER, CDKN2A, CDKN2B, IGSF1, HIPK2, MDM2, BCL6, RUNX2, MYC, EWSR1, IL2	40	3762	16650	2.76615	0.000559657	6.3615e-06	0.000351678
GOTERM_BP_FAT	GO:0097659~nucleic acid-templated transcription	Y		Y		Y		Y					Y		25	59.5238	2.06015e-07	FGFR2, HRAS, RET, MAP2K2, FGF9, OTX2, TP53, IGF1, SMAD2, CDC73, KIT, HMGA2, PTEN, EDNRB, BMPER, CDKN2A, CDKN2B, IGSF1, HIPK2, MDM2, BCL6, RUNX2, MYC, EWSR1, IL2	40	3771	16650	2.75955	0.000586971	6.59709e-06	0.000368846
GOTERM_BP_FAT	GO:1903506~regulation of nucleic acid-templated transcription	Y		Y		Y		Y					Y		25	59.5238	9.33645e-08	FGFR2, HRAS, RET, MAP2K2, FGF9, OTX2, TP53, IGF1, SMAD2, CDC73, KIT, HMGA2, PTEN, EDNRB, BMPER, CDKN2A, CDKN2B, IGSF1, HIPK2, MDM2, BCL6, RUNX2, MYC, EWSR1, IL2	40	3625	16650	2.87069	0.000266053	3.59579e-06	0.000167158
GOTERM_BP_FAT	GO:2000112~regulation of cellular macromolecule biosynthetic process	Y		Y		Y		Y					Y		26	61.9048	1.16429e-07	FGFR2, HRAS, RET, MAP2K2, FGF9, OTX2, TP53, IGF1, SMAD2, CDC73, KIT, HMGA2, PTEN, IGF1R, EDNRB, BMPER, CDKN2A, CDKN2B, IGSF1, HIPK2, MDM2, BCL6, RUNX2, MYC, EWSR1, IL2	40	3991	16650	2.71173	0.000331768	4.20028e-06	0.000208453
GOTERM_BP_FAT	GO:2001141~regulation of RNA biosynthetic process	Y		Y		Y		Y					Y		25	59.5238	1.03726e-07	FGFR2, HRAS, RET, MAP2K2, FGF9, OTX2, TP53, IGF1, SMAD2, CDC73, KIT, HMGA2, PTEN, EDNRB, BMPER, CDKN2A, CDKN2B, IGSF1, HIPK2, MDM2, BCL6, RUNX2, MYC, EWSR1, IL2	40	3644	16650	2.85572	0.000295574	3.83919e-06	0.000185709
UCSC_TFBS	IRF1	Y		Y			Y		Y			Y			19	45.2381	0.000534001	IRS4, FBRSL1, NELL1, CDC73, HMGA2, PTEN, B2M, MARCO, IGF1R, EDNRB, BMPER, CDKN2A, CDKN2B, CXCR4, HIPK2, BCL6, RUNX2, DLG2, GHR	42	4212	20726	2.22603	0.0897256	0.00407902	0.653317
GOTERM_BP_FAT	GO:0048584~positive regulation of response to stimulus	Y		Y				Y	Y						24	57.1429	4.52509e-12	IRS4, FGFR2, HRAS, RET, FGF9, IL6ST, MAP2K2, TP53, IGF1, SMAD2, CDC73, KIT, HMGA2, PTEN, B2M, MARCO, BMPER, CDKN2A, CDKN2B, CXCR4, HIPK2, MYC, GHR, IL2	40	2030	16650	4.92118	1.28964e-08	5.86199e-10	8.10159e-09
UCSC_TFBS	ISRE	Y		Y				Y		Y		Y	Y	Y	26	61.9048	0.00107597	DLC1, IRS4, FGFR2, FGF9, IL6ST, NELL1, OTX2, IGF1, CDC73, KIT, HMGA2, PTEN, B2M, IGF1R, BMPER, CDKN2A, CDKN2B, CXCR4, HIPK2, TANGO2, MDM2, BCL6, RUNX2, MTMR7, DLG2, GHR	42	7505	20726	1.70958	0.172605	0.00609338	1.31237
GOTERM_BP_FAT	GO:0006464~cellular protein modification process	Y		Y				Y		Y		Y			28	66.6667	1.00264e-09	FGFR2, DLC1, HRAS, FGF9, IL6ST, NELL1, CDC73, KIT, PTEN, EDNRB, IGF1R, CDKN2A, CDKN2B, CXCR4, BCL6, MYC, MTMR7, GHR, RET, MAP2K2, TP53, IGF1, SMAD2, HMGA2, BMPER, HIPK2, MDM2, IL2	40	3818	16650	3.05265	2.85751e-06	6.07981e-08	1.79511e-06
GOTERM_BP_FAT	GO:0006793~phosphorus metabolic process	Y		Y				Y		Y		Y			26	61.9048	4.68371e-10	FGFR2, DLC1, HRAS, FGF9, IL6ST, NELL1, KIT, PTEN, EDNRB, IGF1R, CDKN2A, CDKN2B, CXCR4, MYC, MTMR7, DLG2, GHR, RET, MAP2K2, TP53, IGF1, SMAD2, HMGA2, BMPER, HIPK2, IL2	40	3089	16650	3.50356	1.33486e-06	3.03377e-08	8.38565e-07
GOTERM_BP_FAT	GO:0006796~phosphate-containing compound metabolic process	Y		Y				Y		Y		Y			26	61.9048	4.48692e-10	FGFR2, DLC1, HRAS, FGF9, IL6ST, NELL1, KIT, PTEN, EDNRB, IGF1R, CDKN2A, CDKN2B, CXCR4, MYC, MTMR7, DLG2, GHR, RET, MAP2K2, TP53, IGF1, SMAD2, HMGA2, BMPER, HIPK2, IL2	40	3083	16650	3.51038	1.27877e-06	2.97389e-08	8.03333e-07
GOTERM_BP_FAT	GO:0036211~protein modification process	Y		Y				Y		Y		Y			28	66.6667	1.00264e-09	FGFR2, DLC1, HRAS, FGF9, IL6ST, NELL1, CDC73, KIT, PTEN, EDNRB, IGF1R, CDKN2A, CDKN2B, CXCR4, BCL6, MYC, MTMR7, GHR, RET, MAP2K2, TP53, IGF1, SMAD2, HMGA2, BMPER, HIPK2, MDM2, IL2	40	3818	16650	3.05265	2.85751e-06	6.07981e-08	1.79511e-06
GOTERM_BP_FAT	GO:0009893~positive regulation of metabolic process	Y		Y				Y				Y	Y		29	69.0476	4.23889e-13	FGFR2, DLC1, HRAS, FGF9, IL6ST, NELL1, CDC73, KIT, PTEN, EDNRB, IGF1R, CDKN2A, CDKN2B, CXCR4, BCL6, MYC, RUNX2, GHR, RET, MAP2K2, OTX2, TP53, IGF1, SMAD2, HMGA2, BMPER, HIPK2, MDM2, IL2	40	3052	16650	3.95519	1.20807e-09	1.72581e-10	7.58915e-10
GOTERM_BP_FAT	GO:0010604~positive regulation of macromolecule metabolic process	Y		Y				Y				Y	Y		29	69.0476	7.61753e-14	FGFR2, DLC1, HRAS, FGF9, IL6ST, NELL1, CDC73, KIT, PTEN, EDNRB, IGF1R, CDKN2A, CDKN2B, CXCR4, BCL6, MYC, RUNX2, GHR, RET, MAP2K2, OTX2, TP53, IGF1, SMAD2, HMGA2, BMPER, HIPK2, MDM2, IL2	40	2856	16650	4.22663	2.1706e-10	7.23532e-11	1.36358e-10
GOTERM_BP_FAT	GO:0031325~positive regulation of cellular metabolic process	Y		Y				Y				Y	Y		29	69.0476	6.523e-14	FGFR2, DLC1, HRAS, FGF9, IL6ST, NELL1, CDC73, KIT, PTEN, EDNRB, IGF1R, CDKN2A, CDKN2B, CXCR4, BCL6, MYC, RUNX2, GHR, RET, MAP2K2, OTX2, TP53, IGF1, SMAD2, HMGA2, BMPER, HIPK2, MDM2, IL2	40	2839	16650	4.25194	1.86051e-10	9.30256e-11	1.16873e-10
GOTERM_BP_FAT	GO:0001932~regulation of protein phosphorylation	Y		Y				Y				Y			21	50	1.00616e-12	FGFR2, HRAS, RET, IL6ST, MAP2K2, FGF9, NELL1, TP53, IGF1, KIT, PTEN, IGF1R, EDNRB, BMPER, CDKN2A, CDKN2B, CXCR4, HIPK2, MYC, GHR, IL2	40	1300	16650	6.72404	2.86766e-09	2.20589e-10	1.80148e-09
GOTERM_BP_FAT	GO:0006468~protein phosphorylation	Y		Y				Y				Y			23	54.7619	7.18411e-12	FGFR2, HRAS, RET, IL6ST, MAP2K2, FGF9, NELL1, TP53, IGF1, SMAD2, KIT, HMGA2, PTEN, IGF1R, EDNRB, BMPER, CDKN2A, CDKN2B, CXCR4, HIPK2, MYC, GHR, IL2	40	1852	16650	5.16941	2.04748e-08	7.58326e-10	1.28624e-08
GOTERM_BP_FAT	GO:0008283~cell proliferation	Y		Y				Y				Y			24	57.1429	7.21564e-13	DLC1, FGFR2, HRAS, FGF9, IL6ST, NELL1, TP53, IGF1, SMAD2, CDC73, KIT, HMGA2, PTEN, IGF1R, EDNRB, BMPER, CDKN2A, CDKN2B, HIPK2, MDM2, BCL6, MYC, RUNX2, IL2	40	1861	16650	5.36808	2.05637e-09	1.86943e-10	1.29182e-09
GOTERM_BP_FAT	GO:0016310~phosphorylation	Y		Y				Y				Y			23	54.7619	2.85465e-10	FGFR2, HRAS, RET, IL6ST, MAP2K2, FGF9, NELL1, TP53, IGF1, SMAD2, KIT, HMGA2, PTEN, IGF1R, EDNRB, BMPER, CDKN2A, CDKN2B, CXCR4, HIPK2, MYC, GHR, IL2	40	2229	16650	4.29509	8.13575e-07	2.03394e-08	5.11093e-07
GOTERM_BP_FAT	GO:0019220~regulation of phosphate metabolic process	Y		Y				Y				Y			23	54.7619	4.20613e-13	DLC1, FGFR2, HRAS, RET, FGF9, MAP2K2, IL6ST, NELL1, TP53, IGF1, KIT, PTEN, IGF1R, EDNRB, BMPER, CDKN2A, CDKN2B, CXCR4, HIPK2, MYC, DLG2, GHR, IL2	40	1610	16650	5.94643	1.19889e-09	1.99815e-10	7.53153e-10
GOTERM_BP_FAT	GO:0031399~regulation of protein modification process	Y		Y				Y				Y			23	54.7619	8.2394e-13	DLC1, FGFR2, HRAS, RET, FGF9, IL6ST, MAP2K2, NELL1, TP53, IGF1, KIT, PTEN, IGF1R, EDNRB, BMPER, CDKN2A, CDKN2B, CXCR4, HIPK2, BCL6, MYC, GHR, IL2	40	1664	16650	5.75346	2.34811e-09	1.95675e-10	1.4751e-09
GOTERM_BP_FAT	GO:0031401~positive regulation of protein modification process	Y		Y				Y				Y			20	47.619	1.25261e-12	DLC1, FGFR2, HRAS, RET, IL6ST, MAP2K2, FGF9, NELL1, TP53, IGF1, KIT, PTEN, EDNRB, BMPER, CDKN2A, CXCR4, HIPK2, BCL6, GHR, IL2	40	1143	16650	7.28346	3.57009e-09	2.55007e-10	2.24275e-09
GOTERM_BP_FAT	GO:0032268~regulation of cellular protein metabolic process	Y		Y				Y				Y			25	59.5238	9.8603e-12	FGFR2, DLC1, HRAS, IL6ST, FGF9, NELL1, KIT, PTEN, EDNRB, IGF1R, CDKN2A, CDKN2B, CXCR4, BCL6, MYC, GHR, RET, MAP2K2, TP53, IGF1, SMAD2, BMPER, HIPK2, MDM2, IL2	40	2346	16650	4.43574	2.8102e-08	9.69033e-10	1.76538e-08
GOTERM_BP_FAT	GO:0032270~positive regulation of cellular protein metabolic process	Y		Y				Y				Y			22	52.381	4.27083e-13	DLC1, FGFR2, HRAS, RET, FGF9, IL6ST, MAP2K2, NELL1, TP53, IGF1, KIT, PTEN, EDNRB, BMPER, CDKN2A, CXCR4, HIPK2, MDM2, BCL6, MYC, GHR, IL2	40	1420	16650	6.44894	1.21724e-09	1.35249e-10	7.64677e-10
GOTERM_BP_FAT	GO:0042325~regulation of phosphorylation	Y		Y				Y				Y			21	50	3.6284e-12	FGFR2, HRAS, RET, IL6ST, MAP2K2, FGF9, NELL1, TP53, IGF1, KIT, PTEN, IGF1R, EDNRB, BMPER, CDKN2A, CDKN2B, CXCR4, HIPK2, MYC, GHR, IL2	40	1393	16650	6.27513	1.0341e-08	5.17051e-10	6.49629e-09
GOTERM_BP_FAT	GO:0051174~regulation of phosphorus metabolic process	Y		Y				Y				Y			23	54.7619	4.25873e-13	DLC1, FGFR2, HRAS, RET, FGF9, MAP2K2, IL6ST, NELL1, TP53, IGF1, KIT, PTEN, IGF1R, EDNRB, BMPER, CDKN2A, CDKN2B, CXCR4, HIPK2, MYC, DLG2, GHR, IL2	40	1611	16650	5.94274	1.21376e-09	1.5172e-10	7.6249e-10
GOTERM_BP_FAT	GO:0051246~regulation of protein metabolic process	Y		Y				Y				Y			25	59.5238	4.34185e-11	FGFR2, DLC1, HRAS, IL6ST, FGF9, NELL1, KIT, PTEN, EDNRB, IGF1R, CDKN2A, CDKN2B, CXCR4, BCL6, MYC, GHR, RET, MAP2K2, TP53, IGF1, SMAD2, BMPER, HIPK2, MDM2, IL2	40	2512	16650	4.14262	1.23743e-07	3.86696e-09	7.77359e-08
GOTERM_BP_FAT	GO:0051247~positive regulation of protein metabolic process	Y		Y				Y				Y			22	52.381	1.37963e-12	DLC1, FGFR2, HRAS, RET, FGF9, IL6ST, MAP2K2, NELL1, TP53, IGF1, KIT, PTEN, EDNRB, BMPER, CDKN2A, CXCR4, HIPK2, MDM2, BCL6, MYC, GHR, IL2	40	1508	16650	6.07261	3.93207e-09	2.62138e-10	2.47015e-09
GOTERM_BP_FAT	GO:0006357~regulation of transcription from RNA polymerase II promoter	Y		Y				Y					Y		19	45.2381	3.38191e-08	FGFR2, HRAS, FGF9, OTX2, TP53, IGF1, SMAD2, CDC73, HMGA2, EDNRB, BMPER, CDKN2A, CDKN2B, HIPK2, MDM2, BCL6, MYC, RUNX2, IL2	40	1835	16650	4.30995	9.63798e-05	1.37692e-06	6.05493e-05
GOTERM_BP_FAT	GO:0006366~transcription from RNA polymerase II promoter	Y		Y				Y					Y		19	45.2381	2.97387e-08	FGFR2, HRAS, FGF9, OTX2, TP53, IGF1, SMAD2, CDC73, HMGA2, EDNRB, BMPER, CDKN2A, CDKN2B, HIPK2, MDM2, BCL6, MYC, RUNX2, IL2	40	1820	16650	4.34547	8.47518e-05	1.22834e-06	5.32438e-05
GOTERM_BP_FAT	GO:0009966~regulation of signal transduction	Y		Y				Y					Y		29	69.0476	2.30814e-14	FGFR2, DLC1, HRAS, FGF9, IL6ST, CDC73, COL2A1, KIT, PTEN, IGF1R, CDKN2A, CDKN2B, CXCR4, BCL6, MYC, RUNX2, GHR, IRS4, RET, MAP2K2, OTX2, TP53, IGF1, SMAD2, HMGA2, BMPER, HIPK2, MDM2, IL2	40	2728	16650	4.42495	6.5814e-11	6.5814e-11	4.13447e-11
GOTERM_BP_FAT	GO:0010646~regulation of cell communication	Y		Y				Y					Y		29	69.0476	3.23025e-13	FGFR2, DLC1, HRAS, FGF9, IL6ST, CDC73, COL2A1, KIT, PTEN, IGF1R, CDKN2A, CDKN2B, CXCR4, BCL6, MYC, RUNX2, GHR, IRS4, RET, MAP2K2, OTX2, TP53, IGF1, SMAD2, HMGA2, BMPER, HIPK2, MDM2, IL2	40	3020	16650	3.9971	9.20763e-10	1.84153e-10	5.78426e-10
GOTERM_BP_FAT	GO:0023051~regulation of signaling	Y		Y				Y					Y		29	69.0476	4.93228e-13	FGFR2, DLC1, HRAS, FGF9, IL6ST, CDC73, COL2A1, KIT, PTEN, IGF1R, CDKN2A, CDKN2B, CXCR4, BCL6, MYC, RUNX2, GHR, IRS4, RET, MAP2K2, OTX2, TP53, IGF1, SMAD2, HMGA2, BMPER, HIPK2, MDM2, IL2	40	3070	16650	3.932	1.40583e-09	1.40583e-10	8.83149e-10
UP_KEYWORDS	Disease mutation	Y		Y				Y					Y		19	45.2381	5.29901e-07	FGFR2, HRAS, RET, MAP2K2, FGF9, OTX2, TP53, COL2A1, CDC73, KIT, PTEN, B2M, IGF1R, EDNRB, BMPER, CDKN2A, IGSF1, RUNX2, GHR	42	2550	20581	3.65116	6.94147e-05	3.47079e-05	0.000617936
GOTERM_BP_FAT	GO:0009967~positive regulation of signal transduction	Y		Y				Y							20	47.619	6.25153e-11	IRS4, FGFR2, HRAS, RET, IL6ST, MAP2K2, FGF9, TP53, IGF1, SMAD2, CDC73, KIT, PTEN, BMPER, CDKN2A, CDKN2B, CXCR4, HIPK2, GHR, IL2	40	1428	16650	5.82983	1.78168e-07	5.09052e-09	1.11926e-07
GOTERM_BP_FAT	GO:0010647~positive regulation of cell communication	Y		Y				Y							20	47.619	2.7216e-10	IRS4, FGFR2, HRAS, RET, IL6ST, MAP2K2, FGF9, TP53, IGF1, SMAD2, CDC73, KIT, PTEN, BMPER, CDKN2A, CDKN2B, CXCR4, HIPK2, GHR, IL2	40	1555	16650	5.3537	7.75656e-07	1.98886e-08	4.87272e-07
GOTERM_BP_FAT	GO:0023056~positive regulation of signaling	Y		Y				Y							20	47.619	2.97223e-10	IRS4, FGFR2, HRAS, RET, IL6ST, MAP2K2, FGF9, TP53, IGF1, SMAD2, CDC73, KIT, PTEN, BMPER, CDKN2A, CDKN2B, CXCR4, HIPK2, GHR, IL2	40	1563	16650	5.3263	8.47086e-07	2.01687e-08	5.32145e-07
GOTERM_BP_FAT	GO:0035556~intracellular signal transduction	Y		Y				Y							24	57.1429	1.17079e-09	DLC1, FGFR2, HRAS, RET, IL6ST, MAP2K2, FGF9, TP53, IGF1, SMAD2, KIT, HMGA2, PTEN, IGF1R, EDNRB, BMPER, CDKN2A, CXCR4, HIPK2, MDM2, BCL6, MYC, GHR, IL2	40	2657	16650	3.75988	3.33676e-06	6.95159e-08	2.09618e-06
GOTERM_BP_FAT	GO:1902531~regulation of intracellular signal transduction	Y		Y				Y							22	52.381	1.63511e-11	DLC1, FGFR2, HRAS, RET, IL6ST, MAP2K2, FGF9, TP53, IGF1, KIT, HMGA2, PTEN, IGF1R, BMPER, CDKN2A, CXCR4, HIPK2, MDM2, BCL6, MYC, GHR, IL2	40	1714	16650	5.34277	4.66008e-08	1.55336e-09	2.92749e-08
GOTERM_BP_FAT	GO:1902533~positive regulation of intracellular signal transduction	Y		Y				Y							15	35.7143	8.62479e-09	FGFR2, HRAS, IL6ST, MAP2K2, FGF9, TP53, IGF1, KIT, PTEN, CDKN2A, BMPER, CXCR4, HIPK2, GHR, IL2	40	915	16650	6.82377	2.45803e-05	3.96462e-07	1.54417e-05
GOTERM_BP_FAT	GO:0001775~cell activation	Y		Y											9	21.4286	0.00104493	CDKN2A, BMPER, IL6ST, IGF1, BCL6, KIT, RUNX2, IL2, B2M	40	910	16650	4.11676	0.949187	0.00988286	1.8544
GAD_DISEASE_CLASS	IMMUNE	Y			Y			Y	Y			Y			23	54.7619	6.80103e-06	DLC1, HRAS, FGF9, IL6ST, NELL1, TP53, IGF1, COL2A1, SMAD2, KIT, PTEN, B2M, MARCO, EDNRB, CDKN2A, CDKN2B, CXCR4, MDM2, BCL6, BRINP3, DLG2, GHR, IL2	40	2986	12971	2.49776	0.000122412	1.74883e-05	0.00501309
GOTERM_BP_FAT	GO:0051094~positive regulation of developmental process	Y			Y			Y				Y	Y		19	45.2381	7.00317e-12	FGFR2, RET, IL6ST, FGF9, NELL1, OTX2, IGF1, SMAD2, KIT, HMGA2, CDKN2A, CXCR4, HIPK2, BCL6, BRINP3, MYC, RUNX2, GHR, IL2	40	1089	16650	7.2624	1.99591e-08	7.98362e-10	1.25384e-08
GOTERM_BP_FAT	GO:2000026~regulation of multicellular organismal development	Y			Y			Y				Y	Y		23	54.7619	1.63307e-12	FGFR2, RET, FGF9, IL6ST, NELL1, OTX2, IGF1, SMAD2, CDC73, KIT, HMGA2, PTEN, B2M, EDNRB, CDKN2A, CXCR4, HIPK2, MDM2, BCL6, BRINP3, MYC, RUNX2, IL2	40	1721	16650	5.5629	4.65413e-09	2.73772e-10	2.92375e-09
GOTERM_BP_FAT	GO:0045595~regulation of cell differentiation	Y			Y			Y				Y			22	52.381	2.18144e-12	FGFR2, RET, FGF9, IL6ST, NELL1, IGF1, SMAD2, CDC73, KIT, HMGA2, PTEN, B2M, EDNRB, CDKN2A, CXCR4, MDM2, BCL6, BRINP3, MYC, RUNX2, GHR, IL2	40	1544	16650	5.93102	6.21721e-09	3.27222e-10	3.90569e-09
GAD_DISEASE_CLASS	AGING	Y			Y							Y			11	26.1905	0.000373635	EDNRB, IGF1R, CDKN2A, CDKN2B, NELL1, TP53, COL2A1, BRINP3, HMGA2, RUNX2, IL2	40	948	12971	3.76268	0.00670411	0.000672442	0.275087
GOTERM_BP_FAT	GO:0007049~cell cycle	Y			Y							Y			13	30.9524	0.000298737	FGFR2, HRAS, NELL1, TP53, IGF1, CDC73, HMGA2, PTEN, CDKN2A, CDKN2B, MDM2, BRINP3, MYC	40	1672	16650	3.23639	0.573237	0.00349809	0.533506
GOTERM_BP_FAT	GO:0045786~negative regulation of cell cycle	Y			Y							Y			11	26.1905	8.90493e-08	HRAS, CDKN2A, CDKN2B, NELL1, TP53, MDM2, CDC73, BRINP3, HMGA2, PTEN, MYC	40	470	16650	9.74202	0.000253758	3.47658e-06	0.000159433
GOTERM_BP_FAT	GO:0051726~regulation of cell cycle	Y			Y							Y			14	33.3333	1.73587e-07	FGFR2, HRAS, NELL1, TP53, IGF1, CDC73, HMGA2, PTEN, CDKN2A, CDKN2B, HIPK2, MDM2, BRINP3, MYC	40	976	16650	5.9708	0.000494602	5.75259e-06	0.000310788
GOTERM_BP_DIRECT	GO:0007050~cell cycle arrest	Y			Y										6	14.2857	1.77895e-05	HRAS, CDKN2A, CDKN2B, TP53, BRINP3, MYC	40	141	16792	17.8638	0.0157956	0.00144638	0.0277057
GOTERM_BP_FAT	GO:0000278~mitotic cell cycle	Y			Y										10	23.8095	0.000318249	HRAS, CDKN2A, CDKN2B, TP53, MDM2, IGF1, CDC73, BRINP3, HMGA2, PTEN	40	968	16650	4.3001	0.596329	0.00369583	0.568259
GOTERM_BP_FAT	GO:0007050~cell cycle arrest	Y			Y										8	19.0476	1.06835e-06	HRAS, CDKN2A, CDKN2B, TP53, MDM2, BRINP3, HMGA2, MYC	40	235	16650	14.1702	0.00304018	2.64762e-05	0.00191275
GOTERM_BP_FAT	GO:0007346~regulation of mitotic cell cycle	Y			Y										11	26.1905	1.33821e-07	HRAS, CDKN2A, CDKN2B, TP53, MDM2, IGF1, CDC73, BRINP3, HMGA2, PTEN, MYC	40	491	16650	9.32536	0.000381318	4.59506e-06	0.000239592
GOTERM_BP_FAT	GO:0022402~cell cycle process	Y			Y										11	26.1905	0.00088815	HRAS, CDKN2A, CDKN2B, TP53, MDM2, IGF1, CDC73, BRINP3, HMGA2, PTEN, MYC	40	1357	16650	3.37417	0.920528	0.00857645	1.57825
GOTERM_MF_DIRECT	GO:0005515~protein binding	Y				Y				Y	Y	Y	Y		33	78.5714	3.40939e-05	FGFR2, DLC1, HRAS, IL6ST, NELL1, CDC73, KIT, PTEN, B2M, EDNRB, IGF1R, CDKN2A, CDKN2B, CXCR4, BCL6, MTMR9, RUNX2, MYC, MTMR7, DLG2, EWSR1, GHR, IRS4, RET, MAP2K2, OTX2, TP53, IGF1, SMAD2, HMGA2, IGSF1, HIPK2, MDM2	39	8785	16881	1.62594	0.00645701	0.00323374	0.0423658
GOTERM_BP_FAT	GO:0050790~regulation of catalytic activity	Y						Y			Y	Y			23	54.7619	8.49759e-10	DLC1, FGFR2, HRAS, RET, FGF9, MAP2K2, NELL1, TP53, IGF1, KIT, PTEN, IGF1R, EDNRB, CDKN2A, CDKN2B, CXCR4, MDM2, BCL6, MTMR9, MYC, DLG2, GHR, IL2	40	2357	16650	4.06184	2.42181e-06	5.26481e-08	1.5214e-06
GOTERM_BP_FAT	GO:0065009~regulation of molecular function	Y						Y			Y	Y			27	64.2857	9.48908e-12	FGFR2, DLC1, HRAS, FGF9, NELL1, KIT, PTEN, B2M, EDNRB, IGF1R, CDKN2A, CDKN2B, CXCR4, BCL6, MTMR9, MYC, DLG2, GHR, RET, MAP2K2, TP53, IGF1, SMAD2, HMGA2, HIPK2, MDM2, IL2	40	2863	16650	3.92552	2.70439e-08	9.65852e-10	1.69891e-08
GAD_DISEASE_CLASS	CANCER	Y						Y				Y			27	64.2857	3.52679e-08	FGFR2, DLC1, HRAS, FGF9, IL6ST, NELL1, CDC73, KIT, PTEN, B2M, EDNRB, IGF1R, CDKN2A, CDKN2B, CXCR4, BCL6, MYC, GHR, IRS4, RET, MAP2K2, TP53, IGF1, SMAD2, HMGA2, MDM2, IL2	40	3197	12971	2.73864	6.34822e-07	1.58706e-07	2.59968e-05
GOTERM_BP_FAT	GO:0009892~negative regulation of metabolic process	Y						Y				Y			21	50	1.39775e-07	FGFR2, HRAS, FGF9, MAP2K2, NELL1, TP53, SMAD2, CDC73, HMGA2, PTEN, IGF1R, EDNRB, CDKN2A, CDKN2B, HIPK2, MDM2, BCL6, MYC, RUNX2, DLG2, IL2	40	2522	16650	3.466	0.00039828	4.74237e-06	0.000250252
GOTERM_BP_FAT	GO:0010605~negative regulation of macromolecule metabolic process	Y						Y				Y			20	47.619	2.22114e-07	FGFR2, HRAS, FGF9, MAP2K2, NELL1, TP53, SMAD2, CDC73, HMGA2, PTEN, IGF1R, EDNRB, CDKN2A, CDKN2B, HIPK2, MDM2, BCL6, MYC, RUNX2, IL2	40	2326	16650	3.57911	0.000632825	6.6634e-06	0.000397669
GOTERM_BP_FAT	GO:0031324~negative regulation of cellular metabolic process	Y						Y				Y			20	47.619	2.53045e-07	FGFR2, FGF9, MAP2K2, NELL1, TP53, SMAD2, CDC73, HMGA2, PTEN, IGF1R, EDNRB, CDKN2A, CDKN2B, HIPK2, MDM2, BCL6, MYC, RUNX2, DLG2, IL2	40	2345	16650	3.55011	0.000720918	7.35893e-06	0.000453047
GOTERM_BP_FAT	GO:0042127~regulation of cell proliferation	Y						Y				Y			23	54.7619	1.9856e-13	DLC1, FGFR2, HRAS, FGF9, IL6ST, NELL1, TP53, IGF1, SMAD2, CDC73, KIT, HMGA2, PTEN, IGF1R, EDNRB, CDKN2A, CDKN2B, HIPK2, MDM2, BCL6, MYC, RUNX2, IL2	40	1552	16650	6.16865	5.65747e-10	1.41437e-10	3.55405e-10
GOTERM_BP_FAT	GO:0043085~positive regulation of catalytic activity	Y						Y				Y			15	35.7143	5.97191e-06	DLC1, FGFR2, RET, HRAS, MAP2K2, FGF9, NELL1, IGF1, KIT, PTEN, CDKN2A, CXCR4, MYC, GHR, IL2	40	1559	16650	4.00497	0.016876	0.000122438	0.0106915
GOTERM_BP_FAT	GO:0044093~positive regulation of molecular function	Y						Y				Y			18	42.8571	2.38095e-07	DLC1, FGFR2, HRAS, RET, MAP2K2, FGF9, NELL1, IGF1, KIT, HMGA2, PTEN, B2M, CDKN2A, CXCR4, HIPK2, MYC, GHR, IL2	40	1840	16650	4.07201	0.000678341	6.99556e-06	0.000426282
GOTERM_MF_FAT	GO:0016301~kinase activity	Y						Y				Y			12	28.5714	8.75812e-06	FGFR2, IGF1R, RET, CDKN2A, CDKN2B, FGF9, MAP2K2, NELL1, HIPK2, KIT, HMGA2, DLG2	39	924	15478	5.15418	0.00278995	0.00278995	0.0118124
GOTERM_BP_FAT	GO:0010628~positive regulation of gene expression	Y						Y					Y		19	45.2381	9.41368e-09	FGFR2, HRAS, RET, MAP2K2, FGF9, OTX2, TP53, IGF1, SMAD2, CDC73, KIT, HMGA2, CDKN2A, CDKN2B, HIPK2, MDM2, MYC, RUNX2, IL2	40	1692	16650	4.6742	2.68286e-05	4.25857e-07	1.68541e-05
GAD_DISEASE_CLASS	OTHER	Y						Y							20	47.619	2.74998e-08	IRS4, FGFR2, HRAS, RET, FGF9, TP53, IGF1, COL2A1, KIT, PTEN, IGF1R, EDNRB, CDKN2A, CXCR4, MDM2, BCL6, MYC, DLG2, GHR, IL2	40	1595	12971	4.06614	4.94997e-07	2.47499e-07	2.02708e-05
GOTERM_BP_FAT	GO:0006913~nucleocytoplasmic transport	Y						Y							6	14.2857	0.00437593	CDKN2A, FGF9, TP53, MDM2, IGF1, BCL6	40	465	16650	5.37097	0.999996	0.0303161	7.55145
GOTERM_BP_FAT	GO:0009890~negative regulation of biosynthetic process	Y						Y							14	33.3333	2.18619e-05	FGFR2, MAP2K2, FGF9, TP53, CDC73, SMAD2, HMGA2, EDNRB, CDKN2A, HIPK2, MDM2, BCL6, MYC, RUNX2	40	1504	16650	3.87467	0.0604058	0.000370808	0.0391341
GOTERM_BP_FAT	GO:0010558~negative regulation of macromolecule biosynthetic process	Y						Y							14	33.3333	1.15897e-05	FGFR2, MAP2K2, FGF9, TP53, CDC73, SMAD2, HMGA2, EDNRB, CDKN2A, HIPK2, MDM2, BCL6, MYC, RUNX2	40	1418	16650	4.10966	0.0324913	0.000221659	0.020748
GOTERM_BP_FAT	GO:0010629~negative regulation of gene expression	Y						Y							15	35.7143	3.37166e-06	FGFR2, HRAS, MAP2K2, FGF9, TP53, CDC73, SMAD2, HMGA2, EDNRB, CDKN2A, HIPK2, MDM2, BCL6, MYC, RUNX2	40	1485	16650	4.20455	0.00956322	7.44874e-05	0.0060364
GOTERM_BP_FAT	GO:0018193~peptidyl-amino acid modification	Y						Y							15	35.7143	2.21018e-07	FGFR2, RET, IL6ST, MAP2K2, FGF9, TP53, IGF1, KIT, HMGA2, IGF1R, CDKN2A, HIPK2, MDM2, GHR, IL2	40	1185	16650	5.26899	0.000629702	6.70104e-06	0.000395706
GOTERM_BP_FAT	GO:0031327~negative regulation of cellular biosynthetic process	Y						Y							14	33.3333	1.83977e-05	FGFR2, MAP2K2, FGF9, TP53, CDC73, SMAD2, HMGA2, EDNRB, CDKN2A, HIPK2, MDM2, BCL6, MYC, RUNX2	40	1480	16650	3.9375	0.0510831	0.000323615	0.032934
GOTERM_BP_FAT	GO:0040007~growth	Y						Y							11	26.1905	4.1344e-05	FGFR2, CDKN2A, FGF9, TP53, IGF1, BCL6, SMAD2, HMGA2, PTEN, GHR, IL2	40	932	16650	4.91282	0.111155	0.000640191	0.0739959
GOTERM_BP_FAT	GO:0040008~regulation of growth	Y						Y							10	23.8095	1.5122e-05	FGFR2, CDKN2A, FGF9, TP53, IGF1, BCL6, HMGA2, PTEN, GHR, IL2	40	652	16650	6.3842	0.0421824	0.000269326	0.0270707
GOTERM_BP_FAT	GO:0045892~negative regulation of transcription, DNA-templated	Y						Y							13	30.9524	6.32921e-06	FGFR2, FGF9, TP53, CDC73, SMAD2, HMGA2, EDNRB, CDKN2A, HIPK2, MDM2, BCL6, MYC, RUNX2	40	1130	16650	4.78872	0.0178766	0.000127022	0.0113311
GOTERM_BP_FAT	GO:0045934~negative regulation of nucleobase-containing compound metabolic process	Y						Y							13	30.9524	4.43797e-05	FGFR2, FGF9, TP53, CDC73, SMAD2, HMGA2, EDNRB, CDKN2A, HIPK2, MDM2, BCL6, MYC, RUNX2	40	1371	16650	3.94694	0.118813	0.000679796	0.0794271
GOTERM_BP_FAT	GO:0051169~nuclear transport	Y						Y							6	14.2857	0.00470284	CDKN2A, FGF9, TP53, MDM2, IGF1, BCL6	40	473	16650	5.28013	0.999999	0.0320826	8.09343
GOTERM_BP_FAT	GO:0051172~negative regulation of nitrogen compound metabolic process	Y						Y							14	33.3333	2.21751e-05	FGFR2, MAP2K2, FGF9, TP53, CDC73, SMAD2, HMGA2, EDNRB, CDKN2A, HIPK2, MDM2, BCL6, MYC, RUNX2	40	1506	16650	3.86952	0.061244	0.000373893	0.0396946
GOTERM_BP_FAT	GO:0051253~negative regulation of RNA metabolic process	Y						Y							13	30.9524	1.62974e-05	FGFR2, FGF9, TP53, CDC73, SMAD2, HMGA2, EDNRB, CDKN2A, HIPK2, MDM2, BCL6, MYC, RUNX2	40	1240	16650	4.36391	0.0453857	0.000288455	0.0291746
GOTERM_BP_FAT	GO:0051301~cell division	Y						Y							7	16.6667	0.00204241	FGFR2, CDKN2A, FGF9, CDC73, KIT, HMGA2, MYC	40	575	16650	5.06739	0.997053	0.0166995	3.59427
GOTERM_BP_FAT	GO:0051336~regulation of hydrolase activity	Y						Y							13	30.9524	3.46201e-05	FGFR2, DLC1, HRAS, RET, CDKN2A, FGF9, TP53, MDM2, BCL6, KIT, MYC, DLG2, IL2	40	1337	16650	4.04731	0.0939576	0.000554167	0.0619653
GOTERM_BP_FAT	GO:0051345~positive regulation of hydrolase activity	Y						Y							9	21.4286	0.00109809	FGFR2, DLC1, HRAS, RET, CDKN2A, FGF9, KIT, MYC, IL2	40	917	16650	4.08533	0.956338	0.010214	1.94787
GOTERM_BP_FAT	GO:1902679~negative regulation of RNA biosynthetic process	Y						Y							13	30.9524	1.11142e-05	FGFR2, FGF9, TP53, CDC73, SMAD2, HMGA2, EDNRB, CDKN2A, HIPK2, MDM2, BCL6, MYC, RUNX2	40	1194	16650	4.53204	0.0311794	0.000214003	0.0198969
GOTERM_BP_FAT	GO:1903507~negative regulation of nucleic acid-templated transcription	Y						Y							13	30.9524	9.60468e-06	FGFR2, FGF9, TP53, CDC73, SMAD2, HMGA2, EDNRB, CDKN2A, HIPK2, MDM2, BCL6, MYC, RUNX2	40	1177	16650	4.59749	0.0270022	0.000187472	0.0171947
GOTERM_BP_FAT	GO:2000113~negative regulation of cellular macromolecule biosynthetic process	Y						Y							14	33.3333	5.47578e-06	FGFR2, MAP2K2, FGF9, TP53, CDC73, SMAD2, HMGA2, EDNRB, CDKN2A, HIPK2, MDM2, BCL6, MYC, RUNX2	40	1324	16650	4.40144	0.0154849	0.000114743	0.0098033
KEGG_PATHWAY	hsa05200:Pathways in cancer	Y						Y							17	40.4762	6.21204e-13	FGFR2, RET, HRAS, MAP2K2, FGF9, TP53, IGF1, SMAD2, KIT, PTEN, IGF1R, EDNRB, CDKN2A, CDKN2B, CXCR4, MDM2, MYC	31	393	6910	9.64212	7.08134e-11	7.08134e-11	7.06435e-10
KEGG_PATHWAY	hsa05218:Melanoma	Y						Y							9	21.4286	4.05393e-10	IGF1R, HRAS, CDKN2A, FGF9, MAP2K2, TP53, MDM2, IGF1, PTEN	31	71	6910	28.2553	4.62148e-08	2.31074e-08	4.61039e-07
GOTERM_BP_FAT	GO:0002682~regulation of immune system process	Y							Y						13	30.9524	4.66637e-05	HRAS, IL6ST, IGF1, CDC73, COL2A1, KIT, PTEN, B2M, MARCO, CDKN2A, BCL6, MYC, IL2	40	1378	16650	3.92689	0.12453	0.000707169	0.0835132
GOTERM_BP_FAT	GO:0080134~regulation of response to stress	Y							Y						15	35.7143	5.95384e-07	HRAS, IL6ST, MAP2K2, HMGA2, PTEN, B2M, MARCO, IGF1R, EDNRB, CDKN2A, HIPK2, MDM2, BCL6, MYC, IL2	40	1285	16650	4.85895	0.00169541	1.60079e-05	0.00106596
GOTERM_BP_FAT	GO:0000079~regulation of cyclin-dependent protein serine/threonine kinase activity	Y										Y			4	9.52381	0.00125181	CDKN2A, CDKN2B, NELL1, PTEN	40	91	16650	18.2967	0.971841	0.0111983	2.21767
GOTERM_BP_FAT	GO:0001933~negative regulation of protein phosphorylation	Y										Y			7	16.6667	0.00028085	IGF1R, CDKN2A, CDKN2B, NELL1, PTEN, MYC, IL2	40	393	16650	7.41412	0.550911	0.00334391	0.501638
GOTERM_BP_FAT	GO:0006469~negative regulation of protein kinase activity	Y										Y			5	11.9048	0.00222684	IGF1R, CDKN2A, CDKN2B, NELL1, PTEN	40	237	16650	8.78165	0.998259	0.0177382	3.91275
GOTERM_BP_FAT	GO:0008285~negative regulation of cell proliferation	Y										Y			13	30.9524	1.71162e-08	DLC1, FGFR2, HRAS, NELL1, TP53, CDC73, SMAD2, PTEN, CDKN2A, CDKN2B, BCL6, MYC, IL2	40	651	16650	8.31221	4.87801e-05	7.50481e-07	3.06447e-05
GOTERM_BP_FAT	GO:0009894~regulation of catabolic process	Y										Y			6	14.2857	0.00639307	CDKN2A, NELL1, MDM2, IGF1, PTEN, MYC	40	509	16650	4.90668	1	0.0404216	10.8481
GOTERM_BP_FAT	GO:0010563~negative regulation of phosphorus metabolic process	Y										Y			9	21.4286	3.10251e-05	EDNRB, IGF1R, CDKN2A, CDKN2B, NELL1, PTEN, MYC, DLG2, IL2	40	544	16650	6.88649	0.0846263	0.000505146	0.0555324
GOTERM_BP_FAT	GO:0030162~regulation of proteolysis	Y										Y			7	16.6667	0.00569537	DLC1, RET, CDKN2A, NELL1, MDM2, PTEN, MYC	40	708	16650	4.11547	1	0.0370641	9.72057
GOTERM_BP_FAT	GO:0031329~regulation of cellular catabolic process	Y										Y			6	14.2857	0.00177154	CDKN2A, NELL1, MDM2, IGF1, PTEN, MYC	40	377	16650	6.62467	0.993612	0.0149273	3.1247
GOTERM_BP_FAT	GO:0031400~negative regulation of protein modification process	Y										Y			7	16.6667	0.00209668	IGF1R, CDKN2A, CDKN2B, NELL1, PTEN, MYC, IL2	40	578	16650	5.04109	0.997476	0.0168978	3.68807
GOTERM_BP_FAT	GO:0032269~negative regulation of cellular protein metabolic process	Y										Y			11	26.1905	7.00997e-05	EDNRB, IGF1R, CDKN2A, CDKN2B, MAP2K2, NELL1, MDM2, SMAD2, PTEN, MYC, IL2	40	992	16650	4.61568	0.181098	0.00101882	0.125431
GOTERM_BP_FAT	GO:0033673~negative regulation of kinase activity	Y										Y			5	11.9048	0.00286035	IGF1R, CDKN2A, CDKN2B, NELL1, PTEN	40	254	16650	8.1939	0.999715	0.0216488	4.99918
GOTERM_BP_FAT	GO:0042326~negative regulation of phosphorylation	Y										Y			7	16.6667	0.000442744	IGF1R, CDKN2A, CDKN2B, NELL1, PTEN, MYC, IL2	40	428	16650	6.80783	0.716941	0.00476927	0.789723
GOTERM_BP_FAT	GO:0043086~negative regulation of catalytic activity	Y										Y			10	23.8095	0.000108437	EDNRB, IGF1R, HRAS, CDKN2A, CDKN2B, NELL1, TP53, MDM2, PTEN, DLG2	40	839	16650	4.96126	0.265865	0.00144318	0.193967
GOTERM_BP_FAT	GO:0043549~regulation of kinase activity	Y										Y			11	26.1905	9.68912e-06	IGF1R, HRAS, CDKN2A, CDKN2B, CXCR4, MAP2K2, NELL1, IGF1, KIT, PTEN, GHR	40	788	16650	5.8106	0.0272363	0.000187834	0.0173458
GOTERM_BP_FAT	GO:0044092~negative regulation of molecular function	Y										Y			12	28.5714	2.99102e-05	EDNRB, IGF1R, HRAS, CDKN2A, CDKN2B, NELL1, TP53, MDM2, HMGA2, PTEN, DLG2, B2M	40	1100	16650	4.54091	0.0817129	0.000489795	0.0535372
GOTERM_BP_FAT	GO:0045736~negative regulation of cyclin-dependent protein serine/threonine kinase activity	Y										Y			3	7.14286	0.00238156	CDKN2A, NELL1, PTEN	40	31	16650	40.2823	0.998881	0.0186994	4.17916
GOTERM_BP_FAT	GO:0045787~positive regulation of cell cycle	Y										Y			8	19.0476	1.19714e-05	FGFR2, CDKN2A, NELL1, TP53, MDM2, IGF1, HMGA2, MYC	40	339	16650	9.82301	0.0335432	0.00022444	0.0214313
GOTERM_BP_FAT	GO:0045859~regulation of protein kinase activity	Y										Y			11	26.1905	4.93672e-06	IGF1R, HRAS, CDKN2A, CDKN2B, CXCR4, MAP2K2, NELL1, IGF1, KIT, PTEN, GHR	40	730	16650	6.27226	0.0139712	0.000104992	0.00883826
GOTERM_BP_FAT	GO:0045936~negative regulation of phosphate metabolic process	Y										Y			9	21.4286	3.10251e-05	EDNRB, IGF1R, CDKN2A, CDKN2B, NELL1, PTEN, MYC, DLG2, IL2	40	544	16650	6.88649	0.0846263	0.000505146	0.0555324
GOTERM_BP_FAT	GO:0051248~negative regulation of protein metabolic process	Y										Y			11	26.1905	0.00011183	EDNRB, IGF1R, CDKN2A, CDKN2B, MAP2K2, NELL1, MDM2, SMAD2, PTEN, MYC, IL2	40	1049	16650	4.36487	0.27293	0.00148138	0.200029
GOTERM_BP_FAT	GO:0051338~regulation of transferase activity	Y										Y			13	30.9524	1.09467e-06	IGF1R, HRAS, CDKN2A, CDKN2B, CXCR4, MAP2K2, NELL1, TP53, IGF1, KIT, PTEN, MYC, GHR	40	955	16650	5.66623	0.00311496	2.66648e-05	0.00195987
GOTERM_BP_FAT	GO:0051348~negative regulation of transferase activity	Y										Y			6	14.2857	0.00139355	IGF1R, CDKN2A, CDKN2B, NELL1, TP53, PTEN	40	357	16650	6.9958	0.981209	0.012267	2.46582
GOTERM_BP_FAT	GO:0071900~regulation of protein serine/threonine kinase activity	Y										Y			11	26.1905	1.0024e-07	IGF1R, HRAS, CDKN2A, CDKN2B, CXCR4, MAP2K2, NELL1, IGF1, KIT, PTEN, GHR	40	476	16650	9.61922	0.000285643	3.80912e-06	0.000179468
GOTERM_BP_FAT	GO:0071901~negative regulation of protein serine/threonine kinase activity	Y										Y			4	9.52381	0.00324146	CDKN2A, CDKN2B, NELL1, PTEN	40	127	16650	13.1102	0.999904	0.0238702	5.64718
GOTERM_BP_FAT	GO:1904029~regulation of cyclin-dependent protein kinase activity	Y										Y			4	9.52381	0.00129192	CDKN2A, CDKN2B, NELL1, PTEN	40	92	16650	18.0978	0.974887	0.0115192	2.28795
GOTERM_BP_FAT	GO:1904030~negative regulation of cyclin-dependent protein kinase activity	Y										Y			3	7.14286	0.00238156	CDKN2A, NELL1, PTEN	40	31	16650	40.2823	0.998881	0.0186994	4.17916
UP_KEYWORDS	Kinase	Y										Y			9	21.4286	8.55552e-05	FGFR2, IGF1R, RET, CDKN2A, CDKN2B, MAP2K2, NELL1, HIPK2, KIT	42	735	20581	6.00029	0.0111456	0.00186629	0.0997236
GOTERM_BP_DIRECT	GO:0045893~positive regulation of transcription, DNA-templated	Y											Y		11	26.1905	1.92713e-07	RET, CDKN2A, MAP2K2, OTX2, HIPK2, TP53, IGF1, SMAD2, HMGA2, RUNX2, MYC	40	515	16792	8.9666	0.000172463	8.62352e-05	0.000300174
GOTERM_BP_DIRECT	GO:0045944~positive regulation of transcription from RNA polymerase II promoter	Y											Y		13	30.9524	1.32951e-06	FGFR2, HRAS, CDKN2A, CDKN2B, HIPK2, OTX2, TP53, IGF1, SMAD2, CDC73, HMGA2, MYC, IL2	40	981	16792	5.5631	0.00118921	0.000297434	0.00207086
GOTERM_BP_FAT	GO:0009891~positive regulation of biosynthetic process	Y											Y		17	40.4762	7.97977e-07	FGFR2, RET, HRAS, MAP2K2, OTX2, TP53, IGF1, SMAD2, CDC73, HMGA2, IGF1R, CDKN2A, CDKN2B, HIPK2, MYC, RUNX2, IL2	40	1760	16650	4.0206	0.00227165	2.08643e-05	0.00142868
GOTERM_BP_FAT	GO:0010557~positive regulation of macromolecule biosynthetic process	Y											Y		17	40.4762	2.11052e-07	FGFR2, RET, HRAS, MAP2K2, OTX2, TP53, IGF1, SMAD2, CDC73, HMGA2, IGF1R, CDKN2A, CDKN2B, HIPK2, MYC, RUNX2, IL2	40	1597	16650	4.43096	0.000601316	6.60984e-06	0.000377863
GOTERM_BP_FAT	GO:0031328~positive regulation of cellular biosynthetic process	Y											Y		17	40.4762	6.26911e-07	FGFR2, RET, HRAS, MAP2K2, OTX2, TP53, IGF1, SMAD2, CDC73, HMGA2, IGF1R, CDKN2A, CDKN2B, HIPK2, MYC, RUNX2, IL2	40	1729	16650	4.09268	0.0017851	1.6698e-05	0.00112241
GOTERM_BP_FAT	GO:0045893~positive regulation of transcription, DNA-templated	Y											Y		16	38.0952	1.53567e-07	FGFR2, RET, HRAS, MAP2K2, OTX2, TP53, IGF1, SMAD2, CDC73, HMGA2, CDKN2A, CDKN2B, HIPK2, MYC, RUNX2, IL2	40	1349	16650	4.93699	0.000437569	5.14898e-06	0.000274943
GOTERM_BP_FAT	GO:0045935~positive regulation of nucleobase-containing compound metabolic process	Y											Y		17	40.4762	3.53563e-07	FGFR2, RET, HRAS, MAP2K2, OTX2, TP53, IGF1, SMAD2, CDC73, HMGA2, IGF1R, CDKN2A, CDKN2B, HIPK2, MYC, RUNX2, IL2	40	1658	16650	4.26794	0.00100715	9.97673e-06	0.000633012
GOTERM_BP_FAT	GO:0045944~positive regulation of transcription from RNA polymerase II promoter	Y											Y		14	33.3333	3.6533e-07	FGFR2, HRAS, CDKN2A, CDKN2B, HIPK2, OTX2, TP53, IGF1, SMAD2, CDC73, HMGA2, RUNX2, MYC, IL2	40	1041	16650	5.59798	0.00104065	1.02077e-05	0.000654081
GOTERM_BP_FAT	GO:0051173~positive regulation of nitrogen compound metabolic process	Y											Y		17	40.4762	8.4206e-07	FGFR2, RET, HRAS, MAP2K2, OTX2, TP53, IGF1, SMAD2, CDC73, HMGA2, IGF1R, CDKN2A, CDKN2B, HIPK2, MYC, RUNX2, IL2	40	1767	16650	4.00467	0.002397	2.18168e-05	0.0015076
GOTERM_BP_FAT	GO:0051254~positive regulation of RNA metabolic process	Y											Y		16	38.0952	2.86679e-07	FGFR2, RET, HRAS, MAP2K2, OTX2, TP53, IGF1, SMAD2, CDC73, HMGA2, CDKN2A, CDKN2B, HIPK2, MYC, RUNX2, IL2	40	1415	16650	4.70671	0.000816701	8.17032e-06	0.000513265
GOTERM_BP_FAT	GO:1902680~positive regulation of RNA biosynthetic process	Y											Y		16	38.0952	1.86234e-07	FGFR2, RET, HRAS, MAP2K2, OTX2, TP53, IGF1, SMAD2, CDC73, HMGA2, CDKN2A, CDKN2B, HIPK2, MYC, RUNX2, IL2	40	1369	16650	4.86486	0.000530626	6.10075e-06	0.00033343
GOTERM_BP_FAT	GO:1903508~positive regulation of nucleic acid-templated transcription	Y											Y		16	38.0952	1.53567e-07	FGFR2, RET, HRAS, MAP2K2, OTX2, TP53, IGF1, SMAD2, CDC73, HMGA2, CDKN2A, CDKN2B, HIPK2, MYC, RUNX2, IL2	40	1349	16650	4.93699	0.000437569	5.14898e-06	0.000274943
BIOCARTA	h_arfPathway:Tumor Suppressor Arf Inhibits Ribosomal Biogenesis	Y													4	9.52381	0.000840285	CDKN2A, TP53, MDM2, MYC	19	18	1625	19.0058	0.0875569	0.0300814	0.943693
BIOCARTA	h_ctcfPathway:CTCF: First Multivalent Nuclear Factor	Y													5	11.9048	0.000115569	CDKN2A, TP53, MDM2, PTEN, MYC	19	25	1625	17.1053	0.0125188	0.0125188	0.130276
BIOGRID_INTERACTION	3091:HIF1A~hypoxia inducible factor 1 alpha subunit	Y													5	11.9048	6.47169e-05	CDKN2A, TP53, MDM2, RUNX2, MYC	41	88	16152	22.3836	0.241845	0.0340164	0.121068
BIOGRID_INTERACTION	3320:HSP90AA1~heat shock protein 90 alpha family class A member 1	Y													7	16.6667	0.00014603	IRS4, CDKN2A, TP53, MDM2, BCL6, CDC73, PTEN	41	329	16152	8.38194	0.46461	0.0341135	0.272986
BIOGRID_INTERACTION	5371:PML~promyelocytic leukemia	Y													6	14.2857	1.64111e-05	CDKN2A, HIPK2, TP53, MDM2, BCL6, MYC	41	130	16152	18.1824	0.0677992	0.0231306	0.0307139
BIOGRID_INTERACTION	6135:RPL11~ribosomal protein L11	Y													5	11.9048	0.000222318	IGF1R, CDKN2A, TP53, MDM2, MYC	41	121	16152	16.279	0.613716	0.0423142	0.415318
BIOGRID_INTERACTION	6597:SMARCA4~SWI/SNF related, matrix associated, actin dependent regulator of chromatin, subfamily a, member 4	Y													6	14.2857	5.46399e-05	CDKN2A, TP53, MDM2, BCL6, SMAD2, MYC	41	167	16152	14.1539	0.208445	0.0328423	0.102226
BIOGRID_INTERACTION	7157:TP53~tumor protein p53	Y													10	23.8095	2.1619e-06	IGF1R, HRAS, CDKN2A, HIPK2, TP53, MDM2, SMAD2, RUNX2, PTEN, MYC	41	484	16152	8.13949	0.00920597	0.00920597	0.00404658
BIOGRID_INTERACTION	7329:UBE2I~ubiquitin conjugating enzyme E2 I	Y													6	14.2857	9.33823e-05	CDKN2A, HIPK2, TP53, MDM2, PTEN, MYC	41	187	16152	12.6401	0.32935	0.0327442	0.174649
BIOGRID_INTERACTION	7528:YY1~YY1 transcription factor	Y													5	11.9048	9.08898e-05	CDKN2A, TP53, MDM2, BCL6, SMAD2	41	96	16152	20.5183	0.32216	0.0381381	0.169992
BIOGRID_INTERACTION	900:CCNG1~cyclin G1	Y													3	7.14286	0.000212927	CDKN2A, TP53, MDM2	41	9	16152	131.317	0.597878	0.0424534	0.397808
GAD_DISEASE	Alzheimer's disease	Y													13	30.9524	1.36324e-05	IRS4, FGFR2, RET, TP53, IGF1, PTEN, EDNRB, IGF1R, CDKN2A, MYC, RUNX2, GHR, IL2	40	950	12971	4.43745	0.0145749	0.000733838	0.0217401
GAD_DISEASE	Bladder Cancer	Y													12	28.5714	2.77573e-07	IGF1R, HRAS, RET, CDKN2A, TP53, MDM2, IGF1, BCL6, PTEN, MYC, GHR, IL2	40	529	12971	7.35595	0.000298902	4.98232e-05	0.000442702
GAD_DISEASE	Brain Neoplasms|Glioblastoma	Y													4	9.52381	5.52154e-05	CDKN2A, TP53, MDM2, PTEN	40	25	12971	51.884	0.0577349	0.00237592	0.0880271
GAD_DISEASE	Brain Neoplasms|Glioma	Y													5	11.9048	4.39814e-05	CDKN2A, CDKN2B, TP53, HMGA2, PTEN	40	66	12971	24.5663	0.0462646	0.00197176	0.0701231
GAD_DISEASE	Brain Neoplasms|Glioma|meningioma|Neuroma, Acoustic|Neuromas, Acoustic	Y													4	9.52381	2.97219e-06	CDKN2A, TP53, MDM2, PTEN	40	10	12971	129.71	0.00319594	0.000213381	0.00474026
GAD_DISEASE	Breast Cancer	Y													12	28.5714	9.3986e-07	FGFR2, IGF1R, HRAS, CDKN2A, CDKN2B, TP53, MDM2, IGF1, PTEN, MYC, GHR, IL2	40	598	12971	6.50719	0.00101172	9.20167e-05	0.00149898
GAD_DISEASE	breast cancer	Y													10	23.8095	1.74844e-05	FGFR2, IGF1R, CDKN2A, CDKN2B, CXCR4, TP53, MDM2, IGF1, PTEN, MYC	40	518	12971	6.26014	0.0186547	0.000896307	0.0278824
GAD_DISEASE	Carcinoma|Prostatic Neoplasms	Y													3	7.14286	0.000131135	CDKN2A, TP53, MDM2	40	6	12971	162.137	0.131721	0.004697	0.208944
GAD_DISEASE	chronic obstructive pulmonary disease	Y													11	26.1905	2.73139e-07	IGF1R, RET, CDKN2A, TP53, MDM2, IGF1, BCL6, PTEN, MYC, GHR, IL2	40	414	12971	8.616	0.000294127	5.88324e-05	0.00043563
GAD_DISEASE	Chronic renal failure|Kidney Failure, Chronic	Y													11	26.1905	0.000256865	IGF1R, CDKN2A, CDKN2B, TP53, MDM2, IGF1, BCL6, MYC, GHR, IL2, B2M	40	905	12971	3.94146	0.241703	0.00888544	0.408891
GAD_DISEASE	Colorectal Cancer	Y													10	23.8095	3.60514e-06	IGF1R, HRAS, CDKN2A, CDKN2B, CXCR4, TP53, MDM2, IGF1, PTEN, MYC	40	426	12971	7.61209	0.00387521	0.000242642	0.0057497
GAD_DISEASE	diabetes, type 2	Y													7	16.6667	0.00183574	DLC1, IGF1R, CDKN2A, CDKN2B, CXCR4, IGF1, PTEN	40	439	12971	5.17067	0.861781	0.0403891	2.88801
GAD_DISEASE	epithelial ovarian cancer	Y													8	19.0476	6.34156e-07	IGF1R, HRAS, CDKN2A, TP53, MDM2, IGF1, PTEN, GHR	40	170	12971	15.26	0.000682753	8.53697e-05	0.00101141
GAD_DISEASE	esophageal adenocarcinoma	Y													12	28.5714	4.14461e-09	IGF1R, RET, CDKN2A, CDKN2B, TP53, MDM2, IGF1, BCL6, SMAD2, PTEN, GHR, IL2	40	351	12971	11.0863	4.46374e-06	2.23187e-06	6.61027e-06
GAD_DISEASE	Glioma	Y													5	11.9048	7.1e-07	HRAS, CDKN2A, CDKN2B, TP53, PTEN	40	24	12971	67.5573	0.000764377	8.49597e-05	0.00113238
GAD_DISEASE	healthy oldest-old	Y													3	7.14286	0.00233179	IGF1R, CDKN2A, TP53	40	24	12971	40.5344	0.919078	0.0500174	3.65486
GAD_DISEASE	leukemia	Y													5	11.9048	0.000418621	CDKN2A, CDKN2B, TP53, MDM2, KIT	40	118	12971	13.7405	0.362976	0.0131756	0.665575
GAD_DISEASE	Lung Cancer	Y													12	28.5714	8.65088e-07	IGF1R, HRAS, RET, CDKN2A, TP53, MDM2, IGF1, BCL6, PTEN, MYC, GHR, IL2	40	593	12971	6.56206	0.000931266	9.31657e-05	0.00137973
GAD_DISEASE	lung cancer	Y													11	26.1905	2.04154e-06	IGF1R, RET, CDKN2A, TP53, MDM2, IGF1, BCL6, PTEN, MYC, GHR, IL2	40	516	12971	6.91284	0.00219633	0.000157041	0.00325602
GAD_DISEASE	lymphoma	Y													7	16.6667	5.62949e-08	CDKN2A, CDKN2B, TP53, MDM2, BCL6, MYC, IL2	40	70	12971	32.4275	6.06278e-05	1.51573e-05	8.97851e-05
GAD_DISEASE	Lymphoma, Non-Hodgkin	Y													7	16.6667	9.03696e-05	IGF1R, CDKN2A, CDKN2B, CXCR4, IGF1, BCL6, GHR	40	249	12971	9.11616	0.0927456	0.00359841	0.144034
GAD_DISEASE	melanoma	Y													7	16.6667	4.51528e-07	EDNRB, CDKN2A, CDKN2B, TP53, IGF1, KIT, IL2	40	99	12971	22.9285	0.000486177	6.94684e-05	0.000720142
GAD_DISEASE	melanoma, sporadic primary	Y													3	7.14286	8.75901e-05	CDKN2A, CDKN2B, TP53	40	5	12971	194.565	0.0900254	0.00362183	0.139606
GAD_DISEASE	Melanoma|Skin Neoplasms	Y													6	14.2857	1.26195e-06	EDNRB, CDKN2A, CDKN2B, TP53, MDM2, KIT	40	64	12971	30.4008	0.0013582	0.000113254	0.00201267
GAD_DISEASE	Nasopharyngeal Neoplasms	Y													5	11.9048	6.52261e-06	CDKN2A, CDKN2B, TP53, MDM2, IL2	40	41	12971	39.5457	0.00700026	0.000413143	0.0104024
GAD_DISEASE	Neoplasms	Y													5	11.9048	0.000863351	CDKN2A, TP53, MDM2, PTEN, IL2	40	143	12971	11.3383	0.605537	0.0224331	1.36811
GAD_DISEASE	null	Y													16	38.0952	3.25476e-08	RET, TP53, IGF1, COL2A1, KIT, HMGA2, EDNRB, IGF1R, CDKN2A, CDKN2B, CXCR4, MDM2, RUNX2, DLG2, GHR, IL2	40	936	12971	5.54316	3.50531e-05	1.16845e-05	5.19103e-05
GAD_DISEASE	Occupational Diseases	Y													3	7.14286	0.000476279	CDKN2A, TP53, MDM2	40	11	12971	88.4386	0.401348	0.0145524	0.756922
GAD_DISEASE	ovarian cancer	Y													9	21.4286	1.15255e-05	FGFR2, CDKN2A, CDKN2B, IL6ST, TP53, MDM2, IGF1, PTEN, MYC	40	370	12971	7.88777	0.0123363	0.000653102	0.0183804
GAD_DISEASE	ovarian cancer	Y													5	11.9048	0.000909287	IGF1R, CDKN2A, CDKN2B, TP53, IGF1	40	145	12971	11.1819	0.624594	0.0230573	1.44041
GAD_DISEASE	Pancreatic Neoplasms	Y													11	26.1905	1.49778e-10	FGFR2, EDNRB, HRAS, RET, CDKN2A, TP53, CDC73, SMAD2, KIT, PTEN, MYC	40	189	12971	18.8731	1.61311e-07	1.61311e-07	2.38883e-07
GAD_DISEASE	plasma HDL cholesterol (HDL-C) levels	Y													7	16.6667	9.03696e-05	IRS4, EDNRB, IGF1R, HRAS, CDKN2A, BCL6, PTEN	40	249	12971	9.11616	0.0927456	0.00359841	0.144034
GAD_DISEASE	Precursor Cell Lymphoblastic Leukemia-Lymphoma	Y													5	11.9048	0.000355048	CDKN2A, CDKN2B, TP53, MDM2, IL2	40	113	12971	14.3485	0.317815	0.0115226	0.564769
GAD_DISEASE	stomach cancer	Y													6	14.2857	9.4327e-06	CDKN2A, TP53, MDM2, KIT, MYC, IL2	40	96	12971	20.2672	0.0101076	0.000564233	0.0150432
GAD_DISEASE	Stomach Neoplasms	Y													6	14.2857	2.08702e-05	IGF1R, CDKN2A, TP53, MDM2, KIT, IL2	40	113	12971	17.2181	0.0222268	0.00102118	0.0332809
GAD_DISEASE_CLASS	RENAL	Y													12	28.5714	0.00235797	IGF1R, RET, CDKN2A, CDKN2B, TP53, MDM2, IGF1, BCL6, MYC, GHR, IL2, B2M	40	1417	12971	2.74615	0.0416033	0.00353486	1.72511
GOTERM_BP_DIRECT	GO:0007265~Ras protein signal transduction	Y													4	9.52381	0.00056936	HRAS, CDKN2A, TP53, IGF1	40	70	16792	23.9886	0.399338	0.0229029	0.883178
GOTERM_BP_DIRECT	GO:0008285~negative regulation of cell proliferation	Y													9	21.4286	2.89067e-06	DLC1, HRAS, CDKN2A, CDKN2B, TP53, BCL6, CDC73, SMAD2, PTEN	40	396	16792	9.54091	0.00258381	0.000431099	0.00450248
GOTERM_BP_DIRECT	GO:0045892~negative regulation of transcription, DNA-templated	Y													7	16.6667	0.000947292	CDKN2A, TP53, MDM2, BCL6, SMAD2, HMGA2, RUNX2	40	499	16792	5.88898	0.571827	0.03336	1.46538
GOTERM_BP_DIRECT	GO:0071158~positive regulation of cell cycle arrest	Y													3	7.14286	0.0015245	CDKN2A, TP53, HMGA2	40	25	16792	50.376	0.744739	0.0475967	2.3484
GOTERM_BP_FAT	GO:0000082~G1/S transition of mitotic cell cycle	Y													6	14.2857	0.000167146	CDKN2A, CDKN2B, TP53, MDM2, CDC73, PTEN	40	224	16650	11.1496	0.378989	0.00210577	0.298834
GOTERM_BP_FAT	GO:0001952~regulation of cell-matrix adhesion	Y													4	9.52381	0.00133283	DLC1, CDKN2A, BCL6, PTEN	40	93	16650	17.9032	0.977654	0.011845	2.35959
GOTERM_BP_FAT	GO:0001953~negative regulation of cell-matrix adhesion	Y													4	9.52381	5.10379e-05	DLC1, CDKN2A, BCL6, PTEN	40	31	16650	53.7097	0.135377	0.000765295	0.0913381
GOTERM_BP_FAT	GO:0002520~immune system development	Y													12	28.5714	1.84428e-06	FGFR2, RET, CDKN2A, CDKN2B, HIPK2, BCL6, CDC73, KIT, RUNX2, MYC, IL2, B2M	40	821	16650	6.08404	0.00524243	4.27325e-05	0.00330193
GOTERM_BP_FAT	GO:0002521~leukocyte differentiation	Y													7	16.6667	0.00075765	CDKN2A, BCL6, KIT, RUNX2, MYC, IL2, B2M	40	474	16650	6.14715	0.884689	0.00752442	1.34783
GOTERM_BP_FAT	GO:0006259~DNA metabolic process	Y													9	21.4286	0.00185181	IGF1R, HRAS, CDKN2A, TP53, IGF1, BCL6, HMGA2, MYC, IL2	40	995	16650	3.76508	0.994921	0.0154619	3.26407
GOTERM_BP_FAT	GO:0006915~apoptotic process	Y													19	45.2381	1.56186e-08	DLC1, FGFR2, RET, HRAS, IL6ST, TP53, IGF1, COL2A1, HMGA2, PTEN, IGF1R, EDNRB, CDKN2A, CXCR4, HIPK2, MDM2, BCL6, MYC, IL2	40	1747	16650	4.52705	4.4512e-05	6.95515e-07	2.79633e-05
GOTERM_BP_FAT	GO:0007155~cell adhesion	Y													11	26.1905	0.00476169	DLC1, RET, CDKN2A, IL6ST, IGF1, BCL6, KIT, RUNX2, PTEN, IL2, B2M	40	1699	16650	2.69497	0.999999	0.0323241	8.19067
GOTERM_BP_FAT	GO:0007159~leukocyte cell-cell adhesion	Y													8	19.0476	0.000126031	CDKN2A, IL6ST, IGF1, BCL6, KIT, RUNX2, IL2, B2M	40	491	16650	6.78208	0.301773	0.0016464	0.225404
GOTERM_BP_FAT	GO:0007264~small GTPase mediated signal transduction	Y													6	14.2857	0.00738206	DLC1, HRAS, CDKN2A, TP53, IGF1, BCL6	40	527	16650	4.73909	1	0.0449641	12.4235
GOTERM_BP_FAT	GO:0007265~Ras protein signal transduction	Y													6	14.2857	0.000856	DLC1, HRAS, CDKN2A, TP53, IGF1, BCL6	40	320	16650	7.80469	0.912895	0.00835202	1.52153
GOTERM_BP_FAT	GO:0007568~aging	Y													7	16.6667	4.387e-05	EDNRB, HRAS, CDKN2A, TP53, BCL6, HMGA2, PTEN	40	280	16650	10.4062	0.117532	0.000675622	0.0785152
GOTERM_BP_FAT	GO:0007569~cell aging	Y													6	14.2857	2.17004e-06	HRAS, CDKN2A, TP53, BCL6, HMGA2, PTEN	40	91	16650	27.4451	0.00616555	4.94758e-05	0.00388515
GOTERM_BP_FAT	GO:0008219~cell death	Y													21	50	1.73993e-09	DLC1, FGFR2, RET, HRAS, IL6ST, TP53, IGF1, COL2A1, KIT, HMGA2, PTEN, IGF1R, EDNRB, CDKN2A, CXCR4, HIPK2, MDM2, BCL6, MYC, GHR, IL2	40	1958	16650	4.46438	4.95878e-06	9.91759e-08	3.11514e-06
GOTERM_BP_FAT	GO:0010564~regulation of cell cycle process	Y													8	19.0476	0.000408115	CDKN2A, CDKN2B, TP53, MDM2, IGF1, CDC73, HMGA2, PTEN	40	595	16650	5.59664	0.687567	0.00446449	0.728169
GOTERM_BP_FAT	GO:0010810~regulation of cell-substrate adhesion	Y													4	9.52381	0.00840622	DLC1, CDKN2A, BCL6, PTEN	40	179	16650	9.30168	1	0.0501091	14.0273
GOTERM_BP_FAT	GO:0010812~negative regulation of cell-substrate adhesion	Y													4	9.52381	0.000242541	DLC1, CDKN2A, BCL6, PTEN	40	52	16650	32.0192	0.499089	0.00293749	0.433353
GOTERM_BP_FAT	GO:0010941~regulation of cell death	Y													20	47.619	1.62345e-10	DLC1, FGFR2, RET, HRAS, IL6ST, TP53, IGF1, COL2A1, KIT, HMGA2, PTEN, IGF1R, EDNRB, CDKN2A, HIPK2, MDM2, BCL6, MYC, GHR, IL2	40	1509	16650	5.5169	4.62684e-07	1.28523e-08	2.90661e-07
GOTERM_BP_FAT	GO:0010942~positive regulation of cell death	Y													8	19.0476	0.000460143	DLC1, RET, CDKN2A, TP53, BCL6, HMGA2, PTEN, MYC	40	607	16650	5.486	0.730641	0.00493762	0.820638
GOTERM_BP_FAT	GO:0010950~positive regulation of endopeptidase activity	Y													4	9.52381	0.00434742	DLC1, RET, CDKN2A, MYC	40	141	16650	11.8085	0.999996	0.030268	7.50406
GOTERM_BP_FAT	GO:0010952~positive regulation of peptidase activity	Y													4	9.52381	0.00565766	DLC1, RET, CDKN2A, MYC	40	155	16650	10.7419	1	0.0369066	9.65926
GOTERM_BP_FAT	GO:0012501~programmed cell death	Y													20	47.619	5.28068e-09	DLC1, FGFR2, RET, HRAS, IL6ST, TP53, IGF1, COL2A1, KIT, HMGA2, PTEN, IGF1R, EDNRB, CDKN2A, CXCR4, HIPK2, MDM2, BCL6, MYC, IL2	40	1852	16650	4.49514	1.50498e-05	2.59482e-07	9.45445e-06
GOTERM_BP_FAT	GO:0016337~single organismal cell-cell adhesion	Y													9	21.4286	0.00023038	RET, CDKN2A, IL6ST, IGF1, BCL6, KIT, RUNX2, IL2, B2M	40	725	16650	5.16724	0.481419	0.0028023	0.411667
GOTERM_BP_FAT	GO:0017145~stem cell division	Y													3	7.14286	0.0022312	FGFR2, CDKN2A, KIT	40	30	16650	41.625	0.998281	0.0177232	3.92026
GOTERM_BP_FAT	GO:0022610~biological adhesion	Y													11	26.1905	0.00488319	DLC1, RET, CDKN2A, IL6ST, IGF1, BCL6, KIT, RUNX2, PTEN, IL2, B2M	40	1705	16650	2.68548	0.999999	0.0329026	8.39114
GOTERM_BP_FAT	GO:0030097~hemopoiesis	Y													11	26.1905	5.503e-06	FGFR2, CDKN2A, CDKN2B, HIPK2, BCL6, CDC73, KIT, RUNX2, MYC, IL2, B2M	40	739	16650	6.19587	0.0155613	0.000114472	0.00985205
GOTERM_BP_FAT	GO:0030098~lymphocyte differentiation	Y													6	14.2857	0.000742141	CDKN2A, BCL6, KIT, RUNX2, IL2, B2M	40	310	16650	8.05645	0.879474	0.00739667	1.32042
GOTERM_BP_FAT	GO:0030155~regulation of cell adhesion	Y													8	19.0476	0.000648925	DLC1, RET, CDKN2A, IL6ST, IGF1, BCL6, PTEN, IL2	40	643	16650	5.17885	0.842768	0.00660902	1.15548
GOTERM_BP_FAT	GO:0030217~T cell differentiation	Y													6	14.2857	0.000107864	CDKN2A, BCL6, KIT, RUNX2, IL2, B2M	40	204	16650	12.2426	0.264666	0.00144229	0.192943
GOTERM_BP_FAT	GO:0030330~DNA damage response, signal transduction by p53 class mediator	Y													4	9.52381	0.00194036	CDKN2A, HIPK2, TP53, MDM2	40	106	16650	15.7075	0.996055	0.0160551	3.41761
GOTERM_BP_FAT	GO:0030888~regulation of B cell proliferation	Y													3	7.14286	0.00760193	CDKN2A, BCL6, IL2	40	56	16650	22.2991	1	0.0461786	12.7702
GOTERM_BP_FAT	GO:0031647~regulation of protein stability	Y													5	11.9048	0.00193437	CDKN2A, MDM2, IGF1, CDC73, PTEN	40	228	16650	9.12829	0.995987	0.0160525	3.40723
GOTERM_BP_FAT	GO:0031648~protein destabilization	Y													3	7.14286	0.00302943	CDKN2A, MDM2, CDC73	40	35	16650	35.6786	0.999824	0.0225569	5.28718
GOTERM_BP_FAT	GO:0032943~mononuclear cell proliferation	Y													5	11.9048	0.00333048	CDKN2A, IL6ST, IGF1, BCL6, IL2	40	265	16650	7.85377	0.999926	0.0242684	5.79792
GOTERM_BP_FAT	GO:0032944~regulation of mononuclear cell proliferation	Y													5	11.9048	0.00117388	CDKN2A, IL6ST, IGF1, BCL6, IL2	40	199	16650	10.4585	0.964829	0.010706	2.08098
GOTERM_BP_FAT	GO:0033554~cellular response to stress	Y													11	26.1905	0.00644132	IGF1R, HRAS, CDKN2A, MAP2K2, HIPK2, TP53, MDM2, BCL6, HMGA2, PTEN, MYC	40	1773	16650	2.58249	1	0.0406315	10.9255
GOTERM_BP_FAT	GO:0035986~senescence-associated heterochromatin focus assembly	Y													2	4.7619	0.007011	CDKN2A, HMGA2	40	3	16650	277.5	1	0.0432056	11.8355
GOTERM_BP_FAT	GO:0042098~T cell proliferation	Y													4	9.52381	0.00777971	CDKN2A, IL6ST, IGF1, IL2	40	174	16650	9.56897	1	0.046938	13.0495
GOTERM_BP_FAT	GO:0042110~T cell activation	Y													8	19.0476	6.91246e-05	CDKN2A, IL6ST, IGF1, BCL6, KIT, RUNX2, IL2, B2M	40	446	16650	7.46637	0.178819	0.00100981	0.123687
GOTERM_BP_FAT	GO:0042129~regulation of T cell proliferation	Y													4	9.52381	0.00526187	CDKN2A, IL6ST, IGF1, IL2	40	151	16650	11.0265	1	0.0347601	9.01327
GOTERM_BP_FAT	GO:0042770~signal transduction in response to DNA damage	Y													4	9.52381	0.00269692	CDKN2A, HIPK2, TP53, MDM2	40	119	16650	13.9916	0.999546	0.020642	4.72003
GOTERM_BP_FAT	GO:0042981~regulation of apoptotic process	Y													18	42.8571	4.06987e-09	DLC1, FGFR2, RET, HRAS, IL6ST, TP53, IGF1, COL2A1, HMGA2, PTEN, IGF1R, EDNRB, CDKN2A, HIPK2, MDM2, BCL6, MYC, IL2	40	1400	16650	5.35179	1.15991e-05	2.10893e-07	7.28664e-06
GOTERM_BP_FAT	GO:0043065~positive regulation of apoptotic process	Y													8	19.0476	0.000321633	DLC1, RET, CDKN2A, TP53, BCL6, HMGA2, PTEN, MYC	40	572	16650	5.82168	0.600205	0.0037199	0.574285
GOTERM_BP_FAT	GO:0043067~regulation of programmed cell death	Y													19	45.2381	5.19052e-10	DLC1, FGFR2, RET, HRAS, IL6ST, TP53, IGF1, COL2A1, KIT, HMGA2, PTEN, IGF1R, EDNRB, CDKN2A, HIPK2, MDM2, BCL6, MYC, IL2	40	1413	16650	5.59713	1.4793e-06	3.28733e-08	9.29303e-07
GOTERM_BP_FAT	GO:0043068~positive regulation of programmed cell death	Y													8	19.0476	0.000339042	DLC1, RET, CDKN2A, TP53, BCL6, HMGA2, PTEN, MYC	40	577	16650	5.77123	0.619563	0.00385827	0.60528
GOTERM_BP_FAT	GO:0043280~positive regulation of cysteine-type endopeptidase activity involved in apoptotic process	Y													4	9.52381	0.00269692	DLC1, RET, CDKN2A, MYC	40	119	16650	13.9916	0.999546	0.020642	4.72003
GOTERM_BP_FAT	GO:0043281~regulation of cysteine-type endopeptidase activity involved in apoptotic process	Y													5	11.9048	0.00119583	DLC1, RET, CDKN2A, MDM2, MYC	40	200	16650	10.4062	0.966964	0.0108705	2.1195
GOTERM_BP_FAT	GO:0044770~cell cycle phase transition	Y													7	16.6667	0.00158599	CDKN2A, CDKN2B, TP53, MDM2, CDC73, HMGA2, PTEN	40	547	16650	5.32678	0.989151	0.0135331	2.80179
GOTERM_BP_FAT	GO:0044772~mitotic cell cycle phase transition	Y													7	16.6667	0.00115325	CDKN2A, CDKN2B, TP53, MDM2, CDC73, HMGA2, PTEN	40	514	16650	5.66877	0.962696	0.0105864	2.04475
GOTERM_BP_FAT	GO:0044843~cell cycle G1/S phase transition	Y													6	14.2857	0.000248667	CDKN2A, CDKN2B, TP53, MDM2, CDC73, PTEN	40	244	16650	10.2357	0.50776	0.00298621	0.444276
GOTERM_BP_FAT	GO:0045321~leukocyte activation	Y													8	19.0476	0.00155852	CDKN2A, IL6ST, IGF1, BCL6, KIT, RUNX2, IL2, B2M	40	747	16650	4.45783	0.988266	0.0133399	2.75389
GOTERM_BP_FAT	GO:0045596~negative regulation of cell differentiation	Y													10	23.8095	1.30379e-05	EDNRB, CDKN2A, MDM2, IGF1, BCL6, CDC73, HMGA2, PTEN, MYC, B2M	40	640	16650	6.50391	0.0364764	0.000241258	0.0233403
GOTERM_BP_FAT	GO:0045862~positive regulation of proteolysis	Y													6	14.2857	0.00141088	DLC1, RET, CDKN2A, MDM2, PTEN, MYC	40	358	16650	6.97626	0.982116	0.0123805	2.49613
GOTERM_BP_FAT	GO:0046649~lymphocyte activation	Y													8	19.0476	0.000648925	CDKN2A, IL6ST, IGF1, BCL6, KIT, RUNX2, IL2, B2M	40	643	16650	5.17885	0.842768	0.00660902	1.15548
GOTERM_BP_FAT	GO:0046651~lymphocyte proliferation	Y													5	11.9048	0.00324133	CDKN2A, IL6ST, IGF1, BCL6, IL2	40	263	16650	7.9135	0.999904	0.023931	5.64695
GOTERM_BP_FAT	GO:0046825~regulation of protein export from nucleus	Y													3	7.14286	0.00286054	CDKN2A, TP53, MDM2	40	34	16650	36.7279	0.999715	0.0215929	4.9995
GOTERM_BP_FAT	GO:0048103~somatic stem cell division	Y													3	7.14286	0.00119894	FGFR2, CDKN2A, KIT	40	22	16650	56.7614	0.967255	0.0108639	2.12494
GOTERM_BP_FAT	GO:0048534~hematopoietic or lymphoid organ development	Y													12	28.5714	1.08906e-06	FGFR2, RET, CDKN2A, CDKN2B, HIPK2, BCL6, CDC73, KIT, RUNX2, MYC, IL2, B2M	40	778	16650	6.42031	0.00309901	2.67568e-05	0.00194982
GOTERM_BP_FAT	GO:0050670~regulation of lymphocyte proliferation	Y													5	11.9048	0.00115221	CDKN2A, IL6ST, IGF1, BCL6, IL2	40	198	16650	10.5114	0.962586	0.0106112	2.04294
GOTERM_BP_FAT	GO:0050863~regulation of T cell activation	Y													5	11.9048	0.00511275	CDKN2A, IL6ST, IGF1, BCL6, IL2	40	299	16650	6.9607	1	0.0339464	8.76876
GOTERM_BP_FAT	GO:0051049~regulation of transport	Y													11	26.1905	0.00704939	EDNRB, CDKN2A, MAP2K2, TP53, MDM2, IGF1, HMGA2, PTEN, MYC, IL2, B2M	40	1796	16650	2.54942	1	0.0433444	11.8965
GOTERM_BP_FAT	GO:0051052~regulation of DNA metabolic process	Y													9	21.4286	1.85746e-06	IGF1R, HRAS, CDKN2A, TP53, IGF1, BCL6, HMGA2, MYC, IL2	40	370	16650	10.125	0.00527978	4.26908e-05	0.00332552
GOTERM_BP_FAT	GO:0051093~negative regulation of developmental process	Y													10	23.8095	4.06554e-05	EDNRB, CDKN2A, MDM2, IGF1, BCL6, CDC73, HMGA2, PTEN, MYC, B2M	40	739	16650	5.63261	0.109409	0.000636447	0.0727639
GOTERM_BP_FAT	GO:0051128~regulation of cellular component organization	Y													15	35.7143	0.000496649	DLC1, RET, HRAS, MAP2K2, TP53, IGF1, SMAD2, KIT, PTEN, B2M, CDKN2A, MDM2, BCL6, MYC, IL2	40	2323	16650	2.6878	0.757269	0.00526891	0.885471
GOTERM_BP_FAT	GO:0051241~negative regulation of multicellular organismal process	Y													11	26.1905	8.63734e-05	EDNRB, CDKN2A, MDM2, IGF1, BCL6, CDC73, HMGA2, PTEN, MYC, IL2, B2M	40	1017	16650	4.50221	0.218214	0.00118283	0.154529
GOTERM_BP_FAT	GO:0070486~leukocyte aggregation	Y													8	19.0476	7.72913e-05	CDKN2A, IL6ST, IGF1, BCL6, KIT, RUNX2, IL2, B2M	40	454	16650	7.3348	0.197713	0.00108458	0.138291
GOTERM_BP_FAT	GO:0070489~T cell aggregation	Y													8	19.0476	6.91246e-05	CDKN2A, IL6ST, IGF1, BCL6, KIT, RUNX2, IL2, B2M	40	446	16650	7.46637	0.178819	0.00100981	0.123687
GOTERM_BP_FAT	GO:0070661~leukocyte proliferation	Y													6	14.2857	0.000467888	CDKN2A, IL6ST, IGF1, BCL6, KIT, IL2	40	280	16650	8.91964	0.736524	0.00500171	0.834396
GOTERM_BP_FAT	GO:0070663~regulation of leukocyte proliferation	Y													5	11.9048	0.00138194	CDKN2A, IL6ST, IGF1, BCL6, IL2	40	208	16650	10.006	0.980576	0.012203	2.44552
GOTERM_BP_FAT	GO:0071156~regulation of cell cycle arrest	Y													4	9.52381	0.00204676	CDKN2A, TP53, MDM2, HMGA2	40	108	16650	15.4167	0.997089	0.016687	3.60178
GOTERM_BP_FAT	GO:0071158~positive regulation of cell cycle arrest	Y													4	9.52381	0.00102766	CDKN2A, TP53, MDM2, HMGA2	40	85	16650	19.5882	0.946621	0.00975258	1.82401
GOTERM_BP_FAT	GO:0071593~lymphocyte aggregation	Y													8	19.0476	7.01049e-05	CDKN2A, IL6ST, IGF1, BCL6, KIT, RUNX2, IL2, B2M	40	447	16650	7.44966	0.18111	0.00101373	0.125441
GOTERM_BP_FAT	GO:0071887~leukocyte apoptotic process	Y													5	11.9048	9.26021e-05	CDKN2A, TP53, BCL6, PTEN, IL2	40	102	16650	20.4044	0.231971	0.00126202	0.165664
GOTERM_BP_FAT	GO:0072331~signal transduction by p53 class mediator	Y													4	9.52381	0.00683681	CDKN2A, HIPK2, TP53, MDM2	40	166	16650	10.0301	1	0.042334	11.5582
GOTERM_BP_FAT	GO:0080135~regulation of cellular response to stress	Y													10	23.8095	5.98695e-06	IGF1R, HRAS, CDKN2A, MAP2K2, HIPK2, MDM2, BCL6, HMGA2, PTEN, MYC	40	581	16650	7.16437	0.0169181	0.00012187	0.0107184
GOTERM_BP_FAT	GO:0090068~positive regulation of cell cycle process	Y													5	11.9048	0.00274053	CDKN2A, TP53, MDM2, IGF1, HMGA2	40	251	16650	8.29183	0.999599	0.0209166	4.7946
GOTERM_BP_FAT	GO:0090342~regulation of cell aging	Y													4	9.52381	7.38342e-05	CDKN2A, BCL6, HMGA2, PTEN	40	35	16650	47.5714	0.189769	0.00104639	0.132109
GOTERM_BP_FAT	GO:0090398~cellular senescence	Y													5	11.9048	3.57322e-06	HRAS, CDKN2A, TP53, BCL6, HMGA2	40	45	16650	46.25	0.010132	7.77351e-05	0.00639725
GOTERM_BP_FAT	GO:0098602~single organism cell adhesion	Y													9	21.4286	0.000374507	RET, CDKN2A, IL6ST, IGF1, BCL6, KIT, RUNX2, IL2, B2M	40	779	16650	4.80905	0.656149	0.00414526	0.668395
GOTERM_BP_FAT	GO:0098609~cell-cell adhesion	Y													9	21.4286	0.00488653	RET, CDKN2A, IL6ST, IGF1, BCL6, KIT, RUNX2, IL2, B2M	40	1164	16650	3.21843	0.999999	0.0328473	8.39664
GOTERM_BP_FAT	GO:1900117~regulation of execution phase of apoptosis	Y													3	7.14286	0.00155017	DLC1, CDKN2A, TP53	40	25	16650	49.95	0.987983	0.0133089	2.73934
GOTERM_BP_FAT	GO:1901796~regulation of signal transduction by p53 class mediator	Y													4	9.52381	0.00650188	CDKN2A, HIPK2, TP53, MDM2	40	163	16650	10.2147	1	0.0408267	11.0227
GOTERM_BP_FAT	GO:1901987~regulation of cell cycle phase transition	Y													7	16.6667	0.000120124	CDKN2A, CDKN2B, TP53, MDM2, CDC73, HMGA2, PTEN	40	336	16650	8.67188	0.289918	0.00158382	0.214851
GOTERM_BP_FAT	GO:1901990~regulation of mitotic cell cycle phase transition	Y													7	16.6667	7.99512e-05	CDKN2A, CDKN2B, TP53, MDM2, CDC73, HMGA2, PTEN	40	312	16650	9.33894	0.203772	0.00111094	0.143047
GOTERM_BP_FAT	GO:1903037~regulation of leukocyte cell-cell adhesion	Y													5	11.9048	0.00600323	CDKN2A, IL6ST, IGF1, BCL6, IL2	40	313	16650	6.64936	1	0.0387694	10.2197
GOTERM_BP_FAT	GO:1903047~mitotic cell cycle process	Y													9	21.4286	0.000904384	HRAS, CDKN2A, CDKN2B, TP53, MDM2, IGF1, CDC73, HMGA2, PTEN	40	890	16650	4.20927	0.924124	0.00870313	1.60688
GOTERM_BP_FAT	GO:1903706~regulation of hemopoiesis	Y													5	11.9048	0.00706661	CDKN2A, BCL6, CDC73, MYC, IL2	40	328	16650	6.34527	1	0.0433552	11.9239
GOTERM_BP_FAT	GO:1903707~negative regulation of hemopoiesis	Y													4	9.52381	0.00392954	CDKN2A, BCL6, CDC73, MYC	40	136	16650	12.2426	0.999987	0.0280085	6.80653
GOTERM_BP_FAT	GO:2000106~regulation of leukocyte apoptotic process	Y													5	11.9048	4.13424e-05	CDKN2A, TP53, BCL6, PTEN, IL2	40	83	16650	25.0753	0.111151	0.000643663	0.073993
GOTERM_BP_FAT	GO:2000116~regulation of cysteine-type endopeptidase activity	Y													5	11.9048	0.00181341	DLC1, RET, CDKN2A, MDM2, MYC	40	224	16650	9.29129	0.994332	0.0152326	3.19741
GOTERM_BP_FAT	GO:2000772~regulation of cellular senescence	Y													3	7.14286	0.00194457	CDKN2A, BCL6, HMGA2	40	28	16650	44.5982	0.996103	0.0160432	3.4249
GOTERM_BP_FAT	GO:2001020~regulation of response to DNA damage stimulus	Y													4	9.52381	0.00596596	CDKN2A, MDM2, HMGA2, MYC	40	158	16650	10.538	1	0.03862	10.1594
GOTERM_BP_FAT	GO:2001056~positive regulation of cysteine-type endopeptidase activity	Y													4	9.52381	0.00331392	DLC1, RET, CDKN2A, MYC	40	128	16650	13.0078	0.999922	0.0242729	5.76989
GOTERM_MF_FAT	GO:0008134~transcription factor binding	Y													7	16.6667	0.00142711	CDKN2A, HIPK2, TP53, SMAD2, HMGA2, RUNX2, MYC	39	512	15478	5.42598	0.365916	0.0372529	1.90785
INTACT	5921:RAS p21 protein activator 1(RASA1)	Y													6	14.2857	9.74186e-08	DLC1, IGF1R, HRAS, CDKN2A, SMAD2, KIT	35	48	14039	50.1393	0.000199786	0.000199786	0.000167986
KEGG_PATHWAY	hsa04110:Cell cycle	Y													6	14.2857	0.000170703	CDKN2A, CDKN2B, TP53, MDM2, SMAD2, MYC	31	124	6910	10.7856	0.0192737	0.00121563	0.193963
KEGG_PATHWAY	hsa04115:p53 signaling pathway	Y													5	11.9048	0.000183019	CDKN2A, TP53, MDM2, IGF1, PTEN	31	67	6910	16.6346	0.0206499	0.00115856	0.207944
KEGG_PATHWAY	hsa05166:HTLV-I infection	Y													7	16.6667	0.000684026	HRAS, CDKN2A, CDKN2B, TP53, SMAD2, MYC, IL2	31	256	6910	6.09501	0.0750408	0.00370767	0.775164
KEGG_PATHWAY	hsa05203:Viral carcinogenesis	Y													6	14.2857	0.00170293	HRAS, CDKN2A, CDKN2B, IL6ST, TP53, MDM2	31	205	6910	6.524	0.176589	0.00841223	1.91967
KEGG_PATHWAY	hsa05206:MicroRNAs in cancer	Y													8	19.0476	0.00016942	HRAS, CDKN2A, MAP2K2, TP53, MDM2, HMGA2, PTEN, MYC	31	285	6910	6.25693	0.0191302	0.00128688	0.192507
KEGG_PATHWAY	hsa05214:Glioma	Y													8	19.0476	8.03808e-09	IGF1R, HRAS, CDKN2A, MAP2K2, TP53, MDM2, IGF1, PTEN	31	65	6910	27.4342	9.16341e-07	1.52724e-07	9.14142e-06
KEGG_PATHWAY	hsa05219:Bladder cancer	Y													6	14.2857	7.30621e-07	HRAS, CDKN2A, MAP2K2, TP53, MDM2, MYC	31	41	6910	32.62	8.32873e-05	9.25449e-06	0.000830905
KEGG_PATHWAY	hsa05220:Chronic myeloid leukemia	Y													6	14.2857	1.24191e-05	HRAS, CDKN2A, MAP2K2, TP53, MDM2, MYC	31	72	6910	18.5753	0.00141478	0.000117975	0.0141229
KEGG_PATHWAY	hsa05223:Non-small cell lung cancer	Y													4	9.52381	0.00175303	HRAS, CDKN2A, MAP2K2, TP53	31	56	6910	15.9217	0.181287	0.00829959	1.97564
REACTOME_PATHWAY	R-HSA-2559585:R-HSA-2559585	Y													4	9.52381	0.000124631	CDKN2A, CDKN2B, TP53, MDM2	31	30	9075	39.0323	0.0204774	0.0102917	0.151331
REACTOME_PATHWAY	R-HSA-3232118:R-HSA-3232118	Y													3	7.14286	0.0013932	CDKN2A, TP53, MDM2	31	17	9075	51.6603	0.206603	0.0452315	1.67976
UP_KEYWORDS	Tumor suppressor	Y													6	14.2857	2.59257e-05	DLC1, CDKN2A, CDKN2B, TP53, CDC73, PTEN	42	177	20581	16.611	0.00339055	0.000848716	0.0302287
UP_KEYWORDS	Ubl conjugation	Y													14	33.3333	1.60129e-05	FGFR2, TP53, CDC73, SMAD2, KIT, PTEN, IGF1R, CDKN2A, CXCR4, HIPK2, MDM2, BCL6, MYC, GHR	42	1705	20581	4.02366	0.00209551	0.000698992	0.0186717
UCSC_TFBS	FOXO1		Y	Y	Y	Y	Y	Y	Y	Y	Y	Y	Y		28	66.6667	3.03743e-05	FGFR2, DLC1, HRAS, FBRSL1, FGF9, NELL1, AQP4, CDC73, KIT, MARCO, EDNRB, IGF1R, BCL6, MTMR9, BRINP3, MTMR7, RUNX2, EWSR1, DLG2, GHR, IRS4, OTX2, IGF1, SMAD2, HMGA2, BMPER, IGSF1, HIPK2	42	7043	20726	1.96185	0.0053317	0.00106862	0.0372667
UCSC_TFBS	PAX4		Y	Y	Y	Y	Y	Y		Y	Y	Y	Y	Y	38	90.4762	0.000524914	FGFR2, DLC1, HRAS, FBRSL1, IL6ST, FGF9, NELL1, AQP4, CDC73, COL2A1, KIT, PTEN, B2M, IGF1R, CXCR4, BCL6, MTMR9, BRINP3, RUNX2, MTMR7, MYC, DLG2, EWSR1, GHR, IRS4, RET, MAP2K2, OTX2, TP53, IGF1, SMAD2, HMGA2, BMPER, IGSF1, HIPK2, TANGO2, MDM2, IL2	42	13868	20726	1.35218	0.0882679	0.0041916	0.642233
UCSC_TFBS	CDP		Y	Y	Y	Y	Y	Y		Y	Y	Y	Y		32	76.1905	0.000891681	FGFR2, DLC1, FBRSL1, FGF9, IL6ST, NELL1, AQP4, CDC73, KIT, PTEN, EDNRB, IGF1R, CXCR4, BCL6, MTMR9, BRINP3, MYC, MTMR7, RUNX2, EWSR1, DLG2, GHR, IRS4, RET, OTX2, IGF1, SMAD2, HMGA2, BMPER, IGSF1, HIPK2, MDM2	42	10467	20726	1.50867	0.145301	0.00579816	1.08872
UCSC_TFBS	GCNF		Y	Y	Y	Y	Y	Y		Y	Y	Y	Y		29	69.0476	0.00650002	FGFR2, DLC1, FBRSL1, FGF9, NELL1, AQP4, CDC73, COL2A1, KIT, PTEN, IGF1R, BCL6, MTMR9, BRINP3, MYC, MTMR7, RUNX2, EWSR1, DLG2, GHR, MAP2K2, OTX2, TP53, IGF1, HMGA2, BMPER, IGSF1, HIPK2, MDM2	42	9913	20726	1.44364	0.682646	0.0183416	7.69055
UCSC_TFBS	PAX3		Y	Y	Y	Y	Y	Y		Y	Y	Y	Y		24	57.1429	0.00671304	DLC1, FBRSL1, RET, FGF9, NELL1, OTX2, AQP4, IGF1, COL2A1, KIT, HMGA2, PTEN, IGF1R, BMPER, IGSF1, CXCR4, HIPK2, BCL6, MTMR9, BRINP3, MTMR7, EWSR1, DLG2, GHR	42	7458	20726	1.58802	0.6944	0.0180728	7.93313
UCSC_TFBS	CART1		Y	Y	Y	Y		Y	Y	Y	Y	Y	Y		29	69.0476	0.000162323	FGFR2, DLC1, FGF9, NELL1, AQP4, CDC73, COL2A1, KIT, PTEN, MARCO, EDNRB, IGF1R, CXCR4, MTMR9, BRINP3, MYC, MTMR7, RUNX2, EWSR1, DLG2, GHR, IRS4, RET, OTX2, IGF1, HMGA2, BMPER, IGSF1, HIPK2	42	8149	20726	1.75614	0.0281668	0.00203871	0.199008
UCSC_TFBS	AML1		Y	Y	Y	Y		Y		Y	Y	Y	Y	Y	36	85.7143	0.00532643	FGFR2, DLC1, IL6ST, FGF9, NELL1, AQP4, CDC73, COL2A1, KIT, PTEN, B2M, IGF1R, CDKN2B, CXCR4, BCL6, MTMR9, BRINP3, RUNX2, MYC, MTMR7, DLG2, EWSR1, GHR, IRS4, RET, MAP2K2, OTX2, IGF1, SMAD2, HMGA2, BMPER, IGSF1, HIPK2, TANGO2, MDM2, IL2	42	13742	20726	1.29276	0.609356	0.0158052	6.34353
UCSC_TFBS	HAND1E47		Y	Y	Y	Y		Y		Y	Y	Y	Y	Y	25	59.5238	0.00661377	DLC1, FGFR2, FGF9, NELL1, OTX2, TP53, AQP4, COL2A1, CDC73, KIT, B2M, EDNRB, IGF1R, BMPER, CXCR4, IGSF1, HIPK2, TANGO2, BCL6, MTMR9, BRINP3, RUNX2, MTMR7, DLG2, EWSR1	42	7926	20726	1.55651	0.688977	0.0180828	7.82016
UCSC_TFBS	PAX6		Y	Y	Y	Y		Y		Y	Y	Y	Y		29	69.0476	0.00243146	FGFR2, DLC1, FGF9, IL6ST, NELL1, AQP4, COL2A1, KIT, PTEN, EDNRB, IGF1R, CDKN2B, CXCR4, BCL6, MTMR9, BRINP3, MTMR7, RUNX2, EWSR1, DLG2, GHR, RET, OTX2, IGF1, SMAD2, HMGA2, BMPER, IGSF1, HIPK2	42	9378	20726	1.526	0.348487	0.00969042	2.94316
UCSC_TFBS	IK3		Y	Y	Y	Y		Y		Y	Y	Y			25	59.5238	0.00314773	DLC1, FGFR2, RET, HRAS, IL6ST, FGF9, NELL1, AQP4, IGF1, COL2A1, HMGA2, PTEN, IGF1R, BMPER, CXCR4, IGSF1, HIPK2, BCL6, MTMR9, BRINP3, RUNX2, MTMR7, MYC, DLG2, EWSR1	42	7539	20726	1.63641	0.425856	0.0110361	3.79487
UCSC_TFBS	MRF2		Y	Y	Y	Y		Y		Y	Y	Y			29	69.0476	0.000721733	FGFR2, DLC1, HRAS, FGF9, NELL1, AQP4, CDC73, COL2A1, KIT, PTEN, EDNRB, IGF1R, BCL6, MTMR9, BRINP3, MTMR7, RUNX2, EWSR1, DLG2, GHR, IRS4, MAP2K2, IGF1, SMAD2, HMGA2, BMPER, IGSF1, HIPK2, MDM2	42	8789	20726	1.62826	0.119329	0.00506994	0.882062
UCSC_TFBS	TBP		Y	Y	Y	Y		Y		Y	Y	Y			25	59.5238	7.43331e-05	FGFR2, DLC1, FGF9, IL6ST, NELL1, AQP4, COL2A1, KIT, PTEN, IGF1R, CXCR4, BCL6, MTMR9, BRINP3, RUNX2, MTMR7, DLG2, EWSR1, GHR, IGF1, HMGA2, BMPER, IGSF1, HIPK2, IL2	42	6005	20726	2.05444	0.0129979	0.00145262	0.0911778
UCSC_TFBS	FOXO4		Y	Y	Y	Y		Y		Y		Y	Y		29	69.0476	0.00256195	FGFR2, DLC1, FGF9, NELL1, AQP4, CDC73, COL2A1, KIT, PTEN, EDNRB, IGF1R, CXCR4, BCL6, BRINP3, MYC, MTMR7, RUNX2, EWSR1, DLG2, GHR, IRS4, RET, OTX2, IGF1, SMAD2, HMGA2, BMPER, IGSF1, HIPK2	42	9405	20726	1.52162	0.363316	0.00956001	3.09884
UCSC_TFBS	HFH3		Y	Y	Y	Y		Y		Y		Y	Y		25	59.5238	0.000851472	DLC1, IRS4, FGFR2, RET, FGF9, NELL1, OTX2, AQP4, IGF1, COL2A1, SMAD2, KIT, HMGA2, IGF1R, BMPER, IGSF1, CXCR4, HIPK2, BCL6, BRINP3, MTMR7, RUNX2, EWSR1, DLG2, GHR	42	6936	20726	1.77868	0.139226	0.00574967	1.03986
UCSC_TFBS	HNF1		Y	Y	Y	Y		Y		Y		Y	Y		28	66.6667	0.0103909	FGFR2, DLC1, FGF9, NELL1, AQP4, CDC73, KIT, PTEN, EDNRB, IGF1R, CXCR4, BCL6, BRINP3, MYC, MTMR7, RUNX2, EWSR1, DLG2, GHR, IRS4, OTX2, IGF1, SMAD2, HMGA2, BMPER, IGSF1, HIPK2, MDM2	42	9675	20726	1.42815	0.840923	0.0227176	12.0302
UCSC_TFBS	TAL1BETAE47		Y	Y	Y	Y		Y		Y		Y			18	42.8571	0.00839793	DLC1, IRS4, FGFR2, FGF9, NELL1, TP53, AQP4, IGF1, COL2A1, SMAD2, IGF1R, BMPER, IGSF1, BRINP3, MTMR7, RUNX2, EWSR1, DLG2	42	4889	20726	1.81685	0.773334	0.0204039	9.83133
UCSC_TFBS	CHOP		Y	Y	Y	Y		Y				Y	Y		27	64.2857	0.00175603	FGFR2, DLC1, FGF9, NELL1, AQP4, CDC73, PTEN, IGF1R, CXCR4, BCL6, BRINP3, MYC, RUNX2, EWSR1, DLG2, GHR, IRS4, RET, OTX2, TP53, IGF1, SMAD2, HMGA2, BMPER, IGSF1, HIPK2, IL2	42	8214	20726	1.62209	0.266064	0.0083255	2.13367
UCSC_TFBS	FREAC4		Y	Y	Y	Y				Y	Y	Y	Y		25	59.5238	0.00564222	DLC1, IRS4, FGFR2, RET, IL6ST, NELL1, OTX2, AQP4, IGF1, SMAD2, HMGA2, PTEN, IGF1R, EDNRB, BMPER, HIPK2, BCL6, MTMR9, BRINP3, MYC, MTMR7, RUNX2, EWSR1, DLG2, GHR	42	7840	20726	1.57358	0.630588	0.0161928	6.70775
UCSC_TFBS	CHX10		Y	Y	Y	Y					Y	Y	Y		23	54.7619	0.00777713	DLC1, IRS4, FGFR2, NELL1, OTX2, AQP4, IGF1, CDC73, KIT, HMGA2, PTEN, IGF1R, BMPER, IGSF1, HIPK2, BCL6, MTMR9, BRINP3, RUNX2, EWSR1, DLG2, GHR, IL2	42	7069	20726	1.6056	0.746939	0.0194389	9.13616
UCSC_TFBS	TST1		Y	Y	Y	Y					Y	Y	Y		24	57.1429	0.00697952	DLC1, IRS4, FGFR2, NELL1, OTX2, AQP4, COL2A1, SMAD2, KIT, HMGA2, PTEN, IGF1R, BMPER, IGSF1, CXCR4, HIPK2, MDM2, BCL6, MTMR9, BRINP3, MYC, RUNX2, EWSR1, DLG2	42	7479	20726	1.58356	0.708496	0.0182303	8.23577
UCSC_TFBS	RP58		Y	Y	Y		Y	Y	Y			Y	Y		29	69.0476	0.00100764	FGFR2, DLC1, FBRSL1, FGF9, IL6ST, NELL1, AQP4, CDC73, COL2A1, KIT, PTEN, MARCO, EDNRB, IGF1R, CDKN2B, BCL6, BRINP3, RUNX2, DLG2, GHR, IRS4, MAP2K2, OTX2, TP53, IGF1, HMGA2, BMPER, IGSF1, HIPK2	42	8944	20726	1.60005	0.162584	0.00589702	1.2295
UCSC_TFBS	GFI1		Y	Y	Y		Y	Y		Y		Y	Y		26	61.9048	0.00122037	DLC1, IRS4, FGFR2, FBRSL1, FGF9, NELL1, OTX2, TP53, AQP4, IGF1, SMAD2, COL2A1, KIT, HMGA2, IGF1R, BMPER, CXCR4, IGSF1, HIPK2, MDM2, BCL6, BRINP3, RUNX2, MTMR7, DLG2, GHR	42	7562	20726	1.69669	0.19339	0.00669361	1.48728
UP_KEYWORDS	Glycoprotein		Y	Y	Y			Y	Y			Y			20	47.619	0.00049971	FGFR2, RET, IL6ST, FGF9, NELL1, TP53, AQP4, COL2A1, KIT, B2M, MARCO, IGF1R, EDNRB, BMPER, IGSF1, CXCR4, BRINP3, MYC, GHR, IL2	42	4551	20581	2.15348	0.0633807	0.00724897	0.58118
GOTERM_BP_FAT	GO:0010033~response to organic substance		Y	Y	Y			Y					Y		27	64.2857	6.75452e-12	FGFR2, FGF9, IL6ST, AQP4, CDC73, COL2A1, KIT, PTEN, B2M, EDNRB, IGF1R, CDKN2B, CXCR4, BRINP3, MYC, RUNX2, GHR, IRS4, RET, MAP2K2, OTX2, SMAD2, HMGA2, BMPER, HIPK2, MDM2, IL2	40	2822	16650	3.98255	1.92503e-08	8.02095e-10	1.20931e-08
GOTERM_BP_FAT	GO:0070887~cellular response to chemical stimulus		Y	Y	Y			Y					Y		27	64.2857	1.496e-12	IRS4, FGFR2, RET, IL6ST, MAP2K2, FGF9, OTX2, TP53, AQP4, COL2A1, SMAD2, CDC73, KIT, HMGA2, PTEN, B2M, IGF1R, EDNRB, BMPER, CDKN2B, CXCR4, HIPK2, MDM2, BRINP3, RUNX2, MYC, GHR	40	2648	16650	4.24424	4.26367e-09	2.6648e-10	2.67847e-09
GOTERM_BP_FAT	GO:0071310~cellular response to organic substance		Y	Y	Y			Y					Y		25	59.5238	2.10249e-12	IRS4, FGFR2, RET, FGF9, MAP2K2, IL6ST, OTX2, AQP4, COL2A1, SMAD2, CDC73, KIT, HMGA2, B2M, IGF1R, EDNRB, BMPER, CDKN2B, CXCR4, HIPK2, MDM2, BRINP3, MYC, RUNX2, GHR	40	2186	16650	4.76041	5.99224e-09	3.32902e-10	3.76436e-09
UCSC_TFBS	S8		Y	Y	Y					Y		Y	Y		24	57.1429	0.0116144	DLC1, IRS4, FGFR2, RET, NELL1, OTX2, AQP4, IGF1, CDC73, KIT, HMGA2, PTEN, IGF1R, EDNRB, BMPER, IGSF1, CXCR4, HIPK2, BRINP3, MYC, MTMR7, RUNX2, DLG2, GHR	42	7765	20726	1.52523	0.872047	0.0244678	13.3555
UCSC_TFBS	SRY		Y	Y		Y		Y	Y	Y		Y			24	57.1429	0.00341062	DLC1, IRS4, FGFR2, FGF9, NELL1, AQP4, IGF1, SMAD2, CDC73, KIT, HMGA2, PTEN, MARCO, IGF1R, EDNRB, BMPER, CXCR4, HIPK2, MYC, MTMR7, RUNX2, EWSR1, DLG2, GHR	42	7110	20726	1.66574	0.451899	0.0114968	4.10574
UCSC_TFBS	ARP1		Y	Y			Y		Y	Y	Y	Y	Y	Y	25	59.5238	0.0101402	FGFR2, DLC1, FBRSL1, NELL1, AQP4, CDC73, COL2A1, MARCO, EDNRB, BCL6, MTMR9, RUNX2, MTMR7, DLG2, GHR, IRS4, OTX2, TP53, SMAD2, HMGA2, BMPER, IGSF1, TANGO2, HIPK2, IL2	42	8167	20726	1.51058	0.833671	0.0230267	11.7563
UCSC_TFBS	MSX1		Y		Y		Y	Y				Y	Y		23	54.7619	0.00819094	DLC1, FGFR2, FBRSL1, RET, FGF9, NELL1, OTX2, AQP4, IGF1, COL2A1, SMAD2, CDC73, KIT, HMGA2, PTEN, IGF1R, EDNRB, CXCR4, HIPK2, BRINP3, RUNX2, DLG2, GHR	42	7097	20726	1.59926	0.764852	0.0201815	9.60009
UCSC_TFBS	NFKAPPAB		Y			Y	Y	Y				Y		Y	22	52.381	0.00224848	DLC1, FGFR2, FBRSL1, RET, IL6ST, FGF9, NELL1, TP53, AQP4, COL2A1, KIT, B2M, IGF1R, IGSF1, CXCR4, HIPK2, TANGO2, MYC, RUNX2, EWSR1, DLG2, GHR	42	6011	20726	1.8061	0.327114	0.00938848	2.72447
UCSC_TFBS	BACH2		Y			Y		Y		Y		Y			25	59.5238	0.00198475	FGFR2, DLC1, FGF9, NELL1, AQP4, KIT, EDNRB, IGF1R, CXCR4, BCL6, RUNX2, MTMR7, MYC, DLG2, EWSR1, GHR, IRS4, MAP2K2, IGF1, SMAD2, HMGA2, IGSF1, HIPK2, MDM2, IL2	42	7316	20726	1.68629	0.295075	0.00849212	2.40848
GOTERM_BP_FAT	GO:0006952~defense response		Y						Y						11	26.1905	0.00208795	MARCO, EDNRB, HRAS, CXCR4, IL6ST, AQP4, BCL6, KIT, MYC, IL2, B2M	40	1518	16650	3.0163	0.997412	0.0168757	3.673
GOTERM_BP_FAT	GO:0006955~immune response		Y						Y						11	26.1905	0.00245069	MARCO, IGF1R, HRAS, IL6ST, AQP4, BCL6, KIT, PTEN, MYC, IL2, B2M	40	1551	16650	2.95213	0.999082	0.0191849	4.29798
UCSC_TFBS	CREL		Y							Y					13	30.9524	0.00490283	DLC1, IGF1R, RET, IGSF1, HIPK2, AQP4, BCL6, COL2A1, HMGA2, RUNX2, MTMR7, DLG2, IL2	42	2707	20726	2.36985	0.578957	0.0153281	5.85291
GOTERM_BP_FAT	GO:0071345~cellular response to cytokine stimulus		Y												7	16.6667	0.0056184	CXCR4, IL6ST, AQP4, KIT, MYC, GHR, B2M	40	706	16650	4.12712	1	0.0368227	9.59537
UCSC_TFBS	MEIS1			Y	Y	Y	Y	Y	Y			Y	Y		26	61.9048	0.00270558	FGFR2, DLC1, FBRSL1, FGF9, IL6ST, NELL1, CDC73, KIT, PTEN, B2M, MARCO, EDNRB, IGF1R, CDKN2B, CXCR4, BRINP3, RUNX2, EWSR1, DLG2, RET, OTX2, IGF1, HMGA2, BMPER, IGSF1, HIPK2	42	7941	20726	1.61571	0.37925	0.00968396	3.26992
UCSC_TFBS	TAL1BETAITF2			Y	Y	Y	Y	Y	Y			Y			27	64.2857	0.0114349	DLC1, IRS4, FGFR2, FBRSL1, RET, MAP2K2, FGF9, NELL1, TP53, IGF1, COL2A1, CDC73, KIT, HMGA2, PTEN, MARCO, IGF1R, EDNRB, BMPER, IGSF1, HIPK2, BRINP3, RUNX2, MYC, DLG2, EWSR1, GHR	42	9226	20726	1.44416	0.867893	0.0243825	13.1623
UCSC_TFBS	HTF			Y	Y	Y	Y	Y		Y		Y	Y	Y	32	76.1905	6.06759e-05	FGFR2, DLC1, HRAS, FBRSL1, FGF9, NELL1, CDC73, COL2A1, KIT, PTEN, EDNRB, IGF1R, BCL6, BRINP3, RUNX2, MYC, MTMR7, DLG2, EWSR1, GHR, IRS4, RET, MAP2K2, OTX2, TP53, IGF1, SMAD2, BMPER, IGSF1, HIPK2, TANGO2, MDM2	42	9294	20726	1.69908	0.0106225	0.00133402	0.0744314
UCSC_TFBS	FOXD3			Y	Y	Y	Y	Y		Y		Y	Y		24	57.1429	0.000131914	DLC1, FGFR2, FBRSL1, FGF9, NELL1, OTX2, SMAD2, CDC73, KIT, HMGA2, PTEN, IGF1R, EDNRB, BMPER, CXCR4, HIPK2, MDM2, BRINP3, MYC, MTMR7, RUNX2, EWSR1, DLG2, GHR	42	5772	20726	2.05188	0.0229509	0.001933	0.161755
UCSC_TFBS	STAT5A			Y	Y	Y	Y			Y	Y	Y		Y	29	69.0476	0.00703791	FGFR2, DLC1, FBRSL1, IL6ST, NELL1, COL2A1, KIT, PTEN, EDNRB, IGF1R, CXCR4, BCL6, MTMR9, BRINP3, MYC, MTMR7, RUNX2, EWSR1, DLG2, GHR, IRS4, RET, IGF1, HMGA2, BMPER, TANGO2, HIPK2, MDM2, IL2	42	9959	20726	1.43697	0.711498	0.0181141	8.30197
UCSC_TFBS	SOX9			Y	Y	Y		Y	Y			Y	Y		27	64.2857	0.000423972	DLC1, IRS4, FGFR2, RET, FGF9, NELL1, OTX2, IGF1, COL2A1, SMAD2, CDC73, HMGA2, MARCO, IGF1R, EDNRB, BMPER, CXCR4, IGSF1, HIPK2, MDM2, BCL6, BRINP3, RUNX2, MYC, DLG2, EWSR1, GHR	42	7575	20726	1.75893	0.0719178	0.00372479	0.519026
UCSC_TFBS	RSRFC4			Y	Y	Y		Y		Y	Y	Y			27	64.2857	0.00133634	DLC1, IRS4, FGFR2, IL6ST, MAP2K2, FGF9, NELL1, IGF1, SMAD2, CDC73, KIT, HMGA2, PTEN, B2M, IGF1R, EDNRB, BMPER, IGSF1, HIPK2, BCL6, MTMR9, BRINP3, RUNX2, MTMR7, DLG2, EWSR1, GHR	42	8084	20726	1.64818	0.209709	0.00689826	1.62756
UCSC_TFBS	E4BP4			Y	Y	Y		Y		Y		Y	Y		25	59.5238	0.00254655	DLC1, FGFR2, IL6ST, FGF9, NELL1, OTX2, TP53, IGF1, COL2A1, SMAD2, CDC73, KIT, HMGA2, PTEN, IGF1R, BMPER, IGSF1, CXCR4, BCL6, BRINP3, MTMR7, RUNX2, EWSR1, DLG2, GHR	42	7435	20726	1.6593	0.361584	0.00970833	3.08048
UCSC_TFBS	HSF2			Y	Y	Y		Y		Y		Y	Y		24	57.1429	0.00340369	DLC1, IRS4, FGFR2, RET, FGF9, IL6ST, NELL1, OTX2, IGF1, KIT, PTEN, IGF1R, BMPER, IGSF1, HIPK2, MDM2, BCL6, BRINP3, RUNX2, MYC, MTMR7, EWSR1, DLG2, GHR	42	7109	20726	1.66598	0.451227	0.0116971	4.09756
UCSC_TFBS	NKX22			Y	Y	Y		Y		Y		Y	Y		26	61.9048	0.00130029	DLC1, IRS4, FGFR2, FGF9, NELL1, OTX2, TP53, IGF1, SMAD2, CDC73, KIT, HMGA2, IGF1R, EDNRB, BMPER, CXCR4, IGSF1, HIPK2, BCL6, BRINP3, RUNX2, MTMR7, MYC, DLG2, EWSR1, GHR	42	7591	20726	1.69021	0.204671	0.00691534	1.58397
UCSC_TFBS	NKX3A			Y	Y	Y		Y		Y		Y	Y		27	64.2857	0.000934058	DLC1, IRS4, FGFR2, RET, IL6ST, FGF9, NELL1, OTX2, IGF1, SMAD2, CDC73, HMGA2, PTEN, IGF1R, EDNRB, BMPER, CXCR4, IGSF1, HIPK2, MDM2, BCL6, BRINP3, RUNX2, MTMR7, DLG2, EWSR1, GHR	42	7919	20726	1.68252	0.151658	0.00565536	1.14019
UCSC_TFBS	TATA			Y	Y	Y		Y		Y		Y	Y		29	69.0476	0.00262193	DLC1, IRS4, FGFR2, RET, MAP2K2, FGF9, NELL1, OTX2, TP53, IGF1, COL2A1, SMAD2, CDC73, KIT, HMGA2, PTEN, B2M, IGF1R, BMPER, CXCR4, HIPK2, BCL6, BRINP3, RUNX2, MTMR7, MYC, DLG2, EWSR1, GHR	42	9417	20726	1.51968	0.370019	0.00958019	3.17032
UCSC_TFBS	CREBP1			Y	Y	Y		Y				Y	Y		25	59.5238	0.0103336	DLC1, FGFR2, RET, FGF9, IL6ST, NELL1, OTX2, IGF1, CDC73, KIT, HMGA2, PTEN, B2M, IGF1R, EDNRB, BMPER, IGSF1, CXCR4, HIPK2, BCL6, BRINP3, RUNX2, EWSR1, DLG2, GHR	42	8178	20726	1.50855	0.839294	0.0228758	11.9677
UCSC_TFBS	LHX3			Y	Y	Y		Y				Y	Y		22	52.381	0.00367135	DLC1, IRS4, FGFR2, FGF9, NELL1, OTX2, IGF1, CDC73, KIT, HMGA2, PTEN, IGF1R, BMPER, IGSF1, CXCR4, HIPK2, BRINP3, MYC, RUNX2, EWSR1, DLG2, GHR	42	6235	20726	1.74122	0.476567	0.0121398	4.41315
UCSC_TFBS	MAX			Y	Y	Y		Y					Y	Y	13	30.9524	0.00776381	IRS4, DLC1, IGF1R, RET, BMPER, FGF9, TANGO2, OTX2, BRINP3, RUNX2, DLG2, EWSR1, GHR	42	2866	20726	2.23838	0.746341	0.0196843	9.1212
UCSC_TFBS	FAC1			Y	Y	Y						Y	Y		25	59.5238	0.00951223	DLC1, IRS4, FGFR2, IL6ST, NELL1, OTX2, IGF1, COL2A1, KIT, HMGA2, PTEN, IGF1R, EDNRB, BMPER, CDKN2B, IGSF1, CXCR4, HIPK2, BCL6, BRINP3, MYC, RUNX2, EWSR1, DLG2, GHR	42	8130	20726	1.51745	0.814029	0.0221792	11.0669
UCSC_TFBS	FOXO3			Y	Y	Y						Y	Y		18	42.8571	0.00458458	FGFR2, IL6ST, NELL1, OTX2, SMAD2, KIT, HMGA2, PTEN, EDNRB, BMPER, IGSF1, HIPK2, BRINP3, MYC, RUNX2, EWSR1, DLG2, GHR	42	4618	20726	1.92347	0.554582	0.0145968	5.48275
UCSC_TFBS	POU6F1			Y	Y		Y	Y		Y		Y	Y		28	66.6667	5.11303e-05	FGFR2, DLC1, FBRSL1, FGF9, IL6ST, NELL1, CDC73, KIT, PTEN, EDNRB, IGF1R, CXCR4, BRINP3, MYC, MTMR7, RUNX2, DLG2, GHR, IRS4, RET, MAP2K2, OTX2, SMAD2, HMGA2, BMPER, IGSF1, HIPK2, MDM2	42	7227	20726	1.9119	0.0089588	0.00128477	0.0627252
UCSC_TFBS	RORA2			Y	Y		Y	Y		Y		Y	Y		29	69.0476	0.000148772	DLC1, IRS4, FGFR2, FBRSL1, HRAS, IL6ST, FGF9, NELL1, OTX2, TP53, IGF1, COL2A1, SMAD2, CDC73, KIT, HMGA2, PTEN, IGF1R, EDNRB, BMPER, IGSF1, HIPK2, MDM2, BCL6, BRINP3, RUNX2, MTMR7, DLG2, GHR	42	8114	20726	1.76372	0.025846	0.00201227	0.182409
UCSC_TFBS	RORA1			Y	Y		Y	Y				Y	Y	Y	25	59.5238	0.00390813	DLC1, FGFR2, FBRSL1, FGF9, NELL1, OTX2, TP53, IGF1, KIT, HMGA2, PTEN, IGF1R, EDNRB, BMPER, IGSF1, CXCR4, HIPK2, TANGO2, MDM2, BCL6, BRINP3, MYC, RUNX2, DLG2, GHR	42	7648	20726	1.61309	0.498012	0.0126815	4.69154
UCSC_TFBS	FREAC2			Y	Y			Y		Y	Y	Y	Y		21	50	0.00183983	DLC1, FGFR2, FGF9, NELL1, OTX2, IGF1, COL2A1, SMAD2, HMGA2, PTEN, IGF1R, EDNRB, BMPER, HIPK2, MTMR9, BRINP3, MYC, MTMR7, RUNX2, DLG2, GHR	42	5491	20726	1.88727	0.276829	0.00827605	2.23444
UCSC_TFBS	STAT			Y	Y			Y		Y	Y	Y			22	52.381	0.00186833	DLC1, IRS4, FGFR2, IL6ST, FGF9, NELL1, TP53, IGF1, COL2A1, KIT, PTEN, IGF1R, EDNRB, BMPER, IGSF1, BCL6, MTMR9, BRINP3, MYC, MTMR7, RUNX2, DLG2	42	5930	20726	1.83077	0.280453	0.00819458	2.26869
UCSC_TFBS	HNF4			Y	Y			Y		Y		Y	Y	Y	25	59.5238	0.0117772	DLC1, IRS4, FGFR2, HRAS, FGF9, IL6ST, MAP2K2, NELL1, OTX2, TP53, IGF1, HMGA2, IGF1R, BMPER, IGSF1, HIPK2, TANGO2, MDM2, BCL6, BRINP3, MYC, MTMR7, RUNX2, DLG2, GHR	42	8255	20726	1.49448	0.875705	0.024517	13.5306
UCSC_TFBS	CDC5			Y	Y			Y		Y		Y	Y		26	61.9048	0.00167942	FGFR2, DLC1, FGF9, NELL1, CDC73, COL2A1, KIT, PTEN, IGF1R, EDNRB, CXCR4, BCL6, BRINP3, MTMR7, RUNX2, DLG2, GHR, RET, OTX2, IGF1, SMAD2, HMGA2, BMPER, IGSF1, HIPK2, IL2	42	7710	20726	1.66412	0.256083	0.00818372	2.04146
UCSC_TFBS	FREAC3			Y	Y			Y		Y		Y	Y		27	64.2857	0.00017674	DLC1, IRS4, FGFR2, RET, FGF9, NELL1, OTX2, IGF1, COL2A1, SMAD2, CDC73, KIT, HMGA2, PTEN, IGF1R, EDNRB, BMPER, CXCR4, IGSF1, HIPK2, BCL6, BRINP3, RUNX2, MTMR7, MYC, DLG2, GHR	42	7222	20726	1.8449	0.0306301	0.00207178	0.216666
GOTERM_CC_DIRECT	GO:0005576~extracellular region			Y	Y			Y				Y			14	33.3333	2.35273e-05	FGFR2, IL6ST, MAP2K2, FGF9, NELL1, IGF1, COL2A1, PTEN, B2M, BMPER, IGSF1, BRINP3, GHR, IL2	41	1610	18224	3.86511	0.00242041	0.00242041	0.0262559
UP_KEYWORDS	Secreted			Y	Y			Y				Y			13	30.9524	0.000314702	FGFR2, IL6ST, FGF9, NELL1, IGF1, COL2A1, PTEN, B2M, BMPER, IGSF1, BRINP3, GHR, IL2	42	1965	20581	3.24189	0.040394	0.00587304	0.366371
UCSC_TFBS	GATA			Y	Y					Y		Y	Y		24	57.1429	0.00952437	DLC1, IRS4, FGFR2, MAP2K2, NELL1, OTX2, IGF1, COL2A1, CDC73, KIT, HMGA2, PTEN, IGF1R, BMPER, IGSF1, CXCR4, HIPK2, BCL6, BRINP3, MYC, MTMR7, RUNX2, DLG2, GHR	42	7651	20726	1.54796	0.81443	0.0219184	11.0803
UCSC_TFBS	BRN2			Y		Y		Y		Y	Y	Y	Y		26	61.9048	0.00949067	DLC1, IRS4, FGFR2, FGF9, NELL1, OTX2, IGF1, COL2A1, SMAD2, CDC73, KIT, HMGA2, PTEN, IGF1R, EDNRB, BMPER, CDKN2B, CXCR4, HIPK2, BCL6, MTMR9, MTMR7, RUNX2, EWSR1, DLG2, GHR	42	8617	20726	1.48896	0.813315	0.0224249	11.0431
UCSC_TFBS	HMX1			Y			Y	Y		Y		Y	Y		25	59.5238	0.00529372	DLC1, IRS4, FGFR2, FBRSL1, HRAS, FGF9, NELL1, OTX2, IGF1, COL2A1, SMAD2, CDC73, KIT, HMGA2, IGF1R, EDNRB, BMPER, IGSF1, HIPK2, MDM2, BCL6, MTMR7, RUNX2, DLG2, GHR	42	7806	20726	1.58044	0.607088	0.0159773	6.30572
GOTERM_BP_FAT	GO:0007166~cell surface receptor signaling pathway			Y				Y	Y						26	61.9048	1.7918e-11	FGFR2, HRAS, IL6ST, FGF9, CDC73, COL2A1, KIT, PTEN, B2M, MARCO, EDNRB, IGF1R, CDKN2B, CXCR4, BCL6, RUNX2, MYC, GHR, IRS4, RET, IGF1, SMAD2, HMGA2, BMPER, HIPK2, IL2	40	2669	16650	4.05489	5.10663e-08	1.6473e-09	3.20801e-08
GOTERM_BP_FAT	GO:0001934~positive regulation of protein phosphorylation			Y				Y				Y			17	40.4762	4.59691e-11	FGFR2, RET, HRAS, IL6ST, MAP2K2, FGF9, NELL1, TP53, IGF1, KIT, PTEN, EDNRB, BMPER, CXCR4, HIPK2, GHR, IL2	40	890	16650	7.95084	1.31012e-07	3.97006e-09	8.23025e-08
GOTERM_BP_FAT	GO:0010562~positive regulation of phosphorus metabolic process			Y				Y				Y			19	45.2381	3.73621e-12	DLC1, FGFR2, HRAS, RET, IL6ST, MAP2K2, FGF9, NELL1, TP53, IGF1, KIT, PTEN, EDNRB, BMPER, CXCR4, HIPK2, MYC, GHR, IL2	40	1049	16650	7.53932	1.06483e-08	5.0706e-10	6.6893e-09
GOTERM_BP_FAT	GO:0042327~positive regulation of phosphorylation			Y				Y				Y			18	42.8571	7.15272e-12	FGFR2, RET, HRAS, IL6ST, MAP2K2, FGF9, NELL1, TP53, IGF1, KIT, PTEN, EDNRB, BMPER, CXCR4, HIPK2, MYC, GHR, IL2	40	932	16650	8.03916	2.03853e-08	7.84048e-10	1.28061e-08
GOTERM_BP_FAT	GO:0045937~positive regulation of phosphate metabolic process			Y				Y				Y			19	45.2381	3.73621e-12	DLC1, FGFR2, HRAS, RET, IL6ST, MAP2K2, FGF9, NELL1, TP53, IGF1, KIT, PTEN, EDNRB, BMPER, CXCR4, HIPK2, MYC, GHR, IL2	40	1049	16650	7.53932	1.06483e-08	5.0706e-10	6.6893e-09
GOTERM_BP_FAT	GO:0048646~anatomical structure formation involved in morphogenesis			Y				Y					Y		13	30.9524	7.64489e-06	DLC1, FGFR2, RET, FGF9, OTX2, SMAD2, COL2A1, CDC73, HMGA2, PTEN, BMPER, HIPK2, BCL6	40	1151	16650	4.70135	0.0215524	0.000152352	0.0136864
GOTERM_BP_FAT	GO:0070848~response to growth factor			Y				Y					Y		11	26.1905	1.39622e-06	FGFR2, BMPER, CDKN2B, FGF9, OTX2, HIPK2, MDM2, COL2A1, SMAD2, RUNX2, MYC	40	634	16650	7.222	0.00397134	3.31598e-05	0.00249975
GOTERM_BP_FAT	GO:0071363~cellular response to growth factor stimulus			Y				Y					Y		11	26.1905	9.84196e-07	FGFR2, BMPER, CDKN2B, FGF9, OTX2, HIPK2, MDM2, COL2A1, SMAD2, RUNX2, MYC	40	610	16650	7.50615	0.00280103	2.48224e-05	0.00176208
GOTERM_BP_FAT	GO:0090287~regulation of cellular response to growth factor stimulus			Y				Y					Y		8	19.0476	1.06835e-06	FGFR2, BMPER, CDKN2B, FGF9, OTX2, HIPK2, SMAD2, RUNX2	40	235	16650	14.1702	0.00304018	2.64762e-05	0.00191275
GOTERM_BP_FAT	GO:0000165~MAPK cascade			Y				Y							15	35.7143	2.92598e-09	FGFR2, RET, HRAS, MAP2K2, FGF9, IGF1, KIT, PTEN, IGF1R, BMPER, CXCR4, HIPK2, MYC, GHR, IL2	40	841	16650	7.4242	8.33902e-06	1.57341e-07	5.23864e-06
GOTERM_BP_FAT	GO:0001944~vasculature development			Y				Y							7	16.6667	0.00274622	FGFR2, BMPER, FGF9, HIPK2, MDM2, KIT, PTEN	40	610	16650	4.77664	0.999605	0.0209037	4.80432
GOTERM_BP_FAT	GO:0007167~enzyme linked receptor protein signaling pathway			Y				Y							16	38.0952	1.45055e-09	FGFR2, IRS4, IGF1R, HRAS, RET, BMPER, CDKN2B, FGF9, IL6ST, HIPK2, IGF1, SMAD2, KIT, RUNX2, PTEN, GHR	40	954	16650	6.98113	4.13407e-06	8.43689e-08	2.59705e-06
GOTERM_BP_FAT	GO:0007178~transmembrane receptor protein serine/threonine kinase signaling pathway			Y				Y							6	14.2857	0.000880256	BMPER, CDKN2B, FGF9, HIPK2, SMAD2, RUNX2	40	322	16650	7.75621	0.918718	0.00852941	1.56433
GOTERM_BP_FAT	GO:0007423~sensory organ development			Y				Y							6	14.2857	0.00628932	FGFR2, RET, BMPER, FGF9, HIPK2, COL2A1	40	507	16650	4.92604	1	0.0399535	10.6812
GOTERM_BP_FAT	GO:0009719~response to endogenous stimulus			Y				Y							16	38.0952	9.14147e-07	IRS4, FGFR2, FGF9, COL2A1, SMAD2, KIT, HMGA2, PTEN, IGF1R, BMPER, CDKN2B, HIPK2, MDM2, MYC, RUNX2, GHR	40	1548	16650	4.30233	0.00260193	2.32615e-05	0.00163666
GOTERM_BP_FAT	GO:0009968~negative regulation of signal transduction			Y				Y							15	35.7143	7.75757e-08	DLC1, IL6ST, FGF9, IGF1, COL2A1, SMAD2, HMGA2, PTEN, IGF1R, BMPER, HIPK2, MDM2, BCL6, MYC, RUNX2	40	1089	16650	5.73347	0.000221066	3.11395e-06	0.00013889
GOTERM_BP_FAT	GO:0010648~negative regulation of cell communication			Y				Y							15	35.7143	2.14224e-07	DLC1, IL6ST, FGF9, IGF1, COL2A1, SMAD2, HMGA2, PTEN, IGF1R, BMPER, HIPK2, MDM2, BCL6, MYC, RUNX2	40	1182	16650	5.28236	0.000610353	6.56492e-06	0.000383544
GOTERM_BP_FAT	GO:0023014~signal transduction by protein phosphorylation			Y				Y							15	35.7143	5.01387e-09	FGFR2, RET, HRAS, MAP2K2, FGF9, IGF1, KIT, PTEN, IGF1R, BMPER, CXCR4, HIPK2, MYC, GHR, IL2	40	877	16650	7.11944	1.42894e-05	2.5517e-07	8.97677e-06
GOTERM_BP_FAT	GO:0023057~negative regulation of signaling			Y				Y							15	35.7143	2.23325e-07	DLC1, IL6ST, FGF9, IGF1, COL2A1, SMAD2, HMGA2, PTEN, IGF1R, BMPER, HIPK2, MDM2, BCL6, MYC, RUNX2	40	1186	16650	5.26454	0.000636273	6.62994e-06	0.000399837
GOTERM_BP_FAT	GO:0035295~tube development			Y				Y							10	23.8095	5.90399e-06	FGFR2, DLC1, EDNRB, RET, BMPER, FGF9, SMAD2, KIT, HMGA2, MYC	40	580	16650	7.17672	0.0166856	0.000121923	0.0105699
GOTERM_BP_FAT	GO:0043408~regulation of MAPK cascade			Y				Y							13	30.9524	2.68439e-08	FGFR2, IGF1R, HRAS, BMPER, CXCR4, FGF9, MAP2K2, HIPK2, IGF1, KIT, PTEN, MYC, GHR	40	678	16650	7.98119	7.65021e-05	1.14186e-06	4.80609e-05
GOTERM_BP_FAT	GO:0043410~positive regulation of MAPK cascade			Y				Y							11	26.1905	1.19356e-07	FGFR2, HRAS, BMPER, CXCR4, FGF9, MAP2K2, HIPK2, IGF1, KIT, PTEN, GHR	40	485	16650	9.44072	0.000340106	4.25203e-06	0.000213692
GOTERM_BP_FAT	GO:0048585~negative regulation of response to stimulus			Y				Y							16	38.0952	1.86234e-07	DLC1, IL6ST, FGF9, IGF1, COL2A1, SMAD2, HMGA2, PTEN, IGF1R, BMPER, HIPK2, MDM2, BCL6, MYC, RUNX2, IL2	40	1369	16650	4.86486	0.000530626	6.10075e-06	0.00033343
GOTERM_BP_FAT	GO:0048839~inner ear development			Y				Y							4	9.52381	0.00827861	FGFR2, BMPER, FGF9, COL2A1	40	178	16650	9.35393	1	0.0494674	13.829
GOTERM_BP_FAT	GO:0050673~epithelial cell proliferation			Y				Y							11	26.1905	5.04747e-09	FGFR2, HRAS, BMPER, CDKN2B, FGF9, IGF1, CDC73, KIT, HMGA2, PTEN, MYC	40	347	16650	13.1952	1.43852e-05	2.52374e-07	9.03692e-06
GOTERM_BP_FAT	GO:0071495~cellular response to endogenous stimulus			Y				Y							15	35.7143	2.21018e-07	IRS4, FGFR2, FGF9, COL2A1, SMAD2, KIT, HMGA2, IGF1R, BMPER, CDKN2B, HIPK2, MDM2, MYC, RUNX2, GHR	40	1185	16650	5.26899	0.000629702	6.70104e-06	0.000395706
GOTERM_BP_FAT	GO:0072358~cardiovascular system development			Y				Y							11	26.1905	4.65124e-05	FGFR2, DLC1, BMPER, FGF9, HIPK2, MDM2, IGF1, COL2A1, SMAD2, KIT, PTEN	40	945	16650	4.84524	0.124153	0.000708644	0.0832424
GOTERM_BP_FAT	GO:0072359~circulatory system development			Y				Y							11	26.1905	4.65124e-05	FGFR2, DLC1, BMPER, FGF9, HIPK2, MDM2, IGF1, COL2A1, SMAD2, KIT, PTEN	40	945	16650	4.84524	0.124153	0.000708644	0.0832424
GOTERM_BP_FAT	GO:0090092~regulation of transmembrane receptor protein serine/threonine kinase signaling pathway			Y				Y							5	11.9048	0.00148221	BMPER, CDKN2B, FGF9, HIPK2, SMAD2	40	212	16650	9.81722	0.98541	0.0128838	2.62074
UCSC_TFBS	NF1			Y				Y							21	50	0.0108536	DLC1, IRS4, FGFR2, RET, FGF9, TP53, IGF1, CDC73, KIT, HMGA2, PTEN, B2M, IGF1R, BMPER, IGSF1, CXCR4, HIPK2, BCL6, RUNX2, DLG2, GHR	42	6332	20726	1.63661	0.853492	0.0234331	12.5336
UCSC_TFBS	IRF7			Y						Y		Y	Y	Y	26	61.9048	0.0018312	FGFR2, DLC1, IL6ST, NELL1, CDC73, COL2A1, KIT, PTEN, IGF1R, CXCR4, BCL6, MTMR7, MYC, RUNX2, DLG2, GHR, IRS4, RET, OTX2, IGF1, HMGA2, BMPER, TANGO2, HIPK2, MDM2, IL2	42	7751	20726	1.65532	0.275727	0.00845321	2.22407
UCSC_TFBS	STAT5B			Y								Y	Y	Y	21	50	0.00226454	DLC1, IRS4, FGFR2, MAP2K2, NELL1, OTX2, TP53, IGF1, COL2A1, KIT, HMGA2, IGF1R, BMPER, IGSF1, TANGO2, HIPK2, BCL6, RUNX2, DLG2, GHR, IL2	42	5579	20726	1.8575	0.329016	0.0092364	2.74368
GOTERM_BP_FAT	GO:0006928~movement of cell or subcellular component			Y									Y		14	33.3333	0.000139091	DLC1, RET, HRAS, OTX2, IGF1, KIT, PTEN, IGF1R, EDNRB, BMPER, CXCR4, MDM2, BCL6, MYC	40	1795	16650	3.24652	0.327288	0.00179223	0.248735
GOTERM_BP_FAT	GO:0040011~locomotion			Y									Y		13	30.9524	0.000129004	DLC1, RET, HRAS, OTX2, IGF1, KIT, PTEN, IGF1R, EDNRB, BMPER, CXCR4, MDM2, MYC	40	1530	16650	3.53676	0.307664	0.0016699	0.230715
GOTERM_BP_DIRECT	GO:0001657~ureteric bud development			Y											4	9.52381	9.23671e-05	FGFR2, RET, BMPER, SMAD2	40	38	16792	44.1895	0.0793473	0.00588777	0.143776
GOTERM_BP_DIRECT	GO:0070374~positive regulation of ERK1 and ERK2 cascade			Y											5	11.9048	0.000705207	FGFR2, HRAS, BMPER, MAP2K2, PTEN	40	175	16792	11.9943	0.468144	0.0270781	1.09282
GOTERM_BP_FAT	GO:0001655~urogenital system development			Y											6	14.2857	0.000856	FGFR2, RET, BMPER, SMAD2, PTEN, MYC	40	320	16650	7.80469	0.912895	0.00835202	1.52153
GOTERM_BP_FAT	GO:0001657~ureteric bud development			Y											5	11.9048	7.61389e-05	FGFR2, RET, BMPER, SMAD2, MYC	40	97	16650	21.4562	0.195073	0.0010737	0.13623
GOTERM_BP_FAT	GO:0001667~ameboidal-type cell migration			Y											5	11.9048	0.00648508	EDNRB, RET, BMPER, KIT, PTEN	40	320	16650	6.50391	1	0.0408127	10.9958
GOTERM_BP_FAT	GO:0001822~kidney development			Y											5	11.9048	0.00342129	FGFR2, RET, BMPER, SMAD2, MYC	40	267	16650	7.79494	0.999943	0.0247964	5.95148
GOTERM_BP_FAT	GO:0001823~mesonephros development			Y											5	11.9048	9.61818e-05	FGFR2, RET, BMPER, SMAD2, MYC	40	103	16650	20.2063	0.239768	0.00130454	0.172063
GOTERM_BP_FAT	GO:0016477~cell migration			Y											12	28.5714	5.88519e-05	DLC1, EDNRB, IGF1R, HRAS, RET, BMPER, CXCR4, MDM2, IGF1, KIT, PTEN, MYC	40	1184	16650	4.21875	0.15442	0.000873226	0.105315
GOTERM_BP_FAT	GO:0030334~regulation of cell migration			Y											11	26.1905	2.80041e-06	DLC1, IGF1R, HRAS, RET, BMPER, CXCR4, MDM2, IGF1, KIT, PTEN, MYC	40	685	16650	6.68431	0.00794942	6.2842e-05	0.0050137
GOTERM_BP_FAT	GO:0030509~BMP signaling pathway			Y											4	9.52381	0.00401105	BMPER, HIPK2, SMAD2, RUNX2	40	137	16650	12.1533	0.999989	0.0283699	6.94298
GOTERM_BP_FAT	GO:0040012~regulation of locomotion			Y											11	26.1905	7.73022e-06	DLC1, IGF1R, HRAS, RET, BMPER, CXCR4, MDM2, IGF1, KIT, PTEN, MYC	40	768	16650	5.96191	0.0217903	0.000152983	0.0138392
GOTERM_BP_FAT	GO:0048870~cell motility			Y											12	28.5714	0.000167561	DLC1, EDNRB, IGF1R, HRAS, RET, BMPER, CXCR4, MDM2, IGF1, KIT, PTEN, MYC	40	1330	16650	3.75564	0.379722	0.0021017	0.299574
GOTERM_BP_FAT	GO:0051270~regulation of cellular component movement			Y											12	28.5714	1.46714e-06	DLC1, IGF1R, HRAS, RET, BMPER, CXCR4, MDM2, IGF1, BCL6, KIT, PTEN, MYC	40	802	16650	6.22818	0.00417261	3.45559e-05	0.00262671
GOTERM_BP_FAT	GO:0051674~localization of cell			Y											12	28.5714	0.000167561	DLC1, EDNRB, IGF1R, HRAS, RET, BMPER, CXCR4, MDM2, IGF1, KIT, PTEN, MYC	40	1330	16650	3.75564	0.379722	0.0021017	0.299574
GOTERM_BP_FAT	GO:0070371~ERK1 and ERK2 cascade			Y											6	14.2857	0.000243987	FGFR2, HRAS, BMPER, MAP2K2, IGF1, PTEN	40	243	16650	10.2778	0.501149	0.00294247	0.435931
GOTERM_BP_FAT	GO:0070372~regulation of ERK1 and ERK2 cascade			Y											5	11.9048	0.0026626	FGFR2, HRAS, BMPER, MAP2K2, PTEN	40	249	16650	8.35843	0.999499	0.0204916	4.66131
GOTERM_BP_FAT	GO:0070374~positive regulation of ERK1 and ERK2 cascade			Y											5	11.9048	0.000759401	FGFR2, HRAS, BMPER, MAP2K2, PTEN	40	177	16650	11.7585	0.885263	0.00751557	1.35093
GOTERM_BP_FAT	GO:0071772~response to BMP			Y											5	11.9048	0.00037727	BMPER, HIPK2, COL2A1, SMAD2, RUNX2	40	147	16650	14.1582	0.658847	0.00415963	0.67331
GOTERM_BP_FAT	GO:0071773~cellular response to BMP stimulus			Y											5	11.9048	0.00037727	BMPER, HIPK2, COL2A1, SMAD2, RUNX2	40	147	16650	14.1582	0.658847	0.00415963	0.67331
GOTERM_BP_FAT	GO:0072001~renal system development			Y											5	11.9048	0.00420949	FGFR2, RET, BMPER, SMAD2, MYC	40	283	16650	7.35424	0.999994	0.029536	7.27437
GOTERM_BP_FAT	GO:0072073~kidney epithelium development			Y											5	11.9048	0.000339734	FGFR2, RET, BMPER, SMAD2, MYC	40	143	16650	14.5542	0.620312	0.00385075	0.606511
GOTERM_BP_FAT	GO:0072163~mesonephric epithelium development			Y											5	11.9048	7.92456e-05	FGFR2, RET, BMPER, SMAD2, MYC	40	98	16650	21.2372	0.202169	0.00110654	0.141785
GOTERM_BP_FAT	GO:0072164~mesonephric tubule development			Y											5	11.9048	7.92456e-05	FGFR2, RET, BMPER, SMAD2, MYC	40	98	16650	21.2372	0.202169	0.00110654	0.141785
GOTERM_BP_FAT	GO:2000145~regulation of cell motility			Y											11	26.1905	5.30827e-06	DLC1, IGF1R, HRAS, RET, BMPER, CXCR4, MDM2, IGF1, KIT, PTEN, MYC	40	736	16650	6.22113	0.0150147	0.000112057	0.00950343
UCSC_TFBS	RREB1				Y	Y	Y	Y			Y	Y	Y	Y	22	52.381	0.00673754	DLC1, IRS4, FBRSL1, RET, HRAS, FGF9, NELL1, OTX2, TP53, SMAD2, HMGA2, IGF1R, IGSF1, HIPK2, TANGO2, BCL6, MTMR9, BRINP3, MYC, RUNX2, EWSR1, DLG2	42	6534	20726	1.66154	0.695724	0.017866	7.961
UCSC_TFBS	NFY				Y		Y	Y		Y		Y	Y	Y	28	66.6667	0.000924637	FGFR2, DLC1, HRAS, FBRSL1, IL6ST, FGF9, NELL1, COL2A1, KIT, PTEN, B2M, EDNRB, IGF1R, BCL6, BRINP3, MTMR7, RUNX2, DLG2, GHR, IRS4, RET, OTX2, IGF1, SMAD2, HMGA2, IGSF1, TANGO2, MDM2	42	8403	20726	1.64433	0.150249	0.00579782	1.12875
GOTERM_BP_FAT	GO:0007399~nervous system development				Y			Y				Y	Y		23	54.7619	1.68469e-10	DLC1, FGFR2, HRAS, RET, FGF9, IL6ST, NELL1, OTX2, COL2A1, KIT, HMGA2, PTEN, B2M, EDNRB, CXCR4, HIPK2, MDM2, BCL6, BRINP3, MYC, RUNX2, DLG2, IL2	40	2170	16650	4.41187	4.80137e-07	1.29767e-08	3.01625e-07
GOTERM_BP_FAT	GO:0051240~positive regulation of multicellular organismal process				Y			Y				Y	Y		21	50	5.96529e-12	FGFR2, HRAS, RET, IL6ST, FGF9, NELL1, OTX2, IGF1, SMAD2, KIT, HMGA2, B2M, EDNRB, CXCR4, HIPK2, BCL6, BRINP3, MYC, RUNX2, GHR, IL2	40	1431	16650	6.10849	1.70012e-08	7.39183e-10	1.06803e-08
GOTERM_BP_FAT	GO:0045597~positive regulation of cell differentiation				Y							Y			13	30.9524	2.81861e-07	RET, IL6ST, NELL1, IGF1, SMAD2, KIT, CXCR4, BCL6, BRINP3, MYC, RUNX2, GHR, IL2	40	841	16650	6.4343	0.000802983	8.11416e-06	0.00050464
GOTERM_BP_FAT	GO:0022008~neurogenesis				Y								Y		18	42.8571	6.71747e-09	FGFR2, HRAS, RET, IL6ST, OTX2, KIT, HMGA2, PTEN, B2M, EDNRB, CXCR4, HIPK2, MDM2, BCL6, BRINP3, MYC, RUNX2, IL2	40	1447	16650	5.17795	1.91446e-05	3.13849e-07	1.20269e-05
GOTERM_BP_FAT	GO:0030182~neuron differentiation				Y								Y		13	30.9524	1.45319e-05	FGFR2, EDNRB, HRAS, RET, HIPK2, OTX2, MDM2, BCL6, BRINP3, RUNX2, PTEN, B2M, IL2	40	1226	16650	4.41374	0.0405703	0.000262093	0.0260145
GOTERM_BP_FAT	GO:0048468~cell development				Y								Y		19	45.2381	1.00421e-07	FGFR2, HRAS, RET, IL6ST, OTX2, IGF1, SMAD2, KIT, HMGA2, PTEN, B2M, EDNRB, CXCR4, MDM2, BCL6, BRINP3, MYC, RUNX2, IL2	40	1968	16650	4.01867	0.00028616	3.7658e-06	0.000179793
GOTERM_BP_FAT	GO:0048699~generation of neurons				Y								Y		18	42.8571	2.52959e-09	FGFR2, HRAS, RET, IL6ST, OTX2, KIT, HMGA2, PTEN, B2M, EDNRB, CXCR4, HIPK2, MDM2, BCL6, BRINP3, MYC, RUNX2, IL2	40	1357	16650	5.52137	7.20932e-06	1.38641e-07	4.52895e-06
GOTERM_BP_FAT	GO:0010720~positive regulation of cell development				Y										10	23.8095	1.31851e-06	RET, CXCR4, IL6ST, IGF1, BCL6, SMAD2, KIT, BRINP3, MYC, IL2	40	483	16650	8.61801	0.0037507	3.15772e-05	0.00236061
GOTERM_BP_FAT	GO:0033993~response to lipid				Y										11	26.1905	2.07422e-05	EDNRB, RET, MDM2, CDC73, SMAD2, BRINP3, HMGA2, PTEN, MYC, GHR, B2M	40	860	16650	5.32413	0.0574026	0.000356057	0.0371301
GOTERM_BP_FAT	GO:0045664~regulation of neuron differentiation				Y										8	19.0476	0.000282782	EDNRB, RET, MDM2, BCL6, BRINP3, PTEN, IL2, B2M	40	560	16650	5.94643	0.553378	0.00335287	0.50508
GOTERM_BP_FAT	GO:0045930~negative regulation of mitotic cell cycle				Y										8	19.0476	6.65616e-07	HRAS, CDKN2B, TP53, MDM2, CDC73, BRINP3, HMGA2, PTEN	40	219	16650	15.2055	0.00189521	1.75647e-05	0.0011917
GOTERM_BP_FAT	GO:0050767~regulation of neurogenesis				Y										13	30.9524	2.86461e-08	EDNRB, RET, CXCR4, IL6ST, MDM2, BCL6, KIT, BRINP3, HMGA2, PTEN, MYC, B2M, IL2	40	682	16650	7.93438	8.1638e-05	1.20061e-06	5.12876e-05
GOTERM_BP_FAT	GO:0050769~positive regulation of neurogenesis				Y										8	19.0476	2.8099e-05	RET, CXCR4, IL6ST, BCL6, KIT, BRINP3, MYC, IL2	40	387	16650	8.60465	0.0769606	0.000468214	0.0502962
GOTERM_BP_FAT	GO:0051960~regulation of nervous system development				Y										13	30.9524	1.0691e-07	EDNRB, RET, CXCR4, IL6ST, MDM2, BCL6, KIT, BRINP3, HMGA2, PTEN, MYC, B2M, IL2	40	769	16650	7.03674	0.000304647	3.90631e-06	0.00019141
GOTERM_BP_FAT	GO:0051962~positive regulation of nervous system development				Y										8	19.0476	7.20997e-05	RET, CXCR4, IL6ST, BCL6, KIT, BRINP3, MYC, IL2	40	449	16650	7.41648	0.185753	0.00103209	0.129008
GOTERM_BP_FAT	GO:0060284~regulation of cell development				Y										15	35.7143	3.40678e-09	RET, IL6ST, IGF1, SMAD2, KIT, HMGA2, PTEN, B2M, EDNRB, CXCR4, MDM2, BCL6, BRINP3, MYC, IL2	40	851	16650	7.33696	9.70926e-06	1.79802e-07	6.09945e-06
GOTERM_BP_FAT	GO:0071396~cellular response to lipid				Y										7	16.6667	0.00109658	EDNRB, RET, CDC73, BRINP3, HMGA2, MYC, B2M	40	509	16650	5.72446	0.95615	0.0102334	1.94522
GOTERM_BP_FAT	GO:1901700~response to oxygen-containing compound				Y										13	30.9524	8.54495e-05	IRS4, RET, CDC73, SMAD2, PTEN, B2M, EDNRB, IGF1R, MDM2, BRINP3, MYC, GHR, IL2	40	1466	16650	3.69117	0.216153	0.00118154	0.152877
GOTERM_BP_FAT	GO:1901701~cellular response to oxygen-containing compound				Y										10	23.8095	0.000204019	IRS4, EDNRB, IGF1R, RET, MDM2, CDC73, BRINP3, MYC, GHR, B2M	40	912	16650	4.56414	0.440948	0.00250338	0.364643
UCSC_TFBS	AP2REP					Y	Y	Y		Y		Y	Y		26	61.9048	0.00142432	IRS4, FGFR2, FBRSL1, HRAS, MAP2K2, FGF9, NELL1, OTX2, TP53, IGF1, COL2A1, SMAD2, KIT, HMGA2, PTEN, IGF1R, CXCR4, IGSF1, HIPK2, MDM2, BCL6, MTMR7, MYC, DLG2, EWSR1, GHR	42	7633	20726	1.68091	0.221869	0.0071418	1.73386
BIOGRID_INTERACTION	1387:CREBBP~CREB binding protein					Y									6	14.2857	0.000103176	HIPK2, TP53, SMAD2, RUNX2, MYC, EWSR1	41	191	16152	12.3754	0.35687	0.0310373	0.192949
BIOGRID_INTERACTION	1642:DDB1~damage specific DNA binding protein 1					Y									6	14.2857	9.10498e-05	DLC1, TP53, MDM2, PTEN, MYC, EWSR1	41	186	16152	12.7081	0.322624	0.0347921	0.170291
BIOGRID_INTERACTION	2033:EP300~E1A binding protein p300					Y									7	16.6667	7.16791e-05	HIPK2, TP53, MDM2, SMAD2, RUNX2, MYC, EWSR1	41	289	16152	9.54207	0.264095	0.0334987	0.134084
BIOGRID_INTERACTION	2969:GTF2I~general transcription factor IIi					Y									5	11.9048	3.10254e-05	TP53, MDM2, SMAD2, MYC, EWSR1	41	73	16152	26.983	0.124297	0.0218786	0.0580577
BIOGRID_INTERACTION	3725:JUN~Jun proto-oncogene, AP-1 transcription factor subunit					Y									5	11.9048	0.000244192	MDM2, BCL6, SMAD2, RUNX2, EWSR1	41	124	16152	15.8851	0.648232	0.0425987	0.456094
BIOGRID_INTERACTION	4145:MATK~megakaryocyte-associated tyrosine kinase					Y									3	7.14286	0.000265742	KIT, MYC, EWSR1	41	10	16152	118.185	0.679218	0.0444611	0.496249
BIOGRID_INTERACTION	467:ATF3~activating transcription factor 3					Y									4	9.52381	0.000211548	TP53, MDM2, SMAD2, EWSR1	41	47	16152	33.5278	0.595498	0.0442462	0.395237
BIOGRID_INTERACTION	6525:SMTN~smoothelin					Y									3	7.14286	0.00016587	PTEN, MYC, EWSR1	41	8	16152	147.732	0.508184	0.0366611	0.310021
GOTERM_MF_DIRECT	GO:0042802~identical protein binding					Y									8	19.0476	0.00124687	IGF1R, TP53, MDM2, BCL6, COL2A1, PTEN, EWSR1, B2M	39	749	16881	4.62319	0.21105	0.0463042	1.53869
GOTERM_MF_FAT	GO:0042802~identical protein binding					Y									13	30.9524	6.19611e-05	FGFR2, IL6ST, TP53, SMAD2, COL2A1, KIT, PTEN, B2M, IGF1R, MDM2, BCL6, EWSR1, GHR	39	1358	15478	3.79921	0.0195721	0.00983443	0.0835415
KEGG_PATHWAY	hsa05202:Transcriptional misregulation in cancer					Y									9	21.4286	3.83406e-07	IGF1R, TP53, MDM2, IGF1, BCL6, HMGA2, RUNX2, MYC, EWSR1	31	168	6910	11.9412	4.37073e-05	5.46352e-06	0.000436033
UP_KEYWORDS	Chromosomal rearrangement					Y									6	14.2857	0.000506824	RET, BCL6, HMGA2, MYC, EWSR1, IL2	42	334	20581	8.80282	0.0642536	0.00661907	0.589432
UP_KEYWORDS	Proto-oncogene					Y									10	23.8095	7.49252e-10	FGFR2, HRAS, RET, MDM2, BCL6, KIT, HMGA2, MYC, EWSR1, IL2	42	236	20581	20.7637	9.8152e-08	9.8152e-08	8.73731e-07
GOTERM_BP_FAT	GO:0006650~glycerophospholipid metabolic process							Y		Y					5	11.9048	0.00395117	FGFR2, FGF9, KIT, PTEN, MTMR7	40	278	16650	7.48651	0.999987	0.028021	6.84276
GOTERM_BP_FAT	GO:0006661~phosphatidylinositol biosynthetic process							Y		Y					4	9.52381	0.00324146	FGFR2, FGF9, PTEN, MTMR7	40	127	16650	13.1102	0.999904	0.0238702	5.64718
GOTERM_BP_FAT	GO:0019637~organophosphate metabolic process							Y		Y					9	21.4286	0.00362056	FGFR2, EDNRB, FGF9, IGF1, KIT, PTEN, MTMR7, MYC, DLG2	40	1108	16650	3.38109	0.999968	0.026026	6.2876
GOTERM_BP_FAT	GO:0030258~lipid modification							Y		Y					5	11.9048	0.00319738	FGFR2, FGF9, KIT, PTEN, MTMR7	40	262	16650	7.9437	0.999891	0.0237326	5.57243
GOTERM_BP_FAT	GO:0046474~glycerophospholipid biosynthetic process							Y		Y					4	9.52381	0.00777971	FGFR2, FGF9, PTEN, MTMR7	40	174	16650	9.56897	1	0.046938	13.0495
GOTERM_BP_FAT	GO:0046488~phosphatidylinositol metabolic process							Y		Y					5	11.9048	0.00117388	FGFR2, FGF9, KIT, PTEN, MTMR7	40	199	16650	10.4585	0.964829	0.010706	2.08098
GAD_DISEASE_CLASS	PHARMACOGENOMIC							Y				Y	Y		23	54.7619	1.29016e-06	DLC1, IRS4, FGFR2, FGF9, IL6ST, NELL1, OTX2, TP53, IGF1, COL2A1, KIT, HMGA2, PTEN, B2M, IGF1R, EDNRB, CDKN2B, CXCR4, MDM2, BCL6, MYC, GHR, IL2	40	2717	12971	2.74506	2.32226e-05	3.87046e-06	0.000951
GOTERM_BP_FAT	GO:0001503~ossification							Y				Y			7	16.6667	0.000172324	FGFR2, FGF9, IL6ST, NELL1, IGF1, COL2A1, RUNX2	40	359	16650	8.1163	0.388087	0.00214253	0.308077
GOTERM_BP_FAT	GO:0001649~osteoblast differentiation							Y				Y			5	11.9048	0.0010889	FGF9, IL6ST, NELL1, IGF1, RUNX2	40	195	16650	10.6731	0.955178	0.0101954	1.93172
GAD_DISEASE_CLASS	VISION							Y					Y		8	19.0476	0.00401973	EDNRB, CDKN2B, FGF9, OTX2, TP53, IGF1, COL2A1, IL2	40	689	12971	3.76517	0.0699351	0.00556147	2.92536
GOTERM_BP_FAT	GO:0007417~central nervous system development							Y					Y		10	23.8095	0.000190944	FGFR2, DLC1, CXCR4, FGF9, IL6ST, OTX2, COL2A1, HMGA2, PTEN, MYC	40	904	16650	4.60454	0.419718	0.00236347	0.341312
GOTERM_BP_FAT	GO:0007420~brain development							Y					Y		7	16.6667	0.00482164	FGFR2, DLC1, FGF9, OTX2, HMGA2, PTEN, MYC	40	684	16650	4.25987	0.999999	0.0326478	8.28964
GOTERM_BP_FAT	GO:0008589~regulation of smoothened signaling pathway							Y					Y		4	9.52381	0.000469399	FGFR2, FGF9, OTX2, RUNX2	40	65	16650	25.6154	0.737657	0.00499908	0.837081
GOTERM_BP_FAT	GO:0009790~embryo development							Y					Y		14	33.3333	1.33206e-07	DLC1, FGFR2, RET, FGF9, OTX2, IGF1, COL2A1, CDC73, SMAD2, KIT, HMGA2, HIPK2, MYC, RUNX2	40	954	16650	6.10849	0.000379566	4.62973e-06	0.000238491
GOTERM_BP_FAT	GO:0048598~embryonic morphogenesis							Y					Y		11	26.1905	5.38809e-07	FGFR2, DLC1, RET, FGF9, OTX2, HIPK2, CDC73, COL2A1, SMAD2, HMGA2, RUNX2	40	571	16650	8.01883	0.00153443	1.46247e-05	0.000964672
GOTERM_BP_FAT	GO:0060322~head development							Y					Y		7	16.6667	0.00617363	FGFR2, DLC1, FGF9, OTX2, HMGA2, PTEN, MYC	40	720	16650	4.04687	1	0.0394943	10.4949
GAD_DISEASE	Cleft Lip|Cleft Palate							Y							7	16.6667	0.00106893	FGFR2, RET, FGF9, COL2A1, SMAD2, RUNX2, PTEN	40	395	12971	5.74665	0.68395	0.0252719	1.69129
GAD_DISEASE_CLASS	DEVELOPMENTAL							Y							16	38.0952	1.40867e-05	FGFR2, RET, MAP2K2, FGF9, TP53, IGF1, COL2A1, SMAD2, HMGA2, PTEN, EDNRB, IGF1R, CXCR4, RUNX2, DLG2, GHR	40	1502	12971	3.45433	0.00025353	3.16947e-05	0.0103831
GOTERM_BP_DIRECT	GO:0000122~negative regulation of transcription from RNA polymerase II promoter							Y							11	26.1905	4.05152e-06	FGFR2, EDNRB, FGF9, HIPK2, TP53, MDM2, BCL6, CDC73, SMAD2, HMGA2, MYC	40	720	16792	6.41361	0.00361955	0.000517883	0.00631057
GOTERM_BP_DIRECT	GO:0000165~MAPK cascade							Y							8	19.0476	2.08603e-06	FGFR2, HRAS, RET, FGF9, MAP2K2, KIT, MYC, IL2	40	262	16792	12.8183	0.00186526	0.000373331	0.00324921
GOTERM_BP_DIRECT	GO:0002053~positive regulation of mesenchymal cell proliferation							Y							3	7.14286	0.00164912	FGFR2, FGF9, MYC	40	26	16792	48.4385	0.77172	0.0480469	2.53807
GOTERM_BP_DIRECT	GO:0002062~chondrocyte differentiation							Y							4	9.52381	9.99038e-05	FGF9, COL2A1, HMGA2, RUNX2	40	39	16792	43.0564	0.0855371	0.00594349	0.155499
GOTERM_BP_DIRECT	GO:0007165~signal transduction							Y							10	23.8095	0.00111887	IRS4, DLC1, IGF1R, HRAS, RET, IGSF1, FGF9, IGF1, KIT, HMGA2	40	1161	16792	3.61585	0.632837	0.0378034	1.72864
GOTERM_BP_DIRECT	GO:0008284~positive regulation of cell proliferation							Y							14	33.3333	2.06367e-11	FGFR2, HRAS, IL6ST, FGF9, IGF1, KIT, PTEN, IGF1R, EDNRB, HIPK2, MDM2, MYC, RUNX2, IL2	40	466	16792	12.612	1.84699e-08	1.84699e-08	3.21443e-08
GOTERM_BP_DIRECT	GO:0010628~positive regulation of gene expression							Y							7	16.6667	2.88557e-05	HRAS, FGF9, TP53, MDM2, KIT, HMGA2, MYC	40	262	16792	11.216	0.0254955	0.00214987	0.0449368
GOTERM_BP_DIRECT	GO:0018108~peptidyl-tyrosine phosphorylation							Y							5	11.9048	0.000425253	FGFR2, RET, FGF9, MAP2K2, KIT	40	153	16792	13.719	0.316605	0.0188541	0.660336
GOTERM_BP_DIRECT	GO:0043410~positive regulation of MAPK cascade							Y							5	11.9048	3.63418e-05	FGFR2, HRAS, FGF9, IGF1, KIT	40	81	16792	25.9136	0.0320032	0.00249891	0.056592
GOTERM_BP_DIRECT	GO:0043547~positive regulation of GTPase activity							Y							7	16.6667	0.00179081	FGFR2, DLC1, HRAS, RET, FGF9, KIT, IL2	40	565	16792	5.20106	0.798953	0.0488958	2.7533
GOTERM_BP_DIRECT	GO:0048015~phosphatidylinositol-mediated signaling							Y							6	14.2857	4.42434e-06	FGFR2, IGF1R, FGF9, IGF1, KIT, PTEN	40	106	16792	23.7623	0.00395196	0.000494851	0.00689123
GOTERM_BP_DIRECT	GO:0050679~positive regulation of epithelial cell proliferation							Y							5	11.9048	1.10311e-05	FGFR2, HRAS, FGF9, IGF1, MYC	40	60	16792	34.9833	0.00982431	0.000986802	0.0171809
GOTERM_BP_FAT	GO:0000122~negative regulation of transcription from RNA polymerase II promoter							Y							11	26.1905	6.12501e-06	FGFR2, EDNRB, FGF9, HIPK2, TP53, MDM2, BCL6, CDC73, SMAD2, HMGA2, MYC	40	748	16650	6.12132	0.0173049	0.000123796	0.0109656
GOTERM_BP_FAT	GO:0001501~skeletal system development							Y							9	21.4286	1.46384e-05	FGFR2, FGF9, IGF1, COL2A1, SMAD2, KIT, HMGA2, RUNX2, GHR	40	490	16650	7.64541	0.0408613	0.000262353	0.0262051
GOTERM_BP_FAT	GO:0002053~positive regulation of mesenchymal cell proliferation							Y							3	7.14286	0.00194457	FGFR2, FGF9, MYC	40	28	16650	44.5982	0.996103	0.0160432	3.4249
GOTERM_BP_FAT	GO:0002062~chondrocyte differentiation							Y							4	9.52381	0.00129192	FGF9, COL2A1, HMGA2, RUNX2	40	92	16650	18.0978	0.974887	0.0115192	2.28795
GOTERM_BP_FAT	GO:0003006~developmental process involved in reproduction							Y							7	16.6667	0.0033775	FGFR2, FGF9, IGF1, KIT, HMGA2, PTEN, MYC	40	636	16650	4.58137	0.999935	0.0245447	5.87746
GOTERM_BP_FAT	GO:0007169~transmembrane receptor protein tyrosine kinase signaling pathway							Y							10	23.8095	1.43977e-05	FGFR2, IRS4, IGF1R, HRAS, RET, FGF9, IGF1, KIT, PTEN, GHR	40	648	16650	6.42361	0.0402033	0.000261327	0.0257743
GOTERM_BP_FAT	GO:0007267~cell-cell signaling							Y							11	26.1905	0.00207769	FGFR2, HRAS, FGF9, CDC73, SMAD2, KIT, HMGA2, PTEN, MYC, DLG2, IL2	40	1517	16650	3.01829	0.997335	0.016889	3.65526
GOTERM_BP_FAT	GO:0007507~heart development							Y							8	19.0476	0.000161357	FGFR2, DLC1, FGF9, MDM2, IGF1, COL2A1, SMAD2, PTEN	40	511	16650	6.51663	0.368656	0.00204193	0.288498
GOTERM_BP_FAT	GO:0008284~positive regulation of cell proliferation							Y							16	38.0952	2.88781e-10	FGFR2, HRAS, IL6ST, FGF9, IGF1, KIT, HMGA2, PTEN, IGF1R, EDNRB, HIPK2, MDM2, BCL6, MYC, RUNX2, IL2	40	849	16650	7.84452	8.23025e-07	2.00738e-08	5.17029e-07
GOTERM_BP_FAT	GO:0009792~embryo development ending in birth or egg hatching							Y							8	19.0476	0.000360928	FGFR2, DLC1, FGF9, IGF1, COL2A1, SMAD2, RUNX2, MYC	40	583	16650	5.71184	0.642575	0.00404232	0.644233
GOTERM_BP_FAT	GO:0009887~organ morphogenesis							Y							13	30.9524	1.63427e-06	FGFR2, DLC1, HRAS, FGF9, HIPK2, MDM2, COL2A1, SMAD2, HMGA2, RUNX2, PTEN, MYC, GHR	40	992	16650	5.45489	0.00464683	3.81768e-05	0.00292593
GOTERM_BP_FAT	GO:0010463~mesenchymal cell proliferation							Y							3	7.14286	0.00518488	FGFR2, FGF9, MYC	40	46	16650	27.1467	1	0.0343384	8.88711
GOTERM_BP_FAT	GO:0010464~regulation of mesenchymal cell proliferation							Y							3	7.14286	0.0032029	FGFR2, FGF9, MYC	40	36	16650	34.6875	0.999893	0.0237115	5.5818
GOTERM_BP_FAT	GO:0014066~regulation of phosphatidylinositol 3-kinase signaling							Y							5	11.9048	0.000330785	FGFR2, FGF9, IGF1, KIT, PTEN	40	142	16650	14.6567	0.610501	0.00379477	0.59058
GOTERM_BP_FAT	GO:0014855~striated muscle cell proliferation							Y							3	7.14286	0.00658421	FGFR2, FGF9, PTEN	40	52	16650	24.0144	1	0.0411539	11.1546
GOTERM_BP_FAT	GO:0016055~Wnt signaling pathway							Y							6	14.2857	0.00449654	FGFR2, FGF9, CDC73, HMGA2, PTEN, MYC	40	468	16650	5.33654	0.999997	0.0310651	7.75177
GOTERM_BP_FAT	GO:0016202~regulation of striated muscle tissue development							Y							4	9.52381	0.0025085	FGFR2, FGF9, IGF1, PTEN	40	116	16650	14.3534	0.999222	0.0195798	4.39721
GOTERM_BP_FAT	GO:0018108~peptidyl-tyrosine phosphorylation							Y							11	26.1905	5.33292e-09	FGFR2, IGF1R, RET, FGF9, MAP2K2, IL6ST, TP53, IGF1, KIT, GHR, IL2	40	349	16650	13.1196	1.51987e-05	2.57607e-07	9.548e-06
GOTERM_BP_FAT	GO:0018212~peptidyl-tyrosine modification							Y							11	26.1905	5.63262e-09	FGFR2, IGF1R, RET, FGF9, MAP2K2, IL6ST, TP53, IGF1, KIT, GHR, IL2	40	351	16650	13.0449	1.60528e-05	2.67549e-07	1.00846e-05
GOTERM_BP_FAT	GO:0030324~lung development							Y							4	9.52381	0.00802685	FGFR2, FGF9, SMAD2, HMGA2	40	176	16650	9.46023	1	0.0480944	13.4365
GOTERM_BP_FAT	GO:0033002~muscle cell proliferation							Y							6	14.2857	2.92278e-05	FGFR2, FGF9, MDM2, IGF1, PTEN, MYC	40	155	16650	16.1129	0.0799255	0.00048139	0.0523162
GOTERM_BP_FAT	GO:0035107~appendage morphogenesis							Y							4	9.52381	0.00497637	FGFR2, FGF9, COL2A1, RUNX2	40	148	16650	11.25	0.999999	0.0332859	8.54459
GOTERM_BP_FAT	GO:0035108~limb morphogenesis							Y							4	9.52381	0.00497637	FGFR2, FGF9, COL2A1, RUNX2	40	148	16650	11.25	0.999999	0.0332859	8.54459
GOTERM_BP_FAT	GO:0035265~organ growth							Y							5	11.9048	0.000296677	FGFR2, FGF9, IGF1, SMAD2, PTEN	40	138	16650	15.0815	0.570724	0.00348834	0.529836
GOTERM_BP_FAT	GO:0043009~chordate embryonic development							Y							8	19.0476	0.000339042	FGFR2, DLC1, FGF9, IGF1, COL2A1, SMAD2, RUNX2, MYC	40	577	16650	5.77123	0.619563	0.00385827	0.60528
GOTERM_BP_FAT	GO:0043087~regulation of GTPase activity							Y							8	19.0476	0.000991802	FGFR2, DLC1, HRAS, RET, FGF9, BCL6, KIT, IL2	40	691	16650	4.8191	0.940871	0.00947683	1.7609
GOTERM_BP_FAT	GO:0043547~positive regulation of GTPase activity							Y							7	16.6667	0.0033254	FGFR2, DLC1, HRAS, RET, FGF9, KIT, IL2	40	634	16650	4.59582	0.999925	0.0242938	5.78932
GOTERM_BP_FAT	GO:0044702~single organism reproductive process							Y							9	21.4286	0.00682592	FGFR2, EDNRB, FGF9, IGF1, BCL6, KIT, HMGA2, PTEN, MYC	40	1231	16650	3.04326	1	0.0424516	11.5409
GOTERM_BP_FAT	GO:0045927~positive regulation of growth							Y							6	14.2857	0.000258233	FGFR2, FGF9, IGF1, HMGA2, GHR, IL2	40	246	16650	10.1524	0.521002	0.00308791	0.461329
GOTERM_BP_FAT	GO:0046620~regulation of organ growth							Y							4	9.52381	0.000959074	FGFR2, FGF9, IGF1, PTEN	40	83	16650	20.0602	0.935085	0.00919622	1.70327
GOTERM_BP_FAT	GO:0046622~positive regulation of organ growth							Y							3	7.14286	0.00475302	FGFR2, FGF9, IGF1	40	44	16650	28.3807	0.999999	0.0323429	8.17635
GOTERM_BP_FAT	GO:0048015~phosphatidylinositol-mediated signaling							Y							6	14.2857	6.6262e-05	FGFR2, IGF1R, FGF9, IGF1, KIT, PTEN	40	184	16650	13.5734	0.172092	0.000972995	0.118568
GOTERM_BP_FAT	GO:0048017~inositol lipid-mediated signaling							Y							6	14.2857	7.15399e-05	FGFR2, IGF1R, FGF9, IGF1, KIT, PTEN	40	187	16650	13.3556	0.184453	0.00102925	0.128007
GOTERM_BP_FAT	GO:0048562~embryonic organ morphogenesis							Y							6	14.2857	0.000515315	FGFR2, FGF9, HIPK2, COL2A1, SMAD2, RUNX2	40	286	16650	8.73252	0.76985	0.00540609	0.918605
GOTERM_BP_FAT	GO:0048565~digestive tract development							Y							6	14.2857	1.39618e-05	FGFR2, EDNRB, RET, FGF9, SMAD2, KIT	40	133	16650	18.7782	0.0390102	0.000255041	0.0249941
GOTERM_BP_FAT	GO:0048568~embryonic organ development							Y							7	16.6667	0.000385543	FGFR2, FGF9, HIPK2, COL2A1, SMAD2, KIT, RUNX2	40	417	16650	6.98741	0.666799	0.00423429	0.688026
GOTERM_BP_FAT	GO:0048589~developmental growth							Y							7	16.6667	0.00218955	FGFR2, FGF9, IGF1, SMAD2, HMGA2, PTEN, GHR	40	583	16650	4.99786	0.998064	0.0175414	3.84843
GOTERM_BP_FAT	GO:0048608~reproductive structure development							Y							6	14.2857	0.00277561	FGFR2, FGF9, KIT, HMGA2, PTEN, MYC	40	418	16650	5.97488	0.999637	0.0210692	4.85453
GOTERM_BP_FAT	GO:0048634~regulation of muscle organ development							Y							4	9.52381	0.00263317	FGFR2, FGF9, IGF1, PTEN	40	118	16650	14.1102	0.999455	0.0203219	4.61092
GOTERM_BP_FAT	GO:0048638~regulation of developmental growth							Y							6	14.2857	0.000669486	FGFR2, FGF9, IGF1, HMGA2, PTEN, GHR	40	303	16650	8.24257	0.851723	0.00679352	1.19188
GOTERM_BP_FAT	GO:0048639~positive regulation of developmental growth							Y							5	11.9048	0.000532171	FGFR2, FGF9, IGF1, HMGA2, GHR	40	161	16650	12.927	0.780651	0.00556202	0.948519
GOTERM_BP_FAT	GO:0048706~embryonic skeletal system development							Y							5	11.9048	0.000190976	FGFR2, FGF9, COL2A1, SMAD2, RUNX2	40	123	16650	16.9207	0.419771	0.00235365	0.341369
GOTERM_BP_FAT	GO:0048736~appendage development							Y							4	9.52381	0.00729916	FGFR2, FGF9, COL2A1, RUNX2	40	170	16650	9.79412	1	0.0445637	12.2925
GOTERM_BP_FAT	GO:0050678~regulation of epithelial cell proliferation							Y							10	23.8095	2.34155e-08	FGFR2, EDNRB, HRAS, CDKN2B, FGF9, IGF1, CDC73, HMGA2, PTEN, MYC	40	300	16650	13.875	6.6732e-05	1.01112e-06	4.19228e-05
GOTERM_BP_FAT	GO:0050679~positive regulation of epithelial cell proliferation							Y							6	14.2857	3.50665e-05	FGFR2, HRAS, FGF9, IGF1, HMGA2, MYC	40	161	16650	15.5124	0.0951094	0.000558175	0.062764
GOTERM_BP_FAT	GO:0051216~cartilage development							Y							5	11.9048	0.000860009	FGF9, COL2A1, HMGA2, RUNX2, GHR	40	183	16650	11.373	0.913886	0.00836237	1.52861
GOTERM_BP_FAT	GO:0055017~cardiac muscle tissue growth							Y							4	9.52381	0.000513141	FGFR2, FGF9, IGF1, PTEN	40	67	16650	24.8507	0.768419	0.00540322	0.914746
GOTERM_BP_FAT	GO:0055021~regulation of cardiac muscle tissue growth							Y							4	9.52381	0.000168222	FGFR2, FGF9, IGF1, PTEN	40	46	16650	36.1957	0.380891	0.00210074	0.300755
GOTERM_BP_FAT	GO:0055023~positive regulation of cardiac muscle tissue growth							Y							3	7.14286	0.00208553	FGFR2, FGF9, IGF1	40	29	16650	43.0603	0.997394	0.0169041	3.66882
GOTERM_BP_FAT	GO:0055024~regulation of cardiac muscle tissue development							Y							4	9.52381	0.000408403	FGFR2, FGF9, IGF1, PTEN	40	62	16650	26.8548	0.687823	0.00445055	0.72868
GOTERM_BP_FAT	GO:0055025~positive regulation of cardiac muscle tissue development							Y							3	7.14286	0.00394216	FGFR2, FGF9, IGF1	40	40	16650	31.2188	0.999987	0.0280274	6.82767
GOTERM_BP_FAT	GO:0055123~digestive system development							Y							6	14.2857	2.12034e-05	FGFR2, EDNRB, RET, FGF9, SMAD2, KIT	40	145	16650	17.2241	0.0586408	0.000361794	0.0379556
GOTERM_BP_FAT	GO:0060038~cardiac muscle cell proliferation							Y							3	7.14286	0.00413822	FGFR2, FGF9, PTEN	40	41	16650	30.4573	0.999993	0.0291856	7.15547
GOTERM_BP_FAT	GO:0060043~regulation of cardiac muscle cell proliferation							Y							3	7.14286	0.00302943	FGFR2, FGF9, PTEN	40	35	16650	35.6786	0.999824	0.0225569	5.28718
GOTERM_BP_FAT	GO:0060173~limb development							Y							4	9.52381	0.00729916	FGFR2, FGF9, COL2A1, RUNX2	40	170	16650	9.79412	1	0.0445637	12.2925
GOTERM_BP_FAT	GO:0060419~heart growth							Y							4	9.52381	0.000633699	FGFR2, FGF9, IGF1, PTEN	40	72	16650	23.125	0.835791	0.00650085	1.12851
GOTERM_BP_FAT	GO:0060420~regulation of heart growth							Y							4	9.52381	0.000242541	FGFR2, FGF9, IGF1, PTEN	40	52	16650	32.0192	0.499089	0.00293749	0.433353
GOTERM_BP_FAT	GO:0060421~positive regulation of heart growth							Y							3	7.14286	0.00269625	FGFR2, FGF9, IGF1	40	33	16650	37.8409	0.999545	0.0206924	4.71887
GOTERM_BP_FAT	GO:0060485~mesenchyme development							Y							8	19.0476	1.03829e-06	FGFR2, EDNRB, RET, FGF9, MDM2, SMAD2, HMGA2, MYC	40	234	16650	14.2308	0.00295474	2.59568e-05	0.00185892
GOTERM_BP_FAT	GO:0061448~connective tissue development							Y							5	11.9048	0.00219292	FGF9, COL2A1, HMGA2, RUNX2, GHR	40	236	16650	8.81886	0.998082	0.017519	3.85425
GOTERM_BP_FAT	GO:0061458~reproductive system development							Y							6	14.2857	0.00292151	FGFR2, FGF9, KIT, HMGA2, PTEN, MYC	40	423	16650	5.90426	0.999761	0.0218752	5.10345
GOTERM_BP_FAT	GO:0090100~positive regulation of transmembrane receptor protein serine/threonine kinase signaling pathway							Y							4	9.52381	0.00164217	CDKN2B, FGF9, HIPK2, SMAD2	40	100	16650	16.65	0.990758	0.0139677	2.89967
GOTERM_BP_FAT	GO:0198738~cell-cell signaling by wnt							Y							6	14.2857	0.00453727	FGFR2, FGF9, CDC73, HMGA2, PTEN, MYC	40	469	16650	5.32516	0.999998	0.0312671	7.81932
GOTERM_BP_FAT	GO:1901861~regulation of muscle tissue development							Y							4	9.52381	0.00269692	FGFR2, FGF9, IGF1, PTEN	40	119	16650	13.9916	0.999546	0.020642	4.72003
GOTERM_BP_FAT	GO:1905114~cell surface receptor signaling pathway involved in cell-cell signaling							Y							6	14.2857	0.00738206	FGFR2, FGF9, CDC73, HMGA2, PTEN, MYC	40	527	16650	4.73909	1	0.0449641	12.4235
GOTERM_MF_DIRECT	GO:0004713~protein tyrosine kinase activity							Y							6	14.2857	1.14676e-05	FGFR2, IGF1R, RET, FGF9, MAP2K2, KIT	39	133	16881	19.5269	0.00217648	0.00217648	0.0142517
GOTERM_MF_DIRECT	GO:0005088~Ras guanyl-nucleotide exchange factor activity							Y							5	11.9048	0.000126163	FGFR2, RET, FGF9, KIT, IL2	39	115	16881	18.8194	0.0236874	0.0059752	0.15669
GOTERM_MF_FAT	GO:0004672~protein kinase activity							Y							8	19.0476	0.000919418	FGFR2, IGF1R, RET, FGF9, MAP2K2, HIPK2, KIT, HMGA2	39	652	15478	4.86959	0.254298	0.0360141	1.23303
GOTERM_MF_FAT	GO:0004713~protein tyrosine kinase activity							Y							6	14.2857	7.39878e-05	FGFR2, IGF1R, RET, FGF9, MAP2K2, KIT	39	180	15478	13.2291	0.0233266	0.00783679	0.0997494
GOTERM_MF_FAT	GO:0005102~receptor binding							Y							12	28.5714	0.000560237	IRS4, EDNRB, IGF1R, FGF9, IL6ST, TP53, MDM2, IGF1, SMAD2, PTEN, DLG2, IL2	39	1462	15478	3.2575	0.163698	0.0293548	0.753016
KEGG_PATHWAY	hsa04010:MAPK signaling pathway							Y							6	14.2857	0.00439856	FGFR2, HRAS, FGF9, MAP2K2, TP53, MYC	31	255	6910	5.24478	0.395009	0.0184405	4.88976
KEGG_PATHWAY	hsa04014:Ras signaling pathway							Y							7	16.6667	0.000351777	FGFR2, IGF1R, HRAS, FGF9, MAP2K2, IGF1, KIT	31	226	6910	6.90408	0.0393159	0.00200347	0.399334
KEGG_PATHWAY	hsa04015:Rap1 signaling pathway							Y							7	16.6667	0.000236425	FGFR2, IGF1R, HRAS, FGF9, MAP2K2, IGF1, KIT	31	210	6910	7.43011	0.0265956	0.00141771	0.268548
KEGG_PATHWAY	hsa04151:PI3K-Akt signaling pathway							Y							14	33.3333	5.30826e-10	FGFR2, HRAS, MAP2K2, FGF9, TP53, IGF1, COL2A1, KIT, PTEN, IGF1R, MDM2, MYC, GHR, IL2	31	345	6910	9.04535	6.05142e-08	2.01714e-08	6.0369e-07
REACTOME_PATHWAY	R-HSA-5673001:R-HSA-5673001							Y							6	14.2857	3.45474e-05	FGFR2, HRAS, RET, FGF9, KIT, IL2	31	116	9075	15.1418	0.00571855	0.00571855	0.0419697
UP_KEYWORDS	Disulfide bond								Y			Y			15	35.7143	0.00499596	FGFR2, RET, IL6ST, NELL1, IGF1, COL2A1, KIT, B2M, MARCO, EDNRB, IGF1R, IGSF1, CXCR4, GHR, IL2	42	3434	20581	2.14047	0.481135	0.0492177	5.6733
GOTERM_BP_FAT	GO:0002684~positive regulation of immune system process								Y						8	19.0476	0.00630224	MARCO, HRAS, IL6ST, IGF1, BCL6, PTEN, IL2, B2M	40	960	16650	3.46875	1	0.0399455	10.702
GOTERM_BP_FAT	GO:0031347~regulation of defense response								Y						7	16.6667	0.00455385	MARCO, EDNRB, HRAS, IL6ST, BCL6, IL2, B2M	40	676	16650	4.31028	0.999998	0.0313042	7.8468
GOTERM_BP_FAT	GO:0050776~regulation of immune response								Y						9	21.4286	0.0010599	MARCO, HRAS, IL6ST, BCL6, COL2A1, KIT, PTEN, IL2, B2M	40	912	16650	4.10773	0.951312	0.00995778	1.88073
GOTERM_MF_FAT	GO:0004871~signal transducer activity								Y						13	30.9524	0.000727964	MARCO, FGFR2, IRS4, IGF1R, EDNRB, RET, IGSF1, CXCR4, MAP2K2, IL6ST, SMAD2, KIT, GHR	39	1763	15478	2.92645	0.207296	0.0326418	0.977435
UP_KEYWORDS	Receptor								Y						10	23.8095	0.00443638	FGFR2, MARCO, EDNRB, IGF1R, RET, IGSF1, CXCR4, IL6ST, KIT, GHR	42	1648	20581	2.97345	0.441476	0.0473791	5.05281
UNIGENE_EST_QUARTILE	ear_normal_3rd										Y				15	35.7143	0.000342957	DLC1, FGFR2, IL6ST, IGF1, COL2A1, CDC73, SMAD2, KIT, HMGA2, PTEN, EDNRB, MTMR9, MYC, RUNX2, GHR	37	2677	18142	2.74743	0.0257323	0.0257323	0.360305
GAD_DISEASE	Type 2 Diabetes| edema | rosiglitazone											Y	Y		17	40.4762	0.000324812	DLC1, IRS4, IL6ST, NELL1, OTX2, TP53, IGF1, COL2A1, HMGA2, PTEN, B2M, IGF1R, EDNRB, CDKN2B, CXCR4, GHR, IL2	40	2198	12971	2.50804	0.295227	0.0108742	0.516789
GOTERM_BP_DIRECT	GO:0010468~regulation of gene expression											Y			4	9.52381	0.00160298	NELL1, IGF1, COL2A1, MYC	40	100	16792	16.792	0.76208	0.0483054	2.46789
GOTERM_BP_DIRECT	GO:0045669~positive regulation of osteoblast differentiation											Y			4	9.52381	0.000361681	IL6ST, NELL1, IGF1, RUNX2	40	60	16792	27.9867	0.276578	0.0168958	0.56188
GOTERM_BP_FAT	GO:0030278~regulation of ossification											Y			5	11.9048	0.000842622	FGFR2, IL6ST, NELL1, IGF1, RUNX2	40	182	16650	11.4354	0.909507	0.00825021	1.49792
GOTERM_BP_FAT	GO:0033674~positive regulation of kinase activity											Y			7	16.6667	0.00105282	HRAS, CXCR4, MAP2K2, NELL1, IGF1, KIT, GHR	40	505	16650	5.7698	0.950318	0.00992425	1.86828
GOTERM_BP_FAT	GO:0045667~regulation of osteoblast differentiation											Y			5	11.9048	0.000124124	FGFR2, IL6ST, NELL1, IGF1, RUNX2	40	110	16650	18.9205	0.297967	0.00162897	0.221996
GOTERM_BP_FAT	GO:0045669~positive regulation of osteoblast differentiation											Y			4	9.52381	0.000370725	IL6ST, NELL1, IGF1, RUNX2	40	60	16650	27.75	0.652421	0.00411947	0.661665
GOTERM_BP_FAT	GO:0045778~positive regulation of ossification											Y			4	9.52381	0.00102766	IL6ST, NELL1, IGF1, RUNX2	40	85	16650	19.5882	0.946621	0.00975258	1.82401
GOTERM_BP_FAT	GO:0045860~positive regulation of protein kinase activity											Y			7	16.6667	0.000724837	HRAS, CXCR4, MAP2K2, NELL1, IGF1, KIT, GHR	40	470	16650	6.19947	0.873376	0.00725012	1.28982
GOTERM_BP_FAT	GO:0051347~positive regulation of transferase activity											Y			9	21.4286	9.75862e-05	HRAS, CXCR4, MAP2K2, NELL1, IGF1, KIT, PTEN, MYC, GHR	40	640	16650	5.85352	0.242805	0.0013173	0.174573
GOTERM_BP_FAT	GO:0071902~positive regulation of protein serine/threonine kinase activity											Y			7	16.6667	6.43699e-05	HRAS, CXCR4, MAP2K2, NELL1, IGF1, KIT, GHR	40	300	16650	9.7125	0.167615	0.000950119	0.115184
GOTERM_BP_DIRECT	GO:0040036~regulation of fibroblast growth factor receptor signaling pathway												Y		3	7.14286	0.000145881	FGFR2, OTX2, RUNX2	40	8	16792	157.425	0.122407	0.00765132	0.226986
GOTERM_BP_FAT	GO:0000902~cell morphogenesis												Y		10	23.8095	0.00188332	FGFR2, DLC1, HRAS, RET, OTX2, BCL6, SMAD2, KIT, HMGA2, PTEN	40	1240	16650	3.35685	0.995358	0.0156774	3.31874
GOTERM_BP_FAT	GO:0000904~cell morphogenesis involved in differentiation												Y		7	16.6667	0.00764103	FGFR2, HRAS, RET, OTX2, SMAD2, HMGA2, PTEN	40	753	16650	3.86952	1	0.0463131	12.8317
GOTERM_BP_FAT	GO:0007369~gastrulation												Y		5	11.9048	0.000682181	FGFR2, OTX2, CDC73, SMAD2, HMGA2	40	172	16650	12.1003	0.856995	0.00689738	1.21435
GOTERM_BP_FAT	GO:0009605~response to external stimulus												Y		16	38.0952	3.40415e-05	HRAS, IL6ST, OTX2, TP53, CDC73, KIT, HMGA2, PTEN, B2M, EDNRB, CDKN2B, CXCR4, MDM2, BCL6, GHR, IL2	40	2073	16650	3.21274	0.092462	0.000547985	0.0609299
GOTERM_BP_FAT	GO:0022603~regulation of anatomical structure morphogenesis												Y		12	28.5714	1.95669e-05	FGFR2, DLC1, RET, OTX2, HIPK2, BCL6, SMAD2, KIT, HMGA2, RUNX2, PTEN, MYC	40	1051	16650	4.75262	0.0542399	0.000342066	0.0350266
GOTERM_BP_FAT	GO:0030900~forebrain development												Y		6	14.2857	0.00146385	FGFR2, DLC1, OTX2, HMGA2, PTEN, MYC	40	361	16650	6.91828	0.984625	0.0127641	2.58868
GOTERM_BP_FAT	GO:0031175~neuron projection development												Y		8	19.0476	0.00259424	FGFR2, HRAS, RET, OTX2, MDM2, PTEN, IL2, B2M	40	817	16650	4.07589	0.999391	0.0200784	4.54424
GOTERM_BP_FAT	GO:0032989~cellular component morphogenesis												Y		10	23.8095	0.00290641	FGFR2, DLC1, HRAS, RET, OTX2, BCL6, SMAD2, KIT, HMGA2, PTEN	40	1321	16650	3.15102	0.99975	0.0218205	5.07773
GOTERM_BP_FAT	GO:0040036~regulation of fibroblast growth factor receptor signaling pathway												Y		3	7.14286	0.00167687	FGFR2, OTX2, RUNX2	40	26	16650	48.0288	0.99163	0.0142186	2.96007
GOTERM_BP_FAT	GO:0048666~neuron development												Y		9	21.4286	0.00152426	FGFR2, EDNRB, HRAS, RET, OTX2, MDM2, PTEN, IL2, B2M	40	965	16650	3.88212	0.98706	0.013167	2.69415
GOTERM_MF_FAT	GO:0001228~transcriptional activator activity, RNA polymerase II transcription regulatory region sequence-specific binding												Y		6	14.2857	0.00114029	OTX2, TP53, SMAD2, HMGA2, RUNX2, MYC	39	326	15478	7.30439	0.30508	0.0325458	1.52713
BIOCARTA	h_longevityPathway:The IGF-1 Receptor and Longevity														4	9.52381	0.000478429	IGF1R, HRAS, IGF1, GHR	19	15	1625	22.807	0.0508242	0.0257435	0.538306
BIOGRID_INTERACTION	10273:STUB1~STIP1 homology and U-box containing protein 1														6	14.2857	9.57604e-05	TP53, SMAD2, RUNX2, PTEN, MYC, GHR	41	188	16152	12.5729	0.336139	0.0310227	0.179093
BIOGRID_INTERACTION	10987:COPS5~COP9 signalosome subunit 5														5	11.9048	0.000284034	EDNRB, MAP2K2, TP53, MDM2, SMAD2	41	129	16152	15.2694	0.70337	0.0456656	0.530322
BIOGRID_INTERACTION	283:ANG~angiogenin														3	7.14286	0.000124598	TP53, MDM2, PTEN	41	7	16152	168.836	0.413195	0.0327675	0.232966
BIOGRID_INTERACTION	28996:HIPK2~homeodomain interacting protein kinase 2														4	9.52381	0.000111772	HIPK2, TP53, MDM2, SMAD2	41	38	16152	41.4685	0.380094	0.0313764	0.209009
BIOGRID_INTERACTION	2919:CXCL1~C-X-C motif chemokine ligand 1														3	7.14286	0.000124598	HRAS, HIPK2, PTEN	41	7	16152	168.836	0.413195	0.0327675	0.232966
BIOGRID_INTERACTION	4086:SMAD1~SMAD family member 1														5	11.9048	4.46444e-06	HIPK2, TP53, SMAD2, HMGA2, RUNX2	41	45	16152	43.7724	0.0189177	0.00950401	0.00835626
BIOGRID_INTERACTION	4855:NOTCH4~notch 4														3	7.14286	0.000124598	TP53, MDM2, SMAD2	41	7	16152	168.836	0.413195	0.0327675	0.232966
BIOGRID_INTERACTION	5781:PTPN11~protein tyrosine phosphatase, non-receptor type 11														5	11.9048	6.47169e-05	IGF1R, CXCR4, IL6ST, CDC73, KIT	41	88	16152	22.3836	0.241845	0.0340164	0.121068
BIOGRID_INTERACTION	6839:SUV39H1~suppressor of variegation 3-9 homolog 1														5	11.9048	0.000244192	MDM2, CDC73, RUNX2, PTEN, MYC	41	124	16152	15.8851	0.648232	0.0425987	0.456094
BIOGRID_INTERACTION	8651:SOCS1~suppressor of cytokine signaling 1														4	9.52381	0.000130456	TP53, KIT, PTEN, GHR	41	40	16152	39.3951	0.42772	0.0322979	0.243907
BIOGRID_INTERACTION	867:CBL~Cbl proto-oncogene														6	14.2857	3.06725e-05	FGFR2, IGF1R, HRAS, RET, KIT, PTEN	41	148	16152	15.971	0.122974	0.0259024	0.0573975
BIOGRID_INTERACTION	8945:BTRC~beta-transducin repeat containing E3 ubiquitin protein ligase														6	14.2857	2.26798e-05	HRAS, HIPK2, TP53, MDM2, MYC, GHR	41	139	16152	17.0051	0.0924671	0.0239645	0.0424438
BIOGRID_INTERACTION	9260:PDLIM7~PDZ and LIM domain 7														4	9.52381	0.000225265	RET, TP53, MDM2, MYC	41	48	16152	32.8293	0.618556	0.0410381	0.420812
GAD_DISEASE	Adenocarcinoma, Papillary|thyroid neoplasm|Thyroid Neoplasms														3	7.14286	0.000672888	HRAS, RET, PTEN	40	13	12971	74.8327	0.515648	0.0194024	1.06781
GAD_DISEASE	Adenocarcinoma|pancreatic neoplasm|Pancreatic Neoplasms														3	7.14286	0.00102933	IRS4, IGF1R, IGF1	40	16	12971	60.8016	0.670164	0.0254646	1.62911
GAD_DISEASE	benzene haematotoxicity														6	14.2857	0.00106262	IL6ST, TP53, MDM2, BCL6, MYC, IL2	40	262	12971	7.42615	0.681793	0.0256882	1.68139
GAD_DISEASE	Bone Mineral Density														9	21.4286	2.46388e-05	FGFR2, IGF1R, MAP2K2, IL6ST, IGF1, SMAD2, HMGA2, RUNX2, GHR	40	411	12971	7.10091	0.0261873	0.00115309	0.0392893
GAD_DISEASE	Breast Neoplasms|Mammary Neoplasms														4	9.52381	0.000128819	FGFR2, IGF1R, TP53, IGF1	40	33	12971	39.3061	0.129552	0.00477296	0.205257
GAD_DISEASE	Carcinoma, Hepatocellular|LCC - Liver cell carcinoma|Liver neoplasms														4	9.52381	0.000128819	IGF1R, TP53, MDM2, IGF1	40	33	12971	39.3061	0.129552	0.00477296	0.205257
GAD_DISEASE	Carcinoma, Squamous Cell|Lymphatic Metastasis|Mouth Neoplasms														3	7.14286	8.75901e-05	CXCR4, TP53, MDM2	40	5	12971	194.565	0.0900254	0.00362183	0.139606
GAD_DISEASE	Carcinoma, Transitional Cell|Urinary Bladder Neoplasms														3	7.14286	0.000783546	HRAS, TP53, MDM2	40	14	12971	69.4875	0.570103	0.0214138	1.24239
GAD_DISEASE	Endometrial Neoplasms														4	9.52381	0.000727202	TP53, MDM2, IGF1, PTEN	40	59	12971	21.9847	0.543187	0.0204068	1.15354
GAD_DISEASE	esophageal cancer														4	9.52381	0.00175956	TP53, MDM2, PTEN, IL2	40	80	12971	16.2138	0.84994	0.0403945	2.76973
GAD_DISEASE	Hodgkin Disease|Leukemia, Lymphocytic, Chronic, B-Cell|Lymphoproliferative Disorders|Waldenstrom Macroglobulinemia														5	11.9048	0.00065797	IL6ST, TP53, MDM2, MYC, IL2	40	133	12971	12.1908	0.507798	0.0194981	1.04425
GAD_DISEASE	Lymphoma, B-Cell|Lymphoma, Follicular|Lymphoma, Large B-Cell, Diffuse														3	7.14286	0.00178431	TP53, BCL6, MYC	40	21	12971	46.325	0.853893	0.0400977	2.80817
GAD_DISEASE	multiple myeloma														5	11.9048	0.000841009	IGF1R, IL6ST, TP53, IGF1, IL2	40	142	12971	11.4181	0.595922	0.022399	1.33293
GAD_DISEASE	Neoplasm Recurrence, Local|Prostatic Neoplasms														3	7.14286	0.000131135	TP53, MDM2, PTEN	40	6	12971	162.137	0.131721	0.004697	0.208944
GAD_DISEASE	prostate cancer														9	21.4286	0.000113265	DLC1, IGF1R, TP53, MDM2, IGF1, PTEN, MYC, GHR, IL2	40	510	12971	5.7225	0.114846	0.00434743	0.180494
GAD_DISEASE	thyroid cancer														7	16.6667	1.78557e-06	HRAS, RET, CXCR4, IL6ST, KIT, MYC, GHR	40	125	12971	18.1594	0.00192121	0.000147917	0.00284778
GAD_DISEASE_CLASS	NORMALVARIATION														6	14.2857	0.0185699	TP53, IGF1, COL2A1, HMGA2, GHR, IL2	40	517	12971	3.76335	0.286377	0.0222423	12.9049
GAD_DISEASE_CLASS	REPRODUCTION														9	21.4286	0.00684861	FGFR2, IGF1R, TP53, MDM2, IGF1, KIT, PTEN, GHR, IL2	40	960	12971	3.04008	0.116354	0.00879673	4.93947
GOTERM_BP_DIRECT	GO:0000187~activation of MAPK activity														5	11.9048	0.000107947	CXCR4, MAP2K2, IGF1, KIT, GHR	40	107	16792	19.6168	0.092097	0.00602042	0.168009
GOTERM_BP_DIRECT	GO:0030335~positive regulation of cell migration														5	11.9048	0.000850502	IGF1R, HRAS, RET, IGF1, KIT	40	184	16792	11.4076	0.533046	0.031232	1.31658
GOTERM_BP_DIRECT	GO:0040014~regulation of multicellular organism growth														3	7.14286	0.00164912	FGFR2, IGF1, GHR	40	26	16792	48.4385	0.77172	0.0480469	2.53807
GOTERM_BP_DIRECT	GO:0042523~positive regulation of tyrosine phosphorylation of Stat5 protein														4	9.52381	7.701e-06	IGF1, KIT, GHR, IL2	40	17	16792	98.7765	0.00686872	0.000765531	0.0119946
GOTERM_BP_DIRECT	GO:0043066~negative regulation of apoptotic process														10	23.8095	7.48577e-07	EDNRB, IGF1R, IL6ST, TP53, MDM2, IGF1, HMGA2, PTEN, MYC, IL2	40	455	16792	9.22637	0.000669752	0.000223301	0.001166
GOTERM_BP_DIRECT	GO:0043388~positive regulation of DNA binding														3	7.14286	0.00191245	HIPK2, IGF1, MYC	40	28	16792	44.9786	0.819726	0.049142	2.93771
GOTERM_BP_DIRECT	GO:0048009~insulin-like growth factor receptor signaling pathway														3	7.14286	0.000469953	IGF1R, IGF1, GHR	40	14	16792	89.9571	0.343417	0.0198343	0.729508
GOTERM_BP_DIRECT	GO:0048863~stem cell differentiation														3	7.14286	0.00177845	KIT, HMGA2, RUNX2	40	27	16792	46.6444	0.796711	0.050093	2.73453
GOTERM_BP_DIRECT	GO:0050680~negative regulation of epithelial cell proliferation														4	9.52381	0.000294866	FGFR2, CDKN2B, CDC73, PTEN	40	56	16792	29.9857	0.231984	0.0145566	0.458306
GOTERM_BP_DIRECT	GO:0051091~positive regulation of sequence-specific DNA binding transcription factor activity														4	9.52381	0.00184355	HIPK2, KIT, HMGA2, PTEN	40	105	16792	15.9924	0.808237	0.0488137	2.83329
GOTERM_BP_DIRECT	GO:0071456~cellular response to hypoxia														4	9.52381	0.00142551	HIPK2, TP53, MDM2, PTEN	40	96	16792	17.4917	0.721055	0.0461861	2.19749
GOTERM_BP_DIRECT	GO:2000134~negative regulation of G1/S transition of mitotic cell cycle														3	7.14286	0.0015245	CDKN2B, CDC73, PTEN	40	25	16792	50.376	0.744739	0.0475967	2.3484
GOTERM_BP_FAT	GO:0000075~cell cycle checkpoint														5	11.9048	0.00196547	HRAS, CDKN2B, TP53, MDM2, HMGA2	40	229	16650	9.08843	0.996328	0.0161676	3.46109
GOTERM_BP_FAT	GO:0000187~activation of MAPK activity														5	11.9048	0.000367621	CXCR4, MAP2K2, IGF1, KIT, GHR	40	146	16650	14.2551	0.649331	0.00410102	0.656142
GOTERM_BP_FAT	GO:0001666~response to hypoxia														5	11.9048	0.00436987	CXCR4, HIPK2, TP53, MDM2, PTEN	40	286	16650	7.2771	0.999996	0.0303483	7.54138
GOTERM_BP_FAT	GO:0001704~formation of primary germ layer														4	9.52381	0.00263317	FGFR2, CDC73, SMAD2, HMGA2	40	118	16650	14.1102	0.999455	0.0203219	4.61092
GOTERM_BP_FAT	GO:0001706~endoderm formation														3	7.14286	0.0070847	CDC73, SMAD2, HMGA2	40	54	16650	23.125	1	0.0433711	11.9526
GOTERM_BP_FAT	GO:0002440~production of molecular mediator of immune response														4	9.52381	0.0069507	BCL6, KIT, IL2, B2M	40	167	16650	9.97006	1	0.0429334	11.7396
GOTERM_BP_FAT	GO:0002819~regulation of adaptive immune response														4	9.52381	0.00331392	IL6ST, BCL6, IL2, B2M	40	128	16650	13.0078	0.999922	0.0242729	5.76989
GOTERM_BP_FAT	GO:0002902~regulation of B cell apoptotic process														3	7.14286	0.000798813	BCL6, PTEN, IL2	40	18	16650	69.375	0.897462	0.00784974	1.42057
GOTERM_BP_FAT	GO:0007093~mitotic cell cycle checkpoint														5	11.9048	0.000507676	HRAS, CDKN2B, TP53, MDM2, HMGA2	40	159	16650	13.0896	0.764782	0.00536564	0.905047
GOTERM_BP_FAT	GO:0007259~JAK-STAT cascade														7	16.6667	2.64784e-06	RET, IL6ST, IGF1, KIT, HMGA2, GHR, IL2	40	171	16650	17.0395	0.00751796	5.98899e-05	0.00474055
GOTERM_BP_FAT	GO:0007260~tyrosine phosphorylation of STAT protein														5	11.9048	2.49023e-05	IL6ST, IGF1, KIT, GHR, IL2	40	73	16650	28.5103	0.0685126	0.000417399	0.0445754
GOTERM_BP_FAT	GO:0007497~posterior midgut development														2	4.7619	0.00467934	EDNRB, RET	40	2	16650	416.25	0.999998	0.0320009	8.05456
GOTERM_BP_FAT	GO:0009607~response to biotic stimulus														8	19.0476	0.00375477	EDNRB, HRAS, CXCR4, TP53, CDC73, HMGA2, MYC, B2M	40	873	16650	3.81443	0.999978	0.0268444	6.51334
GOTERM_BP_FAT	GO:0009628~response to abiotic stimulus														9	21.4286	0.00228848	CXCR4, HIPK2, TP53, MDM2, IGF1, KIT, HMGA2, PTEN, MYC	40	1029	16650	3.64067	0.99854	0.0181241	4.01897
GOTERM_BP_FAT	GO:0010721~negative regulation of cell development														6	14.2857	0.000699937	EDNRB, MDM2, IGF1, HMGA2, PTEN, B2M	40	306	16650	8.16176	0.864057	0.0070265	1.24577
GOTERM_BP_FAT	GO:0010948~negative regulation of cell cycle process														6	14.2857	0.000230348	CDKN2B, TP53, MDM2, CDC73, HMGA2, PTEN	40	240	16650	10.4062	0.481372	0.00281392	0.41161
GOTERM_BP_FAT	GO:0014013~regulation of gliogenesis														4	9.52381	0.00137455	CXCR4, IL6ST, HMGA2, MYC	40	94	16650	17.7128	0.980162	0.0121758	2.43259
GOTERM_BP_FAT	GO:0014015~positive regulation of gliogenesis														3	7.14286	0.00563414	CXCR4, IL6ST, MYC	40	48	16650	26.0156	1	0.0368397	9.62099
GOTERM_BP_FAT	GO:0014031~mesenchymal cell development														5	11.9048	0.000610707	FGFR2, EDNRB, RET, SMAD2, HMGA2	40	167	16650	12.4626	0.824663	0.00628829	1.08778
GOTERM_BP_FAT	GO:0014065~phosphatidylinositol 3-kinase signaling														4	9.52381	0.00164217	IGF1R, IGF1, KIT, PTEN	40	100	16650	16.65	0.990758	0.0139677	2.89967
GOTERM_BP_FAT	GO:0014070~response to organic cyclic compound														8	19.0476	0.00460446	EDNRB, MAP2K2, MDM2, SMAD2, HMGA2, PTEN, MYC, GHR	40	906	16650	3.6755	0.999998	0.0315714	7.93064
GOTERM_BP_FAT	GO:0014909~smooth muscle cell migration														3	7.14286	0.00786678	MDM2, IGF1, MYC	40	57	16650	21.9079	1	0.0473529	13.186
GOTERM_BP_FAT	GO:0014910~regulation of smooth muscle cell migration														3	7.14286	0.00683235	MDM2, IGF1, MYC	40	53	16650	23.5613	1	0.0423987	11.5511
GOTERM_BP_FAT	GO:0014911~positive regulation of smooth muscle cell migration														3	7.14286	0.00238156	MDM2, IGF1, MYC	40	31	16650	40.2823	0.998881	0.0186994	4.17916
GOTERM_BP_FAT	GO:0016032~viral process														8	19.0476	0.0065166	CXCR4, IL6ST, HIPK2, TP53, MDM2, HMGA2, MYC, B2M	40	966	16650	3.4472	1	0.0408279	11.0463
GOTERM_BP_FAT	GO:0019827~stem cell population maintenance														4	9.52381	0.00426178	CDC73, SMAD2, KIT, HMGA2	40	140	16650	11.8929	0.999995	0.0298249	7.3615
GOTERM_BP_FAT	GO:0019953~sexual reproduction														7	16.6667	0.00848916	EDNRB, IGF1, BCL6, KIT, HMGA2, PTEN, MYC	40	770	16650	3.78409	1	0.050383	14.1559
GOTERM_BP_FAT	GO:0021700~developmental maturation														5	11.9048	0.00219292	EDNRB, RET, IGF1, RUNX2, PTEN	40	236	16650	8.81886	0.998082	0.017519	3.85425
GOTERM_BP_FAT	GO:0030099~myeloid cell differentiation														6	14.2857	0.00116709	CDKN2B, HIPK2, BCL6, CDC73, KIT, MYC	40	343	16650	7.28134	0.96414	0.0106785	2.06905
GOTERM_BP_FAT	GO:0030335~positive regulation of cell migration														7	16.6667	0.000288603	IGF1R, HRAS, RET, MDM2, IGF1, KIT, MYC	40	395	16650	7.37658	0.560728	0.00340761	0.515453
GOTERM_BP_FAT	GO:0031098~stress-activated protein kinase signaling cascade														5	11.9048	0.00286035	IGF1R, HRAS, MAP2K2, HIPK2, MYC	40	254	16650	8.1939	0.999715	0.0216488	4.99918
GOTERM_BP_FAT	GO:0031344~regulation of cell projection organization														7	16.6667	0.00198923	HRAS, RET, MDM2, KIT, PTEN, IL2, B2M	40	572	16650	5.09397	0.996569	0.0163146	3.50223
GOTERM_BP_FAT	GO:0032101~regulation of response to external stimulus														7	16.6667	0.00621477	EDNRB, CXCR4, IL6ST, BCL6, PTEN, IL2, B2M	40	721	16650	4.04126	1	0.0396643	10.5612
GOTERM_BP_FAT	GO:0032147~activation of protein kinase activity														5	11.9048	0.00505278	CXCR4, MAP2K2, IGF1, KIT, GHR	40	298	16650	6.98406	0.999999	0.0337107	8.67026
GOTERM_BP_FAT	GO:0032870~cellular response to hormone stimulus														7	16.6667	0.00288325	IRS4, IGF1R, MDM2, KIT, HMGA2, MYC, GHR	40	616	16650	4.73011	0.999733	0.0217053	5.03823
GOTERM_BP_FAT	GO:0032872~regulation of stress-activated MAPK cascade														5	11.9048	0.00119583	IGF1R, HRAS, MAP2K2, HIPK2, MYC	40	200	16650	10.4062	0.966964	0.0108705	2.1195
GOTERM_BP_FAT	GO:0032946~positive regulation of mononuclear cell proliferation														4	9.52381	0.00369112	IL6ST, IGF1, BCL6, IL2	40	133	16650	12.5188	0.999974	0.0264608	6.40634
GOTERM_BP_FAT	GO:0035239~tube morphogenesis														6	14.2857	0.00124456	FGFR2, DLC1, RET, SMAD2, HMGA2, MYC	40	348	16650	7.17672	0.971252	0.0111688	2.20496
GOTERM_BP_FAT	GO:0036293~response to decreased oxygen levels														5	11.9048	0.00487574	CXCR4, HIPK2, TP53, MDM2, PTEN	40	295	16650	7.05508	0.999999	0.0329308	8.37886
GOTERM_BP_FAT	GO:0036294~cellular response to decreased oxygen levels														4	9.52381	0.00417717	HIPK2, TP53, MDM2, PTEN	40	139	16650	11.9784	0.999993	0.0293843	7.22047
GOTERM_BP_FAT	GO:0040014~regulation of multicellular organism growth														4	9.52381	0.000583518	FGFR2, IGF1, HMGA2, GHR	40	70	16650	23.7857	0.810527	0.00607492	1.03959
GOTERM_BP_FAT	GO:0040017~positive regulation of locomotion														7	16.6667	0.000410774	IGF1R, HRAS, RET, MDM2, IGF1, KIT, MYC	40	422	16650	6.90462	0.689927	0.00445929	0.732897
GOTERM_BP_FAT	GO:0042063~gliogenesis														5	11.9048	0.00233077	CXCR4, IL6ST, HMGA2, PTEN, MYC	40	240	16650	8.67188	0.998707	0.0183544	4.09177
GOTERM_BP_FAT	GO:0042493~response to drug														7	16.6667	0.00035689	RET, TP53, MDM2, HMGA2, PTEN, MYC, B2M	40	411	16650	7.08942	0.638436	0.00401294	0.637046
GOTERM_BP_FAT	GO:0042503~tyrosine phosphorylation of Stat3 protein														3	7.14286	0.00496676	IL6ST, KIT, GHR	40	45	16650	27.75	0.999999	0.0333006	8.52878
GOTERM_BP_FAT	GO:0042506~tyrosine phosphorylation of Stat5 protein														4	9.52381	2.0371e-05	IGF1, KIT, GHR, IL2	40	23	16650	72.3913	0.0564048	0.000351805	0.0364657
GOTERM_BP_FAT	GO:0042509~regulation of tyrosine phosphorylation of STAT protein														5	11.9048	1.99125e-05	IL6ST, IGF1, KIT, GHR, IL2	40	69	16650	30.163	0.0551709	0.000345984	0.0356451
GOTERM_BP_FAT	GO:0042516~regulation of tyrosine phosphorylation of Stat3 protein														3	7.14286	0.00496676	IL6ST, KIT, GHR	40	45	16650	27.75	0.999999	0.0333006	8.52878
GOTERM_BP_FAT	GO:0042517~positive regulation of tyrosine phosphorylation of Stat3 protein														3	7.14286	0.0035635	IL6ST, KIT, GHR	40	38	16650	32.8618	0.999962	0.0257501	6.19146
GOTERM_BP_FAT	GO:0042522~regulation of tyrosine phosphorylation of Stat5 protein														4	9.52381	1.31769e-05	IGF1, KIT, GHR, IL2	40	20	16650	83.25	0.0368579	0.000242256	0.023589
GOTERM_BP_FAT	GO:0042523~positive regulation of tyrosine phosphorylation of Stat5 protein														4	9.52381	7.89821e-06	IGF1, KIT, GHR, IL2	40	17	16650	97.9412	0.0222585	0.000155229	0.0141399
GOTERM_BP_FAT	GO:0042531~positive regulation of tyrosine phosphorylation of STAT protein														5	11.9048	1.21829e-05	IL6ST, IGF1, KIT, GHR, IL2	40	61	16650	34.1189	0.0341257	0.000226912	0.0218099
GOTERM_BP_FAT	GO:0043066~negative regulation of apoptotic process														15	35.7143	2.04619e-09	FGFR2, HRAS, IL6ST, TP53, IGF1, COL2A1, HMGA2, PTEN, EDNRB, IGF1R, HIPK2, MDM2, BCL6, MYC, IL2	40	818	16650	7.63295	5.83163e-06	1.14346e-07	3.66348e-06
GOTERM_BP_FAT	GO:0043069~negative regulation of programmed cell death														16	38.0952	2.07123e-10	FGFR2, HRAS, IL6ST, TP53, IGF1, COL2A1, KIT, HMGA2, PTEN, EDNRB, IGF1R, HIPK2, MDM2, BCL6, MYC, IL2	40	829	16650	8.03378	5.90301e-07	1.55342e-08	3.7083e-07
GOTERM_BP_FAT	GO:0043388~positive regulation of DNA binding														4	9.52381	0.000157506	HIPK2, IGF1, HMGA2, MYC	40	45	16650	37	0.361687	0.00200213	0.281621
GOTERM_BP_FAT	GO:0043405~regulation of MAP kinase activity														7	16.6667	0.000103519	IGF1R, HRAS, CXCR4, MAP2K2, IGF1, KIT, GHR	40	327	16650	8.91055	0.255503	0.00139076	0.185178
GOTERM_BP_FAT	GO:0043406~positive regulation of MAP kinase activity														6	14.2857	0.000144112	HRAS, CXCR4, MAP2K2, IGF1, KIT, GHR	40	217	16650	11.5092	0.336847	0.00184023	0.257702
GOTERM_BP_FAT	GO:0044057~regulation of system process														6	14.2857	0.00613593	EDNRB, IL6ST, MDM2, IGF1, PTEN, IL2	40	504	16650	4.95536	1	0.0394337	10.4341
GOTERM_BP_FAT	GO:0044403~symbiosis, encompassing mutualism through parasitism														8	19.0476	0.00775406	CXCR4, IL6ST, HIPK2, TP53, MDM2, HMGA2, MYC, B2M	40	998	16650	3.33667	1	0.0468852	13.0093
GOTERM_BP_FAT	GO:0044419~interspecies interaction between organisms														8	19.0476	0.00775406	CXCR4, IL6ST, HIPK2, TP53, MDM2, HMGA2, MYC, B2M	40	998	16650	3.33667	1	0.0468852	13.0093
GOTERM_BP_FAT	GO:0044764~multi-organism cellular process														8	19.0476	0.00677358	CXCR4, IL6ST, HIPK2, TP53, MDM2, HMGA2, MYC, B2M	40	973	16650	3.4224	1	0.0422238	11.4574
GOTERM_BP_FAT	GO:0045685~regulation of glial cell differentiation														3	7.14286	0.00786678	CXCR4, IL6ST, HMGA2	40	57	16650	21.9079	1	0.0473529	13.186
GOTERM_BP_FAT	GO:0045740~positive regulation of DNA replication														3	7.14286	0.00760193	IGF1R, HRAS, IGF1	40	56	16650	22.2991	1	0.0461786	12.7702
GOTERM_BP_FAT	GO:0046425~regulation of JAK-STAT cascade														7	16.6667	1.18731e-06	RET, IL6ST, IGF1, KIT, HMGA2, GHR, IL2	40	149	16650	19.5554	0.00337813	2.86763e-05	0.00212573
GOTERM_BP_FAT	GO:0046427~positive regulation of JAK-STAT cascade														5	11.9048	3.4031e-05	IL6ST, IGF1, KIT, GHR, IL2	40	79	16650	26.3449	0.0924349	0.000550927	0.0609111
GOTERM_BP_FAT	GO:0048009~insulin-like growth factor receptor signaling pathway														3	7.14286	0.00253658	IGF1R, IGF1, GHR	40	32	16650	39.0234	0.999282	0.0196894	4.44539
GOTERM_BP_FAT	GO:0048144~fibroblast proliferation														4	9.52381	0.00109928	TP53, IGF1, CDC73, MYC	40	87	16650	19.1379	0.956485	0.0101917	1.94995
GOTERM_BP_FAT	GO:0048145~regulation of fibroblast proliferation														4	9.52381	0.00113624	TP53, IGF1, CDC73, MYC	40	88	16650	18.9205	0.960841	0.0104986	2.01488
GOTERM_BP_FAT	GO:0048147~negative regulation of fibroblast proliferation														3	7.14286	0.00253658	TP53, CDC73, MYC	40	32	16650	39.0234	0.999282	0.0196894	4.44539
GOTERM_BP_FAT	GO:0048659~smooth muscle cell proliferation														4	9.52381	0.0021013	FGFR2, MDM2, IGF1, MYC	40	109	16650	15.2752	0.997509	0.016887	3.69606
GOTERM_BP_FAT	GO:0048660~regulation of smooth muscle cell proliferation														4	9.52381	0.00232848	FGFR2, MDM2, IGF1, MYC	40	113	16650	14.7345	0.998698	0.0183872	4.08784
GOTERM_BP_FAT	GO:0048661~positive regulation of smooth muscle cell proliferation														4	9.52381	0.000686558	FGFR2, MDM2, IGF1, MYC	40	74	16650	22.5	0.85877	0.00691697	1.2221
GOTERM_BP_FAT	GO:0048701~embryonic cranial skeleton morphogenesis														3	7.14286	0.00518488	FGFR2, SMAD2, RUNX2	40	46	16650	27.1467	1	0.0343384	8.88711
GOTERM_BP_FAT	GO:0048704~embryonic skeletal system morphogenesis														4	9.52381	0.00133283	FGFR2, COL2A1, SMAD2, RUNX2	40	93	16650	17.9032	0.977654	0.011845	2.35959
GOTERM_BP_FAT	GO:0048705~skeletal system morphogenesis														5	11.9048	0.00145668	FGFR2, COL2A1, SMAD2, RUNX2, GHR	40	211	16650	9.86374	0.984307	0.0127409	2.57615
GOTERM_BP_FAT	GO:0048729~tissue morphogenesis														7	16.6667	0.00302537	FGFR2, DLC1, RET, MDM2, SMAD2, HMGA2, MYC	40	622	16650	4.68449	0.999822	0.0225859	5.28028
GOTERM_BP_FAT	GO:0048762~mesenchymal cell differentiation														5	11.9048	0.000775557	FGFR2, EDNRB, RET, SMAD2, HMGA2	40	178	16650	11.6924	0.89043	0.00764836	1.37948
GOTERM_BP_FAT	GO:0048863~stem cell differentiation														4	9.52381	0.00154963	FGFR2, KIT, HMGA2, RUNX2	40	98	16650	16.9898	0.987964	0.0133444	2.73839
GOTERM_BP_FAT	GO:0050671~positive regulation of lymphocyte proliferation														4	9.52381	0.00361367	IL6ST, IGF1, BCL6, IL2	40	132	16650	12.6136	0.999967	0.0260427	6.276
GOTERM_BP_FAT	GO:0050680~negative regulation of epithelial cell proliferation														4	9.52381	0.00263317	FGFR2, CDKN2B, CDC73, PTEN	40	118	16650	14.1102	0.999455	0.0203219	4.61092
GOTERM_BP_FAT	GO:0050730~regulation of peptidyl-tyrosine phosphorylation														6	14.2857	0.000141032	IL6ST, TP53, IGF1, KIT, GHR, IL2	40	216	16650	11.5625	0.330998	0.00180903	0.2522
GOTERM_BP_FAT	GO:0050731~positive regulation of peptidyl-tyrosine phosphorylation														6	14.2857	3.83058e-05	IL6ST, TP53, IGF1, KIT, GHR, IL2	40	164	16650	15.2287	0.103425	0.000606337	0.0685601
GOTERM_BP_FAT	GO:0050768~negative regulation of neurogenesis														5	11.9048	0.00251135	EDNRB, MDM2, HMGA2, PTEN, B2M	40	245	16650	8.4949	0.999228	0.0195484	4.40212
GOTERM_BP_FAT	GO:0051054~positive regulation of DNA metabolic process														5	11.9048	0.0012406	IGF1R, HRAS, IGF1, MYC, IL2	40	202	16650	10.3032	0.970926	0.0111686	2.19801
GOTERM_BP_FAT	GO:0051098~regulation of binding														6	14.2857	0.000640043	HIPK2, IGF1, SMAD2, HMGA2, MYC, B2M	40	300	16650	8.325	0.838735	0.0065422	1.13975
GOTERM_BP_FAT	GO:0051099~positive regulation of binding														5	11.9048	0.000313398	HIPK2, IGF1, HMGA2, MYC, B2M	40	140	16650	14.8661	0.590707	0.00365447	0.559619
GOTERM_BP_FAT	GO:0051101~regulation of DNA binding														4	9.52381	0.00150462	HIPK2, IGF1, HMGA2, MYC	40	97	16650	17.1649	0.986314	0.0130378	2.65986
GOTERM_BP_FAT	GO:0051130~positive regulation of cellular component organization														9	21.4286	0.00538633	HRAS, RET, TP53, IGF1, BCL6, SMAD2, KIT, IL2, B2M	40	1183	16650	3.16674	1	0.0354877	9.21688
GOTERM_BP_FAT	GO:0051272~positive regulation of cellular component movement														8	19.0476	4.73113e-05	IGF1R, HRAS, RET, MDM2, IGF1, BCL6, KIT, MYC	40	420	16650	7.92857	0.126145	0.000713187	0.0846717
GOTERM_BP_FAT	GO:0051961~negative regulation of nervous system development														5	11.9048	0.0032857	EDNRB, MDM2, HMGA2, PTEN, B2M	40	264	16650	7.88352	0.999916	0.0241303	5.72212
GOTERM_BP_FAT	GO:0060348~bone development														6	14.2857	5.81393e-05	FGFR2, IGF1, COL2A1, KIT, RUNX2, GHR	40	179	16650	13.9525	0.152701	0.000867173	0.104041
GOTERM_BP_FAT	GO:0060349~bone morphogenesis														4	9.52381	0.000992991	FGFR2, COL2A1, RUNX2, GHR	40	84	16650	19.8214	0.941071	0.00945644	1.76299
GOTERM_BP_FAT	GO:0060350~endochondral bone morphogenesis														3	7.14286	0.00540734	COL2A1, RUNX2, GHR	40	47	16650	26.5691	1	0.0355421	9.25121
GOTERM_BP_FAT	GO:0060548~negative regulation of cell death														17	40.4762	5.16677e-11	FGFR2, HRAS, IL6ST, TP53, IGF1, COL2A1, KIT, HMGA2, PTEN, EDNRB, IGF1R, HIPK2, MDM2, BCL6, MYC, GHR, IL2	40	897	16650	7.8888	1.47253e-07	4.33097e-09	9.25051e-08
GOTERM_BP_FAT	GO:0060562~epithelial tube morphogenesis														5	11.9048	0.00573897	FGFR2, DLC1, RET, HMGA2, MYC	40	309	16650	6.73544	1	0.0372585	9.79142
GOTERM_BP_FAT	GO:0070227~lymphocyte apoptotic process														4	9.52381	0.000633699	TP53, BCL6, PTEN, IL2	40	72	16650	23.125	0.835791	0.00650085	1.12851
GOTERM_BP_FAT	GO:0070228~regulation of lymphocyte apoptotic process														4	9.52381	0.000335364	TP53, BCL6, PTEN, IL2	40	58	16650	28.7069	0.615552	0.00383179	0.598733
GOTERM_BP_FAT	GO:0070302~regulation of stress-activated protein kinase signaling cascade														5	11.9048	0.00121807	IGF1R, HRAS, MAP2K2, HIPK2, MYC	40	201	16650	10.3545	0.968995	0.0110015	2.15851
GOTERM_BP_FAT	GO:0070482~response to oxygen levels														5	11.9048	0.00607054	CXCR4, HIPK2, TP53, MDM2, PTEN	40	314	16650	6.62818	1	0.0391085	10.3285
GOTERM_BP_FAT	GO:0070665~positive regulation of leukocyte proliferation														4	9.52381	0.00417717	IL6ST, IGF1, BCL6, IL2	40	139	16650	11.9784	0.999993	0.0293843	7.22047
GOTERM_BP_FAT	GO:0071216~cellular response to biotic stimulus														4	9.52381	0.00790271	EDNRB, TP53, CDC73, B2M	40	175	16650	9.51429	1	0.0474649	13.2423
GOTERM_BP_FAT	GO:0071375~cellular response to peptide hormone stimulus														5	11.9048	0.00487574	IRS4, IGF1R, MDM2, MYC, GHR	40	295	16650	7.05508	0.999999	0.0329308	8.37886
GOTERM_BP_FAT	GO:0071453~cellular response to oxygen levels														4	9.52381	0.00507046	HIPK2, TP53, MDM2, PTEN	40	149	16650	11.1745	0.999999	0.0337481	8.6993
GOTERM_BP_FAT	GO:0071456~cellular response to hypoxia														4	9.52381	0.00361367	HIPK2, TP53, MDM2, PTEN	40	132	16650	12.6136	0.999967	0.0260427	6.276
GOTERM_BP_FAT	GO:0071478~cellular response to radiation														4	9.52381	0.00507046	TP53, MDM2, HMGA2, MYC	40	149	16650	11.1745	0.999999	0.0337481	8.6993
GOTERM_BP_FAT	GO:0072132~mesenchyme morphogenesis														3	7.14286	0.00540734	MDM2, SMAD2, MYC	40	47	16650	26.5691	1	0.0355421	9.25121
GOTERM_BP_FAT	GO:0097190~apoptotic signaling pathway														8	19.0476	0.000360928	HRAS, RET, HIPK2, TP53, IGF1, COL2A1, PTEN, IL2	40	583	16650	5.71184	0.642575	0.00404232	0.644233
GOTERM_BP_FAT	GO:0097191~extrinsic apoptotic signaling pathway														5	11.9048	0.00184314	RET, IGF1, COL2A1, PTEN, IL2	40	225	16650	9.25	0.994793	0.0154352	3.24902
GOTERM_BP_FAT	GO:0097305~response to alcohol														5	11.9048	0.00059708	SMAD2, PTEN, MYC, GHR, IL2	40	166	16650	12.5377	0.817715	0.0061931	1.06363
GOTERM_BP_FAT	GO:0097696~STAT cascade														7	16.6667	3.12892e-06	RET, IL6ST, IGF1, KIT, HMGA2, GHR, IL2	40	176	16650	16.5554	0.00887778	6.96649e-05	0.00560182
GOTERM_BP_FAT	GO:0098727~maintenance of cell number														5	11.9048	0.000339734	IGF1, CDC73, SMAD2, KIT, HMGA2	40	143	16650	14.5542	0.620312	0.00385075	0.606511
GOTERM_BP_FAT	GO:1901653~cellular response to peptide														5	11.9048	0.00613836	IRS4, IGF1R, MDM2, MYC, GHR	40	315	16650	6.60714	1	0.0393606	10.438
GOTERM_BP_FAT	GO:1901698~response to nitrogen compound														8	19.0476	0.0043064	IRS4, IGF1R, MAP2K2, MDM2, SMAD2, PTEN, MYC, GHR	40	895	16650	3.72067	0.999995	0.0300594	7.43579
GOTERM_BP_FAT	GO:1901699~cellular response to nitrogen compound														7	16.6667	0.00175484	IRS4, IGF1R, MAP2K2, MDM2, SMAD2, MYC, GHR	40	558	16650	5.22177	0.9933	0.0148313	3.09568
GOTERM_BP_FAT	GO:1901988~negative regulation of cell cycle phase transition														6	14.2857	4.05911e-05	CDKN2B, TP53, MDM2, CDC73, HMGA2, PTEN	40	166	16650	15.0452	0.109246	0.000638951	0.0726489
GOTERM_BP_FAT	GO:1901991~negative regulation of mitotic cell cycle phase transition														6	14.2857	2.83333e-05	CDKN2B, TP53, MDM2, CDC73, HMGA2, PTEN	40	154	16650	16.2175	0.0775766	0.000469372	0.0507153
GOTERM_BP_FAT	GO:1902532~negative regulation of intracellular signal transduction														7	16.6667	0.000604486	DLC1, IGF1R, MDM2, BCL6, HMGA2, PTEN, MYC	40	454	16650	6.41795	0.821525	0.00624697	1.07675
GOTERM_BP_FAT	GO:1902806~regulation of cell cycle G1/S phase transition														5	11.9048	0.000439019	CDKN2B, TP53, MDM2, CDC73, PTEN	40	153	16650	13.6029	0.713918	0.00474717	0.783103
GOTERM_BP_FAT	GO:1902807~negative regulation of cell cycle G1/S phase transition														5	11.9048	8.57346e-05	CDKN2B, TP53, MDM2, CDC73, PTEN	40	100	16650	20.8125	0.21679	0.00117976	0.153387
GOTERM_BP_FAT	GO:1904888~cranial skeletal system development														3	7.14286	0.00840885	FGFR2, SMAD2, RUNX2	40	59	16650	21.1653	1	0.0500203	14.0313
GOTERM_BP_FAT	GO:1904892~regulation of STAT cascade														7	16.6667	1.18731e-06	RET, IL6ST, IGF1, KIT, HMGA2, GHR, IL2	40	149	16650	19.5554	0.00337813	2.86763e-05	0.00212573
GOTERM_BP_FAT	GO:1904894~positive regulation of STAT cascade														5	11.9048	3.4031e-05	IL6ST, IGF1, KIT, GHR, IL2	40	79	16650	26.3449	0.0924349	0.000550927	0.0609111
GOTERM_BP_FAT	GO:2000045~regulation of G1/S transition of mitotic cell cycle														5	11.9048	0.000322007	CDKN2B, TP53, MDM2, CDC73, PTEN	40	141	16650	14.7606	0.600631	0.00370917	0.574951
GOTERM_BP_FAT	GO:2000134~negative regulation of G1/S transition of mitotic cell cycle														5	11.9048	7.31219e-05	CDKN2B, TP53, MDM2, CDC73, PTEN	40	96	16650	21.6797	0.188122	0.00104148	0.130836
GOTERM_BP_FAT	GO:2000147~positive regulation of cell motility														7	16.6667	0.00034772	IGF1R, HRAS, RET, MDM2, IGF1, KIT, MYC	40	409	16650	7.12408	0.62886	0.00392551	0.620728
GOTERM_BP_FAT	GO:2001236~regulation of extrinsic apoptotic signaling pathway														4	9.52381	0.00628418	RET, IGF1, COL2A1, PTEN	40	161	16650	10.3416	1	0.0400104	10.673
GOTERM_MF_DIRECT	GO:0004714~transmembrane receptor protein tyrosine kinase activity														4	9.52381	8.40758e-05	FGFR2, IGF1R, RET, KIT	39	38	16881	45.5628	0.0158481	0.00531087	0.104445
GOTERM_MF_FAT	GO:0004714~transmembrane receptor protein tyrosine kinase activity														4	9.52381	0.000536889	FGFR2, IGF1R, RET, KIT	39	65	15478	24.4229	0.157443	0.0336824	0.721739
GOTERM_MF_FAT	GO:0019199~transmembrane receptor protein kinase activity														4	9.52381	0.0010577	FGFR2, IGF1R, RET, KIT	39	82	15478	19.3596	0.286508	0.0331949	1.41725
GOTERM_MF_FAT	GO:0019838~growth factor binding														5	11.9048	0.000264928	FGFR2, IGF1R, IL6ST, COL2A1, GHR	39	128	15478	15.5028	0.0810496	0.0209091	0.356747
GOTERM_MF_FAT	GO:0044877~macromolecular complex binding														11	26.1905	0.000931697	IRS4, IGF1R, TP53, IGF1, BCL6, CDC73, SMAD2, HMGA2, RUNX2, PTEN, MYC	39	1306	15478	3.34272	0.257216	0.0324991	1.2494
KEGG_PATHWAY	hsa04068:FoxO signaling pathway														10	23.8095	3.00186e-09	IRS4, IGF1R, HRAS, CDKN2B, MAP2K2, MDM2, IGF1, BCL6, SMAD2, PTEN	31	134	6910	16.6346	3.42212e-07	8.55529e-08	3.4139e-06
KEGG_PATHWAY	hsa04144:Endocytosis														8	19.0476	9.07685e-05	FGFR2, IGF1R, HRAS, RET, CXCR4, MDM2, SMAD2, KIT	31	258	6910	6.91173	0.0102947	0.000738875	0.103179
KEGG_PATHWAY	hsa04510:Focal adhesion														5	11.9048	0.01145	IGF1R, HRAS, IGF1, COL2A1, PTEN	31	206	6910	5.41027	0.730942	0.0428172	12.2754
KEGG_PATHWAY	hsa04550:Signaling pathways regulating pluripotency of stem cells														8	19.0476	1.66295e-06	FGFR2, IGF1R, HRAS, MAP2K2, IL6ST, IGF1, SMAD2, MYC	31	140	6910	12.7373	0.000189559	1.89575e-05	0.0018912
KEGG_PATHWAY	hsa04730:Long-term depression														4	9.52381	0.00213895	IGF1R, HRAS, MAP2K2, IGF1	31	60	6910	14.8602	0.216592	0.00971654	2.40574
KEGG_PATHWAY	hsa04916:Melanogenesis														4	9.52381	0.00899439	EDNRB, HRAS, MAP2K2, KIT	31	100	6910	8.91613	0.642993	0.0348939	9.76499
KEGG_PATHWAY	hsa04919:Thyroid hormone signaling pathway														5	11.9048	0.00138292	HRAS, MAP2K2, TP53, MDM2, MYC	31	114	6910	9.77646	0.145947	0.00714535	1.56151
KEGG_PATHWAY	hsa05161:Hepatitis B														5	11.9048	0.00333493	HRAS, MAP2K2, TP53, PTEN, MYC	31	145	6910	7.68632	0.316698	0.0145401	3.72778
KEGG_PATHWAY	hsa05205:Proteoglycans in cancer														7	16.6667	0.000181172	IGF1R, HRAS, MAP2K2, TP53, MDM2, IGF1, MYC	31	200	6910	7.80161	0.0204437	0.00121429	0.205847
KEGG_PATHWAY	hsa05213:Endometrial cancer														5	11.9048	6.76339e-05	HRAS, MAP2K2, TP53, PTEN, MYC	31	52	6910	21.433	0.00768088	0.000592942	0.0768906
KEGG_PATHWAY	hsa05215:Prostate cancer														8	19.0476	6.85103e-08	FGFR2, IGF1R, HRAS, MAP2K2, TP53, MDM2, IGF1, PTEN	31	88	6910	20.2639	7.81015e-06	1.11574e-06	7.79143e-05
KEGG_PATHWAY	hsa05216:Thyroid cancer														5	11.9048	6.35975e-06	HRAS, RET, MAP2K2, TP53, MYC	31	29	6910	38.4316	0.000724751	6.59082e-05	0.00723247
KEGG_PATHWAY	hsa05221:Acute myeloid leukemia														4	9.52381	0.00175303	HRAS, MAP2K2, KIT, MYC	31	56	6910	15.9217	0.181287	0.00829959	1.97564
KEGG_PATHWAY	hsa05222:Small cell lung cancer														4	9.52381	0.00573932	CDKN2B, TP53, PTEN, MYC	31	85	6910	10.4896	0.481164	0.0231621	6.33628
KEGG_PATHWAY	hsa05230:Central carbon metabolism in cancer														8	19.0476	7.19351e-09	FGFR2, HRAS, RET, MAP2K2, TP53, KIT, PTEN, MYC	31	64	6910	27.8629	8.2006e-07	1.64012e-07	8.18092e-06
REACTOME_PATHWAY	R-HSA-2428928:R-HSA-2428928														3	7.14286	0.000157177	IRS4, IGF1R, IGF1	31	6	9075	146.371	0.0257559	0.00866008	0.190815
REACTOME_PATHWAY	R-HSA-2428933:R-HSA-2428933														3	7.14286	0.000374903	IGF1R, HRAS, IGF1	31	9	9075	97.5806	0.0603478	0.0154409	0.454585
UCSC_TFBS	GATA6														13	30.9524	0.00534785	DLC1, FGFR2, COL2A1, HMGA2, B2M, EDNRB, IGF1R, IGSF1, CXCR4, HIPK2, MYC, RUNX2, DLG2	42	2736	20726	2.34473	0.610834	0.0156061	6.36828
UP_KEYWORDS	Tyrosine-protein kinase														5	11.9048	7.20537e-05	FGFR2, IGF1R, RET, MAP2K2, KIT	42	112	20581	21.8761	0.00939496	0.00188609	0.0839923
UP_SEQ_FEATURE	mutagenesis site														15	35.7143	6.64109e-05	IRS4, HRAS, IL6ST, TP53, SMAD2, KIT, PTEN, B2M, EDNRB, IGF1R, CXCR4, HIPK2, MDM2, BCL6, GHR	42	2191	20063	3.27036	0.0180326	0.0180326	0.087482

## Sheet: Table S5-trim
Category	Term	CDKN2A	AQP4	BMPER	BRINP3	EWSR1	FBRSL1	FGF9	MARCO	MTMR7	MTMR9	NELL1	OTX2	TANGO2	Benjamini	FDR	Count	%	PValue	Genes	List Total	Pop Hits	Pop Total	Fold Enrichment	Bonferroni
GAD_DISEASE_CLASS	AGING	Y			Y							Y			0.000672442	0.275087	11	26.1905	0.000373635	EDNRB, IGF1R, CDKN2A, CDKN2B, NELL1, TP53, COL2A1, BRINP3, HMGA2, RUNX2, IL2	40	948	12971	3.76268	0.00670411
GAD_DISEASE_CLASS	CANCER	Y						Y				Y			1.58706e-07	2.59968e-05	27	64.2857	3.52679e-08	FGFR2, DLC1, HRAS, FGF9, IL6ST, NELL1, CDC73, KIT, PTEN, B2M, EDNRB, IGF1R, CDKN2A, CDKN2B, CXCR4, BCL6, MYC, GHR, IRS4, RET, MAP2K2, TP53, IGF1, SMAD2, HMGA2, MDM2, IL2	40	3197	12971	2.73864	6.34822e-07
GAD_DISEASE_CLASS	CARDIOVASCULAR	Y		Y	Y			Y				Y			0.00116534	0.523874	24	57.1429	0.000712315	DLC1, FGFR2, IL6ST, FGF9, NELL1, TP53, IGF1, SMAD2, CDC73, KIT, HMGA2, IGF1R, EDNRB, BMPER, CDKN2A, CDKN2B, IGSF1, CXCR4, MDM2, BCL6, BRINP3, DLG2, GHR, IL2	40	4266	12971	1.82433	0.0127443
GAD_DISEASE_CLASS	IMMUNE	Y			Y			Y	Y			Y			1.74883e-05	0.00501309	23	54.7619	6.80103e-06	DLC1, HRAS, FGF9, IL6ST, NELL1, TP53, IGF1, COL2A1, SMAD2, KIT, PTEN, B2M, MARCO, EDNRB, CDKN2A, CDKN2B, CXCR4, MDM2, BCL6, BRINP3, DLG2, GHR, IL2	40	2986	12971	2.49776	0.000122412
GAD_DISEASE_CLASS	METABOLIC	Y		Y	Y			Y	Y	Y	Y	Y			2.85927e-06	0.000585453	32	76.1905	7.94243e-07	FGFR2, DLC1, HRAS, FGF9, IL6ST, NELL1, CDC73, COL2A1, KIT, PTEN, MARCO, EDNRB, IGF1R, CDKN2A, CDKN2B, CXCR4, BCL6, MTMR9, BRINP3, MTMR7, RUNX2, DLG2, GHR, IRS4, MAP2K2, TP53, IGF1, SMAD2, HMGA2, BMPER, HIPK2, IL2	40	5263	12971	1.97165	1.42963e-05
GAD_DISEASE_CLASS	NEUROLOGICAL	Y	Y		Y				Y	Y		Y	Y	Y	6.65564e-08	2.72557e-06	27	64.2857	3.69758e-09	FGFR2, DLC1, HRAS, NELL1, AQP4, COL2A1, PTEN, B2M, MARCO, EDNRB, IGF1R, CDKN2A, CDKN2B, BRINP3, MYC, MTMR7, RUNX2, DLG2, GHR, IRS4, RET, OTX2, TP53, IGF1, HMGA2, TANGO2, IL2	40	2890	12971	3.02956	6.65564e-08
GAD_DISEASE_CLASS	OTHER	Y						Y							2.47499e-07	2.02708e-05	20	47.619	2.74998e-08	IRS4, FGFR2, HRAS, RET, FGF9, TP53, IGF1, COL2A1, KIT, PTEN, IGF1R, EDNRB, CDKN2A, CXCR4, MDM2, BCL6, MYC, DLG2, GHR, IL2	40	1595	12971	4.06614	4.94997e-07
GAD_DISEASE_CLASS	PSYCH	Y	Y					Y					Y		0.000687405	0.253117	16	38.0952	0.000343762	FGFR2, RET, HRAS, FGF9, OTX2, TP53, AQP4, IGF1, KIT, PTEN, IGF1R, CDKN2A, RUNX2, DLG2, GHR, IL2	40	1974	12971	2.62837	0.00616966
GAD_DISEASE_CLASS	UNKNOWN	Y	Y												1.98482e-07	2.43843e-05	20	47.619	3.30803e-08	FGFR2, RET, HRAS, TP53, AQP4, IGF1, COL2A1, SMAD2, KIT, HMGA2, IGF1R, EDNRB, CDKN2A, CDKN2B, CXCR4, MDM2, RUNX2, DLG2, GHR, IL2	40	1613	12971	4.02077	5.95446e-07
GOTERM_BP_DIRECT	GO:0007050~cell cycle arrest	Y			Y										0.00144638	0.0277057	6	14.2857	1.77895e-05	HRAS, CDKN2A, CDKN2B, TP53, BRINP3, MYC	40	141	16792	17.8638	0.0157956
GOTERM_BP_DIRECT	GO:0045893~positive regulation of transcription, DNA-templated	Y											Y		8.62352e-05	0.000300174	11	26.1905	1.92713e-07	RET, CDKN2A, MAP2K2, OTX2, HIPK2, TP53, IGF1, SMAD2, HMGA2, RUNX2, MYC	40	515	16792	8.9666	0.000172463
GOTERM_BP_DIRECT	GO:0045944~positive regulation of transcription from RNA polymerase II promoter	Y											Y		0.000297434	0.00207086	13	30.9524	1.32951e-06	FGFR2, HRAS, CDKN2A, CDKN2B, HIPK2, OTX2, TP53, IGF1, SMAD2, CDC73, HMGA2, MYC, IL2	40	981	16792	5.5631	0.00118921
GOTERM_BP_FAT	GO:0000079~regulation of cyclin-dependent protein serine/threonine kinase activity	Y										Y			0.0111983	2.21767	4	9.52381	0.00125181	CDKN2A, CDKN2B, NELL1, PTEN	40	91	16650	18.2967	0.971841
GOTERM_BP_FAT	GO:0000278~mitotic cell cycle	Y			Y										0.00369583	0.568259	10	23.8095	0.000318249	HRAS, CDKN2A, CDKN2B, TP53, MDM2, IGF1, CDC73, BRINP3, HMGA2, PTEN	40	968	16650	4.3001	0.596329
GOTERM_BP_FAT	GO:0001775~cell activation	Y		Y											0.00988286	1.8544	9	21.4286	0.00104493	CDKN2A, BMPER, IL6ST, IGF1, BCL6, KIT, RUNX2, IL2, B2M	40	910	16650	4.11676	0.949187
GOTERM_BP_FAT	GO:0001932~regulation of protein phosphorylation	Y		Y				Y				Y			2.20589e-10	1.80148e-09	21	50	1.00616e-12	FGFR2, HRAS, RET, IL6ST, MAP2K2, FGF9, NELL1, TP53, IGF1, KIT, PTEN, IGF1R, EDNRB, BMPER, CDKN2A, CDKN2B, CXCR4, HIPK2, MYC, GHR, IL2	40	1300	16650	6.72404	2.86766e-09
GOTERM_BP_FAT	GO:0001933~negative regulation of protein phosphorylation	Y										Y			0.00334391	0.501638	7	16.6667	0.00028085	IGF1R, CDKN2A, CDKN2B, NELL1, PTEN, MYC, IL2	40	393	16650	7.41412	0.550911
GOTERM_BP_FAT	GO:0002682~regulation of immune system process	Y							Y						0.000707169	0.0835132	13	30.9524	4.66637e-05	HRAS, IL6ST, IGF1, CDC73, COL2A1, KIT, PTEN, B2M, MARCO, CDKN2A, BCL6, MYC, IL2	40	1378	16650	3.92689	0.12453
GOTERM_BP_FAT	GO:0006351~transcription, DNA-templated	Y		Y		Y		Y					Y		1.27563e-05	0.000833416	24	57.1429	4.65497e-07	FGFR2, HRAS, RET, FGF9, MAP2K2, OTX2, TP53, IGF1, SMAD2, CDC73, KIT, HMGA2, PTEN, EDNRB, BMPER, CDKN2A, CDKN2B, HIPK2, MDM2, BCL6, MYC, RUNX2, EWSR1, IL2	40	3605	16650	2.77115	0.00132579
GOTERM_BP_FAT	GO:0006355~regulation of transcription, DNA-templated	Y		Y		Y		Y					Y		3.26887e-06	0.000147854	25	59.5238	8.25821e-08	FGFR2, HRAS, RET, MAP2K2, FGF9, OTX2, TP53, IGF1, SMAD2, CDC73, KIT, HMGA2, PTEN, EDNRB, BMPER, CDKN2A, CDKN2B, IGSF1, HIPK2, MDM2, BCL6, RUNX2, MYC, EWSR1, IL2	40	3603	16650	2.88822	0.000235331
GOTERM_BP_FAT	GO:0006357~regulation of transcription from RNA polymerase II promoter	Y		Y				Y					Y		1.37692e-06	6.05493e-05	19	45.2381	3.38191e-08	FGFR2, HRAS, FGF9, OTX2, TP53, IGF1, SMAD2, CDC73, HMGA2, EDNRB, BMPER, CDKN2A, CDKN2B, HIPK2, MDM2, BCL6, MYC, RUNX2, IL2	40	1835	16650	4.30995	9.63798e-05
GOTERM_BP_FAT	GO:0006366~transcription from RNA polymerase II promoter	Y		Y				Y					Y		1.22834e-06	5.32438e-05	19	45.2381	2.97387e-08	FGFR2, HRAS, FGF9, OTX2, TP53, IGF1, SMAD2, CDC73, HMGA2, EDNRB, BMPER, CDKN2A, CDKN2B, HIPK2, MDM2, BCL6, MYC, RUNX2, IL2	40	1820	16650	4.34547	8.47518e-05
GOTERM_BP_FAT	GO:0006464~cellular protein modification process	Y		Y				Y		Y		Y			6.07981e-08	1.79511e-06	28	66.6667	1.00264e-09	FGFR2, DLC1, HRAS, FGF9, IL6ST, NELL1, CDC73, KIT, PTEN, EDNRB, IGF1R, CDKN2A, CDKN2B, CXCR4, BCL6, MYC, MTMR7, GHR, RET, MAP2K2, TP53, IGF1, SMAD2, HMGA2, BMPER, HIPK2, MDM2, IL2	40	3818	16650	3.05265	2.85751e-06
GOTERM_BP_FAT	GO:0006468~protein phosphorylation	Y		Y				Y				Y			7.58326e-10	1.28624e-08	23	54.7619	7.18411e-12	FGFR2, HRAS, RET, IL6ST, MAP2K2, FGF9, NELL1, TP53, IGF1, SMAD2, KIT, HMGA2, PTEN, IGF1R, EDNRB, BMPER, CDKN2A, CDKN2B, CXCR4, HIPK2, MYC, GHR, IL2	40	1852	16650	5.16941	2.04748e-08
GOTERM_BP_FAT	GO:0006469~negative regulation of protein kinase activity	Y										Y			0.0177382	3.91275	5	11.9048	0.00222684	IGF1R, CDKN2A, CDKN2B, NELL1, PTEN	40	237	16650	8.78165	0.998259
GOTERM_BP_FAT	GO:0006793~phosphorus metabolic process	Y		Y				Y		Y		Y			3.03377e-08	8.38565e-07	26	61.9048	4.68371e-10	FGFR2, DLC1, HRAS, FGF9, IL6ST, NELL1, KIT, PTEN, EDNRB, IGF1R, CDKN2A, CDKN2B, CXCR4, MYC, MTMR7, DLG2, GHR, RET, MAP2K2, TP53, IGF1, SMAD2, HMGA2, BMPER, HIPK2, IL2	40	3089	16650	3.50356	1.33486e-06
GOTERM_BP_FAT	GO:0006796~phosphate-containing compound metabolic process	Y		Y				Y		Y		Y			2.97389e-08	8.03333e-07	26	61.9048	4.48692e-10	FGFR2, DLC1, HRAS, FGF9, IL6ST, NELL1, KIT, PTEN, EDNRB, IGF1R, CDKN2A, CDKN2B, CXCR4, MYC, MTMR7, DLG2, GHR, RET, MAP2K2, TP53, IGF1, SMAD2, HMGA2, BMPER, HIPK2, IL2	40	3083	16650	3.51038	1.27877e-06
GOTERM_BP_FAT	GO:0006913~nucleocytoplasmic transport	Y						Y							0.0303161	7.55145	6	14.2857	0.00437593	CDKN2A, FGF9, TP53, MDM2, IGF1, BCL6	40	465	16650	5.37097	0.999996
GOTERM_BP_FAT	GO:0007049~cell cycle	Y			Y							Y			0.00349809	0.533506	13	30.9524	0.000298737	FGFR2, HRAS, NELL1, TP53, IGF1, CDC73, HMGA2, PTEN, CDKN2A, CDKN2B, MDM2, BRINP3, MYC	40	1672	16650	3.23639	0.573237
GOTERM_BP_FAT	GO:0007050~cell cycle arrest	Y			Y										2.64762e-05	0.00191275	8	19.0476	1.06835e-06	HRAS, CDKN2A, CDKN2B, TP53, MDM2, BRINP3, HMGA2, MYC	40	235	16650	14.1702	0.00304018
GOTERM_BP_FAT	GO:0007346~regulation of mitotic cell cycle	Y			Y										4.59506e-06	0.000239592	11	26.1905	1.33821e-07	HRAS, CDKN2A, CDKN2B, TP53, MDM2, IGF1, CDC73, BRINP3, HMGA2, PTEN, MYC	40	491	16650	9.32536	0.000381318
GOTERM_BP_FAT	GO:0008283~cell proliferation	Y		Y				Y				Y			1.86943e-10	1.29182e-09	24	57.1429	7.21564e-13	DLC1, FGFR2, HRAS, FGF9, IL6ST, NELL1, TP53, IGF1, SMAD2, CDC73, KIT, HMGA2, PTEN, IGF1R, EDNRB, BMPER, CDKN2A, CDKN2B, HIPK2, MDM2, BCL6, MYC, RUNX2, IL2	40	1861	16650	5.36808	2.05637e-09
GOTERM_BP_FAT	GO:0008285~negative regulation of cell proliferation	Y										Y			7.50481e-07	3.06447e-05	13	30.9524	1.71162e-08	DLC1, FGFR2, HRAS, NELL1, TP53, CDC73, SMAD2, PTEN, CDKN2A, CDKN2B, BCL6, MYC, IL2	40	651	16650	8.31221	4.87801e-05
GOTERM_BP_FAT	GO:0009890~negative regulation of biosynthetic process	Y						Y							0.000370808	0.0391341	14	33.3333	2.18619e-05	FGFR2, MAP2K2, FGF9, TP53, CDC73, SMAD2, HMGA2, EDNRB, CDKN2A, HIPK2, MDM2, BCL6, MYC, RUNX2	40	1504	16650	3.87467	0.0604058
GOTERM_BP_FAT	GO:0009891~positive regulation of biosynthetic process	Y											Y		2.08643e-05	0.00142868	17	40.4762	7.97977e-07	FGFR2, RET, HRAS, MAP2K2, OTX2, TP53, IGF1, SMAD2, CDC73, HMGA2, IGF1R, CDKN2A, CDKN2B, HIPK2, MYC, RUNX2, IL2	40	1760	16650	4.0206	0.00227165
GOTERM_BP_FAT	GO:0009892~negative regulation of metabolic process	Y						Y				Y			4.74237e-06	0.000250252	21	50	1.39775e-07	FGFR2, HRAS, FGF9, MAP2K2, NELL1, TP53, SMAD2, CDC73, HMGA2, PTEN, IGF1R, EDNRB, CDKN2A, CDKN2B, HIPK2, MDM2, BCL6, MYC, RUNX2, DLG2, IL2	40	2522	16650	3.466	0.00039828
GOTERM_BP_FAT	GO:0009893~positive regulation of metabolic process	Y		Y				Y				Y	Y		1.72581e-10	7.58915e-10	29	69.0476	4.23889e-13	FGFR2, DLC1, HRAS, FGF9, IL6ST, NELL1, CDC73, KIT, PTEN, EDNRB, IGF1R, CDKN2A, CDKN2B, CXCR4, BCL6, MYC, RUNX2, GHR, RET, MAP2K2, OTX2, TP53, IGF1, SMAD2, HMGA2, BMPER, HIPK2, MDM2, IL2	40	3052	16650	3.95519	1.20807e-09
GOTERM_BP_FAT	GO:0009894~regulation of catabolic process	Y										Y			0.0404216	10.8481	6	14.2857	0.00639307	CDKN2A, NELL1, MDM2, IGF1, PTEN, MYC	40	509	16650	4.90668	1
GOTERM_BP_FAT	GO:0009966~regulation of signal transduction	Y		Y				Y					Y		6.5814e-11	4.13447e-11	29	69.0476	2.30814e-14	FGFR2, DLC1, HRAS, FGF9, IL6ST, CDC73, COL2A1, KIT, PTEN, IGF1R, CDKN2A, CDKN2B, CXCR4, BCL6, MYC, RUNX2, GHR, IRS4, RET, MAP2K2, OTX2, TP53, IGF1, SMAD2, HMGA2, BMPER, HIPK2, MDM2, IL2	40	2728	16650	4.42495	6.5814e-11
GOTERM_BP_FAT	GO:0009967~positive regulation of signal transduction	Y		Y				Y							5.09052e-09	1.11926e-07	20	47.619	6.25153e-11	IRS4, FGFR2, HRAS, RET, IL6ST, MAP2K2, FGF9, TP53, IGF1, SMAD2, CDC73, KIT, PTEN, BMPER, CDKN2A, CDKN2B, CXCR4, HIPK2, GHR, IL2	40	1428	16650	5.82983	1.78168e-07
GOTERM_BP_FAT	GO:0010467~gene expression	Y		Y		Y		Y					Y		0.00167665	0.230596	25	59.5238	0.000128937	FGFR2, HRAS, RET, MAP2K2, FGF9, OTX2, TP53, IGF1, SMAD2, CDC73, KIT, HMGA2, PTEN, EDNRB, BMPER, CDKN2A, CDKN2B, IGSF1, HIPK2, MDM2, BCL6, RUNX2, MYC, EWSR1, IL2	40	5306	16650	1.96122	0.307534
GOTERM_BP_FAT	GO:0010468~regulation of gene expression	Y		Y		Y		Y				Y	Y		4.38883e-06	0.000223324	27	64.2857	1.24735e-07	FGFR2, HRAS, FGF9, NELL1, CDC73, COL2A1, KIT, PTEN, EDNRB, CDKN2A, CDKN2B, BCL6, MYC, RUNX2, EWSR1, RET, MAP2K2, OTX2, TP53, IGF1, SMAD2, HMGA2, BMPER, IGSF1, HIPK2, MDM2, IL2	40	4345	16650	2.58659	0.000355433
GOTERM_BP_FAT	GO:0010556~regulation of macromolecule biosynthetic process	Y		Y		Y		Y					Y		6.55219e-06	0.000378684	26	61.9048	2.1151e-07	FGFR2, HRAS, RET, MAP2K2, FGF9, OTX2, TP53, IGF1, SMAD2, CDC73, KIT, HMGA2, PTEN, IGF1R, EDNRB, BMPER, CDKN2A, CDKN2B, IGSF1, HIPK2, MDM2, BCL6, RUNX2, MYC, EWSR1, IL2	40	4107	16650	2.63514	0.000602621
GOTERM_BP_FAT	GO:0010557~positive regulation of macromolecule biosynthetic process	Y											Y		6.60984e-06	0.000377863	17	40.4762	2.11052e-07	FGFR2, RET, HRAS, MAP2K2, OTX2, TP53, IGF1, SMAD2, CDC73, HMGA2, IGF1R, CDKN2A, CDKN2B, HIPK2, MYC, RUNX2, IL2	40	1597	16650	4.43096	0.000601316
GOTERM_BP_FAT	GO:0010558~negative regulation of macromolecule biosynthetic process	Y						Y							0.000221659	0.020748	14	33.3333	1.15897e-05	FGFR2, MAP2K2, FGF9, TP53, CDC73, SMAD2, HMGA2, EDNRB, CDKN2A, HIPK2, MDM2, BCL6, MYC, RUNX2	40	1418	16650	4.10966	0.0324913
GOTERM_BP_FAT	GO:0010563~negative regulation of phosphorus metabolic process	Y										Y			0.000505146	0.0555324	9	21.4286	3.10251e-05	EDNRB, IGF1R, CDKN2A, CDKN2B, NELL1, PTEN, MYC, DLG2, IL2	40	544	16650	6.88649	0.0846263
GOTERM_BP_FAT	GO:0010604~positive regulation of macromolecule metabolic process	Y		Y				Y				Y	Y		7.23532e-11	1.36358e-10	29	69.0476	7.61753e-14	FGFR2, DLC1, HRAS, FGF9, IL6ST, NELL1, CDC73, KIT, PTEN, EDNRB, IGF1R, CDKN2A, CDKN2B, CXCR4, BCL6, MYC, RUNX2, GHR, RET, MAP2K2, OTX2, TP53, IGF1, SMAD2, HMGA2, BMPER, HIPK2, MDM2, IL2	40	2856	16650	4.22663	2.1706e-10
GOTERM_BP_FAT	GO:0010605~negative regulation of macromolecule metabolic process	Y						Y				Y			6.6634e-06	0.000397669	20	47.619	2.22114e-07	FGFR2, HRAS, FGF9, MAP2K2, NELL1, TP53, SMAD2, CDC73, HMGA2, PTEN, IGF1R, EDNRB, CDKN2A, CDKN2B, HIPK2, MDM2, BCL6, MYC, RUNX2, IL2	40	2326	16650	3.57911	0.000632825
GOTERM_BP_FAT	GO:0010628~positive regulation of gene expression	Y						Y					Y		4.25857e-07	1.68541e-05	19	45.2381	9.41368e-09	FGFR2, HRAS, RET, MAP2K2, FGF9, OTX2, TP53, IGF1, SMAD2, CDC73, KIT, HMGA2, CDKN2A, CDKN2B, HIPK2, MDM2, MYC, RUNX2, IL2	40	1692	16650	4.6742	2.68286e-05
GOTERM_BP_FAT	GO:0010629~negative regulation of gene expression	Y						Y							7.44874e-05	0.0060364	15	35.7143	3.37166e-06	FGFR2, HRAS, MAP2K2, FGF9, TP53, CDC73, SMAD2, HMGA2, EDNRB, CDKN2A, HIPK2, MDM2, BCL6, MYC, RUNX2	40	1485	16650	4.20455	0.00956322
GOTERM_BP_FAT	GO:0010646~regulation of cell communication	Y		Y				Y					Y		1.84153e-10	5.78426e-10	29	69.0476	3.23025e-13	FGFR2, DLC1, HRAS, FGF9, IL6ST, CDC73, COL2A1, KIT, PTEN, IGF1R, CDKN2A, CDKN2B, CXCR4, BCL6, MYC, RUNX2, GHR, IRS4, RET, MAP2K2, OTX2, TP53, IGF1, SMAD2, HMGA2, BMPER, HIPK2, MDM2, IL2	40	3020	16650	3.9971	9.20763e-10
GOTERM_BP_FAT	GO:0010647~positive regulation of cell communication	Y		Y				Y							1.98886e-08	4.87272e-07	20	47.619	2.7216e-10	IRS4, FGFR2, HRAS, RET, IL6ST, MAP2K2, FGF9, TP53, IGF1, SMAD2, CDC73, KIT, PTEN, BMPER, CDKN2A, CDKN2B, CXCR4, HIPK2, GHR, IL2	40	1555	16650	5.3537	7.75656e-07
GOTERM_BP_FAT	GO:0016070~RNA metabolic process	Y		Y		Y		Y					Y		0.000221095	0.020973	25	59.5238	1.17154e-05	FGFR2, HRAS, RET, MAP2K2, FGF9, OTX2, TP53, IGF1, SMAD2, CDC73, KIT, HMGA2, PTEN, EDNRB, BMPER, CDKN2A, CDKN2B, IGSF1, HIPK2, MDM2, BCL6, RUNX2, MYC, EWSR1, IL2	40	4648	16650	2.23887	0.0328378
GOTERM_BP_FAT	GO:0016310~phosphorylation	Y		Y				Y				Y			2.03394e-08	5.11093e-07	23	54.7619	2.85465e-10	FGFR2, HRAS, RET, IL6ST, MAP2K2, FGF9, NELL1, TP53, IGF1, SMAD2, KIT, HMGA2, PTEN, IGF1R, EDNRB, BMPER, CDKN2A, CDKN2B, CXCR4, HIPK2, MYC, GHR, IL2	40	2229	16650	4.29509	8.13575e-07
GOTERM_BP_FAT	GO:0018130~heterocycle biosynthetic process	Y		Y		Y		Y					Y		9.44412e-05	0.00783143	25	59.5238	4.37432e-06	FGFR2, HRAS, RET, MAP2K2, FGF9, OTX2, TP53, IGF1, SMAD2, CDC73, KIT, HMGA2, PTEN, EDNRB, BMPER, CDKN2A, CDKN2B, IGSF1, HIPK2, MDM2, BCL6, RUNX2, MYC, EWSR1, IL2	40	4411	16650	2.35916	0.0123894
GOTERM_BP_FAT	GO:0018193~peptidyl-amino acid modification	Y						Y							6.70104e-06	0.000395706	15	35.7143	2.21018e-07	FGFR2, RET, IL6ST, MAP2K2, FGF9, TP53, IGF1, KIT, HMGA2, IGF1R, CDKN2A, HIPK2, MDM2, GHR, IL2	40	1185	16650	5.26899	0.000629702
GOTERM_BP_FAT	GO:0019219~regulation of nucleobase-containing compound metabolic process	Y		Y		Y		Y					Y		6.59696e-06	0.000372983	26	61.9048	2.08326e-07	FGFR2, HRAS, RET, MAP2K2, FGF9, OTX2, TP53, IGF1, SMAD2, CDC73, KIT, HMGA2, PTEN, IGF1R, EDNRB, BMPER, CDKN2A, CDKN2B, IGSF1, HIPK2, MDM2, BCL6, RUNX2, MYC, EWSR1, IL2	40	4104	16650	2.63706	0.000593552
GOTERM_BP_FAT	GO:0019220~regulation of phosphate metabolic process	Y		Y				Y				Y			1.99815e-10	7.53153e-10	23	54.7619	4.20613e-13	DLC1, FGFR2, HRAS, RET, FGF9, MAP2K2, IL6ST, NELL1, TP53, IGF1, KIT, PTEN, IGF1R, EDNRB, BMPER, CDKN2A, CDKN2B, CXCR4, HIPK2, MYC, DLG2, GHR, IL2	40	1610	16650	5.94643	1.19889e-09
GOTERM_BP_FAT	GO:0019438~aromatic compound biosynthetic process	Y		Y		Y		Y					Y		9.91196e-05	0.00828165	25	59.5238	4.6258e-06	FGFR2, HRAS, RET, MAP2K2, FGF9, OTX2, TP53, IGF1, SMAD2, CDC73, KIT, HMGA2, PTEN, EDNRB, BMPER, CDKN2A, CDKN2B, IGSF1, HIPK2, MDM2, BCL6, RUNX2, MYC, EWSR1, IL2	40	4424	16650	2.35223	0.013097
GOTERM_BP_FAT	GO:0022402~cell cycle process	Y			Y										0.00857645	1.57825	11	26.1905	0.00088815	HRAS, CDKN2A, CDKN2B, TP53, MDM2, IGF1, CDC73, BRINP3, HMGA2, PTEN, MYC	40	1357	16650	3.37417	0.920528
GOTERM_BP_FAT	GO:0023051~regulation of signaling	Y		Y				Y					Y		1.40583e-10	8.83149e-10	29	69.0476	4.93228e-13	FGFR2, DLC1, HRAS, FGF9, IL6ST, CDC73, COL2A1, KIT, PTEN, IGF1R, CDKN2A, CDKN2B, CXCR4, BCL6, MYC, RUNX2, GHR, IRS4, RET, MAP2K2, OTX2, TP53, IGF1, SMAD2, HMGA2, BMPER, HIPK2, MDM2, IL2	40	3070	16650	3.932	1.40583e-09
GOTERM_BP_FAT	GO:0023056~positive regulation of signaling	Y		Y				Y							2.01687e-08	5.32145e-07	20	47.619	2.97223e-10	IRS4, FGFR2, HRAS, RET, IL6ST, MAP2K2, FGF9, TP53, IGF1, SMAD2, CDC73, KIT, PTEN, BMPER, CDKN2A, CDKN2B, CXCR4, HIPK2, GHR, IL2	40	1563	16650	5.3263	8.47086e-07
GOTERM_BP_FAT	GO:0030162~regulation of proteolysis	Y										Y			0.0370641	9.72057	7	16.6667	0.00569537	DLC1, RET, CDKN2A, NELL1, MDM2, PTEN, MYC	40	708	16650	4.11547	1
GOTERM_BP_FAT	GO:0031324~negative regulation of cellular metabolic process	Y						Y				Y			7.35893e-06	0.000453047	20	47.619	2.53045e-07	FGFR2, FGF9, MAP2K2, NELL1, TP53, SMAD2, CDC73, HMGA2, PTEN, IGF1R, EDNRB, CDKN2A, CDKN2B, HIPK2, MDM2, BCL6, MYC, RUNX2, DLG2, IL2	40	2345	16650	3.55011	0.000720918
GOTERM_BP_FAT	GO:0031325~positive regulation of cellular metabolic process	Y		Y				Y				Y	Y		9.30256e-11	1.16873e-10	29	69.0476	6.523e-14	FGFR2, DLC1, HRAS, FGF9, IL6ST, NELL1, CDC73, KIT, PTEN, EDNRB, IGF1R, CDKN2A, CDKN2B, CXCR4, BCL6, MYC, RUNX2, GHR, RET, MAP2K2, OTX2, TP53, IGF1, SMAD2, HMGA2, BMPER, HIPK2, MDM2, IL2	40	2839	16650	4.25194	1.86051e-10
GOTERM_BP_FAT	GO:0031327~negative regulation of cellular biosynthetic process	Y						Y							0.000323615	0.032934	14	33.3333	1.83977e-05	FGFR2, MAP2K2, FGF9, TP53, CDC73, SMAD2, HMGA2, EDNRB, CDKN2A, HIPK2, MDM2, BCL6, MYC, RUNX2	40	1480	16650	3.9375	0.0510831
GOTERM_BP_FAT	GO:0031328~positive regulation of cellular biosynthetic process	Y											Y		1.6698e-05	0.00112241	17	40.4762	6.26911e-07	FGFR2, RET, HRAS, MAP2K2, OTX2, TP53, IGF1, SMAD2, CDC73, HMGA2, IGF1R, CDKN2A, CDKN2B, HIPK2, MYC, RUNX2, IL2	40	1729	16650	4.09268	0.0017851
GOTERM_BP_FAT	GO:0031329~regulation of cellular catabolic process	Y										Y			0.0149273	3.1247	6	14.2857	0.00177154	CDKN2A, NELL1, MDM2, IGF1, PTEN, MYC	40	377	16650	6.62467	0.993612
GOTERM_BP_FAT	GO:0031399~regulation of protein modification process	Y		Y				Y				Y			1.95675e-10	1.4751e-09	23	54.7619	8.2394e-13	DLC1, FGFR2, HRAS, RET, FGF9, IL6ST, MAP2K2, NELL1, TP53, IGF1, KIT, PTEN, IGF1R, EDNRB, BMPER, CDKN2A, CDKN2B, CXCR4, HIPK2, BCL6, MYC, GHR, IL2	40	1664	16650	5.75346	2.34811e-09
GOTERM_BP_FAT	GO:0031400~negative regulation of protein modification process	Y										Y			0.0168978	3.68807	7	16.6667	0.00209668	IGF1R, CDKN2A, CDKN2B, NELL1, PTEN, MYC, IL2	40	578	16650	5.04109	0.997476
GOTERM_BP_FAT	GO:0031401~positive regulation of protein modification process	Y		Y				Y				Y			2.55007e-10	2.24275e-09	20	47.619	1.25261e-12	DLC1, FGFR2, HRAS, RET, IL6ST, MAP2K2, FGF9, NELL1, TP53, IGF1, KIT, PTEN, EDNRB, BMPER, CDKN2A, CXCR4, HIPK2, BCL6, GHR, IL2	40	1143	16650	7.28346	3.57009e-09
GOTERM_BP_FAT	GO:0032268~regulation of cellular protein metabolic process	Y		Y				Y				Y			9.69033e-10	1.76538e-08	25	59.5238	9.8603e-12	FGFR2, DLC1, HRAS, IL6ST, FGF9, NELL1, KIT, PTEN, EDNRB, IGF1R, CDKN2A, CDKN2B, CXCR4, BCL6, MYC, GHR, RET, MAP2K2, TP53, IGF1, SMAD2, BMPER, HIPK2, MDM2, IL2	40	2346	16650	4.43574	2.8102e-08
GOTERM_BP_FAT	GO:0032269~negative regulation of cellular protein metabolic process	Y										Y			0.00101882	0.125431	11	26.1905	7.00997e-05	EDNRB, IGF1R, CDKN2A, CDKN2B, MAP2K2, NELL1, MDM2, SMAD2, PTEN, MYC, IL2	40	992	16650	4.61568	0.181098
GOTERM_BP_FAT	GO:0032270~positive regulation of cellular protein metabolic process	Y		Y				Y				Y			1.35249e-10	7.64677e-10	22	52.381	4.27083e-13	DLC1, FGFR2, HRAS, RET, FGF9, IL6ST, MAP2K2, NELL1, TP53, IGF1, KIT, PTEN, EDNRB, BMPER, CDKN2A, CXCR4, HIPK2, MDM2, BCL6, MYC, GHR, IL2	40	1420	16650	6.44894	1.21724e-09
GOTERM_BP_FAT	GO:0032774~RNA biosynthetic process	Y		Y		Y		Y					Y		1.13993e-05	0.000737592	25	59.5238	4.11975e-07	FGFR2, HRAS, RET, MAP2K2, FGF9, OTX2, TP53, IGF1, SMAD2, CDC73, KIT, HMGA2, PTEN, EDNRB, BMPER, CDKN2A, CDKN2B, IGSF1, HIPK2, MDM2, BCL6, RUNX2, MYC, EWSR1, IL2	40	3905	16650	2.66485	0.00117344
GOTERM_BP_FAT	GO:0033673~negative regulation of kinase activity	Y										Y			0.0216488	4.99918	5	11.9048	0.00286035	IGF1R, CDKN2A, CDKN2B, NELL1, PTEN	40	254	16650	8.1939	0.999715
GOTERM_BP_FAT	GO:0034645~cellular macromolecule biosynthetic process	Y		Y		Y		Y					Y		0.000221236	0.0208474	26	61.9048	1.16452e-05	FGFR2, HRAS, RET, MAP2K2, FGF9, OTX2, TP53, IGF1, SMAD2, CDC73, KIT, HMGA2, PTEN, IGF1R, EDNRB, BMPER, CDKN2A, CDKN2B, IGSF1, HIPK2, MDM2, BCL6, RUNX2, MYC, EWSR1, IL2	40	5012	16650	2.15932	0.0326444
GOTERM_BP_FAT	GO:0034654~nucleobase-containing compound biosynthetic process	Y		Y		Y		Y					Y		7.58419e-05	0.0061938	25	59.5238	3.45958e-06	FGFR2, HRAS, RET, MAP2K2, FGF9, OTX2, TP53, IGF1, SMAD2, CDC73, KIT, HMGA2, PTEN, EDNRB, BMPER, CDKN2A, CDKN2B, IGSF1, HIPK2, MDM2, BCL6, RUNX2, MYC, EWSR1, IL2	40	4357	16650	2.3884	0.00981137
GOTERM_BP_FAT	GO:0035556~intracellular signal transduction	Y		Y				Y							6.95159e-08	2.09618e-06	24	57.1429	1.17079e-09	DLC1, FGFR2, HRAS, RET, IL6ST, MAP2K2, FGF9, TP53, IGF1, SMAD2, KIT, HMGA2, PTEN, IGF1R, EDNRB, BMPER, CDKN2A, CXCR4, HIPK2, MDM2, BCL6, MYC, GHR, IL2	40	2657	16650	3.75988	3.33676e-06
GOTERM_BP_FAT	GO:0036211~protein modification process	Y		Y				Y		Y		Y			6.07981e-08	1.79511e-06	28	66.6667	1.00264e-09	FGFR2, DLC1, HRAS, FGF9, IL6ST, NELL1, CDC73, KIT, PTEN, EDNRB, IGF1R, CDKN2A, CDKN2B, CXCR4, BCL6, MYC, MTMR7, GHR, RET, MAP2K2, TP53, IGF1, SMAD2, HMGA2, BMPER, HIPK2, MDM2, IL2	40	3818	16650	3.05265	2.85751e-06
GOTERM_BP_FAT	GO:0040007~growth	Y						Y							0.000640191	0.0739959	11	26.1905	4.1344e-05	FGFR2, CDKN2A, FGF9, TP53, IGF1, BCL6, SMAD2, HMGA2, PTEN, GHR, IL2	40	932	16650	4.91282	0.111155
GOTERM_BP_FAT	GO:0040008~regulation of growth	Y						Y							0.000269326	0.0270707	10	23.8095	1.5122e-05	FGFR2, CDKN2A, FGF9, TP53, IGF1, BCL6, HMGA2, PTEN, GHR, IL2	40	652	16650	6.3842	0.0421824
GOTERM_BP_FAT	GO:0042127~regulation of cell proliferation	Y						Y				Y			1.41437e-10	3.55405e-10	23	54.7619	1.9856e-13	DLC1, FGFR2, HRAS, FGF9, IL6ST, NELL1, TP53, IGF1, SMAD2, CDC73, KIT, HMGA2, PTEN, IGF1R, EDNRB, CDKN2A, CDKN2B, HIPK2, MDM2, BCL6, MYC, RUNX2, IL2	40	1552	16650	6.16865	5.65747e-10
GOTERM_BP_FAT	GO:0042325~regulation of phosphorylation	Y		Y				Y				Y			5.17051e-10	6.49629e-09	21	50	3.6284e-12	FGFR2, HRAS, RET, IL6ST, MAP2K2, FGF9, NELL1, TP53, IGF1, KIT, PTEN, IGF1R, EDNRB, BMPER, CDKN2A, CDKN2B, CXCR4, HIPK2, MYC, GHR, IL2	40	1393	16650	6.27513	1.0341e-08
GOTERM_BP_FAT	GO:0042326~negative regulation of phosphorylation	Y										Y			0.00476927	0.789723	7	16.6667	0.000442744	IGF1R, CDKN2A, CDKN2B, NELL1, PTEN, MYC, IL2	40	428	16650	6.80783	0.716941
GOTERM_BP_FAT	GO:0043085~positive regulation of catalytic activity	Y						Y				Y			0.000122438	0.0106915	15	35.7143	5.97191e-06	DLC1, FGFR2, RET, HRAS, MAP2K2, FGF9, NELL1, IGF1, KIT, PTEN, CDKN2A, CXCR4, MYC, GHR, IL2	40	1559	16650	4.00497	0.016876
GOTERM_BP_FAT	GO:0043086~negative regulation of catalytic activity	Y										Y			0.00144318	0.193967	10	23.8095	0.000108437	EDNRB, IGF1R, HRAS, CDKN2A, CDKN2B, NELL1, TP53, MDM2, PTEN, DLG2	40	839	16650	4.96126	0.265865
GOTERM_BP_FAT	GO:0043549~regulation of kinase activity	Y										Y			0.000187834	0.0173458	11	26.1905	9.68912e-06	IGF1R, HRAS, CDKN2A, CDKN2B, CXCR4, MAP2K2, NELL1, IGF1, KIT, PTEN, GHR	40	788	16650	5.8106	0.0272363
GOTERM_BP_FAT	GO:0044092~negative regulation of molecular function	Y										Y			0.000489795	0.0535372	12	28.5714	2.99102e-05	EDNRB, IGF1R, HRAS, CDKN2A, CDKN2B, NELL1, TP53, MDM2, HMGA2, PTEN, DLG2, B2M	40	1100	16650	4.54091	0.0817129
GOTERM_BP_FAT	GO:0044093~positive regulation of molecular function	Y						Y				Y			6.99556e-06	0.000426282	18	42.8571	2.38095e-07	DLC1, FGFR2, HRAS, RET, MAP2K2, FGF9, NELL1, IGF1, KIT, HMGA2, PTEN, B2M, CDKN2A, CXCR4, HIPK2, MYC, GHR, IL2	40	1840	16650	4.07201	0.000678341
GOTERM_BP_FAT	GO:0045595~regulation of cell differentiation	Y			Y			Y				Y			3.27222e-10	3.90569e-09	22	52.381	2.18144e-12	FGFR2, RET, FGF9, IL6ST, NELL1, IGF1, SMAD2, CDC73, KIT, HMGA2, PTEN, B2M, EDNRB, CDKN2A, CXCR4, MDM2, BCL6, BRINP3, MYC, RUNX2, GHR, IL2	40	1544	16650	5.93102	6.21721e-09
GOTERM_BP_FAT	GO:0045736~negative regulation of cyclin-dependent protein serine/threonine kinase activity	Y										Y			0.0186994	4.17916	3	7.14286	0.00238156	CDKN2A, NELL1, PTEN	40	31	16650	40.2823	0.998881
GOTERM_BP_FAT	GO:0045786~negative regulation of cell cycle	Y			Y							Y			3.47658e-06	0.000159433	11	26.1905	8.90493e-08	HRAS, CDKN2A, CDKN2B, NELL1, TP53, MDM2, CDC73, BRINP3, HMGA2, PTEN, MYC	40	470	16650	9.74202	0.000253758
GOTERM_BP_FAT	GO:0045787~positive regulation of cell cycle	Y										Y			0.00022444	0.0214313	8	19.0476	1.19714e-05	FGFR2, CDKN2A, NELL1, TP53, MDM2, IGF1, HMGA2, MYC	40	339	16650	9.82301	0.0335432
GOTERM_BP_FAT	GO:0045859~regulation of protein kinase activity	Y										Y			0.000104992	0.00883826	11	26.1905	4.93672e-06	IGF1R, HRAS, CDKN2A, CDKN2B, CXCR4, MAP2K2, NELL1, IGF1, KIT, PTEN, GHR	40	730	16650	6.27226	0.0139712
GOTERM_BP_FAT	GO:0045892~negative regulation of transcription, DNA-templated	Y						Y							0.000127022	0.0113311	13	30.9524	6.32921e-06	FGFR2, FGF9, TP53, CDC73, SMAD2, HMGA2, EDNRB, CDKN2A, HIPK2, MDM2, BCL6, MYC, RUNX2	40	1130	16650	4.78872	0.0178766
GOTERM_BP_FAT	GO:0045893~positive regulation of transcription, DNA-templated	Y											Y		5.14898e-06	0.000274943	16	38.0952	1.53567e-07	FGFR2, RET, HRAS, MAP2K2, OTX2, TP53, IGF1, SMAD2, CDC73, HMGA2, CDKN2A, CDKN2B, HIPK2, MYC, RUNX2, IL2	40	1349	16650	4.93699	0.000437569
GOTERM_BP_FAT	GO:0045934~negative regulation of nucleobase-containing compound metabolic process	Y						Y							0.000679796	0.0794271	13	30.9524	4.43797e-05	FGFR2, FGF9, TP53, CDC73, SMAD2, HMGA2, EDNRB, CDKN2A, HIPK2, MDM2, BCL6, MYC, RUNX2	40	1371	16650	3.94694	0.118813
GOTERM_BP_FAT	GO:0045935~positive regulation of nucleobase-containing compound metabolic process	Y											Y		9.97673e-06	0.000633012	17	40.4762	3.53563e-07	FGFR2, RET, HRAS, MAP2K2, OTX2, TP53, IGF1, SMAD2, CDC73, HMGA2, IGF1R, CDKN2A, CDKN2B, HIPK2, MYC, RUNX2, IL2	40	1658	16650	4.26794	0.00100715
GOTERM_BP_FAT	GO:0045936~negative regulation of phosphate metabolic process	Y										Y			0.000505146	0.0555324	9	21.4286	3.10251e-05	EDNRB, IGF1R, CDKN2A, CDKN2B, NELL1, PTEN, MYC, DLG2, IL2	40	544	16650	6.88649	0.0846263
GOTERM_BP_FAT	GO:0045944~positive regulation of transcription from RNA polymerase II promoter	Y											Y		1.02077e-05	0.000654081	14	33.3333	3.6533e-07	FGFR2, HRAS, CDKN2A, CDKN2B, HIPK2, OTX2, TP53, IGF1, SMAD2, CDC73, HMGA2, RUNX2, MYC, IL2	40	1041	16650	5.59798	0.00104065
GOTERM_BP_FAT	GO:0048584~positive regulation of response to stimulus	Y		Y				Y	Y						5.86199e-10	8.10159e-09	24	57.1429	4.52509e-12	IRS4, FGFR2, HRAS, RET, FGF9, IL6ST, MAP2K2, TP53, IGF1, SMAD2, CDC73, KIT, HMGA2, PTEN, B2M, MARCO, BMPER, CDKN2A, CDKN2B, CXCR4, HIPK2, MYC, GHR, IL2	40	2030	16650	4.92118	1.28964e-08
GOTERM_BP_FAT	GO:0050790~regulation of catalytic activity	Y						Y			Y	Y			5.26481e-08	1.5214e-06	23	54.7619	8.49759e-10	DLC1, FGFR2, HRAS, RET, FGF9, MAP2K2, NELL1, TP53, IGF1, KIT, PTEN, IGF1R, EDNRB, CDKN2A, CDKN2B, CXCR4, MDM2, BCL6, MTMR9, MYC, DLG2, GHR, IL2	40	2357	16650	4.06184	2.42181e-06
GOTERM_BP_FAT	GO:0051094~positive regulation of developmental process	Y			Y			Y				Y	Y		7.98362e-10	1.25384e-08	19	45.2381	7.00317e-12	FGFR2, RET, IL6ST, FGF9, NELL1, OTX2, IGF1, SMAD2, KIT, HMGA2, CDKN2A, CXCR4, HIPK2, BCL6, BRINP3, MYC, RUNX2, GHR, IL2	40	1089	16650	7.2624	1.99591e-08
GOTERM_BP_FAT	GO:0051169~nuclear transport	Y						Y							0.0320826	8.09343	6	14.2857	0.00470284	CDKN2A, FGF9, TP53, MDM2, IGF1, BCL6	40	473	16650	5.28013	0.999999
GOTERM_BP_FAT	GO:0051171~regulation of nitrogen compound metabolic process	Y		Y		Y		Y					Y		2.28047e-05	0.00159019	26	61.9048	8.88191e-07	FGFR2, HRAS, RET, MAP2K2, FGF9, OTX2, TP53, IGF1, SMAD2, CDC73, KIT, HMGA2, PTEN, IGF1R, EDNRB, BMPER, CDKN2A, CDKN2B, IGSF1, HIPK2, MDM2, BCL6, RUNX2, MYC, EWSR1, IL2	40	4404	16650	2.45743	0.00252815
GOTERM_BP_FAT	GO:0051172~negative regulation of nitrogen compound metabolic process	Y						Y							0.000373893	0.0396946	14	33.3333	2.21751e-05	FGFR2, MAP2K2, FGF9, TP53, CDC73, SMAD2, HMGA2, EDNRB, CDKN2A, HIPK2, MDM2, BCL6, MYC, RUNX2	40	1506	16650	3.86952	0.061244
GOTERM_BP_FAT	GO:0051173~positive regulation of nitrogen compound metabolic process	Y											Y		2.18168e-05	0.0015076	17	40.4762	8.4206e-07	FGFR2, RET, HRAS, MAP2K2, OTX2, TP53, IGF1, SMAD2, CDC73, HMGA2, IGF1R, CDKN2A, CDKN2B, HIPK2, MYC, RUNX2, IL2	40	1767	16650	4.00467	0.002397
GOTERM_BP_FAT	GO:0051174~regulation of phosphorus metabolic process	Y		Y				Y				Y			1.5172e-10	7.6249e-10	23	54.7619	4.25873e-13	DLC1, FGFR2, HRAS, RET, FGF9, MAP2K2, IL6ST, NELL1, TP53, IGF1, KIT, PTEN, IGF1R, EDNRB, BMPER, CDKN2A, CDKN2B, CXCR4, HIPK2, MYC, DLG2, GHR, IL2	40	1611	16650	5.94274	1.21376e-09
GOTERM_BP_FAT	GO:0051246~regulation of protein metabolic process	Y		Y				Y				Y			3.86696e-09	7.77359e-08	25	59.5238	4.34185e-11	FGFR2, DLC1, HRAS, IL6ST, FGF9, NELL1, KIT, PTEN, EDNRB, IGF1R, CDKN2A, CDKN2B, CXCR4, BCL6, MYC, GHR, RET, MAP2K2, TP53, IGF1, SMAD2, BMPER, HIPK2, MDM2, IL2	40	2512	16650	4.14262	1.23743e-07
GOTERM_BP_FAT	GO:0051247~positive regulation of protein metabolic process	Y		Y				Y				Y			2.62138e-10	2.47015e-09	22	52.381	1.37963e-12	DLC1, FGFR2, HRAS, RET, FGF9, IL6ST, MAP2K2, NELL1, TP53, IGF1, KIT, PTEN, EDNRB, BMPER, CDKN2A, CXCR4, HIPK2, MDM2, BCL6, MYC, GHR, IL2	40	1508	16650	6.07261	3.93207e-09
GOTERM_BP_FAT	GO:0051248~negative regulation of protein metabolic process	Y										Y			0.00148138	0.200029	11	26.1905	0.00011183	EDNRB, IGF1R, CDKN2A, CDKN2B, MAP2K2, NELL1, MDM2, SMAD2, PTEN, MYC, IL2	40	1049	16650	4.36487	0.27293
GOTERM_BP_FAT	GO:0051252~regulation of RNA metabolic process	Y		Y		Y		Y					Y		6.3615e-06	0.000351678	25	59.5238	1.96426e-07	FGFR2, HRAS, RET, MAP2K2, FGF9, OTX2, TP53, IGF1, SMAD2, CDC73, KIT, HMGA2, PTEN, EDNRB, BMPER, CDKN2A, CDKN2B, IGSF1, HIPK2, MDM2, BCL6, RUNX2, MYC, EWSR1, IL2	40	3762	16650	2.76615	0.000559657
GOTERM_BP_FAT	GO:0051253~negative regulation of RNA metabolic process	Y						Y							0.000288455	0.0291746	13	30.9524	1.62974e-05	FGFR2, FGF9, TP53, CDC73, SMAD2, HMGA2, EDNRB, CDKN2A, HIPK2, MDM2, BCL6, MYC, RUNX2	40	1240	16650	4.36391	0.0453857
GOTERM_BP_FAT	GO:0051254~positive regulation of RNA metabolic process	Y											Y		8.17032e-06	0.000513265	16	38.0952	2.86679e-07	FGFR2, RET, HRAS, MAP2K2, OTX2, TP53, IGF1, SMAD2, CDC73, HMGA2, CDKN2A, CDKN2B, HIPK2, MYC, RUNX2, IL2	40	1415	16650	4.70671	0.000816701
GOTERM_BP_FAT	GO:0051301~cell division	Y						Y							0.0166995	3.59427	7	16.6667	0.00204241	FGFR2, CDKN2A, FGF9, CDC73, KIT, HMGA2, MYC	40	575	16650	5.06739	0.997053
GOTERM_BP_FAT	GO:0051336~regulation of hydrolase activity	Y						Y							0.000554167	0.0619653	13	30.9524	3.46201e-05	FGFR2, DLC1, HRAS, RET, CDKN2A, FGF9, TP53, MDM2, BCL6, KIT, MYC, DLG2, IL2	40	1337	16650	4.04731	0.0939576
GOTERM_BP_FAT	GO:0051338~regulation of transferase activity	Y										Y			2.66648e-05	0.00195987	13	30.9524	1.09467e-06	IGF1R, HRAS, CDKN2A, CDKN2B, CXCR4, MAP2K2, NELL1, TP53, IGF1, KIT, PTEN, MYC, GHR	40	955	16650	5.66623	0.00311496
GOTERM_BP_FAT	GO:0051345~positive regulation of hydrolase activity	Y						Y							0.010214	1.94787	9	21.4286	0.00109809	FGFR2, DLC1, HRAS, RET, CDKN2A, FGF9, KIT, MYC, IL2	40	917	16650	4.08533	0.956338
GOTERM_BP_FAT	GO:0051348~negative regulation of transferase activity	Y										Y			0.012267	2.46582	6	14.2857	0.00139355	IGF1R, CDKN2A, CDKN2B, NELL1, TP53, PTEN	40	357	16650	6.9958	0.981209
GOTERM_BP_FAT	GO:0051726~regulation of cell cycle	Y			Y							Y			5.75259e-06	0.000310788	14	33.3333	1.73587e-07	FGFR2, HRAS, NELL1, TP53, IGF1, CDC73, HMGA2, PTEN, CDKN2A, CDKN2B, HIPK2, MDM2, BRINP3, MYC	40	976	16650	5.9708	0.000494602
GOTERM_BP_FAT	GO:0065009~regulation of molecular function	Y						Y			Y	Y			9.65852e-10	1.69891e-08	27	64.2857	9.48908e-12	FGFR2, DLC1, HRAS, FGF9, NELL1, KIT, PTEN, B2M, EDNRB, IGF1R, CDKN2A, CDKN2B, CXCR4, BCL6, MTMR9, MYC, DLG2, GHR, RET, MAP2K2, TP53, IGF1, SMAD2, HMGA2, HIPK2, MDM2, IL2	40	2863	16650	3.92552	2.70439e-08
GOTERM_BP_FAT	GO:0071900~regulation of protein serine/threonine kinase activity	Y										Y			3.80912e-06	0.000179468	11	26.1905	1.0024e-07	IGF1R, HRAS, CDKN2A, CDKN2B, CXCR4, MAP2K2, NELL1, IGF1, KIT, PTEN, GHR	40	476	16650	9.61922	0.000285643
GOTERM_BP_FAT	GO:0071901~negative regulation of protein serine/threonine kinase activity	Y										Y			0.0238702	5.64718	4	9.52381	0.00324146	CDKN2A, CDKN2B, NELL1, PTEN	40	127	16650	13.1102	0.999904
GOTERM_BP_FAT	GO:0080134~regulation of response to stress	Y							Y						1.60079e-05	0.00106596	15	35.7143	5.95384e-07	HRAS, IL6ST, MAP2K2, HMGA2, PTEN, B2M, MARCO, IGF1R, EDNRB, CDKN2A, HIPK2, MDM2, BCL6, MYC, IL2	40	1285	16650	4.85895	0.00169541
GOTERM_BP_FAT	GO:0097659~nucleic acid-templated transcription	Y		Y		Y		Y					Y		6.59709e-06	0.000368846	25	59.5238	2.06015e-07	FGFR2, HRAS, RET, MAP2K2, FGF9, OTX2, TP53, IGF1, SMAD2, CDC73, KIT, HMGA2, PTEN, EDNRB, BMPER, CDKN2A, CDKN2B, IGSF1, HIPK2, MDM2, BCL6, RUNX2, MYC, EWSR1, IL2	40	3771	16650	2.75955	0.000586971
GOTERM_BP_FAT	GO:1902531~regulation of intracellular signal transduction	Y		Y				Y							1.55336e-09	2.92749e-08	22	52.381	1.63511e-11	DLC1, FGFR2, HRAS, RET, IL6ST, MAP2K2, FGF9, TP53, IGF1, KIT, HMGA2, PTEN, IGF1R, BMPER, CDKN2A, CXCR4, HIPK2, MDM2, BCL6, MYC, GHR, IL2	40	1714	16650	5.34277	4.66008e-08
GOTERM_BP_FAT	GO:1902533~positive regulation of intracellular signal transduction	Y		Y				Y							3.96462e-07	1.54417e-05	15	35.7143	8.62479e-09	FGFR2, HRAS, IL6ST, MAP2K2, FGF9, TP53, IGF1, KIT, PTEN, CDKN2A, BMPER, CXCR4, HIPK2, GHR, IL2	40	915	16650	6.82377	2.45803e-05
GOTERM_BP_FAT	GO:1902679~negative regulation of RNA biosynthetic process	Y						Y							0.000214003	0.0198969	13	30.9524	1.11142e-05	FGFR2, FGF9, TP53, CDC73, SMAD2, HMGA2, EDNRB, CDKN2A, HIPK2, MDM2, BCL6, MYC, RUNX2	40	1194	16650	4.53204	0.0311794
GOTERM_BP_FAT	GO:1902680~positive regulation of RNA biosynthetic process	Y											Y		6.10075e-06	0.00033343	16	38.0952	1.86234e-07	FGFR2, RET, HRAS, MAP2K2, OTX2, TP53, IGF1, SMAD2, CDC73, HMGA2, CDKN2A, CDKN2B, HIPK2, MYC, RUNX2, IL2	40	1369	16650	4.86486	0.000530626
GOTERM_BP_FAT	GO:1903506~regulation of nucleic acid-templated transcription	Y		Y		Y		Y					Y		3.59579e-06	0.000167158	25	59.5238	9.33645e-08	FGFR2, HRAS, RET, MAP2K2, FGF9, OTX2, TP53, IGF1, SMAD2, CDC73, KIT, HMGA2, PTEN, EDNRB, BMPER, CDKN2A, CDKN2B, IGSF1, HIPK2, MDM2, BCL6, RUNX2, MYC, EWSR1, IL2	40	3625	16650	2.87069	0.000266053
GOTERM_BP_FAT	GO:1903507~negative regulation of nucleic acid-templated transcription	Y						Y							0.000187472	0.0171947	13	30.9524	9.60468e-06	FGFR2, FGF9, TP53, CDC73, SMAD2, HMGA2, EDNRB, CDKN2A, HIPK2, MDM2, BCL6, MYC, RUNX2	40	1177	16650	4.59749	0.0270022
GOTERM_BP_FAT	GO:1903508~positive regulation of nucleic acid-templated transcription	Y											Y		5.14898e-06	0.000274943	16	38.0952	1.53567e-07	FGFR2, RET, HRAS, MAP2K2, OTX2, TP53, IGF1, SMAD2, CDC73, HMGA2, CDKN2A, CDKN2B, HIPK2, MYC, RUNX2, IL2	40	1349	16650	4.93699	0.000437569
GOTERM_BP_FAT	GO:1904029~regulation of cyclin-dependent protein kinase activity	Y										Y			0.0115192	2.28795	4	9.52381	0.00129192	CDKN2A, CDKN2B, NELL1, PTEN	40	92	16650	18.0978	0.974887
GOTERM_BP_FAT	GO:1904030~negative regulation of cyclin-dependent protein kinase activity	Y										Y			0.0186994	4.17916	3	7.14286	0.00238156	CDKN2A, NELL1, PTEN	40	31	16650	40.2823	0.998881
GOTERM_BP_FAT	GO:2000026~regulation of multicellular organismal development	Y			Y			Y				Y	Y		2.73772e-10	2.92375e-09	23	54.7619	1.63307e-12	FGFR2, RET, FGF9, IL6ST, NELL1, OTX2, IGF1, SMAD2, CDC73, KIT, HMGA2, PTEN, B2M, EDNRB, CDKN2A, CXCR4, HIPK2, MDM2, BCL6, BRINP3, MYC, RUNX2, IL2	40	1721	16650	5.5629	4.65413e-09
GOTERM_BP_FAT	GO:2000112~regulation of cellular macromolecule biosynthetic process	Y		Y		Y		Y					Y		4.20028e-06	0.000208453	26	61.9048	1.16429e-07	FGFR2, HRAS, RET, MAP2K2, FGF9, OTX2, TP53, IGF1, SMAD2, CDC73, KIT, HMGA2, PTEN, IGF1R, EDNRB, BMPER, CDKN2A, CDKN2B, IGSF1, HIPK2, MDM2, BCL6, RUNX2, MYC, EWSR1, IL2	40	3991	16650	2.71173	0.000331768
GOTERM_BP_FAT	GO:2000113~negative regulation of cellular macromolecule biosynthetic process	Y						Y							0.000114743	0.0098033	14	33.3333	5.47578e-06	FGFR2, MAP2K2, FGF9, TP53, CDC73, SMAD2, HMGA2, EDNRB, CDKN2A, HIPK2, MDM2, BCL6, MYC, RUNX2	40	1324	16650	4.40144	0.0154849
GOTERM_BP_FAT	GO:2001141~regulation of RNA biosynthetic process	Y		Y		Y		Y					Y		3.83919e-06	0.000185709	25	59.5238	1.03726e-07	FGFR2, HRAS, RET, MAP2K2, FGF9, OTX2, TP53, IGF1, SMAD2, CDC73, KIT, HMGA2, PTEN, EDNRB, BMPER, CDKN2A, CDKN2B, IGSF1, HIPK2, MDM2, BCL6, RUNX2, MYC, EWSR1, IL2	40	3644	16650	2.85572	0.000295574
GOTERM_MF_DIRECT	GO:0005515~protein binding	Y				Y				Y	Y	Y	Y		0.00323374	0.0423658	33	78.5714	3.40939e-05	FGFR2, DLC1, HRAS, IL6ST, NELL1, CDC73, KIT, PTEN, B2M, EDNRB, IGF1R, CDKN2A, CDKN2B, CXCR4, BCL6, MTMR9, RUNX2, MYC, MTMR7, DLG2, EWSR1, GHR, IRS4, RET, MAP2K2, OTX2, TP53, IGF1, SMAD2, HMGA2, IGSF1, HIPK2, MDM2	39	8785	16881	1.62594	0.00645701
GOTERM_MF_FAT	GO:0016301~kinase activity	Y						Y				Y			0.00278995	0.0118124	12	28.5714	8.75812e-06	FGFR2, IGF1R, RET, CDKN2A, CDKN2B, FGF9, MAP2K2, NELL1, HIPK2, KIT, HMGA2, DLG2	39	924	15478	5.15418	0.00278995
KEGG_PATHWAY	hsa05200:Pathways in cancer	Y						Y							7.08134e-11	7.06435e-10	17	40.4762	6.21204e-13	FGFR2, RET, HRAS, MAP2K2, FGF9, TP53, IGF1, SMAD2, KIT, PTEN, IGF1R, EDNRB, CDKN2A, CDKN2B, CXCR4, MDM2, MYC	31	393	6910	9.64212	7.08134e-11
KEGG_PATHWAY	hsa05218:Melanoma	Y						Y							2.31074e-08	4.61039e-07	9	21.4286	4.05393e-10	IGF1R, HRAS, CDKN2A, FGF9, MAP2K2, TP53, MDM2, IGF1, PTEN	31	71	6910	28.2553	4.62148e-08
UCSC_TFBS	CEBPA	Y	Y	Y	Y			Y		Y		Y			0.000488016	0.00680661	24	57.1429	5.54697e-06	DLC1, IRS4, FGFR2, RET, FGF9, NELL1, AQP4, IGF1, COL2A1, SMAD2, KIT, HMGA2, PTEN, IGF1R, EDNRB, BMPER, CDKN2A, HIPK2, BCL6, BRINP3, MTMR7, RUNX2, DLG2, GHR	42	4807	20726	2.46379	0.000975794
UCSC_TFBS	ER	Y	Y	Y	Y	Y	Y	Y			Y	Y	Y		0.0157487	6.11378	27	64.2857	0.00512782	DLC1, IRS4, FBRSL1, RET, HRAS, FGF9, NELL1, OTX2, AQP4, COL2A1, CDC73, HMGA2, PTEN, IGF1R, BMPER, CDKN2A, CDKN2B, IGSF1, HIPK2, MDM2, BCL6, MTMR9, BRINP3, RUNX2, DLG2, EWSR1, GHR	42	8764	20726	1.52029	0.595384
UCSC_TFBS	FOXJ2	Y	Y	Y	Y	Y		Y	Y	Y		Y	Y		0.00974467	3.0257	33	78.5714	0.00250062	FGFR2, DLC1, FGF9, NELL1, AQP4, CDC73, COL2A1, KIT, PTEN, MARCO, EDNRB, IGF1R, CDKN2A, CDKN2B, CXCR4, BCL6, BRINP3, MTMR7, RUNX2, EWSR1, DLG2, GHR, IRS4, RET, OTX2, TP53, IGF1, SMAD2, HMGA2, BMPER, IGSF1, HIPK2, IL2	42	11548	20726	1.41018	0.356389
UCSC_TFBS	FREAC7	Y	Y	Y	Y	Y	Y	Y		Y		Y	Y		0.00137915	0.0961784	30	71.4286	7.84117e-05	FGFR2, DLC1, FBRSL1, FGF9, IL6ST, NELL1, AQP4, CDC73, COL2A1, KIT, PTEN, EDNRB, IGF1R, CDKN2A, CDKN2B, BCL6, BRINP3, MTMR7, RUNX2, EWSR1, DLG2, GHR, IRS4, RET, OTX2, IGF1, HMGA2, BMPER, IGSF1, HIPK2	42	8359	20726	1.77106	0.0137062
UCSC_TFBS	GATA1	Y	Y	Y	Y	Y	Y	Y		Y	Y	Y	Y		0.0181457	7.72878	37	88.0952	0.00653355	FGFR2, DLC1, FBRSL1, IL6ST, FGF9, NELL1, AQP4, CDC73, COL2A1, KIT, PTEN, B2M, EDNRB, IGF1R, CDKN2A, CDKN2B, BCL6, MTMR9, BRINP3, RUNX2, MTMR7, MYC, DLG2, EWSR1, GHR, IRS4, RET, OTX2, TP53, IGF1, SMAD2, HMGA2, BMPER, IGSF1, HIPK2, MDM2, IL2	42	14489	20726	1.26017	0.684526
UCSC_TFBS	HFH1	Y	Y	Y	Y	Y		Y		Y	Y	Y	Y		0.00124947	0.0522892	29	69.0476	4.26214e-05	FGFR2, DLC1, FGF9, IL6ST, NELL1, AQP4, CDC73, COL2A1, KIT, PTEN, EDNRB, IGF1R, CDKN2A, CDKN2B, BCL6, MTMR9, BRINP3, MTMR7, RUNX2, EWSR1, DLG2, GHR, IRS4, OTX2, IGF1, SMAD2, HMGA2, BMPER, HIPK2	42	7637	20726	1.87388	0.00747346
UCSC_TFBS	HNF3B	Y	Y	Y	Y	Y		Y		Y		Y	Y		0.0029126	0.385661	26	61.9048	0.000314838	DLC1, IRS4, FGFR2, FGF9, NELL1, OTX2, AQP4, IGF1, SMAD2, HMGA2, PTEN, IGF1R, EDNRB, BMPER, CDKN2A, CDKN2B, IGSF1, HIPK2, BCL6, BRINP3, RUNX2, MTMR7, MYC, DLG2, EWSR1, GHR	42	6985	20726	1.83685	0.0539125
UCSC_TFBS	IK1	Y		Y	Y			Y	Y	Y		Y			0.00229437	0.287863	24	57.1429	0.000234894	DLC1, FGFR2, RET, FGF9, IL6ST, NELL1, TP53, SMAD2, KIT, PTEN, MARCO, IGF1R, EDNRB, BMPER, CDKN2A, CDKN2B, IGSF1, CXCR4, BCL6, BRINP3, MYC, MTMR7, RUNX2, DLG2	42	5978	20726	1.98117	0.0405031
UCSC_TFBS	IRF1	Y		Y			Y		Y			Y			0.00407902	0.653317	19	45.2381	0.000534001	IRS4, FBRSL1, NELL1, CDC73, HMGA2, PTEN, B2M, MARCO, IGF1R, EDNRB, BMPER, CDKN2A, CDKN2B, CXCR4, HIPK2, BCL6, RUNX2, DLG2, GHR	42	4212	20726	2.22603	0.0897256
UCSC_TFBS	IRF2	Y		Y	Y			Y		Y		Y	Y		0.0017466	0.133983	27	64.2857	0.000109252	DLC1, IRS4, FGFR2, IL6ST, MAP2K2, FGF9, NELL1, OTX2, IGF1, COL2A1, KIT, HMGA2, PTEN, B2M, IGF1R, BMPER, CDKN2A, CDKN2B, CXCR4, IGSF1, HIPK2, BCL6, BRINP3, RUNX2, MTMR7, DLG2, GHR	42	7039	20726	1.89286	0.0190457
UCSC_TFBS	ISRE	Y		Y				Y		Y		Y	Y	Y	0.00609338	1.31237	26	61.9048	0.00107597	DLC1, IRS4, FGFR2, FGF9, IL6ST, NELL1, OTX2, IGF1, CDC73, KIT, HMGA2, PTEN, B2M, IGF1R, BMPER, CDKN2A, CDKN2B, CXCR4, HIPK2, TANGO2, MDM2, BCL6, RUNX2, MTMR7, DLG2, GHR	42	7505	20726	1.70958	0.172605
UCSC_TFBS	MEF2	Y		Y	Y	Y	Y	Y		Y	Y	Y	Y	Y	0.0038459	0.562607	37	88.0952	0.000459665	FGFR2, DLC1, FBRSL1, IL6ST, FGF9, NELL1, CDC73, COL2A1, KIT, PTEN, B2M, EDNRB, IGF1R, CDKN2A, CDKN2B, CXCR4, BCL6, MTMR9, BRINP3, RUNX2, MTMR7, MYC, DLG2, EWSR1, GHR, IRS4, RET, OTX2, IGF1, SMAD2, HMGA2, BMPER, IGSF1, HIPK2, TANGO2, MDM2, IL2	42	13131	20726	1.3905	0.0777322
UCSC_TFBS	MEIS1BHOXA9	Y		Y	Y				Y	Y		Y	Y		0.022854	11.8148	26	61.9048	0.0101937	DLC1, RET, IL6ST, NELL1, OTX2, IGF1, SMAD2, KIT, HMGA2, PTEN, B2M, MARCO, EDNRB, IGF1R, BMPER, CDKN2A, CDKN2B, CXCR4, IGSF1, HIPK2, BCL6, BRINP3, RUNX2, MTMR7, DLG2, GHR	42	8659	20726	1.48174	0.835245
UCSC_TFBS	MYB	Y	Y	Y		Y		Y		Y	Y	Y	Y		0.00431095	0.720325	27	64.2857	0.000588954	FGFR2, DLC1, FGF9, NELL1, AQP4, CDC73, COL2A1, IGF1R, CDKN2A, CDKN2B, CXCR4, BCL6, MTMR9, MYC, MTMR7, RUNX2, EWSR1, DLG2, GHR, RET, OTX2, IGF1, SMAD2, HMGA2, BMPER, IGSF1, HIPK2	42	7715	20726	1.72701	0.098492
UCSC_TFBS	NFAT	Y	Y	Y	Y	Y		Y	Y	Y	Y	Y	Y	Y	1.22718e-05	8.55629e-05	32	76.1905	6.97264e-08	FGFR2, DLC1, FGF9, IL6ST, NELL1, AQP4, CDC73, PTEN, MARCO, IGF1R, CDKN2A, CDKN2B, BCL6, MTMR9, BRINP3, MYC, MTMR7, RUNX2, EWSR1, DLG2, GHR, IRS4, RET, OTX2, IGF1, SMAD2, HMGA2, BMPER, IGSF1, HIPK2, TANGO2, IL2	42	7085	20726	2.22883	1.22718e-05
UCSC_TFBS	NKX61	Y	Y	Y	Y	Y	Y	Y		Y		Y	Y		0.000916587	0.0255713	29	69.0476	2.08409e-05	FGFR2, DLC1, FBRSL1, FGF9, NELL1, AQP4, CDC73, COL2A1, PTEN, IGF1R, CDKN2A, CXCR4, BCL6, BRINP3, MYC, MTMR7, RUNX2, EWSR1, DLG2, GHR, IRS4, RET, OTX2, IGF1, SMAD2, HMGA2, BMPER, IGSF1, HIPK2	42	7383	20726	1.93835	0.00366131
UCSC_TFBS	P53	Y	Y	Y	Y	Y	Y	Y	Y		Y	Y		Y	0.000590897	0.0123626	37	88.0952	1.0075e-05	FGFR2, DLC1, HRAS, FBRSL1, FGF9, NELL1, AQP4, CDC73, COL2A1, KIT, PTEN, B2M, MARCO, EDNRB, IGF1R, CDKN2A, CDKN2B, BCL6, MTMR9, BRINP3, RUNX2, MYC, DLG2, EWSR1, GHR, RET, MAP2K2, TP53, IGF1, SMAD2, HMGA2, BMPER, IGSF1, HIPK2, TANGO2, MDM2, IL2	42	11523	20726	1.58454	0.00177164
UCSC_TFBS	POU3F2	Y	Y	Y	Y	Y		Y		Y	Y	Y	Y		0.0020778	0.246232	33	78.5714	0.000200885	FGFR2, DLC1, FGF9, NELL1, AQP4, CDC73, KIT, PTEN, EDNRB, IGF1R, CDKN2A, CDKN2B, CXCR4, BCL6, MTMR9, BRINP3, RUNX2, MYC, MTMR7, EWSR1, DLG2, GHR, IRS4, RET, MAP2K2, OTX2, IGF1, SMAD2, HMGA2, BMPER, HIPK2, MDM2, IL2	42	10338	20726	1.57523	0.0347415
UCSC_TFBS	SOX5	Y		Y	Y	Y		Y		Y		Y	Y	Y	0.00217219	0.242292	29	69.0476	0.000197667	FGFR2, DLC1, FGF9, NELL1, CDC73, KIT, PTEN, EDNRB, IGF1R, CDKN2A, CXCR4, BCL6, BRINP3, MTMR7, RUNX2, EWSR1, DLG2, GHR, IRS4, RET, OTX2, TP53, IGF1, SMAD2, HMGA2, BMPER, IGSF1, TANGO2, HIPK2	42	8229	20726	1.73907	0.0341946
UCSC_TFBS	TCF11MAFG	Y		Y	Y	Y	Y	Y		Y	Y	Y	Y		0.0202902	9.90765	27	64.2857	0.00846635	DLC1, IRS4, FBRSL1, IL6ST, FGF9, NELL1, OTX2, TP53, IGF1, COL2A1, KIT, HMGA2, PTEN, EDNRB, IGF1R, BMPER, CDKN2A, IGSF1, HIPK2, MDM2, MTMR9, BRINP3, RUNX2, MTMR7, DLG2, EWSR1, GHR	42	9047	20726	1.47274	0.77607
UP_KEYWORDS	Alternative splicing	Y	Y		Y	Y			Y	Y	Y	Y	Y	Y	0.00676465	0.482211	33	78.5714	0.000414426	FGFR2, DLC1, HRAS, IL6ST, NELL1, AQP4, COL2A1, KIT, PTEN, MARCO, EDNRB, CDKN2A, CDKN2B, CXCR4, BCL6, MTMR9, BRINP3, MYC, MTMR7, RUNX2, EWSR1, DLG2, GHR, RET, OTX2, TP53, IGF1, SMAD2, HMGA2, IGSF1, HIPK2, TANGO2, MDM2	42	10587	20581	1.52742	0.0528531
UP_KEYWORDS	Disease mutation	Y		Y				Y					Y		3.47079e-05	0.000617936	19	45.2381	5.29901e-07	FGFR2, HRAS, RET, MAP2K2, FGF9, OTX2, TP53, COL2A1, CDC73, KIT, PTEN, B2M, IGF1R, EDNRB, BMPER, CDKN2A, IGSF1, RUNX2, GHR	42	2550	20581	3.65116	6.94147e-05
UP_KEYWORDS	Kinase	Y										Y			0.00186629	0.0997236	9	21.4286	8.55552e-05	FGFR2, IGF1R, RET, CDKN2A, CDKN2B, MAP2K2, NELL1, HIPK2, KIT	42	735	20581	6.00029	0.0111456
UP_KEYWORDS	Phosphoprotein	Y	Y			Y	Y			Y	Y				0.00882638	0.864358	28	66.6667	0.000744159	DLC1, IRS4, FGFR2, FBRSL1, RET, IL6ST, MAP2K2, TP53, AQP4, SMAD2, CDC73, KIT, HMGA2, PTEN, IGF1R, EDNRB, CDKN2A, CXCR4, HIPK2, MDM2, BCL6, MTMR9, RUNX2, MTMR7, MYC, DLG2, EWSR1, GHR	42	8246	20581	1.66392	0.0929169
