# Supplementary material for: Risk-modeling of dog osteosarcoma genome scans shows individuals with Mendelian-level polygenic risk are common
Source: BMC Genomics. 2019 Mar 19;20:226. doi: 10.1186/s12864-019-5531-6 (PMC6425649; doi:10.1186/s12864-019-5531-6)
Supplement: Supplementary file 6 — Data. Haplotype phasing across osteosarcoma GWAS risk alleles. (ZIP 162 kb) [file 12864_2019_5531_MOESM6_ESM.zip]

Archive with 126 entries (126 files):
- Hayward et al 2016/chr1_110099720_individuals.txt
- Hayward et al 2016/chr1_110099720_track.txt
- Hayward et al 2016/chr1_113616670_individuals.txt
- Hayward et al 2016/chr1_113616670_track.txt
- Hayward et al 2016/chr1_119136445_individuals.txt
- Hayward et al 2016/chr1_119136445_track.txt
- Hayward et al 2016/chr1_14732871_individuals.txt
- Hayward et al 2016/chr1_14732871_track.txt
- Hayward et al 2016/chr1_26736172_individuals.txt
- Hayward et al 2016/chr1_26736172_track.txt
- Hayward et al 2016/chr11_41375800_individuals.txt
- Hayward et al 2016/chr11_41375800_track.txt
- Hayward et al 2016/chr13_11552088_individuals.txt
- Hayward et al 2016/chr13_11552088_track.txt
- Hayward et al 2016/chr14_46232592_individuals.txt
- Hayward et al 2016/chr14_46232592_track.txt
- Hayward et al 2016/chr15_35976542_individuals.txt
- Hayward et al 2016/chr15_35976542_track.txt
- Hayward et al 2016/chr15_60763610_individuals.txt
- Hayward et al 2016/chr15_60763610_track.txt
- Hayward et al 2016/chr16_37939445_individuals.txt
- Hayward et al 2016/chr16_37939445_track.txt
- Hayward et al 2016/chr16_40711294_individuals.txt
- Hayward et al 2016/chr16_40711294_track.txt
- Hayward et al 2016/chr17_11502032_individuals.txt
- Hayward et al 2016/chr17_11502032_track.txt
- Hayward et al 2016/chr19_31109850_individuals.txt
- Hayward et al 2016/chr19_31109850_track.txt
- Hayward et al 2016/chr2_16625410_individuals.txt
- Hayward et al 2016/chr2_16625410_track.txt
- Hayward et al 2016/chr21_43093428_individuals.txt
- Hayward et al 2016/chr21_43093428_track.txt
- Hayward et al 2016/chr25_16672073_individuals.txt
- Hayward et al 2016/chr25_16672073_track.txt
- Hayward et al 2016/chr25_18930578_individuals.txt
- Hayward et al 2016/chr25_18930578_track.txt
- Hayward et al 2016/chr25_26686591_individuals.txt
- Hayward et al 2016/chr25_26686591_track.txt
- Hayward et al 2016/chr25_40485684_individuals.txt
- Hayward et al 2016/chr25_40485684_track.txt
- Hayward et al 2016/chr26_29319347_individuals.txt
- Hayward et al 2016/chr26_29319347_track.txt
- Hayward et al 2016/chr32_22224738_individuals.txt
- Hayward et al 2016/chr32_22224738_track.txt
- Hayward et al 2016/chr35_15329522_individuals.txt
- Hayward et al 2016/chr35_15329522_track.txt
- Hayward et al 2016/chr36_26622943_individuals.txt
- Hayward et al 2016/chr36_26622943_track.txt
- Hayward et al 2016/chr38_8714413_individuals.txt
- Hayward et al 2016/chr38_8714413_track.txt
- Hayward et al 2016/chr5_12259066_individuals.txt
- Hayward et al 2016/chr5_12259066_track.txt
- Hayward et al 2016/chr5_13080303_individuals.txt
- Hayward et al 2016/chr5_13080303_track.txt
- Hayward et al 2016/chr7_61637591_individuals.txt
- Hayward et al 2016/chr7_61637591_track.txt
- Hayward et al 2016/chr8_32417101_individuals.txt
- Hayward et al 2016/chr8_32417101_track.txt
- Hayward et al 2016/chr9_16493753_individuals.txt
- Hayward et al 2016/chr9_16493753_track.txt
- Hayward et al 2016/chr9_44334747_individuals.txt
- Hayward et al 2016/chr9_44334747_track.txt
- Vaysse et al 2011/chr1_112990983_individuals.txt
- Vaysse et al 2011/chr1_112990983_track.txt
- Vaysse et al 2011/chr1_116524913_individuals.txt
- Vaysse et al 2011/chr1_116524913_track.txt
- Vaysse et al 2011/chr1_122048812_individuals.txt
- Vaysse et al 2011/chr1_122048812_track.txt
- Vaysse et al 2011/chr1_17742179_individuals.txt
- Vaysse et al 2011/chr1_17742179_track.txt
- Vaysse et al 2011/chr1_29775073_individuals.txt
- Vaysse et al 2011/chr1_29775073_track.txt
- Vaysse et al 2011/chr11_44405676_individuals.txt
- Vaysse et al 2011/chr11_44405676_track.txt
- Vaysse et al 2011/chr13_14588716_individuals.txt
- Vaysse et al 2011/chr13_14588716_track.txt
- Vaysse et al 2011/chr14_49193217_individuals.txt
- Vaysse et al 2011/chr14_49193217_track.txt
- Vaysse et al 2011/chr15_38987072_individuals.txt
- Vaysse et al 2011/chr15_38987072_track.txt
- Vaysse et al 2011/chr15_63780452_individuals.txt
- Vaysse et al 2011/chr15_63780452_track.txt
- Vaysse et al 2011/chr16_40896559_individuals.txt
- Vaysse et al 2011/chr16_40896559_track.txt
- Vaysse et al 2011/chr16_43669044_individuals.txt
- Vaysse et al 2011/chr16_43669044_track.txt
- Vaysse et al 2011/chr17_14472761_individuals.txt
- Vaysse et al 2011/chr17_14472761_track.txt
- Vaysse et al 2011/chr19_34134931_individuals.txt
- Vaysse et al 2011/chr19_34134931_track.txt
- Vaysse et al 2011/chr2_19515571_individuals.txt
- Vaysse et al 2011/chr2_19515571_track.txt
- Vaysse et al 2011/chr21_46283811_individuals.txt
- Vaysse et al 2011/chr21_46283811_track.txt
- Vaysse et al 2011/chr25_19657946_individuals.txt
- Vaysse et al 2011/chr25_19657946_track.txt
- Vaysse et al 2011/chr25_21912859_individuals.txt
- Vaysse et al 2011/chr25_21912859_track.txt
- Vaysse et al 2011/chr25_29671618_individuals.txt
- Vaysse et al 2011/chr25_29671618_track.txt
- Vaysse et al 2011/chr25_43485109_individuals.txt
- Vaysse et al 2011/chr25_43485109_track.txt
- Vaysse et al 2011/chr26_32385934_individuals.txt
- Vaysse et al 2011/chr26_32385934_track.txt
- Vaysse et al 2011/chr3_5564882_individuals.txt
- Vaysse et al 2011/chr3_5564882_track.txt
- Vaysse et al 2011/chr32_25147661_individuals.txt
- Vaysse et al 2011/chr32_25147661_track.txt
- Vaysse et al 2011/chr35_18338700_individuals.txt
- Vaysse et al 2011/chr35_18338700_track.txt
- Vaysse et al 2011/chr36_29651125_individuals.txt
- Vaysse et al 2011/chr36_29651125_track.txt
- Vaysse et al 2011/chr38_11714169_individuals.txt
- Vaysse et al 2011/chr38_11714169_track.txt
- Vaysse et al 2011/chr5_15264066_individuals.txt
- Vaysse et al 2011/chr5_15264066_track.txt
- Vaysse et al 2011/chr5_16085937_individuals.txt
- Vaysse et al 2011/chr5_16085937_track.txt
- Vaysse et al 2011/chr7_64672328_individuals.txt
- Vaysse et al 2011/chr7_64672328_track.txt
- Vaysse et al 2011/chr8_35448126_individuals.txt
- Vaysse et al 2011/chr8_35448126_track.txt
- Vaysse et al 2011/chr9_19623231_individuals.txt
- Vaysse et al 2011/chr9_19623231_track.txt
- Vaysse et al 2011/chr9_47659782_individuals.txt
- Vaysse et al 2011/chr9_47659782_track.txt
