# Supplementary material for: Risk-modeling of dog osteosarcoma genome scans shows individuals with Mendelian-level polygenic risk are common
Source: BMC Genomics. 2019 Mar 19;20:226. doi: 10.1186/s12864-019-5531-6 (PMC6425649; doi:10.1186/s12864-019-5531-6)
Supplement: Supplementary file 6 — Data. Haplotype phasing across osteosarcoma GWAS risk alleles. (ZIP 162 kb) [file 12864_2019_5531_MOESM6_ESM.zip › Hayward et al 2016/chr1_110099720_individuals.txt]

MALG: 11
YORA: 7
YORG: 1
TISG: 2
CAIG: 2
HAVG: 1
SCTG: 10
ROTG: 1
GSDG: 1
JRTG: 1
ROTG: 1
BOTG: 1
ECSG: 1
GSDG: 1
GOLA: 2
BOSG: 1
BOXG: 1
BOTG: 1
LABG: 1
GOLA: 1
IWHG: 1
VIZG: 1
ROTG: 2
MALG: 1
CSPG: 1
LABG: 1
GSDG: 1
BOXG: 3
LABG: 2
BOXG: 1
CSPA: 1
YORA: 1
VIZG: 3
GOLA: 1
LABG: 1
GSDG: 1
LABG: 2
GOLG: 1
LABG: 1
VIZG: 1
DOBA: 1
LABG: 1
SHEG: 1
LABA: 1
LABG: 2
ROTG: 1
BOXG: 2
LABA: 1
BOXG: 1
ASHG: 1
LABG: 1
DOBA: 1
ASHG: 2
NSDG: 1
SHEG: 2
CSPG: 1
DOBA: 1
SHEG: 1
CSPG: 2
ROTG: 1
BOXG: 1
CSPG: 1
BOXG: 1
SHEG: 1
GOLA: 2
ROTG: 1
LABG: 3
GOLA: 1
BEAG: 1
GOLG: 1
ROTG: 1
GOLA: 1
YORA: 3
LABG: 1
BOXG: 1
VIZG: 2
GOLA: 1
ROTG: 1
LABG: 2
BOXG: 1
GOLA: 1
BOXG: 1
LABG: 1
BOXG: 1
ROTG: 2
GOLA: 2
LABG: 2
GSDG: 1
BMAG: 1
GSDG: 2
NWFG: 2
LABA: 1
LABG: 1
BOCG: 1
NWFG: 1
LABG: 1
NWFG: 1
GSDG: 1
BOXG: 3
LABG: 1
CSPG: 1
CKCG: 1
BOSG: 1
BOXG: 3
LABG: 2
BOXG: 1
GSDG: 1
ASHG: 3
GOLG: 1
LABG: 1
GOLA: 1
GSDG: 1
XOLG: 4
GSDG: 1
CARA: 1
LABG: 2
XOMG: 1
COVG: 1
AFGA: 1
NGSG: 1
PGOG: 1
BFRG: 1
PIOG: 1
LABG: 2
PIOG: 2
XOLG: 1
XOMA: 1
XOLG: 1
ISSG: 1
NGSG: 1
SANG: 1
PIOA: 1
NGSG: 2
LABG: 1
PIOG: 3
NGSG: 1
PIOG: 2
LABG: 5
TJKG: 1
CCRA: 1
CCRG: 1
LABG: 2
ISHG: 1
AKIA: 3
BZOA: 1
BZOG: 1
LABG: 3
LABA: 1
GOLA: 1
GSDG: 1
GOSG: 3
BZOG: 1
DCRG: 1
LABG: 2
GOLA: 1
LABG: 1
GOLA: 2
GSDG: 1
LABG: 2
GSDG: 1
LABG: 2
GOLA: 1
LABG: 3
GSDG: 1
DCRG: 1
LABG: 1
GSDG: 1
LABG: 4
LABA: 1
GSDG: 1
LABG: 3
GSMG: 1
LABG: 5
GSDG: 1
LABG: 2
GSDA: 1
GOLA: 1
LABG: 1
GSDG: 1
LABG: 9
LABA: 1
GSDG: 1
LABG: 1
GOLA: 1
GSDA: 1
LABG: 3
GSDA: 2
LABA: 1
GSDG: 1
GOLG: 1
GOSG: 2
CCRA: 1
GOLA: 1
BGRG: 1
AKIA: 2
BZOG: 1
GSMG: 3
LABA: 1
CCRA: 1
CCRG: 1
LABG: 1
GSDG: 2
PAPG: 2
CCRA: 1
MALG: 1
BMDG: 1
GDAG: 1
MALG: 1
MSTG: 1
CKCG: 1
PAPG: 1
GDAG: 1
MSTG: 3
SALA: 1
PAPG: 1
PMIG: 3
BOTG: 1
PMIG: 1
BOTG: 1
GDAG: 1
PAPG: 2
GDAG: 1
BMDG: 2
PAPG: 1
PMIG: 2
AMAA: 1
GDAG: 1
AMAA: 1
GDAG: 1
PAPG: 1
BOTG: 3
SALA: 2
GDAG: 1
BMDG: 1
MSTG: 1
LEOG: 1
STAA: 1
LEOG: 1
BOCG: 1
LEOG: 1
CWCG: 1
MSTG: 1
LEOG: 1
BMDG: 1
AMAG: 1
GDAG: 1
BOCG: 3
STAA: 1
NEAG: 5
PMIG: 1
BOCG: 1
STAA: 1
SBUG: 1
MALG: 1
NWFG: 1
ROTG: 1
AMAA: 1
NWFG: 3
GOLG: 4
GOLA: 22
NWFG: 15
BMDG: 1
PAPG: 1
SALA: 2
AMAA: 1
BOCG: 1
BASG: 1
LABG: 1
MALG: 1
GSDG: 1
WHWG: 1
BOCG: 1
GOLA: 1
BOCG: 1
NWFG: 1
BOCG: 1
NWFG: 2
GSDG: 1
ROTG: 1
GOLG: 2
NWFG: 1
BOCG: 1
NWFG: 1
BOCG: 1
GOLG: 1
ROTG: 1
WPGG: 1
ROTG: 1
NWFG: 1
BOCG: 1
BASG: 1
GSDG: 1
BOTG: 1
BOCG: 1
GOLA: 1
LABG: 1
GSDG: 1
BOCG: 1
GOLA: 1
NWFG: 1
GSDG: 1
GSDA: 1
ROTG: 1
GSDG: 1
BOCG: 2
SAMG: 1
GOLA: 1
GSDG: 1
GOLA: 1
BOCG: 1
GOLG: 1
BOCG: 2
GOLA: 1
ROTG: 1
BOCG: 2
NWFG: 1
WPGG: 1
ROTG: 1
NWFG: 1
GSDG: 1
ROTG: 1
NWFG: 1
SBUG: 1
ROTG: 1
SAMG: 1
MALG: 2
WHWG: 1
MALG: 1
SCSG: 1
NWFG: 1
SAMG: 1
CKCG: 1
SCMG: 1
GDAG: 1
CKCG: 2
SCMG: 1
SCMA: 1
NWFG: 1
ROTG: 1
WHWG: 1
STAA: 1
GSDG: 1
ROTG: 1
WHWG: 1
GOLA: 1
WHWG: 1
BMAG: 1
SAMG: 2
SBUA: 1
WPGG: 1
SBUG: 1
ROTG: 1
AMAA: 1
CSHG: 1
BOCG: 1
WPGG: 1
CSHA: 1
NWFG: 2
WPGG: 1
ROTG: 1
BASG: 1
ROTG: 1
BASG: 1
WPGG: 1
SBUG: 1
NWFG: 1
WPGG: 2
ROTG: 1
SCSG: 1
CSHA: 1
SAMG: 1
SCMG: 1
ROTG: 2
MALG: 1
BASA: 1
GOLA: 1
BMAG: 1
WPGG: 1
ROTG: 1
WPGG: 1
CSHA: 1
BASG: 1
WHWG: 1
BMAG: 2
TITG: 1
WPGG: 2
LEOG: 1
BEAG: 3
BFRG: 2
BRIA: 1
BUTG: 1
CAIG: 5
CHIG: 2
DOBG: 2
ECSG: 2
FBDA: 1
GSPG: 2
GPYG: 2
HAVG: 1
ITGG: 1
KEEG: 1
PEKG: 2
POMG: 2
SBEG: 10
SHEG: 4
SINA: 3
HUSG: 1
SITG: 2
VIZG: 2
BOSA: 1
COLG: 1
CHIG: 1
BOSG: 1
GSPG: 1
COLG: 1
CBRG: 1
COLG: 2
CBRG: 1
EBDG: 1
AIRG: 1
ECSG: 1
COLG: 2
BOSA: 1
CAIG: 1
CHIG: 1
ECSG: 1
LABG: 1
ECSG: 1
CAIG: 1
BOSG: 1
ECSG: 1
LABG: 1
EBDA: 1
CAIG: 1
BOSG: 1
AIRG: 2
ASHG: 2
GSPG: 1
BOSG: 1
AIRG: 2
BHOA: 1
COLG: 3
BOSG: 1
CHIG: 1
EBDG: 1
CHIG: 1
CBRG: 4
ASHG: 1
ECSG: 1
ASHG: 1
AIRG: 1
ASHG: 2
CBRG: 1
BHOA: 1
CBRG: 1
ECSG: 1
ASHG: 1
EBDG: 1
GSPA: 1
COLG: 1
BHOA: 1
CBRG: 1
GSPG: 1
CBRG: 2
ASHG: 1
EBDG: 1
GSPG: 1
ASHG: 1
BHOA: 1
GSDG: 11
GSDA: 1
TISG: 1
YORA: 1
YORG: 1
POSG: 3
ROTG: 5
FTWG: 1
BFRG: 1
FTWG: 1
KEEG: 1
BFRG: 1
FTWG: 1
SCMG: 11
SCMA: 4
HAVG: 9
MALG: 15
SCMG: 10
SCMA: 2
HAVG: 12
MALG: 15
LABG: 5
PUGG: 1
FTWG: 1
PUGG: 1
SBEG: 1
CHOA: 1
BFRG: 3
HAVG: 1
FTWG: 1
KEEG: 2
BFRG: 1
HAVG: 1
ISTG: 1
DDBG: 3
PUGG: 1
KEEG: 1
BFRG: 1
RHOA: 1
BFRG: 1
PWCG: 2
CHOG: 1
BMSG: 1
BFRG: 1
KEEG: 1
NWTG: 1
JACA: 1
DACG: 1
JACG: 1
ESKG: 1
PEKG: 1
DACG: 1
ESKG: 1
PEKG: 1
STZA: 1
STZG: 2
LHAG: 1
ROTG: 1
LABG: 1
CSPG: 1
DACA: 1
DACG: 1
STZG: 1
CSPG: 1
SBUG: 1
PEKG: 2
WEIG: 1
PLIG: 1
BJIG: 1
ESTA: 1
ESKG: 1
PEKG: 1
ESKG: 1
NWTG: 1
BRIG: 1
OESG: 1
FCRG: 1
ROTG: 1
STZG: 1
CHIG: 1
ROTG: 1
SCWG: 1
PEKG: 1
CCOG: 1
POSG: 1
NWTG: 1
BFRG: 1
WIPA: 1
RHOG: 1
SCWG: 1
CSPG: 1
DACG: 1
OESG: 1
CCOG: 1
BJIG: 1
LHAA: 1
WEIG: 1
BMSG: 1
POSG: 1
LABG: 1
BMSG: 1
LABA: 1
LABG: 1
WEIG: 1
KEEG: 1
ESTG: 1
OESG: 1
BMSG: 1
BJIG: 1
WEIG: 1
PWCG: 1
POSG: 1
ASHG: 1
ESKA: 1
BRIG: 1
CCOG: 1
PUGG: 1
SCWG: 1
FCRG: 1
SCWG: 1
BJIG: 1
DOBG: 1
CSPG: 1
CCOG: 1
CSPG: 1
LHAG: 1
OESG: 1
FCRG: 1
ACAA: 1
POSG: 1
STZG: 1
ESTA: 1
FTWG: 1
OESG: 1
GOLA: 1
LABG: 1
GOLA: 1
LABG: 1
GSDG: 1
OESG: 1
WEIG: 1
ACAA: 1
PUGG: 1
ROTG: 2
RHOA: 1
PWCG: 1
OESG: 1
ROTG: 1
TISG: 1
CCOG: 1
ACAA: 1
BMSA: 1
BMSG: 1
ROTG: 1
POSG: 1
SCWG: 1
ROTG: 2
LABG: 2
ROTG: 1
WEIG: 1
ROTG: 2
GPYG: 1
KEEG: 1
ROTG: 1
ISTG: 1
ROTG: 1
ISTG: 1
LABG: 1
RHOA: 1
DOBG: 1
GSMG: 1
PWDG: 1
DAMG: 2
AFGA: 1
PWCG: 2
GPYG: 1
BEDG: 1
PWCG: 1
GOLG: 1
SPIG: 1
DAMG: 1
HUSA: 1
SHEG: 1
HAVG: 1
LABG: 1
SHEG: 1
KRYG: 1
PUGG: 1
POMG: 1
AFGA: 1
PUGG: 1
PDMG: 1
GPYG: 1
HUSG: 1
DCRG: 1
LABG: 2
OTTG: 2
GPYG: 1
HAVG: 1
PUGG: 1
JRTG: 2
SINA: 1
KRYA: 1
POSG: 1
TFXG: 1
HAVG: 1
POMG: 1
BUTG: 2
TFXG: 1
BASG: 1
SAMG: 1
JRTG: 1
LABG: 1
VIZG: 1
BASG: 1
LABG: 1
POMG: 1
LABG: 1
DALA: 1
BUTG: 2
SAMG: 1
GSMG: 1
BASG: 1
BUTG: 1
GSMG: 1
LABG: 1
POMA: 1
POMG: 1
SAMG: 1
NWFG: 1
GSMG: 1
POMG: 2
SITA: 1
SCGG: 1
SHEG: 1
GSMG: 1
OTTG: 1
DAMG: 1
DALG: 1
VIZG: 1
SHEG: 3
BUTG: 1
OTTG: 1
BUTG: 1
JRTG: 1
HUSG: 1
PUGG: 1
DAMG: 1
PUGG: 1
DAMG: 1
SCGA: 1
BUTG: 1
VIZG: 1
POTA: 1
SPIG: 1
PUGG: 1
POTG: 1
TIMA: 1
BASG: 2
HAVG: 1
SAMG: 1
PWCA: 1
HAVG: 1
HUSG: 1
BSHG: 1
PUGG: 1
DALG: 1
GPYG: 1
DALG: 1
GSMG: 1
DALG: 1
AFGA: 1
HUSG: 1
LABG: 2
GSPG: 1
BSHG: 1
LABA: 1
LABG: 2
PWDG: 1
LABG: 1
BOCG: 1
LABG: 2
HUSG: 1
LABG: 2
LABA: 1
SCSG: 1
LABG: 3
BOEG: 1
SCTG: 1
TISG: 1
LABA: 1
LABG: 2
ISTG: 1
BMAG: 1
LABG: 2
LHAG: 1
VIZG: 1
ESSG: 1
FTWG: 1
LABG: 1
SCTG: 1
VIZG: 1
BRIG: 1
ESSG: 16
LABG: 2
LHAG: 1
LABG: 1
LABA: 1
ESSG: 1
LHAG: 1
LABG: 1
BOEG: 1
ESSG: 1
SCTG: 1
ESSA: 1
ACAA: 1
LABG: 1
ESSG: 1
TISG: 1
LHAG: 1
SCTG: 1
JRTG: 1
BRIG: 1
ESSG: 1
LHAA: 1
ESSG: 1
YORG: 2
ESSG: 1
LABG: 5
ESSG: 1
LABA: 1
ESSG: 12
LABG: 3
SCTG: 1
ACAA: 1
TISG: 1
LABA: 1
VIZG: 1
LABG: 2
TISG: 1
LABA: 1
LHAG: 1
ESSG: 1
LABA: 1
VIZG: 1
SCTG: 1
LABG: 3
IWHG: 7
GDAG: 2
SBEG: 1
GDAG: 1
LABA: 1
GOLG: 1
GSDG: 1
ROTG: 1
ESTA: 1
ESTG: 6
IWHG: 3
IWHA: 1
GOSG: 1
ESTA: 2
ESTG: 3
GOSG: 1
GSDG: 1
GOSG: 1
GSDA: 1
GOSG: 1
GSDA: 1
GOSG: 1
ESTG: 1
GSDG: 1
GDAG: 1
BZOA: 1
GDAG: 2
KEEG: 1
GDAG: 1
IWHG: 2
IWHA: 2
ESTA: 1
NWFG: 3
SCMG: 2
NWFG: 1
LABG: 1
IWHA: 3
IWHG: 3
ESTA: 4
ESTG: 5
SCMG: 1
SBEG: 1
ISHG: 1
LABG: 1
NWFG: 1
LABG: 1
LABA: 1
SBEG: 1
IWHG: 1
IWHA: 2
GOSG: 2
GSDG: 1
GOSG: 1
GSDG: 1
GOSG: 1
GSDA: 1
GOSG: 1
IWHG: 5
IWHA: 1
BOEG: 1
GOLA: 1
ISTA: 1
BMSG: 2
SCWG: 1
ESTA: 4
ESTG: 3
IWHG: 7
ESTG: 3
ESTA: 3
IWHG: 3
SBEG: 1
LABG: 1
HUSG: 1
SBEG: 1
LABG: 1
ESTG: 1
SBEG: 1
ESTA: 1
IWHG: 6
IWHA: 1
LABG: 1
LABA: 1
NWFG: 1
SBUG: 1
GSDG: 1
BJIA: 1
BJIG: 6
CATG: 1
GOLG: 1
BECG: 1
LABG: 7
VIZG: 2
LABG: 12
ROTG: 1
LABG: 4
GOLA: 1
LABG: 1
VIZG: 1
LABG: 2
VIZG: 1
GOLG: 1
LABG: 1
VIZG: 1
LABG: 1
VIZG: 1
LABG: 2
GRYG: 1
LABG: 2
GRYG: 1
BOXG: 8
FBDG: 1
GOLA: 1
VIZG: 3
GOLA: 1
GOLG: 1
VIZG: 2
GOLG: 1
VIZG: 1
BOXG: 3
FBDG: 1
BOXG: 4
GOLG: 1
VIZG: 2
GSDG: 1
VIZG: 6
GOLA: 1
VIZG: 1
LABG: 5
BOXG: 5
FBDG: 2
BOXG: 1
VIZG: 1
BOXG: 1
VIZG: 1
LABA: 1
VIZG: 3
BOXG: 20
FBDG: 1
BOXG: 8
LABG: 3
VIZG: 2
LABG: 1
VIZG: 1
GRYG: 1
GOLA: 1
VIZG: 1
GOLA: 1
GOLG: 2
VIZG: 1
GOLA: 2
GOLG: 1
LABG: 6
GOLA: 2
LABA: 1
GOLA: 1
LABG: 2
GOLA: 1
LABG: 1
TITG: 1
LABG: 1
IBIG: 1
TITG: 3
GRYG: 1
LABG: 3
GOLA: 1
LABG: 1
GRYG: 1
LABG: 2
VIZG: 1
GOLA: 1
VIZG: 2
ROTG: 1
GOLA: 1
GSDA: 1
GOLA: 1
LABG: 1
GOLA: 5
LABG: 1
GOLG: 1
GOLA: 1
ROTG: 1
GOLG: 1
ROTG: 2
GSDA: 1
GOLA: 1
LABG: 1
SBEG: 1
LABA: 1
LABG: 2
ROTG: 1
LABG: 1
ROTG: 1
LABG: 2
GSDG: 1
GOLA: 2
LABG: 1
SBEG: 1
LABG: 1
GSDG: 1
LABG: 1
SBEG: 2
LABG: 2
ROTG: 1
LABG: 3
GOLA: 1
GSDG: 1
GOLG: 1
ROTG: 1
LABG: 1
GSDA: 1
LABG: 1
BOXG: 1
ROTG: 2
BOXG: 2
LABG: 3
YORA: 1
PWDG: 3
HAVG: 2
CANG: 1
PWDG: 1
YORA: 2
YORG: 5
TISG: 1
YORG: 1
TISG: 1
YORA: 1
TISG: 1
MALG: 1
SCMG: 3
HAVG: 3
YORG: 1
HAVG: 1
YORG: 1
YORA: 1
NFTG: 4
MALG: 1
YORA: 7
YORG: 9
PAPG: 11
BOXG: 1
PAPG: 1
BOXG: 1
PAPG: 1
BOXG: 1
GOLA: 1
YORG: 3
YORA: 4
GOLA: 2
GOLG: 1
LABG: 1
GOLA: 1
LABA: 1
YORG: 4
YORA: 1
MALG: 1
VIZG: 1
MALG: 1
VIZG: 1
ROTG: 1
VIZG: 5
IWHG: 10
IWHA: 4
PWDG: 2
CURG: 1
IWSG: 1
PWDG: 1
LABG: 1
MALG: 1
IWHA: 5
IWHG: 8
SCDG: 1
IWHA: 1
IWHG: 3
BUTG: 3
LABG: 3
BUTG: 1
LABG: 3
BUTG: 3
LABG: 3
BUTG: 2
LABG: 4
BUTG: 1
LABG: 3
BUTG: 2
LABG: 3
BUTG: 2
LABG: 2
BUTG: 1
LABA: 1
LABG: 9
BUTG: 1
LABG: 76
LABA: 11
GSDG: 1
GOLG: 1
LABG: 1
NWFG: 1
ROTG: 1
BTEG: 7
BEAG: 4
BMDG: 3
BOTG: 17
BRIA: 1
BRIG: 3
CSPG: 7
DALA: 1
DALG: 4
DOBA: 1
EBDG: 11
BUTG: 1
ELKG: 2
ELKA: 4
EURA: 2
EURG: 3
FING: 12
GOSG: 9
GRYG: 8
RHOA: 1
GSLA: 4
GSLG: 2
JRTG: 1
NSDG: 8
SCHA: 1
SCHG: 15
CSHA: 3
CSHG: 4
POSG: 2
WEIG: 15
NFTG: 8
CAIA: 1
CAIG: 10
TISG: 8
TISA: 1
YORA: 7
YORG: 2
BOXG: 1
CAIA: 1
CAIG: 3
YORG: 1
BOXG: 1
YORG: 1
YORA: 1
NFTG: 1
NFTA: 1
CAIG: 14
YORA: 2
YORG: 12
NFTG: 3
YORG: 1
BOXG: 24
CNKA: 2
CKCA: 2
CKCG: 1
CSPA: 1
CSPG: 1
MALG: 1
CKCG: 2
CSPG: 1
CKCG: 7
CKCA: 3
ACAG: 1
IWHA: 6
IWHG: 17
CSPG: 3
MALG: 1
YORG: 1
CSPA: 1
CSPG: 2
CKCG: 1
CSPG: 1
CKCG: 1
POTG: 1
YORA: 1
CSPA: 1
CKCG: 5
DACG: 2
CKCA: 1
CKCG: 1
PDMG: 1
PDMA: 1
DACG: 1
MALG: 1
DACG: 1
DACA: 1
YORA: 1
DACG: 2
GOLA: 3
ROTG: 1
SBEG: 1
LABG: 2
VIZG: 1
LABG: 1
VIZG: 4
LABG: 1
VIZG: 1
POTG: 1
MALG: 1
IWHG: 2
CSPG: 1
DACA: 1
MALG: 1
CKCG: 1
MALG: 1
CKCG: 1
CSPG: 1
LABA: 1
VIZG: 5
WHWG: 1
BOXG: 2
PMIG: 1
CAIG: 1
PUGG: 1
ECSG: 1
STZG: 1
BASG: 1
CAIG: 1
BOXG: 1
WHWG: 1
BOXG: 1
BOSG: 1
RATG: 1
BOSG: 1
SCMG: 1
BOSG: 1
BOXG: 1
BFRG: 1
DACG: 1
BOXG: 1
SCMG: 1
BEAA: 1
BOSG: 1
BFRG: 1
SCMG: 1
BOXG: 1
SCMG: 1
WHWG: 1
IWHG: 2
NSDG: 1
BMDG: 2
CATA: 1
BOUA: 2
BOUG: 1
ROTG: 1
BMDG: 1
LHAG: 1
WHWG: 1
BFRG: 1
DACG: 1
BOXG: 2
BASG: 1
MUSG: 1
CSPG: 1
NSDG: 1
YORA: 1
BOXG: 1
NSDG: 2
CATG: 1
GOLG: 1
MANG: 1
BOXG: 1
JRTG: 1
SCMG: 1
RATG: 1
BOXG: 2
LABG: 1
BOUG: 1
BOXG: 1
LABG: 1
CAIA: 1
EBDG: 1
SBYG: 1
MALG: 1
GOLA: 1
POMG: 2
BOXG: 1
JRTG: 1
STZG: 1
BOSG: 1
STZG: 1
CSPG: 1
CARG: 1
LHAG: 1
JRTG: 1
POMG: 1
BOXG: 1
FBDG: 1
ETSG: 1
BOXG: 2
YORG: 1
ROTG: 1
LEOG: 1
BRDA: 1
PHAG: 2
NWFG: 1
BPIA: 1
BECG: 1
BTEG: 5
BFRG: 1
YORG: 1
STZG: 1
CHIG: 1
JRTG: 2
CWCA: 1
TITG: 1
VIZG: 1
LABG: 1
KOMG: 1
BOUA: 1
RATG: 1
PITG: 1
PUGG: 1
GSDG: 1
BFRG: 2
BOUA: 1
RATG: 1
LABG: 1
NWFG: 1
LABG: 1
GSDA: 1
GSDG: 4
GOLA: 1
GOLG: 1
MSTG: 1
BOUA: 1
PITG: 1
ROTG: 6
NWFG: 5
OESG: 1
NWFG: 7
PITG: 1
MSTG: 1
LABG: 1
NWFG: 1
GPYG: 1
RECG: 1
MSTG: 3
BECG: 1
ROTG: 2
VIZG: 5
BMDG: 1
ISTG: 1
PITG: 1
NSDG: 1
BOXG: 2
OTTG: 4
NWFG: 1
YORA: 3
YORG: 1
BOXG: 4
YORA: 1
GSDG: 1
JRTG: 1
HUSG: 1
CSHG: 1
SHEG: 2
ASHG: 1
BMDG: 1
STAG: 1
WEIG: 1
SBEG: 1
NWFG: 1
BOCG: 7
ESSG: 2
GSDG: 1
GOLG: 1
GOLA: 7
LABG: 3
GSDG: 2
BOXG: 14
GOLA: 1
ROTG: 1
LABG: 1
LABA: 1
ROTG: 1
LABG: 1
NWFG: 1
LABG: 1
BOXG: 2
GOLA: 1
LABG: 2
BASG: 4
GSDA: 1
LABG: 2
NWFG: 1
LABG: 1
NWFG: 1
GSDG: 2
GOLA: 1
LABG: 2
GOLA: 1
BASG: 1
BOXG: 1
GSDA: 1
LABG: 1
POTA: 1
BOXG: 1
SBEG: 1
BOXG: 1
BEAG: 1
BMDG: 1
BEAG: 1
BRIG: 1
BMDG: 5
PWCG: 1
CCOG: 2
ITGG: 1
BHOG: 1
SHEG: 1
SCTG: 1
GOLA: 1
VIZG: 1
BOXG: 1
FCRG: 1
CURG: 1
CCOG: 1
ITGA: 1
FCRG: 1
DAMG: 1
RHOA: 1
WIPA: 1
CSHA: 1
SALA: 1
CSPG: 1
POTA: 1
WHWG: 1
GRYG: 1
WEIG: 1
JRTG: 1
GRYG: 1
WHWG: 1
CSPG: 1
POTA: 1
PDMG: 1
SALA: 1
WIPA: 1
WEIG: 1
CHOA: 1
JRTG: 1
CSPG: 1
WHWG: 1
WEIG: 1
CSPA: 1
DACG: 2
NEAG: 1
DACG: 2
GRYG: 1
DACA: 1
DACG: 1
POSG: 1
PUGG: 2
LABG: 2
ESSA: 1
DOBG: 1
PUGG: 1
BMDG: 1
BOXG: 1
POSG: 1
GOLA: 1
DANG: 1
BMDG: 1
PMIG: 1
STZG: 1
LABG: 1
GSDG: 1
SLOG: 1
GSDG: 1
BOSA: 1
ROTG: 1
YORA: 1
BOXG: 1
POSG: 1
SCHG: 1
MANG: 1
DOBA: 1
POSG: 1
YORA: 1
BEAG: 1
PMIG: 2
LABG: 1
POSG: 1
GSDG: 1
GOLA: 1
PUGG: 1
SHEG: 1
JRTG: 1
SBUG: 1
GOLG: 1
LABG: 1
ESSG: 1
BEAG: 1
CSPG: 1
VIZG: 1
ASHG: 1
STZG: 1
SCMG: 1
CSPG: 1
SHEG: 2
ESSG: 1
BEAG: 1
YORA: 1
BOCG: 1
LABG: 1
SBEG: 1
GOLA: 1
POSG: 1
HUSA: 1
SBUG: 1
BMDG: 1
BOXG: 1
POSG: 1
BOXG: 1
SCMG: 1
BOXG: 1
LABG: 1
BMDG: 1
POSG: 1
SHEG: 2
LABG: 1
WHWG: 1
POSG: 1
BMDG: 1
POMG: 1
STZG: 1
BOCG: 1
PMIG: 1
BEAA: 1
GSDG: 1
SBEG: 1
BOCG: 1
LABA: 1
LABG: 2
GOLA: 1
HUSA: 1
SHEG: 1
LABG: 1
BOSG: 1
POSG: 1
SBUG: 1
WHWG: 1
LABG: 1
HUSA: 1
HUSG: 1
