# Supplementary material for: Risk-modeling of dog osteosarcoma genome scans shows individuals with Mendelian-level polygenic risk are common
Source: BMC Genomics. 2019 Mar 19;20:226. doi: 10.1186/s12864-019-5531-6 (PMC6425649; doi:10.1186/s12864-019-5531-6)
Supplement: Supplementary file 6 — Data. Haplotype phasing across osteosarcoma GWAS risk alleles. (ZIP 162 kb) [file 12864_2019_5531_MOESM6_ESM.zip › Hayward et al 2016/chr1_110099720_track.txt]

track type=bed name="MALG" description="MALG" itemRgb="On" visibility="3" 
chr1	110085970	110156236	MALG	0	.	110085970	110156236	41,128,185
track type=bed name="SCTG" description="SCTG" itemRgb="On" visibility="3" 
chr1	110085970	110213185	SCTG	0	.	110085970	110213185	41,128,185
track type=bed name="LABG" description="LABG" itemRgb="On" visibility="3" 
chr1	110085970	110213185	LABG	0	.	110085970	110213185	41,128,185
track type=bed name="LABG" description="LABG" itemRgb="On" visibility="3" 
chr1	110085970	110213185	LABG	0	.	110085970	110213185	41,128,185
track type=bed name="LABG" description="LABG" itemRgb="On" visibility="3" 
chr1	110085970	110213185	LABG	0	.	110085970	110213185	41,128,185
track type=bed name="NEAG" description="NEAG" itemRgb="On" visibility="3" 
chr1	110064276	110213185	NEAG	0	.	110064276	110213185	41,128,185
track type=bed name="NWFG" description="NWFG" itemRgb="On" visibility="3" 
chr1	110064276	110207731	NWFG	0	.	110064276	110207731	41,128,185
track type=bed name="CAIG" description="CAIG" itemRgb="On" visibility="3" 
chr1	110085970	110213185	CAIG	0	.	110085970	110213185	41,128,185
track type=bed name="SBEG" description="SBEG" itemRgb="On" visibility="3" 
chr1	110085970	110156236	SBEG	0	.	110085970	110156236	41,128,185
track type=bed name="GSDG" description="GSDG" itemRgb="On" visibility="3" 
chr1	110085970	110156236	GSDG	0	.	110085970	110156236	41,128,185
track type=bed name="ROTG" description="ROTG" itemRgb="On" visibility="3" 
chr1	110085970	110213185	ROTG	0	.	110085970	110213185	41,128,185
track type=bed name="SCMG" description="SCMG" itemRgb="On" visibility="3" 
chr1	110042171	110156236	SCMG	0	.	110042171	110156236	41,128,185
track type=bed name="HAVG" description="HAVG" itemRgb="On" visibility="3" 
chr1	110085970	110213185	HAVG	0	.	110085970	110213185	41,128,185
track type=bed name="MALG" description="MALG" itemRgb="On" visibility="3" 
chr1	110085970	110156236	MALG	0	.	110085970	110156236	41,128,185
track type=bed name="SCMG" description="SCMG" itemRgb="On" visibility="3" 
chr1	110042171	110156236	SCMG	0	.	110042171	110156236	41,128,185
track type=bed name="HAVG" description="HAVG" itemRgb="On" visibility="3" 
chr1	110085970	110213185	HAVG	0	.	110085970	110213185	41,128,185
track type=bed name="MALG" description="MALG" itemRgb="On" visibility="3" 
chr1	110085970	110156236	MALG	0	.	110085970	110156236	41,128,185
track type=bed name="LABG" description="LABG" itemRgb="On" visibility="3" 
chr1	110085970	110213185	LABG	0	.	110085970	110213185	41,128,185
track type=bed name="ESSG" description="ESSG" itemRgb="On" visibility="3" 
chr1	110064276	110213185	ESSG	0	.	110064276	110213185	41,128,185
track type=bed name="LABG" description="LABG" itemRgb="On" visibility="3" 
chr1	110085970	110213185	LABG	0	.	110085970	110213185	41,128,185
track type=bed name="ESSG" description="ESSG" itemRgb="On" visibility="3" 
chr1	110064276	110213185	ESSG	0	.	110064276	110213185	41,128,185
track type=bed name="IWHG" description="IWHG" itemRgb="On" visibility="3" 
chr1	110085970	110207731	IWHG	0	.	110085970	110207731	41,128,185
track type=bed name="ESTG" description="ESTG" itemRgb="On" visibility="3" 
chr1	110064276	110213185	ESTG	0	.	110064276	110213185	41,128,185
track type=bed name="ESTG" description="ESTG" itemRgb="On" visibility="3" 
chr1	110064276	110213185	ESTG	0	.	110064276	110213185	41,128,185
track type=bed name="IWHG" description="IWHG" itemRgb="On" visibility="3" 
chr1	110085970	110207731	IWHG	0	.	110085970	110207731	41,128,185
track type=bed name="IWHG" description="IWHG" itemRgb="On" visibility="3" 
chr1	110085970	110207731	IWHG	0	.	110085970	110207731	41,128,185
track type=bed name="IWHG" description="IWHG" itemRgb="On" visibility="3" 
chr1	110085970	110207731	IWHG	0	.	110085970	110207731	41,128,185
track type=bed name="BJIG" description="BJIG" itemRgb="On" visibility="3" 
chr1	110085970	110156236	BJIG	0	.	110085970	110156236	41,128,185
track type=bed name="LABG" description="LABG" itemRgb="On" visibility="3" 
chr1	110085970	110213185	LABG	0	.	110085970	110213185	41,128,185
track type=bed name="LABG" description="LABG" itemRgb="On" visibility="3" 
chr1	110085970	110213185	LABG	0	.	110085970	110213185	41,128,185
track type=bed name="BOXG" description="BOXG" itemRgb="On" visibility="3" 
chr1	109805854	115014645	BOXG	0	.	109805854	115014645	41,128,185
track type=bed name="VIZG" description="VIZG" itemRgb="On" visibility="3" 
chr1	110085970	110156236	VIZG	0	.	110085970	110156236	41,128,185
track type=bed name="LABG" description="LABG" itemRgb="On" visibility="3" 
chr1	110085970	110213185	LABG	0	.	110085970	110213185	41,128,185
track type=bed name="BOXG" description="BOXG" itemRgb="On" visibility="3" 
chr1	109805854	115014645	BOXG	0	.	109805854	115014645	41,128,185
track type=bed name="BOXG" description="BOXG" itemRgb="On" visibility="3" 
chr1	109805854	115014645	BOXG	0	.	109805854	115014645	41,128,185
track type=bed name="BOXG" description="BOXG" itemRgb="On" visibility="3" 
chr1	109805854	115014645	BOXG	0	.	109805854	115014645	41,128,185
track type=bed name="LABG" description="LABG" itemRgb="On" visibility="3" 
chr1	110085970	110213185	LABG	0	.	110085970	110213185	41,128,185
track type=bed name="YORG" description="YORG" itemRgb="On" visibility="3" 
chr1	110085970	110213185	YORG	0	.	110085970	110213185	41,128,185
track type=bed name="YORG" description="YORG" itemRgb="On" visibility="3" 
chr1	110085970	110213185	YORG	0	.	110085970	110213185	41,128,185
track type=bed name="PAPG" description="PAPG" itemRgb="On" visibility="3" 
chr1	110085970	110156236	PAPG	0	.	110085970	110156236	41,128,185
track type=bed name="VIZG" description="VIZG" itemRgb="On" visibility="3" 
chr1	110085970	110156236	VIZG	0	.	110085970	110156236	41,128,185
track type=bed name="IWHG" description="IWHG" itemRgb="On" visibility="3" 
chr1	110085970	110207731	IWHG	0	.	110085970	110207731	41,128,185
track type=bed name="IWHG" description="IWHG" itemRgb="On" visibility="3" 
chr1	110085970	110207731	IWHG	0	.	110085970	110207731	41,128,185
track type=bed name="LABG" description="LABG" itemRgb="On" visibility="3" 
chr1	110085970	110213185	LABG	0	.	110085970	110213185	41,128,185
track type=bed name="LABG" description="LABG" itemRgb="On" visibility="3" 
chr1	110085970	110213185	LABG	0	.	110085970	110213185	41,128,185
track type=bed name="BTEG" description="BTEG" itemRgb="On" visibility="3" 
chr1	110085970	110156236	BTEG	0	.	110085970	110156236	41,128,185
track type=bed name="BOTG" description="BOTG" itemRgb="On" visibility="3" 
chr1	110085970	110213185	BOTG	0	.	110085970	110213185	41,128,185
track type=bed name="CSPG" description="CSPG" itemRgb="On" visibility="3" 
chr1	110085970	110213185	CSPG	0	.	110085970	110213185	41,128,185
track type=bed name="EBDG" description="EBDG" itemRgb="On" visibility="3" 
chr1	109805854	110498792	EBDG	0	.	109805854	110498792	41,128,185
track type=bed name="FING" description="FING" itemRgb="On" visibility="3" 
chr1	110085970	110156236	FING	0	.	110085970	110156236	41,128,185
track type=bed name="GOSG" description="GOSG" itemRgb="On" visibility="3" 
chr1	110085970	110156236	GOSG	0	.	110085970	110156236	41,128,185
track type=bed name="GRYG" description="GRYG" itemRgb="On" visibility="3" 
chr1	110085970	110156236	GRYG	0	.	110085970	110156236	41,128,185
track type=bed name="NSDG" description="NSDG" itemRgb="On" visibility="3" 
chr1	110085970	110213185	NSDG	0	.	110085970	110213185	41,128,185
track type=bed name="SCHG" description="SCHG" itemRgb="On" visibility="3" 
chr1	110085970	110213185	SCHG	0	.	110085970	110213185	41,128,185
track type=bed name="WEIG" description="WEIG" itemRgb="On" visibility="3" 
chr1	110064276	110207731	WEIG	0	.	110064276	110207731	41,128,185
track type=bed name="NFTG" description="NFTG" itemRgb="On" visibility="3" 
chr1	110085970	110213185	NFTG	0	.	110085970	110213185	41,128,185
track type=bed name="CAIG" description="CAIG" itemRgb="On" visibility="3" 
chr1	110085970	110213185	CAIG	0	.	110085970	110213185	41,128,185
track type=bed name="TISG" description="TISG" itemRgb="On" visibility="3" 
chr1	110085970	110156236	TISG	0	.	110085970	110156236	41,128,185
track type=bed name="CAIG" description="CAIG" itemRgb="On" visibility="3" 
chr1	110085970	110213185	CAIG	0	.	110085970	110213185	41,128,185
track type=bed name="YORG" description="YORG" itemRgb="On" visibility="3" 
chr1	110085970	110213185	YORG	0	.	110085970	110213185	41,128,185
track type=bed name="BOXG" description="BOXG" itemRgb="On" visibility="3" 
chr1	109805854	115014645	BOXG	0	.	109805854	115014645	41,128,185
track type=bed name="CKCG" description="CKCG" itemRgb="On" visibility="3" 
chr1	110064276	110244896	CKCG	0	.	110064276	110244896	41,128,185
track type=bed name="IWHG" description="IWHG" itemRgb="On" visibility="3" 
chr1	110085970	110207731	IWHG	0	.	110085970	110207731	41,128,185
track type=bed name="CKCG" description="CKCG" itemRgb="On" visibility="3" 
chr1	110064276	110244896	CKCG	0	.	110064276	110244896	41,128,185
track type=bed name="VIZG" description="VIZG" itemRgb="On" visibility="3" 
chr1	110085970	110156236	VIZG	0	.	110085970	110156236	41,128,185
track type=bed name="BTEG" description="BTEG" itemRgb="On" visibility="3" 
chr1	110085970	110156236	BTEG	0	.	110085970	110156236	41,128,185
track type=bed name="ROTG" description="ROTG" itemRgb="On" visibility="3" 
chr1	110085970	110213185	ROTG	0	.	110085970	110213185	41,128,185
track type=bed name="NWFG" description="NWFG" itemRgb="On" visibility="3" 
chr1	110064276	110207731	NWFG	0	.	110064276	110207731	41,128,185
track type=bed name="NWFG" description="NWFG" itemRgb="On" visibility="3" 
chr1	110064276	110207731	NWFG	0	.	110064276	110207731	41,128,185
track type=bed name="VIZG" description="VIZG" itemRgb="On" visibility="3" 
chr1	110085970	110156236	VIZG	0	.	110085970	110156236	41,128,185
track type=bed name="BOCG" description="BOCG" itemRgb="On" visibility="3" 
chr1	110085970	110156236	BOCG	0	.	110085970	110156236	41,128,185
track type=bed name="BOXG" description="BOXG" itemRgb="On" visibility="3" 
chr1	109805854	115014645	BOXG	0	.	109805854	115014645	41,128,185
track type=bed name="BMDG" description="BMDG" itemRgb="On" visibility="3" 
chr1	109400665	118308622	BMDG	0	.	109400665	118308622	41,128,185
track type=bed name="YORA" description="YORA" itemRgb="On" visibility="3" 
chr1	110051267	110315013	YORA	0	.	110051267	110315013	39,174,96
track type=bed name="GOLA" description="GOLA" itemRgb="On" visibility="3" 
chr1	110042171	110156236	GOLA	0	.	110042171	110156236	39,174,96
track type=bed name="GOLA" description="GOLA" itemRgb="On" visibility="3" 
chr1	110042171	110156236	GOLA	0	.	110042171	110156236	39,174,96
track type=bed name="YORA" description="YORA" itemRgb="On" visibility="3" 
chr1	110051267	110315013	YORA	0	.	110051267	110315013	39,174,96
track type=bed name="IWHA" description="IWHA" itemRgb="On" visibility="3" 
chr1	110042171	111420586	IWHA	0	.	110042171	111420586	39,174,96
track type=bed name="LABA" description="LABA" itemRgb="On" visibility="3" 
chr1	110064276	110156236	LABA	0	.	110064276	110156236	39,174,96
track type=bed name="YORA" description="YORA" itemRgb="On" visibility="3" 
chr1	110051267	110315013	YORA	0	.	110051267	110315013	39,174,96
track type=bed name="IWHA" description="IWHA" itemRgb="On" visibility="3" 
chr1	110042171	111420586	IWHA	0	.	110042171	111420586	39,174,96
track type=bed name="GOLA" description="GOLA" itemRgb="On" visibility="3" 
chr1	110042171	110156236	GOLA	0	.	110042171	110156236	39,174,96
