# Supplementary material for: Risk-modeling of dog osteosarcoma genome scans shows individuals with Mendelian-level polygenic risk are common
Source: BMC Genomics. 2019 Mar 19;20:226. doi: 10.1186/s12864-019-5531-6 (PMC6425649; doi:10.1186/s12864-019-5531-6)
Supplement: Supplementary file 6 — Data. Haplotype phasing across osteosarcoma GWAS risk alleles. (ZIP 162 kb) [file 12864_2019_5531_MOESM6_ESM.zip › Hayward et al 2016/chr1_113616670_individuals.txt]

MALC: 7
MALA: 2
YORA: 4
YORC: 7
TISA: 3
CAIC: 1
SCMA: 1
SCTC: 8
LABC: 1
JRTA: 1
ROTA: 1
BOTC: 1
ECSA: 1
GSDA: 1
GOLC: 1
BOXC: 1
BOTC: 1
LABC: 2
GOLA: 1
IWHA: 1
GOLC: 1
VIZA: 1
NWFA: 1
ROTA: 1
MALC: 1
CSPC: 1
CSPA: 1
GSDA: 1
BOXC: 3
LABC: 1
LABA: 1
CSPA: 1
ROTC: 1
LABC: 1
GOLC: 1
LABA: 1
VIZA: 1
GOLC: 1
LABA: 1
GSDA: 1
VIZA: 1
SHEA: 1
LABC: 1
GOLC: 1
BOXC: 2
LABC: 1
BOXC: 1
DOBC: 1
ASHA: 1
LABC: 1
DOBC: 1
ASHA: 2
NSDA: 1
SHEA: 2
DOBC: 2
CSPC: 1
SHEA: 1
CSPC: 1
ROTA: 1
BOXC: 1
DOBC: 1
BOXC: 1
DOBC: 1
SHEA: 1
LABC: 1
GOLC: 2
LABC: 2
GOLC: 1
BEAC: 1
LHAA: 1
LABA: 1
GOLC: 3
ROTC: 1
GOLC: 2
LABA: 1
YORC: 1
LABC: 1
VIZA: 3
GOLC: 1
LABA: 1
BOXC: 1
GSDA: 1
BOXC: 1
LABC: 1
BOXC: 1
LABC: 1
ROTA: 1
GOLC: 1
LABC: 1
GOLC: 1
GSDA: 1
LABA: 1
BMAA: 1
GSDA: 3
LABA: 1
NWFA: 2
LABA: 1
LABC: 2
BOCC: 1
NWFA: 1
LABA: 1
NWFA: 1
GSDA: 2
LABC: 1
BOXC: 3
BOSC: 1
BOXC: 3
LABC: 1
BOXC: 1
GSDA: 1
GOLC: 1
ASHA: 1
ASHC: 1
GOLC: 2
GSDA: 3
XOLA: 1
XOMA: 2
XOLC: 1
XOLA: 1
GSDA: 1
PERA: 1
LABA: 1
XOMC: 1
COVC: 1
AFGA: 1
LABC: 1
NGSA: 1
PGOA: 1
TAWC: 1
BFRA: 1
PIOC: 1
LABA: 1
LABC: 2
PIOC: 1
XOMA: 4
LABC: 1
ISSC: 1
NGSA: 1
SANC: 1
PIOC: 1
PIOA: 1
LABC: 1
PIOC: 1
PIOA: 2
LABC: 2
TJKC: 1
CCRA: 4
LABC: 1
CCRA: 1
LABA: 1
AKIC: 4
BZOC: 1
BZOA: 1
LABC: 2
GOLC: 1
LABC: 1
GSDA: 2
GOLC: 1
GOSA: 1
DCRA: 1
LABC: 4
GOLA: 1
LABA: 1
LABC: 2
AKIC: 1
GSDA: 1
LABC: 2
GSDA: 2
GOLC: 1
GSDA: 1
DCRA: 1
LABA: 1
GOLC: 1
LABC: 2
PIOC: 1
GOLC: 1
LABC: 1
LABA: 2
GSDA: 2
LABC: 2
GSDA: 1
LABA: 1
GSDA: 1
LABC: 1
GSDA: 1
LABA: 1
GSDA: 1
BZOC: 1
GSDA: 1
GOLC: 1
AKIC: 1
GSDA: 3
LABA: 2
LABC: 2
GSDA: 1
LABC: 3
GSDA: 1
GSDC: 1
LABA: 2
GOLC: 1
GSDA: 1
LABC: 1
LABA: 2
GSDA: 1
GOLC: 1
LABC: 1
GSDA: 1
LABC: 1
GSDA: 1
GOLC: 1
AFGA: 1
AFGC: 1
DCRA: 1
GOSA: 1
GOLC: 1
BGRA: 1
AKIC: 4
BZOC: 1
DALA: 2
AFGC: 1
GSMC: 3
CCRA: 4
GSDA: 3
CCRA: 1
AKIC: 1
MALC: 1
BMDA: 1
PAPC: 1
GDAA: 1
MALC: 1
MSTC: 1
CKCC: 2
CKCA: 2
PAPA: 1
MSTC: 1
SALA: 1
PAPC: 1
PMIA: 2
BOTC: 1
PMIA: 1
BOTC: 1
PMIA: 1
GDAC: 1
PMIA: 2
PAPC: 1
BMDA: 2
PMIA: 2
AMAC: 4
GDAC: 1
PAPA: 1
BOTC: 3
SALC: 1
GDAA: 1
BMDA: 1
MSTC: 1
LEOA: 1
STAC: 1
LEOC: 1
CWCC: 1
MSTA: 1
BOCC: 1
BMDA: 1
GDAA: 1
BOCC: 2
STAC: 1
NEAC: 3
PMIA: 1
BOCC: 1
STAC: 1
LABC: 1
SBUC: 1
NWFA: 1
AMAC: 1
NWFA: 3
GOLA: 2
GOLC: 26
NWFA: 15
BMDA: 1
LEOA: 2
PAPA: 1
AMAC: 1
BOCC: 1
GOLC: 1
BOCA: 1
NWFA: 1
GSDA: 1
WHWC: 1
BOCC: 1
GOLC: 1
BOCC: 1
NWFA: 1
BOCC: 1
NWFA: 2
GOLC: 1
AKIC: 1
GSDA: 1
ROTC: 1
GOLC: 1
BOCC: 1
NWFA: 1
GOLC: 1
NWFA: 1
BOCC: 1
WPGA: 1
GSDA: 1
NWFA: 1
BOCC: 1
GOLC: 1
BASC: 1
GSDA: 1
BOTC: 1
GOLC: 2
LABC: 1
GSDA: 1
BOCC: 1
GOLC: 1
NWFA: 1
GSDA: 1
BOCC: 2
GSDA: 1
BOCC: 2
SAMA: 1
GSDA: 1
GOLC: 1
GSDA: 1
GOLC: 1
BOCC: 1
GOLC: 1
BOCC: 1
GOLC: 2
ROTC: 1
BOCC: 1
NWFA: 1
GSDA: 1
NWFA: 1
SBUC: 1
CSHC: 1
SAMC: 1
MALC: 2
SCSA: 1
NWFA: 1
SAMA: 1
SCMA: 2
GDAC: 1
CKCA: 1
SCMA: 1
SCMC: 1
NWFA: 1
WHWC: 1
STAC: 1
CSHC: 1
GSDA: 1
WHWC: 1
GOLC: 1
WHWC: 1
SBUC: 1
BMAA: 1
SAMA: 2
SBUC: 3
AMAC: 1
CSHC: 1
BOCC: 1
NWFA: 2
WPGA: 1
GOLC: 1
BASA: 1
ROTC: 1
SCSA: 1
WPGA: 1
SBUC: 1
NWFA: 1
WPGA: 2
ROTC: 1
BOCC: 1
SCSA: 1
SAMA: 1
SCMA: 1
ROTC: 1
GOLC: 1
MALC: 1
GOLC: 1
BMAA: 1
GOLC: 1
ROTC: 1
WHWC: 1
GSDA: 1
BMAA: 1
TITA: 1
WPGA: 1
WPGC: 1
LEOA: 2
BEAC: 2
BFRA: 2
BUTA: 1
CAIA: 4
CAIC: 2
CHIA: 2
CHIC: 3
DOBC: 2
FBDC: 1
GSPC: 2
SCGC: 1
HAVC: 1
ITGC: 1
ITGA: 1
PEKA: 2
POMC: 1
SBEC: 2
SBEA: 3
SHEA: 4
SINC: 1
SINA: 1
SITA: 1
VIZA: 2
BOSA: 1
COLA: 1
BOSC: 1
GSPA: 1
CBRA: 1
COLA: 1
BOSC: 1
COLA: 1
CBRC: 1
EBDC: 1
AIRA: 2
COLA: 1
EBDA: 1
COLA: 1
BHOC: 1
CAIA: 1
ECSC: 1
LABC: 2
ECSC: 1
CAIC: 1
ECSA: 1
EBDC: 1
CAIA: 1
BOSC: 2
AIRA: 1
ASHA: 2
GSPC: 1
EBDC: 1
BOSC: 1
AIRA: 3
GSPC: 1
BHOC: 1
COLA: 2
EBDC: 1
COLA: 1
CBRA: 1
AIRA: 1
BOSC: 1
AIRA: 1
CHIA: 2
CBRA: 1
CBRC: 3
ASHA: 1
AIRA: 1
ASHA: 1
LABC: 1
CBRA: 1
CBRC: 1
ECSC: 1
AIRA: 1
ASHA: 1
EBDC: 1
GSPA: 1
COLA: 1
GSPC: 1
CBRC: 2
ASHA: 1
EBDC: 2
ASHA: 1
BHOA: 1
GSDA: 17
TISA: 1
YORC: 3
ROTC: 2
ROTA: 1
BFRA: 1
FTWC: 1
KEEA: 1
RHOC: 2
SCMA: 12
HAVC: 5
MALC: 7
MALA: 2
SCMC: 1
SCMA: 12
HAVA: 2
HAVC: 6
MALC: 6
MALA: 8
LABC: 6
LABA: 2
PUGC: 1
FTWC: 1
PUGA: 1
SBEA: 1
BFRA: 3
HAVC: 1
FTWC: 1
KEEA: 1
ISTA: 1
KEEA: 1
BFRA: 1
DOBC: 2
ISTC: 1
DDBC: 3
PUGA: 1
KEEA: 1
BFRA: 1
RHOA: 1
BFRA: 1
PWCA: 1
CHOA: 1
RHOC: 1
BMSC: 1
KEEA: 1
JACA: 1
PEKA: 2
DACA: 1
JACA: 1
PEKA: 1
ESKC: 1
PEKA: 2
STZA: 3
WIPA: 1
STZA: 2
LHAA: 1
LABC: 1
DACC: 1
JACA: 1
STZA: 1
ESTA: 1
PLIC: 1
SBUC: 1
STZA: 1
PEKA: 1
EBDC: 1
STZA: 1
PEKA: 1
WEIA: 1
BJIA: 1
ESTA: 1
ESKC: 1
PEKA: 1
ESKA: 1
BRIC: 1
OESC: 1
FCRC: 1
ROTC: 1
STZA: 1
CHIC: 1
PEKA: 1
POSC: 1
LHAA: 1
BJIA: 1
RHOC: 1
ESTA: 1
CSPC: 1
CCOA: 1
BJIA: 1
LHAA: 1
WEIA: 1
BMSC: 1
POSA: 1
LABC: 1
BMSC: 1
LABA: 2
GSDA: 1
WEIA: 1
KEEA: 1
ESTA: 1
OESA: 1
BMSC: 1
BJIA: 1
STZA: 1
WEIC: 1
PWCA: 1
ASHA: 1
ESKA: 1
BRIC: 1
BMSC: 1
PUGA: 1
OESA: 1
FCRC: 1
SCWA: 1
BJIA: 1
DOBC: 1
CSPC: 1
LHAA: 1
CHIA: 1
FCRC: 1
ACAC: 1
POSA: 1
ESTA: 1
OESA: 1
LABC: 1
GOLA: 1
GSDA: 1
PEKA: 1
WEIA: 1
ACAC: 1
CHOA: 1
PUGA: 1
ROTA: 1
ROTC: 1
CCOC: 1
PWCA: 1
BMSC: 1
OESA: 1
POSC: 1
TISA: 1
ACAC: 1
BMSC: 2
POSA: 1
LABC: 1
WEIA: 1
HUSC: 1
ROTA: 2
GPYC: 1
KEEA: 1
BMSC: 1
ROTC: 2
ISTC: 1
LABC: 1
RHOA: 1
DOBC: 1
GSMA: 1
PWDA: 1
BEDC: 1
DAMC: 2
PWCA: 2
BEDC: 1
PWCA: 1
GOLC: 1
DAMC: 1
SHEA: 1
POTC: 1
SITA: 1
SHEA: 1
PUGA: 1
AFGC: 1
PUGA: 1
PDMC: 1
PDMA: 1
GPYC: 1
HUSC: 1
LABC: 2
OTTC: 1
GPYA: 1
HAVC: 1
PUGA: 1
BUTA: 2
BASC: 1
JRTC: 1
LABC: 2
BASC: 1
POMA: 1
LABC: 2
BUTC: 1
POMA: 1
BUTA: 1
SINC: 1
BUTA: 1
DALC: 1
GSMA: 1
PYSA: 1
POMA: 1
POMC: 1
SAMA: 1
SINC: 1
TFXA: 1
NWFA: 1
SHEA: 1
OTTC: 2
JRTC: 1
DAMC: 1
VIZA: 1
SHEA: 4
BUTA: 2
SINC: 1
JRTA: 1
DAMA: 1
BEDC: 1
PUGA: 1
TFXA: 1
BUTA: 1
VIZA: 1
SPIC: 1
POTA: 1
TIMC: 1
GPYC: 1
BASC: 1
SAMC: 1
HAVA: 1
HUSC: 1
PUGA: 1
DALA: 1
GPYC: 1
DALA: 1
HUSA: 1
BSHC: 1
LABC: 2
LABA: 2
BOCC: 1
GPYC: 1
LABC: 1
HUSC: 1
AFGC: 1
HUSC: 1
LABC: 3
BOEC: 1
TISA: 1
LABA: 2
ISTC: 1
LABA: 1
LHAA: 1
VIZA: 1
TISA: 1
VIZC: 1
FTWC: 1
LABC: 2
SCTC: 1
ESSA: 7
ESSC: 5
LABC: 1
LHAC: 1
FTWA: 1
LHAA: 1
LABA: 1
LABC: 1
ESSC: 1
LHAA: 1
BOEC: 1
ESSA: 2
FBDC: 1
ACAA: 1
LABC: 1
TISA: 1
LHAA: 1
SCTC: 1
LHAA: 2
YORC: 1
YORA: 1
ESSA: 1
LABC: 3
LABA: 1
ESSC: 3
ESSA: 3
LABC: 3
FBDC: 1
LABC: 1
SCTC: 1
ACAC: 1
TISA: 1
FBDC: 1
LABA: 1
VIZA: 1
LABC: 1
LABA: 1
LHAA: 1
ESSC: 1
VIZA: 1
LABC: 1
VIZA: 1
LABC: 1
IWHC: 1
IWHA: 3
GDAA: 1
GDAC: 1
SBEA: 1
GDAC: 1
LABC: 1
LABA: 2
GOLC: 1
ESTA: 12
GOLC: 1
IWHC: 3
IWHA: 2
GOSA: 1
ESTA: 9
GOSA: 1
GSDA: 1
GOSA: 1
GSDA: 2
GOSA: 1
GSDA: 1
ESTA: 1
GSDA: 1
ESTA: 1
LABC: 1
GOLC: 1
GDAA: 1
BZOC: 1
GDAA: 1
KEEA: 1
SCMC: 1
LABA: 1
IWHC: 2
IWHA: 2
ESTA: 1
NWFA: 3
SCMA: 1
GOLC: 1
SCMA: 1
IWHA: 1
IWHC: 4
ESTA: 24
SCMA: 1
ISHA: 1
BOSC: 1
AIRA: 1
NWFA: 1
GOLC: 1
LABA: 1
SBEA: 1
IWHC: 2
IWHA: 3
GSDA: 3
GOSA: 1
GSDA: 2
ESTA: 1
IWHC: 3
IWHA: 1
BOEC: 1
ISTA: 1
BMSC: 2
ESTA: 12
IWHA: 5
IWHC: 3
ESTA: 12
IWHC: 3
IWHA: 1
SBEA: 1
LABC: 1
LABA: 1
HUSA: 1
ESTA: 1
LABC: 1
ESTA: 1
SBEC: 1
ESTA: 1
IWHC: 1
IWHA: 5
LABA: 1
LABC: 1
NWFA: 1
SBUC: 1
GSDA: 1
BJIA: 12
GOLC: 2
BECC: 1
LABC: 8
VIZA: 1
LABC: 11
LABA: 1
CCRA: 1
LABC: 4
GOLC: 2
VIZA: 1
LABC: 2
VIZA: 1
GOLC: 1
LABC: 1
VIZA: 1
LABA: 1
VIZA: 1
LABC: 3
GRYA: 1
LABC: 2
GRYA: 1
LABC: 1
GRYA: 1
BOXC: 6
FBDC: 1
BOXC: 2
VIZA: 2
GOLC: 1
VIZA: 1
BOXC: 1
FBDC: 2
BOXC: 2
FBDA: 1
BOXC: 5
GOLC: 1
VIZA: 1
GSDA: 1
VIZA: 4
LABC: 6
BOXC: 2
FBDC: 2
BOXC: 3
FBDC: 1
BOXC: 1
VIZC: 1
GOLC: 1
VIZC: 1
BOXC: 1
VIZA: 2
GOLC: 1
VIZA: 2
BOXC: 1
FBDC: 1
BOXC: 2
FBDC: 1
BOXC: 1
FBDC: 1
BOXC: 3
LABC: 1
BOXC: 21
LABC: 2
VIZA: 3
GRYA: 1
GOLC: 1
VIZA: 1
GOLC: 3
VIZA: 1
GOLC: 2
LABC: 1
LABA: 2
GOLC: 4
LABA: 1
LABC: 2
TITA: 1
LABC: 1
IBIA: 1
TITA: 3
GRYA: 1
LABA: 1
LABC: 4
GRYA: 1
LABA: 1
LABC: 2
VIZA: 2
GOLC: 1
VIZA: 1
GOLC: 1
LABC: 1
GSDA: 1
GOLC: 1
LABC: 3
GOLC: 2
GOLA: 1
LABA: 1
GOLC: 2
GSDA: 1
ROTC: 1
GSDA: 1
GOLC: 1
LABA: 1
SBEC: 1
GOLC: 1
LABC: 4
ROTC: 1
LABC: 2
GSDA: 1
GOLC: 1
LABC: 1
GSDA: 1
LABC: 1
SBEC: 1
LABC: 1
GOLC: 1
LABC: 4
GOLC: 1
GSDA: 1
LABC: 1
GSDA: 1
BOXC: 1
ROTC: 1
BOXC: 2
LABC: 2
GSDA: 1
PWDC: 1
PWDA: 1
HAVA: 1
CANC: 1
YORC: 5
YORA: 2
TISA: 4
YORC: 1
TISA: 3
MALC: 1
SCMA: 3
HAVA: 1
HAVC: 2
YORC: 1
HAVC: 1
YORC: 2
NFTC: 4
NFTA: 2
MALA: 1
YORA: 3
YORC: 21
PAPC: 3
PAPA: 2
BOXC: 3
GOLC: 1
YORA: 1
YORC: 8
GOLC: 4
LABC: 1
GOLC: 1
LABA: 1
YORC: 3
YORA: 1
VIZA: 1
MALA: 1
VIZA: 1
VIZC: 1
IWHA: 9
IWHC: 3
PWDA: 1
MALC: 1
IWHC: 5
IWHA: 5
SCDC: 1
IWHA: 4
IWHC: 2
BUTA: 3
LABC: 2
BUTA: 1
LABA: 1
LABC: 2
BUTA: 3
LABA: 1
LABC: 1
BUTA: 2
LABC: 3
BUTA: 1
LABC: 3
BUTA: 2
LABC: 2
LABA: 3
BUTA: 2
LABC: 3
LABA: 1
BUTA: 1
LABA: 1
LABC: 6
BUTA: 1
LABA: 21
LABC: 55
GSDA: 1
GOLC: 1
LABA: 1
NWFA: 1
ROTC: 1
BTEA: 7
BEAC: 2
BMDA: 3
BOTC: 13
BRIA: 5
BRIC: 6
CSPA: 5
DALA: 3
DOBC: 1
EBDC: 10
BUTA: 1
ELKA: 2
ELKC: 3
EURA: 9
FINC: 5
FINA: 1
GOSA: 6
GOSC: 4
GRYA: 7
GRYC: 2
RHOA: 1
GSLC: 6
JRTA: 2
NSDA: 12
SCHA: 3
SCHC: 9
CSHA: 1
CSHC: 9
POSC: 1
POSA: 1
WEIA: 9
NFTA: 2
NFTC: 1
CAIC: 2
CAIA: 6
TISA: 13
YORC: 5
YORA: 5
BOXC: 1
CAIC: 3
YORC: 1
CAIC: 1
YORC: 3
NFTC: 1
YORC: 1
NFTC: 1
YORC: 1
NFTC: 1
CAIC: 2
CAIA: 4
YORA: 3
YORC: 11
NFTC: 3
YORC: 1
BOXC: 23
CNKC: 3
CKCC: 3
CSPA: 1
YORC: 1
CKCC: 5
CKCA: 4
CSPC: 1
MALC: 1
ACAC: 1
IWHA: 17
IWHC: 12
CSPC: 2
CSPA: 1
CKCC: 1
CSPC: 1
DACC: 1
CSPC: 1
CSPA: 1
POTC: 1
CSPC: 1
CKCA: 2
CKCC: 1
CSPC: 1
CKCC: 3
CKCA: 2
CSPC: 1
CKCA: 1
CKCC: 1
CSPA: 1
PDMA: 1
PDMC: 1
MALC: 1
DACA: 1
DACC: 1
GOLC: 1
LABC: 1
LABA: 1
VIZA: 1
LABC: 1
GOLC: 1
VIZA: 3
LABC: 1
MALA: 1
DACA: 1
MALC: 1
IWHC: 1
IWHA: 1
CSPC: 1
MALC: 1
CKCA: 1
MALA: 1
CATC: 1
CSPA: 1
LABA: 1
VIZA: 1
CSPC: 1
VIZA: 4
BOXC: 2
BASC: 1
SCMA: 1
BFRA: 1
CAIA: 1
BOXC: 1
WHWC: 1
BOXC: 1
JRTA: 1
STZA: 1
BOSA: 1
RATA: 1
CSPA: 1
SCMA: 1
BOSC: 1
JRTA: 1
BOXC: 1
DACC: 1
BOXC: 1
SCMA: 1
BEAC: 1
BOSA: 1
BOXC: 1
SCMA: 1
WHWC: 1
IWHA: 2
IWHC: 1
NSDA: 1
BMDA: 1
BOUC: 2
STZA: 1
ROTC: 1
BMDA: 1
MULA: 1
DACA: 1
BOXC: 2
BASA: 1
NSDA: 2
YORA: 1
BOXC: 1
NSDA: 1
GOLC: 1
MANA: 1
BOXC: 1
JRTA: 1
SCMA: 1
MALC: 1
RATA: 1
BOXC: 1
CSPC: 1
BOXC: 1
LABC: 1
BOUC: 2
BOXC: 1
LABA: 1
CAIC: 1
EBDC: 1
SBYC: 1
MALA: 1
GOLC: 1
POMC: 1
POMA: 1
BOXC: 1
JRTC: 1
STZA: 2
CARA: 1
GOLC: 1
STZA: 1
POMA: 1
BOXC: 1
ETSA: 1
BOXC: 2
YORC: 1
WHWC: 1
ROTA: 1
LEOC: 1
BRDA: 1
PHAC: 1
NWFA: 1
BTEA: 8
BFRA: 1
JRTA: 1
YORC: 1
CWCA: 1
TITA: 1
VIZA: 1
LABA: 1
BOUC: 1
PITC: 1
PUGA: 1
GSDA: 1
GOLC: 1
BFRA: 1
BOUC: 1
LABC: 1
RATA: 1
NWFA: 1
GSDA: 1
LABC: 1
GSDA: 5
CWCA: 1
GSDA: 2
GOLC: 1
MSTC: 1
BOUC: 1
PITC: 1
ROTA: 1
ROTC: 2
NWFA: 5
OESA: 1
NWFA: 8
PITC: 1
MSTC: 3
RATA: 1
NWFA: 1
GPYC: 1
RECC: 1
MSTC: 3
GOLC: 1
BECC: 1
ROTC: 2
VIZA: 3
ISTC: 1
PITC: 1
NSDA: 1
BOXC: 2
OTTC: 4
NWFA: 1
YORC: 3
BOXC: 3
YORC: 1
BOXC: 1
YORC: 1
GSDA: 1
GOLC: 1
CSHC: 1
SHEA: 2
ASHA: 1
BMDA: 1
STAC: 1
WEIA: 1
SBEA: 1
NWFA: 1
BOCC: 7
LABA: 1
CKCC: 1
ESSA: 1
GSDA: 1
GOLC: 10
LABC: 1
GSDA: 2
BOXC: 14
LABA: 1
ROTC: 1
LABC: 1
LABA: 2
NWFA: 1
LABC: 1
GSDA: 1
NWFA: 1
LABC: 1
BOXC: 2
GOLA: 1
LABC: 1
BASA: 1
BASC: 1
LABA: 1
GSDA: 1
NWFA: 2
LABC: 1
NWFA: 1
GSDA: 1
GOLC: 1
LABC: 1
GOLC: 1
BOXC: 1
LABC: 1
LABA: 1
GOLC: 1
POTA: 1
BOXC: 2
BEAC: 1
BMDA: 6
ACAC: 1
CCOC: 1
CCOA: 1
ITGA: 1
BHOC: 1
SHEA: 1
VIZA: 1
BOXC: 1
FCRC: 1
CCOA: 1
FCRC: 1
RHOA: 1
SCGA: 1
GOLC: 1
SALA: 1
POTA: 1
WHWC: 1
WEIA: 1
GRYA: 1
WHWC: 1
WHWA: 1
CSPC: 1
POTA: 1
SALA: 1
WEIA: 1
CHOA: 1
CSPC: 1
JRTA: 1
CSPC: 1
WHWC: 1
DACA: 1
NEAC: 1
DACA: 2
JRTC: 1
DACC: 1
POSA: 1
HUSC: 1
PUGA: 1
LABC: 2
IWHC: 1
GSDA: 1
ESSA: 1
DOBC: 1
PUGA: 1
BMDA: 1
BOXC: 1
POSA: 1
GOLC: 1
CAIC: 1
DANA: 1
BMDA: 1
YORC: 1
PMIC: 1
STZA: 1
GSDA: 2
SLOA: 1
GSDA: 1
YORA: 1
BOXC: 1
SCHC: 1
MANA: 1
SBUA: 1
DOBA: 1
STZA: 1
DOBC: 1
BEAC: 1
PMIA: 1
PUGA: 1
SHEA: 1
JRTC: 1
GOLC: 2
ESSC: 1
CHIA: 1
BEAC: 2
CSPC: 1
VIZA: 1
STZA: 1
BOCC: 1
SCMA: 1
CSPC: 1
SHEA: 2
DACC: 1
ESSA: 1
BEAA: 1
YORC: 1
BOCC: 1
SBEA: 1
GOLC: 1
POSC: 1
SBUC: 1
BOXC: 2
SCMA: 1
DOBC: 1
BOXC: 1
LABC: 1
BMDA: 1
SHEA: 2
JRTC: 1
WHWC: 1
BOCC: 1
POSA: 1
BMDA: 1
STZA: 1
LABC: 1
PMIA: 1
BEAC: 1
POSA: 1
SBEC: 1
BOCC: 1
LABC: 2
GSDA: 1
GOLC: 1
POTA: 1
DOBC: 1
PEKA: 1
HUSA: 1
STZA: 1
SCMC: 1
BEAC: 1
SHEA: 1
GSDC: 1
LABC: 1
BOSC: 1
SBUC: 1
WHWC: 1
BEAA: 1
LABC: 1
HUSC: 1
RATA: 2
