# Supplementary material for: Risk-modeling of dog osteosarcoma genome scans shows individuals with Mendelian-level polygenic risk are common
Source: BMC Genomics. 2019 Mar 19;20:226. doi: 10.1186/s12864-019-5531-6 (PMC6425649; doi:10.1186/s12864-019-5531-6)
Supplement: Supplementary file 6 — Data. Haplotype phasing across osteosarcoma GWAS risk alleles. (ZIP 162 kb) [file 12864_2019_5531_MOESM6_ESM.zip › Hayward et al 2016/chr1_113616670_track.txt]

track type=bed name="MALC" description="MALC" itemRgb="On" visibility="3" 
chr1	113570760	113710928	MALC	0	.	113570760	113710928	41,128,185
track type=bed name="YORC" description="YORC" itemRgb="On" visibility="3" 
chr1	113599796	113649715	YORC	0	.	113599796	113649715	41,128,185
track type=bed name="SCTC" description="SCTC" itemRgb="On" visibility="3" 
chr1	113587453	113661797	SCTC	0	.	113587453	113661797	41,128,185
track type=bed name="GOLC" description="GOLC" itemRgb="On" visibility="3" 
chr1	113587453	113641624	GOLC	0	.	113587453	113641624	41,128,185
track type=bed name="HAVC" description="HAVC" itemRgb="On" visibility="3" 
chr1	113599796	113641624	HAVC	0	.	113599796	113641624	41,128,185
track type=bed name="MALC" description="MALC" itemRgb="On" visibility="3" 
chr1	113570760	113710928	MALC	0	.	113570760	113710928	41,128,185
track type=bed name="HAVC" description="HAVC" itemRgb="On" visibility="3" 
chr1	113599796	113641624	HAVC	0	.	113599796	113641624	41,128,185
track type=bed name="MALC" description="MALC" itemRgb="On" visibility="3" 
chr1	113570760	113710928	MALC	0	.	113570760	113710928	41,128,185
track type=bed name="LABC" description="LABC" itemRgb="On" visibility="3" 
chr1	113494844	113661797	LABC	0	.	113494844	113661797	41,128,185
track type=bed name="ESSC" description="ESSC" itemRgb="On" visibility="3" 
chr1	112984418	113759646	ESSC	0	.	112984418	113759646	41,128,185
track type=bed name="LABC" description="LABC" itemRgb="On" visibility="3" 
chr1	113494844	113661797	LABC	0	.	113494844	113661797	41,128,185
track type=bed name="LABC" description="LABC" itemRgb="On" visibility="3" 
chr1	113494844	113661797	LABC	0	.	113494844	113661797	41,128,185
track type=bed name="BOXC" description="BOXC" itemRgb="On" visibility="3" 
chr1	109805854	115014645	BOXC	0	.	109805854	115014645	41,128,185
track type=bed name="BOXC" description="BOXC" itemRgb="On" visibility="3" 
chr1	109805854	115014645	BOXC	0	.	109805854	115014645	41,128,185
track type=bed name="LABC" description="LABC" itemRgb="On" visibility="3" 
chr1	113494844	113661797	LABC	0	.	113494844	113661797	41,128,185
track type=bed name="BOXC" description="BOXC" itemRgb="On" visibility="3" 
chr1	109805854	115014645	BOXC	0	.	109805854	115014645	41,128,185
track type=bed name="YORC" description="YORC" itemRgb="On" visibility="3" 
chr1	113599796	113649715	YORC	0	.	113599796	113649715	41,128,185
track type=bed name="YORC" description="YORC" itemRgb="On" visibility="3" 
chr1	113599796	113649715	YORC	0	.	113599796	113649715	41,128,185
track type=bed name="YORC" description="YORC" itemRgb="On" visibility="3" 
chr1	113599796	113649715	YORC	0	.	113599796	113649715	41,128,185
track type=bed name="IWHC" description="IWHC" itemRgb="On" visibility="3" 
chr1	113494844	113661797	IWHC	0	.	113494844	113661797	41,128,185
track type=bed name="LABC" description="LABC" itemRgb="On" visibility="3" 
chr1	113494844	113661797	LABC	0	.	113494844	113661797	41,128,185
track type=bed name="LABC" description="LABC" itemRgb="On" visibility="3" 
chr1	113494844	113661797	LABC	0	.	113494844	113661797	41,128,185
track type=bed name="BOTC" description="BOTC" itemRgb="On" visibility="3" 
chr1	113494844	113661797	BOTC	0	.	113494844	113661797	41,128,185
track type=bed name="BRIC" description="BRIC" itemRgb="On" visibility="3" 
chr1	113587453	113641624	BRIC	0	.	113587453	113641624	41,128,185
track type=bed name="EBDC" description="EBDC" itemRgb="On" visibility="3" 
chr1	113599796	113641624	EBDC	0	.	113599796	113641624	41,128,185
track type=bed name="FINC" description="FINC" itemRgb="On" visibility="3" 
chr1	113494844	113729226	FINC	0	.	113494844	113729226	41,128,185
track type=bed name="GSLC" description="GSLC" itemRgb="On" visibility="3" 
chr1	113599796	113661797	GSLC	0	.	113599796	113661797	41,128,185
track type=bed name="SCHC" description="SCHC" itemRgb="On" visibility="3" 
chr1	113494844	113661797	SCHC	0	.	113494844	113661797	41,128,185
track type=bed name="CSHC" description="CSHC" itemRgb="On" visibility="3" 
chr1	113587453	113661797	CSHC	0	.	113587453	113661797	41,128,185
track type=bed name="YORC" description="YORC" itemRgb="On" visibility="3" 
chr1	113599796	113649715	YORC	0	.	113599796	113649715	41,128,185
track type=bed name="YORC" description="YORC" itemRgb="On" visibility="3" 
chr1	113599796	113649715	YORC	0	.	113599796	113649715	41,128,185
track type=bed name="BOXC" description="BOXC" itemRgb="On" visibility="3" 
chr1	109805854	115014645	BOXC	0	.	109805854	115014645	41,128,185
track type=bed name="CKCC" description="CKCC" itemRgb="On" visibility="3" 
chr1	113560835	113641624	CKCC	0	.	113560835	113641624	41,128,185
track type=bed name="IWHC" description="IWHC" itemRgb="On" visibility="3" 
chr1	113494844	113661797	IWHC	0	.	113494844	113661797	41,128,185
track type=bed name="BOCC" description="BOCC" itemRgb="On" visibility="3" 
chr1	113587453	113661797	BOCC	0	.	113587453	113661797	41,128,185
track type=bed name="GOLC" description="GOLC" itemRgb="On" visibility="3" 
chr1	113587453	113641624	GOLC	0	.	113587453	113641624	41,128,185
track type=bed name="BOXC" description="BOXC" itemRgb="On" visibility="3" 
chr1	109805854	115014645	BOXC	0	.	109805854	115014645	41,128,185
track type=bed name="NWFA" description="NWFA" itemRgb="On" visibility="3" 
chr1	113583560	113661797	NWFA	0	.	113583560	113661797	39,174,96
track type=bed name="GSDA" description="GSDA" itemRgb="On" visibility="3" 
chr1	113583560	113741513	GSDA	0	.	113583560	113741513	39,174,96
track type=bed name="SCMA" description="SCMA" itemRgb="On" visibility="3" 
chr1	113587453	113710928	SCMA	0	.	113587453	113710928	39,174,96
track type=bed name="SCMA" description="SCMA" itemRgb="On" visibility="3" 
chr1	113587453	113710928	SCMA	0	.	113587453	113710928	39,174,96
track type=bed name="MALA" description="MALA" itemRgb="On" visibility="3" 
chr1	113583560	113661797	MALA	0	.	113583560	113661797	39,174,96
track type=bed name="ESSA" description="ESSA" itemRgb="On" visibility="3" 
chr1	113587453	113710928	ESSA	0	.	113587453	113710928	39,174,96
track type=bed name="ESTA" description="ESTA" itemRgb="On" visibility="3" 
chr1	113583560	113741513	ESTA	0	.	113583560	113741513	39,174,96
track type=bed name="ESTA" description="ESTA" itemRgb="On" visibility="3" 
chr1	113583560	113741513	ESTA	0	.	113583560	113741513	39,174,96
track type=bed name="ESTA" description="ESTA" itemRgb="On" visibility="3" 
chr1	113583560	113741513	ESTA	0	.	113583560	113741513	39,174,96
track type=bed name="ESTA" description="ESTA" itemRgb="On" visibility="3" 
chr1	113583560	113741513	ESTA	0	.	113583560	113741513	39,174,96
track type=bed name="IWHA" description="IWHA" itemRgb="On" visibility="3" 
chr1	112384819	114334412	IWHA	0	.	112384819	114334412	39,174,96
track type=bed name="ESTA" description="ESTA" itemRgb="On" visibility="3" 
chr1	113583560	113741513	ESTA	0	.	113583560	113741513	39,174,96
track type=bed name="IWHA" description="IWHA" itemRgb="On" visibility="3" 
chr1	112384819	114334412	IWHA	0	.	112384819	114334412	39,174,96
track type=bed name="BJIA" description="BJIA" itemRgb="On" visibility="3" 
chr1	113583560	113668525	BJIA	0	.	113583560	113668525	39,174,96
track type=bed name="IWHA" description="IWHA" itemRgb="On" visibility="3" 
chr1	112384819	114334412	IWHA	0	.	112384819	114334412	39,174,96
track type=bed name="IWHA" description="IWHA" itemRgb="On" visibility="3" 
chr1	112384819	114334412	IWHA	0	.	112384819	114334412	39,174,96
track type=bed name="LABA" description="LABA" itemRgb="On" visibility="3" 
chr1	113490747	113661797	LABA	0	.	113490747	113661797	39,174,96
track type=bed name="BTEA" description="BTEA" itemRgb="On" visibility="3" 
chr1	113587453	113741513	BTEA	0	.	113587453	113741513	39,174,96
track type=bed name="BRIA" description="BRIA" itemRgb="On" visibility="3" 
chr1	113587453	113661797	BRIA	0	.	113587453	113661797	39,174,96
track type=bed name="CSPA" description="CSPA" itemRgb="On" visibility="3" 
chr1	113587453	113741513	CSPA	0	.	113587453	113741513	39,174,96
track type=bed name="EURA" description="EURA" itemRgb="On" visibility="3" 
chr1	113587453	113729226	EURA	0	.	113587453	113729226	39,174,96
track type=bed name="GOSA" description="GOSA" itemRgb="On" visibility="3" 
chr1	113587453	113741513	GOSA	0	.	113587453	113741513	39,174,96
track type=bed name="GRYA" description="GRYA" itemRgb="On" visibility="3" 
chr1	113583560	113661797	GRYA	0	.	113583560	113661797	39,174,96
track type=bed name="NSDA" description="NSDA" itemRgb="On" visibility="3" 
chr1	113587453	113710928	NSDA	0	.	113587453	113710928	39,174,96
track type=bed name="WEIA" description="WEIA" itemRgb="On" visibility="3" 
chr1	113587453	113719398	WEIA	0	.	113587453	113719398	39,174,96
track type=bed name="CAIA" description="CAIA" itemRgb="On" visibility="3" 
chr1	113494844	113729226	CAIA	0	.	113494844	113729226	39,174,96
track type=bed name="TISA" description="TISA" itemRgb="On" visibility="3" 
chr1	113494844	113661797	TISA	0	.	113494844	113661797	39,174,96
track type=bed name="YORA" description="YORA" itemRgb="On" visibility="3" 
chr1	113494844	113729226	YORA	0	.	113494844	113729226	39,174,96
track type=bed name="IWHA" description="IWHA" itemRgb="On" visibility="3" 
chr1	112384819	114334412	IWHA	0	.	112384819	114334412	39,174,96
track type=bed name="BTEA" description="BTEA" itemRgb="On" visibility="3" 
chr1	113587453	113741513	BTEA	0	.	113587453	113741513	39,174,96
track type=bed name="GSDA" description="GSDA" itemRgb="On" visibility="3" 
chr1	113583560	113741513	GSDA	0	.	113583560	113741513	39,174,96
track type=bed name="NWFA" description="NWFA" itemRgb="On" visibility="3" 
chr1	113583560	113661797	NWFA	0	.	113583560	113661797	39,174,96
track type=bed name="NWFA" description="NWFA" itemRgb="On" visibility="3" 
chr1	113583560	113661797	NWFA	0	.	113583560	113661797	39,174,96
track type=bed name="BMDA" description="BMDA" itemRgb="On" visibility="3" 
chr1	113181223	118308622	BMDA	0	.	113181223	118308622	39,174,96
