# Supplementary material for: Risk-modeling of dog osteosarcoma genome scans shows individuals with Mendelian-level polygenic risk are common
Source: BMC Genomics. 2019 Mar 19;20:226. doi: 10.1186/s12864-019-5531-6 (PMC6425649; doi:10.1186/s12864-019-5531-6)
Supplement: Supplementary file 6 — Data. Haplotype phasing across osteosarcoma GWAS risk alleles. (ZIP 162 kb) [file 12864_2019_5531_MOESM6_ESM.zip › Hayward et al 2016/chr1_119136445_individuals.txt]

MALA: 2
MALG: 8
YORG: 3
YORA: 5
TISG: 2
SCMA: 1
CAIA: 1
SCMA: 1
SCTG: 14
GSDG: 1
LABA: 1
JRTG: 1
SCMA: 1
ROTA: 1
BOTG: 1
BOSG: 1
BOXG: 1
GOLA: 1
LABG: 1
IWHG: 1
GOLG: 1
NWFA: 1
ROTG: 1
ROTA: 1
MALA: 1
CSPG: 2
GSDA: 1
BOXG: 2
ROTA: 1
LABG: 1
LABA: 1
BOXG: 1
CSPG: 1
YORA: 1
VIZA: 1
LABG: 1
LABA: 2
GSDA: 1
LABG: 3
LABA: 1
BOXG: 2
LABA: 2
LABG: 1
DOBG: 1
ASHA: 1
DOBA: 1
ASHA: 1
NSDG: 1
SHEA: 2
CSPG: 1
DOBG: 1
CSPG: 1
SHEA: 1
CSPG: 2
BOXG: 1
ROTG: 1
LABA: 1
GOLA: 1
ROTG: 1
LABG: 2
LABA: 2
GOLG: 1
LHAG: 1
LABA: 1
GOLA: 3
ROTG: 1
GOLA: 1
LABG: 1
GOLA: 1
YORG: 1
GOLG: 1
GOLA: 1
LABG: 1
BOXG: 1
GOLA: 1
BOXG: 2
GOLA: 2
LABA: 2
GSDG: 1
BMAA: 1
GSDA: 1
GSDG: 1
LABA: 2
NWFG: 2
LABG: 2
LABA: 3
NWFA: 2
GSDA: 1
BOXG: 2
LABG: 1
CSPG: 1
CKCG: 1
BOXG: 1
LABG: 1
LABA: 1
BOXG: 1
GSDG: 1
GOLA: 1
ASHG: 1
GOLA: 2
LABA: 1
GOLA: 1
GSDG: 1
GSDA: 1
XOLA: 1
XOMG: 1
XOLG: 2
GSDA: 1
XOMG: 1
COVA: 1
AFGG: 1
LABA: 1
NGSG: 1
PGOG: 1
LABG: 1
BFRG: 1
LABG: 1
PIOG: 1
LABA: 1
PIOG: 1
LABA: 2
LABG: 1
XOLG: 2
XOMG: 1
LABG: 1
ISSA: 1
NGSG: 1
PIOG: 1
NGSG: 2
LABG: 1
PIOG: 2
NGSG: 1
PIOG: 1
LABG: 2
LABA: 1
TJKG: 1
CCRG: 4
LABG: 1
GOLA: 1
GOLG: 1
LABA: 1
ISHG: 1
AKIG: 3
BZOG: 2
BZOA: 1
LABG: 4
LABA: 1
GOLA: 1
LABG: 1
GOSA: 1
DCRG: 1
LABA: 1
LABG: 2
GOLA: 1
LABG: 2
GOLG: 1
LABA: 1
AKIG: 1
LABG: 1
GSDA: 1
LABG: 1
GOLG: 1
LABG: 2
LABA: 2
DCRG: 1
LABA: 1
GOLG: 1
LABG: 1
LABA: 3
GSDA: 1
GSDG: 2
LABG: 1
LABA: 2
GSDA: 1
GSMA: 1
LABA: 3
GSDA: 1
BZOG: 1
GSDG: 1
GOLG: 1
AKIG: 1
GSDA: 1
LABA: 1
GSDA: 1
LABA: 3
LABG: 1
AFGG: 1
LABA: 2
LABG: 3
GSDA: 1
LABA: 1
LABG: 1
GOLA: 1
GSDA: 1
LABA: 2
GOLA: 1
LABA: 1
GOLG: 1
DCRG: 1
GOSA: 3
CCRG: 1
AKIG: 3
DALG: 1
AFGG: 1
GSMG: 1
GSMA: 1
LABA: 1
CCRG: 4
LABA: 1
GSDA: 3
PAPA: 1
CCRG: 1
MSTA: 1
BMDA: 1
MSTG: 1
CKCG: 7
GDAG: 1
MSTG: 1
MSTA: 3
PAPG: 2
PMIG: 4
BOTG: 1
PMIG: 1
BOTG: 1
PMIG: 1
GDAG: 1
PMIG: 2
GDAG: 1
BMDA: 2
PAPG: 1
PMIG: 2
AMAG: 3
GDAG: 1
PAPG: 1
BOTG: 2
SALG: 1
SALA: 1
GDAG: 1
BMDA: 1
LEOA: 1
STAA: 1
CWCA: 1
MSTA: 1
BOCG: 1
AMAG: 1
BMDA: 1
GDAG: 2
AMAG: 1
STAA: 1
NEAA: 3
PMIG: 1
BOCG: 1
LABA: 1
SBUA: 1
ROTG: 1
CKCG: 1
AMAG: 1
NWFA: 1
GOLA: 13
GOLG: 9
NWFA: 11
BMDA: 1
LEOA: 3
PAPG: 1
SALG: 1
AMAG: 1
LABG: 1
BOCA: 1
BASA: 1
NWFG: 1
GSDG: 1
WHWG: 1
GOLG: 1
CWCG: 1
BOCA: 1
NWFA: 1
NWFG: 1
GOLA: 1
AKIG: 1
GSDG: 1
NWFG: 1
NWFA: 1
GOLA: 1
ROTG: 1
WPGG: 1
ROTA: 1
GSDA: 1
NWFG: 1
LABA: 1
BOCA: 1
GOLA: 2
GOLG: 1
NWFA: 1
BOCA: 2
BOCG: 1
SAMG: 1
GOLA: 1
GSDA: 2
GOLA: 3
ROTG: 1
GOLA: 1
BOCG: 1
NWFG: 1
WPGG: 1
NWFG: 1
NWFA: 1
ROTG: 1
CSHA: 1
MALA: 1
SCSA: 1
NWFG: 1
SAMG: 1
GDAG: 1
CKCG: 1
SCMG: 1
GDAG: 2
SCMA: 1
CKCG: 2
SCMA: 1
GOLG: 1
ROTG: 1
WHWG: 1
CSHA: 1
ROTG: 1
WHWG: 1
SBUG: 1
BMAG: 1
SAMG: 2
SBUA: 1
WPGG: 1
SBUA: 1
AMAG: 1
CSHA: 1
WPGG: 1
CSHA: 1
NWFG: 2
WPGG: 1
ROTG: 1
WPGG: 1
SBUA: 1
NWFA: 1
WPGG: 2
ROTG: 1
CSHA: 1
SAMG: 1
ROTG: 1
GOLG: 1
MALG: 1
BASA: 1
GOLG: 1
BMAG: 1
WPGG: 1
GOLG: 1
ROTG: 1
WPGG: 1
CSHA: 1
BASG: 1
WHWA: 1
GSDA: 1
BMAG: 1
TITG: 1
WPGG: 1
LEOG: 1
LEOA: 1
BEAA: 3
BFRA: 1
BRIG: 1
CAIG: 3
CHIG: 3
DOBG: 2
ECSG: 2
FBDA: 1
GSPG: 3
GPYG: 2
HAVA: 1
ITGA: 3
KEEG: 1
PEKG: 1
POMG: 2
SBEA: 5
SBEG: 1
SHEA: 2
SINA: 2
SITG: 1
VIZG: 1
BOSA: 1
COLA: 1
CHIG: 1
BOSG: 1
GSPA: 1
COLA: 1
CBRG: 1
COLA: 1
BOSG: 1
CBRG: 1
EBDG: 1
AIRA: 2
COLA: 2
CHIG: 1
ECSG: 1
LABG: 1
ECSG: 2
CAIG: 1
ECSG: 1
CAIG: 1
BOSA: 1
EBDG: 1
AIRA: 1
ASHG: 2
GSPG: 1
EBDG: 1
AIRA: 3
GSPG: 1
BHOG: 1
COLA: 1
EBDG: 1
COLA: 1
CBRG: 1
AIRA: 2
CHIG: 1
CHIA: 1
CBRG: 2
ASHG: 1
ECSG: 1
AIRG: 1
ECSG: 1
ASHA: 1
EBDG: 1
COLA: 1
BHOG: 1
CBRG: 1
GSPG: 1
CBRG: 1
ASHA: 2
BHOA: 1
GSDG: 5
GSDA: 5
TISG: 1
YORA: 2
POSG: 3
ROTG: 3
FTWG: 2
KEEG: 1
RHOG: 1
FTWG: 2
SCMA: 7
SCMG: 3
HAVG: 5
HAVA: 2
MALA: 8
MALG: 1
SCMA: 6
SCMG: 1
HAVG: 8
HAVA: 1
MALG: 3
MALA: 8
LABA: 2
LABG: 3
FTWG: 1
PUGG: 1
FTWG: 1
PUGG: 1
SBEA: 1
BFRA: 1
BFRG: 1
FTWG: 1
KEEG: 1
ISTA: 1
KEEG: 1
BFRA: 1
HAVG: 1
DOBG: 1
FTWG: 1
DOBG: 1
ISTG: 1
DDBA: 1
RHOG: 1
PUGG: 1
KEEG: 1
RHOG: 1
BFRA: 1
CHOG: 1
RHOA: 1
BMSG: 1
BFRG: 1
NWTG: 1
JACG: 1
PEKG: 1
DACA: 1
JACG: 1
ESKG: 1
DACA: 1
ESKA: 1
JACG: 1
PEKG: 1
STZG: 3
WIPG: 1
STZG: 1
LHAG: 1
LABA: 1
CSPG: 1
DACA: 1
JACG: 1
DACA: 1
STZG: 1
SCWG: 1
CSPG: 1
ESTG: 1
PLIG: 1
STZG: 1
PEKG: 1
STZG: 1
LABG: 1
BJIG: 1
ESTG: 1
ESKG: 1
PEKG: 1
ESKG: 1
NWTG: 1
OESG: 1
ESKG: 1
ROTG: 1
STZG: 1
CHIG: 1
SCWG: 1
CCOA: 1
POSG: 1
LHAG: 1
NWTG: 1
WIPA: 1
RHOA: 1
ESTG: 1
SCWG: 1
CSPG: 1
DACA: 1
STZG: 1
OESG: 1
CCOG: 1
BJIG: 1
BMSG: 1
WIPA: 1
SCWG: 1
POSG: 1
LABA: 2
GSDG: 1
WEIG: 1
KEEG: 1
ESTG: 1
OESG: 1
BJIA: 1
STZG: 1
WEIA: 1
POSG: 1
ASHA: 1
ESKG: 1
BMSG: 1
PUGG: 1
OESG: 1
FCRA: 1
SCWA: 1
DOBG: 1
CSPG: 3
LHAA: 1
OESG: 1
ACAA: 1
POSA: 1
STZG: 1
FTWG: 1
OESG: 1
GOLG: 1
GSDG: 1
OESA: 1
CHOG: 1
PUGG: 1
ROTG: 1
CCOG: 1
RHOG: 1
BMSG: 1
POSG: 1
TISG: 1
ACAG: 1
BMSG: 1
ROTG: 1
POSG: 1
SCWG: 1
LABA: 1
ROTG: 2
ISTG: 1
LABG: 1
ROTG: 1
WEIG: 1
HUSG: 1
GPYG: 1
KEEG: 1
ISTG: 1
ROTG: 1
ISTA: 1
LABG: 1
RHOG: 1
DOBA: 1
GSMA: 1
BEDA: 1
DAMA: 2
POTG: 1
AFGG: 1
PWCG: 2
GPYG: 1
LABA: 1
BEDA: 1
PWCA: 1
SPIG: 1
DAMA: 1
HUSG: 1
LABG: 1
PWCG: 1
POTG: 1
SITA: 1
SHEA: 1
KRYG: 1
PUGG: 1
LABA: 1
GSPG: 1
AFGG: 1
PUGG: 1
PDMG: 1
GPYG: 1
HUSG: 1
DCRG: 1
OTTG: 2
GPYG: 1
PUGG: 1
JRTG: 1
SINA: 1
PDMG: 1
POSG: 1
HAVG: 1
BUTG: 1
BASG: 1
SCGG: 1
SAMG: 1
JRTG: 1
LABG: 1
LABA: 1
BASA: 1
LABG: 2
POMG: 1
LABG: 1
LABA: 1
POMG: 1
SAMG: 1
GSMG: 1
SING: 1
DALG: 1
LABG: 1
SITA: 1
PYSA: 1
POMG: 2
SAMG: 1
TFXG: 1
NWFA: 1
POMG: 2
SHEA: 1
OTTA: 1
JRTG: 1
VIZA: 1
SHEA: 2
BUTG: 1
OTTG: 1
SINA: 1
JRTG: 1
HUSG: 1
PUGG: 1
DAMA: 1
PWCA: 1
BEDA: 1
PUGG: 1
DAMA: 1
TFXG: 1
SCGA: 1
BUTA: 1
VIZA: 1
POTG: 1
SPIG: 1
PUGG: 1
POTG: 1
TIMA: 1
GPYG: 1
BASA: 1
HAVG: 1
SAMG: 1
HAVG: 1
HUSG: 1
BSHG: 1
PUGG: 1
DALG: 1
GPYG: 1
HUSG: 1
GSMA: 1
DALG: 1
AFGG: 1
HUSG: 1
LABG: 1
GSPA: 1
PWCA: 1
LABG: 1
LABA: 1
PWDG: 1
BOCG: 1
GPYG: 1
LABG: 1
LABA: 1
AFGA: 1
HUSG: 1
LABG: 1
LABA: 2
SCSA: 1
LABA: 1
BOEG: 1
SCTG: 1
TISG: 1
LABG: 2
BRIG: 1
ISTG: 1
BMAG: 1
LHAG: 1
VIZA: 1
TISG: 1
VIZG: 1
ESSG: 1
FTWG: 1
LABG: 1
LABA: 1
SCTG: 1
VIZG: 1
BRIG: 1
ESSG: 16
LABA: 1
FTWG: 1
LHAG: 1
FTWG: 1
LHAG: 1
LABG: 2
ESSG: 1
LHAG: 1
BOEG: 1
ESSG: 1
LABA: 1
SCTG: 1
ESSG: 1
FBDA: 1
ACAA: 1
ESSG: 1
SCTG: 1
JRTG: 1
YORA: 1
ESSG: 2
YORG: 1
YORA: 1
ESSG: 1
LABG: 3
ESSG: 13
LABG: 2
SCTG: 1
ACAA: 1
ACAG: 1
FBDA: 1
VIZG: 1
LABA: 1
LHAG: 1
ESSG: 1
LABG: 1
VIZG: 1
SCTG: 1
LABA: 2
LABG: 1
IWHG: 10
GDAA: 1
LABG: 1
GSDG: 1
ESTG: 12
GOLG: 1
IWHG: 8
ESTG: 12
GOSA: 1
GSDA: 1
GOSA: 1
GSDA: 1
GSDG: 1
GOSA: 1
GSDG: 1
GOSG: 1
ESTG: 1
GSDG: 1
ESTG: 1
LABA: 1
GOLA: 1
GDAG: 1
BZOG: 1
GDAG: 1
KEEG: 1
GDAG: 1
SCMA: 1
GOLA: 1
IWHG: 8
ESTG: 1
MALG: 1
NWFA: 2
GOLA: 1
GOLG: 1
SCMA: 1
NWFA: 1
IWHG: 9
ESTG: 24
ISHG: 1
AIRA: 1
NWFA: 1
LABA: 1
SBEA: 1
IWHG: 11
GOSA: 1
GSDA: 1
GOSA: 2
GSDA: 1
ESTG: 1
IWHG: 9
ISTA: 1
BMSG: 2
SCWG: 1
ESTG: 12
IWHG: 12
ESTG: 12
IWHG: 10
LABA: 1
LABG: 1
HUSG: 1
LABG: 1
SBEG: 1
ESTG: 1
LABA: 1
ESTG: 1
SBEG: 1
ESTG: 1
IWHG: 11
LABA: 1
WIPA: 1
ISTA: 1
BJIG: 11
CATG: 1
BJIG: 1
BECA: 1
LABA: 6
LABG: 4
BOCG: 1
CCRG: 1
ROTA: 1
LABG: 3
GOLA: 1
LABG: 1
GOLA: 1
LABA: 2
VIZG: 1
VIZA: 1
LABA: 1
VIZG: 1
LABG: 1
LABA: 2
BOXG: 5
FBDA: 1
BOXA: 1
BOXG: 1
FBDA: 1
GOLA: 1
VIZA: 1
GOLA: 3
GOLG: 1
VIZA: 1
VIZG: 2
BOXG: 1
FBDA: 1
BOXG: 3
VIZG: 4
GOLG: 1
VIZG: 1
LABA: 4
BOXG: 4
FBDG: 2
VIZG: 2
BOXA: 1
LABA: 1
VIZA: 2
VIZG: 1
BOXG: 1
FBDA: 1
BOXG: 1
FBDG: 1
BOXG: 1
FBDA: 1
BOXG: 1
LABA: 1
BOXG: 16
BOXA: 1
LABG: 1
VIZG: 2
VIZA: 2
GOLG: 1
GOLA: 2
VIZA: 1
GOLA: 4
LABA: 1
LABG: 3
GOLG: 1
GOLA: 2
LABG: 1
LABA: 1
GOLA: 2
LABG: 1
TITA: 1
LABG: 1
TITG: 1
LABA: 3
VIZA: 2
VIZG: 1
LABA: 1
GOLG: 1
GOLA: 1
LABA: 1
GOLG: 2
GOLA: 1
LABA: 1
GOLA: 1
GOLG: 1
ROTG: 1
GSDG: 1
LABA: 1
SBEG: 1
LABA: 2
ROTG: 1
LABG: 1
ROTG: 1
LABA: 1
GSDA: 1
GOLG: 1
LABA: 1
SBEG: 1
LABG: 1
GSDG: 1
LABA: 1
SBEA: 1
LABA: 1
GOLA: 1
LABA: 2
GOLG: 2
LABG: 1
ROTA: 1
GSDA: 1
LABG: 1
BOXG: 1
ROTG: 1
BOXG: 2
LABA: 3
YORA: 1
PWDG: 1
GSDG: 1
GSDA: 1
PWDG: 1
HAVA: 1
HAVG: 2
CANG: 1
PWDG: 1
YORA: 6
YORG: 5
TISG: 2
YORA: 1
TISG: 1
SCMA: 7
HAVG: 3
YORA: 1
HAVG: 1
YORA: 2
NFTG: 2
MALA: 2
YORA: 11
YORG: 8
PAPG: 10
PAPA: 1
BOXG: 1
PAPA: 1
PAPG: 1
YORA: 4
YORG: 3
GOLA: 4
YORG: 2
YORA: 2
VIZA: 1
VIZG: 2
YORA: 1
IWHG: 29
PWDA: 1
IWSA: 1
PWDG: 1
YORA: 1
LABG: 1
MALG: 1
IWHG: 17
SCDG: 1
IWHG: 12
BUTA: 1
LABA: 2
LABG: 2
BUTG: 2
LABA: 2
LABG: 1
BUTA: 1
LABG: 5
LABA: 2
BUTG: 1
LABA: 4
LABG: 7
BUTG: 1
LABA: 31
LABG: 43
GSDG: 1
LABA: 1
NWFG: 1
ROTG: 1
BTEG: 4
BTEA: 3
BEAG: 1
BEAA: 2
BMDA: 3
BOTA: 2
BOTG: 8
BRIA: 1
BRIG: 11
CSPG: 9
DALG: 4
DOBA: 1
DOBG: 1
EBDG: 5
EBDA: 2
ELKG: 10
ELKA: 1
EURA: 4
FING: 3
GOSG: 1
GOSA: 6
GRYG: 4
GSLA: 1
GSLG: 6
JRTA: 2
JRTG: 3
NSDA: 4
NSDG: 1
SCHG: 7
CSHA: 8
POSG: 2
WEIG: 4
WEIA: 4
NFTG: 2
NFTA: 2
CAIG: 4
CAIA: 6
TISG: 9
YORA: 7
YORG: 1
CAIA: 1
BOXG: 1
CAIG: 1
CAIA: 1
YORG: 1
CAIG: 1
YORA: 1
YORG: 2
NFTG: 1
CAIA: 2
CAIG: 9
YORA: 7
YORG: 7
NFTG: 3
YORG: 1
BOXA: 2
BOXG: 14
CNKA: 4
CNKG: 2
CKCG: 4
CSPG: 2
YORG: 1
CKCG: 2
CSPG: 1
CKCG: 2
MALG: 1
CKCG: 11
CSPG: 1
ACAA: 1
IWHG: 37
GOLA: 1
IWHG: 11
CSPG: 3
YORG: 1
CSPG: 3
CKCG: 1
CSPG: 1
DACA: 1
CKCG: 1
CSPG: 1
POTG: 1
YORA: 1
CSPG: 2
CKCG: 2
DACA: 1
CKCG: 2
CSPG: 1
CKCG: 6
CSPG: 1
DACA: 1
CKCG: 1
CSPG: 1
CKCG: 2
CSPG: 1
PDMA: 1
PDMG: 2
CSPG: 1
DACA: 1
YORG: 1
DACA: 1
GOLG: 1
GOLA: 1
SBEG: 1
LABA: 3
LABG: 1
GOLA: 1
VIZA: 1
VIZG: 2
LABG: 1
POTG: 2
DACA: 1
IWHG: 8
CSPG: 1
DACA: 1
MALG: 1
CKCG: 1
MALA: 1
CKCG: 1
CATG: 1
CSPG: 1
LABA: 1
VIZA: 1
BOXG: 2
PMIG: 1
CAIG: 1
SCMG: 1
PUGG: 1
ECSG: 1
STZG: 1
BASA: 1
BOXG: 1
WHWG: 1
JRTG: 1
STZG: 1
DACA: 1
CSPG: 1
SCMA: 1
JRTG: 1
BOXG: 1
BFRG: 1
DACA: 1
SCMA: 1
BEAA: 1
BOSG: 1
PMIA: 1
BOXG: 1
SCMA: 1
WHWA: 1
IWHG: 4
NSDA: 1
BMDA: 2
STZG: 1
ROTG: 1
BMDA: 1
MULG: 1
LHAG: 1
STZG: 1
WHWA: 1
LABG: 1
BOXG: 2
DAMA: 1
CSPG: 1
NSDG: 1
BOXG: 1
NSDA: 1
NSDG: 1
CATG: 1
GOLA: 1
BOXG: 1
CSPG: 1
BOXG: 1
LABA: 1
BOUG: 1
SBYA: 1
MALG: 1
POMG: 1
BOXG: 1
JRTG: 1
STZG: 2
CARG: 2
CSPG: 1
GOLA: 1
LHAG: 1
MALA: 1
JRTG: 1
PWCG: 1
NFTA: 1
POMG: 1
BOXG: 1
ETSG: 1
WHWA: 1
BRDG: 1
PHAG: 2
NWFG: 1
BPIA: 1
BTEG: 1
BTEA: 1
BFRA: 1
CSPG: 1
STZG: 1
CHIA: 1
POTG: 1
JRTG: 2
CWCG: 1
TITG: 1
VIZA: 1
KOMG: 1
BOUA: 1
RATG: 1
PUGG: 1
GSDG: 1
GOLA: 1
STZG: 1
BOUA: 1
BSHA: 1
LABG: 1
RATG: 1
NWFA: 1
GSDG: 3
GSDA: 2
CWCA: 1
GSDG: 1
GOLA: 1
GOLG: 1
PITA: 1
BOUA: 1
PITG: 1
ROTG: 5
NWFG: 3
OESA: 1
NWFA: 3
NWFG: 2
PITA: 1
MSTA: 3
RATG: 1
NWFA: 1
GPYG: 1
RECG: 1
MSTA: 1
RECG: 1
MSTG: 1
GOLA: 1
BECA: 1
ROTG: 2
VIZA: 2
BMDA: 1
ISTG: 1
PITG: 1
BOXG: 2
OTTA: 1
OTTG: 2
NWFG: 1
FBDA: 1
YORG: 1
BOXG: 1
BOXA: 2
YORA: 1
GSDG: 1
HUSG: 1
GOLA: 1
SHEA: 2
ASHA: 1
BMDA: 1
SBEG: 1
NWFA: 1
BOCG: 4
BOCA: 2
LABA: 1
CKCG: 2
ESSG: 2
GSDG: 1
GOLA: 6
GOLG: 2
LABA: 1
GSDA: 1
BOXG: 8
LABA: 1
LABG: 2
GSDG: 1
NWFA: 1
LABA: 1
BOXG: 1
GOLG: 1
LABG: 2
BASG: 2
LABG: 1
NWFA: 2
NWFG: 1
GSDA: 1
GOLA: 1
LABA: 1
LABG: 1
GOLA: 1
BASG: 1
LABA: 1
LABG: 1
CKCG: 1
POTG: 1
BOXG: 1
LABG: 1
SBEG: 1
BOXG: 1
BEAA: 2
BMDA: 1
BEAA: 1
BRIG: 1
BMDA: 5
PWCG: 1
ACAA: 1
CCOA: 1
ITGA: 1
BHOG: 1
BEAA: 1
BOXG: 1
FCRA: 1
SCTG: 1
CURA: 1
DAMA: 1
RHOG: 1
SCGA: 1
CSHA: 1
GOLA: 1
CSPG: 1
POTG: 2
JRTG: 1
GRYG: 1
JRTG: 1
WHWG: 1
CSPG: 1
POTG: 1
SALA: 1
WIPA: 1
WEIG: 1
CHOA: 1
CSPG: 1
JRTG: 1
CSPG: 1
WHWG: 1
WHWA: 1
WEIG: 1
CSPG: 1
DACA: 1
NEAG: 1
DACA: 1
CSPG: 1
DACA: 1
POSG: 1
HUSG: 1
PUGG: 2
LABG: 2
IWHG: 1
GSDA: 1
ESSG: 1
DOBA: 1
PUGG: 1
BMDA: 1
BOXG: 1
GOLA: 2
CAIA: 1
DANG: 1
POSA: 1
BMDA: 1
YORA: 1
STZG: 1
LABG: 1
GSDG: 1
ROTG: 1
YORA: 1
BOXG: 1
POSG: 1
SCHG: 1
SBUG: 1
STZG: 1
DOBG: 1
PMIG: 1
GOLG: 1
STZG: 1
PUGG: 1
SHEA: 1
JRTA: 1
GOLG: 1
ESSG: 1
CHIG: 1
BEAG: 1
CSPG: 1
ASHG: 1
DOBG: 1
STZG: 1
SCMA: 1
CSPG: 1
SHEA: 1
DACA: 1
BOCG: 1
JRTG: 1
ESSG: 1
BEAA: 1
YORA: 1
BOCG: 1
GOLA: 1
POSG: 1
HUSA: 1
BMDA: 1
BOXG: 1
POSG: 1
BOXG: 1
LABG: 1
POSG: 1
SHEA: 1
JRTG: 1
POSA: 1
BMDA: 1
POMG: 1
STZG: 1
WHWG: 1
LABG: 1
BOCG: 1
BEAA: 1
POSA: 1
SBEA: 1
LABG: 1
GOLA: 1
POTG: 1
PEKG: 1
HUSG: 1
CDTA: 1
STZG: 1
SCMA: 1
HUSG: 1
BEAA: 1
SHEA: 1
LABG: 1
BOSA: 1
POSG: 1
SBUG: 1
HUSG: 1
RATA: 2
