# Supplementary material for: Risk-modeling of dog osteosarcoma genome scans shows individuals with Mendelian-level polygenic risk are common
Source: BMC Genomics. 2019 Mar 19;20:226. doi: 10.1186/s12864-019-5531-6 (PMC6425649; doi:10.1186/s12864-019-5531-6)
Supplement: Supplementary file 6 — Data. Haplotype phasing across osteosarcoma GWAS risk alleles. (ZIP 162 kb) [file 12864_2019_5531_MOESM6_ESM.zip › Hayward et al 2016/chr1_119136445_track.txt]

track type=bed name="MALG" description="MALG" itemRgb="On" visibility="3" 
chr1	119092941	119149636	MALG	0	.	119092941	119149636	41,128,185
track type=bed name="SCTG" description="SCTG" itemRgb="On" visibility="3" 
chr1	119121386	119149636	SCTG	0	.	119121386	119149636	41,128,185
track type=bed name="CKCG" description="CKCG" itemRgb="On" visibility="3" 
chr1	119121386	119149636	CKCG	0	.	119121386	119149636	41,128,185
track type=bed name="GOLG" description="GOLG" itemRgb="On" visibility="3" 
chr1	119092941	119149636	GOLG	0	.	119092941	119149636	41,128,185
track type=bed name="GSDG" description="GSDG" itemRgb="On" visibility="3" 
chr1	119092941	119149636	GSDG	0	.	119092941	119149636	41,128,185
track type=bed name="HAVG" description="HAVG" itemRgb="On" visibility="3" 
chr1	119121386	119149636	HAVG	0	.	119121386	119149636	41,128,185
track type=bed name="HAVG" description="HAVG" itemRgb="On" visibility="3" 
chr1	119121386	119149636	HAVG	0	.	119121386	119149636	41,128,185
track type=bed name="ESSG" description="ESSG" itemRgb="On" visibility="3" 
chr1	119121386	119149636	ESSG	0	.	119121386	119149636	41,128,185
track type=bed name="ESSG" description="ESSG" itemRgb="On" visibility="3" 
chr1	119121386	119149636	ESSG	0	.	119121386	119149636	41,128,185
track type=bed name="IWHG" description="IWHG" itemRgb="On" visibility="3" 
chr1	119121386	119164359	IWHG	0	.	119121386	119164359	41,128,185
track type=bed name="ESTG" description="ESTG" itemRgb="On" visibility="3" 
chr1	119092941	119149636	ESTG	0	.	119092941	119149636	41,128,185
track type=bed name="IWHG" description="IWHG" itemRgb="On" visibility="3" 
chr1	119121386	119164359	IWHG	0	.	119121386	119164359	41,128,185
track type=bed name="ESTG" description="ESTG" itemRgb="On" visibility="3" 
chr1	119092941	119149636	ESTG	0	.	119092941	119149636	41,128,185
track type=bed name="IWHG" description="IWHG" itemRgb="On" visibility="3" 
chr1	119121386	119164359	IWHG	0	.	119121386	119164359	41,128,185
track type=bed name="IWHG" description="IWHG" itemRgb="On" visibility="3" 
chr1	119121386	119164359	IWHG	0	.	119121386	119164359	41,128,185
track type=bed name="ESTG" description="ESTG" itemRgb="On" visibility="3" 
chr1	119092941	119149636	ESTG	0	.	119092941	119149636	41,128,185
track type=bed name="IWHG" description="IWHG" itemRgb="On" visibility="3" 
chr1	119121386	119164359	IWHG	0	.	119121386	119164359	41,128,185
track type=bed name="IWHG" description="IWHG" itemRgb="On" visibility="3" 
chr1	119121386	119164359	IWHG	0	.	119121386	119164359	41,128,185
track type=bed name="ESTG" description="ESTG" itemRgb="On" visibility="3" 
chr1	119092941	119149636	ESTG	0	.	119092941	119149636	41,128,185
track type=bed name="IWHG" description="IWHG" itemRgb="On" visibility="3" 
chr1	119121386	119164359	IWHG	0	.	119121386	119164359	41,128,185
track type=bed name="ESTG" description="ESTG" itemRgb="On" visibility="3" 
chr1	119092941	119149636	ESTG	0	.	119092941	119149636	41,128,185
track type=bed name="IWHG" description="IWHG" itemRgb="On" visibility="3" 
chr1	119121386	119164359	IWHG	0	.	119121386	119164359	41,128,185
track type=bed name="IWHG" description="IWHG" itemRgb="On" visibility="3" 
chr1	119121386	119164359	IWHG	0	.	119121386	119164359	41,128,185
track type=bed name="BJIG" description="BJIG" itemRgb="On" visibility="3" 
chr1	119121386	119149636	BJIG	0	.	119121386	119149636	41,128,185
track type=bed name="BOXG" description="BOXG" itemRgb="On" visibility="3" 
chr1	111224825	119254332	BOXG	0	.	111224825	119254332	41,128,185
track type=bed name="BOXG" description="BOXG" itemRgb="On" visibility="3" 
chr1	111224825	119254332	BOXG	0	.	111224825	119254332	41,128,185
track type=bed name="YORG" description="YORG" itemRgb="On" visibility="3" 
chr1	119121386	119149636	YORG	0	.	119121386	119149636	41,128,185
track type=bed name="YORG" description="YORG" itemRgb="On" visibility="3" 
chr1	119121386	119149636	YORG	0	.	119121386	119149636	41,128,185
track type=bed name="PAPG" description="PAPG" itemRgb="On" visibility="3" 
chr1	119121386	119149636	PAPG	0	.	119121386	119149636	41,128,185
track type=bed name="IWHG" description="IWHG" itemRgb="On" visibility="3" 
chr1	119121386	119164359	IWHG	0	.	119121386	119164359	41,128,185
track type=bed name="IWHG" description="IWHG" itemRgb="On" visibility="3" 
chr1	119121386	119164359	IWHG	0	.	119121386	119164359	41,128,185
track type=bed name="IWHG" description="IWHG" itemRgb="On" visibility="3" 
chr1	119121386	119164359	IWHG	0	.	119121386	119164359	41,128,185
track type=bed name="LABG" description="LABG" itemRgb="On" visibility="3" 
chr1	119121386	119149636	LABG	0	.	119121386	119149636	41,128,185
track type=bed name="LABG" description="LABG" itemRgb="On" visibility="3" 
chr1	119121386	119149636	LABG	0	.	119121386	119149636	41,128,185
track type=bed name="LABG" description="LABG" itemRgb="On" visibility="3" 
chr1	119121386	119149636	LABG	0	.	119121386	119149636	41,128,185
track type=bed name="BOTG" description="BOTG" itemRgb="On" visibility="3" 
chr1	119092941	119180876	BOTG	0	.	119092941	119180876	41,128,185
track type=bed name="BRIG" description="BRIG" itemRgb="On" visibility="3" 
chr1	119121386	119149636	BRIG	0	.	119121386	119149636	41,128,185
track type=bed name="CSPG" description="CSPG" itemRgb="On" visibility="3" 
chr1	119121386	119149636	CSPG	0	.	119121386	119149636	41,128,185
track type=bed name="EBDG" description="EBDG" itemRgb="On" visibility="3" 
chr1	118949305	119180876	EBDG	0	.	118949305	119180876	41,128,185
track type=bed name="ELKG" description="ELKG" itemRgb="On" visibility="3" 
chr1	119121386	119149636	ELKG	0	.	119121386	119149636	41,128,185
track type=bed name="GSLG" description="GSLG" itemRgb="On" visibility="3" 
chr1	119079689	119287427	GSLG	0	.	119079689	119287427	41,128,185
track type=bed name="SCHG" description="SCHG" itemRgb="On" visibility="3" 
chr1	119121386	119149636	SCHG	0	.	119121386	119149636	41,128,185
track type=bed name="TISG" description="TISG" itemRgb="On" visibility="3" 
chr1	119092941	119149636	TISG	0	.	119092941	119149636	41,128,185
track type=bed name="CAIG" description="CAIG" itemRgb="On" visibility="3" 
chr1	119121386	119149636	CAIG	0	.	119121386	119149636	41,128,185
track type=bed name="YORG" description="YORG" itemRgb="On" visibility="3" 
chr1	119121386	119149636	YORG	0	.	119121386	119149636	41,128,185
track type=bed name="BOXG" description="BOXG" itemRgb="On" visibility="3" 
chr1	111224825	119254332	BOXG	0	.	111224825	119254332	41,128,185
track type=bed name="CKCG" description="CKCG" itemRgb="On" visibility="3" 
chr1	119121386	119149636	CKCG	0	.	119121386	119149636	41,128,185
track type=bed name="IWHG" description="IWHG" itemRgb="On" visibility="3" 
chr1	119121386	119164359	IWHG	0	.	119121386	119164359	41,128,185
track type=bed name="IWHG" description="IWHG" itemRgb="On" visibility="3" 
chr1	119121386	119164359	IWHG	0	.	119121386	119164359	41,128,185
track type=bed name="CKCG" description="CKCG" itemRgb="On" visibility="3" 
chr1	119121386	119149636	CKCG	0	.	119121386	119149636	41,128,185
track type=bed name="IWHG" description="IWHG" itemRgb="On" visibility="3" 
chr1	119121386	119164359	IWHG	0	.	119121386	119164359	41,128,185
track type=bed name="ROTG" description="ROTG" itemRgb="On" visibility="3" 
chr1	119121386	119149636	ROTG	0	.	119121386	119149636	41,128,185
track type=bed name="BOXG" description="BOXG" itemRgb="On" visibility="3" 
chr1	111224825	119254332	BOXG	0	.	111224825	119254332	41,128,185
track type=bed name="YORA" description="YORA" itemRgb="On" visibility="3" 
chr1	119102945	119164359	YORA	0	.	119102945	119164359	39,174,96
track type=bed name="GOLA" description="GOLA" itemRgb="On" visibility="3" 
chr1	119107665	119164359	GOLA	0	.	119107665	119164359	39,174,96
track type=bed name="NWFA" description="NWFA" itemRgb="On" visibility="3" 
chr1	119102945	119180876	NWFA	0	.	119102945	119180876	39,174,96
track type=bed name="SBEA" description="SBEA" itemRgb="On" visibility="3" 
chr1	119092941	119324791	SBEA	0	.	119092941	119324791	39,174,96
track type=bed name="GSDA" description="GSDA" itemRgb="On" visibility="3" 
chr1	119102945	119164359	GSDA	0	.	119102945	119164359	39,174,96
track type=bed name="SCMA" description="SCMA" itemRgb="On" visibility="3" 
chr1	119092941	119164359	SCMA	0	.	119092941	119164359	39,174,96
track type=bed name="MALA" description="MALA" itemRgb="On" visibility="3" 
chr1	119107665	119164359	MALA	0	.	119107665	119164359	39,174,96
track type=bed name="SCMA" description="SCMA" itemRgb="On" visibility="3" 
chr1	119092941	119164359	SCMA	0	.	119092941	119164359	39,174,96
track type=bed name="MALA" description="MALA" itemRgb="On" visibility="3" 
chr1	119107665	119164359	MALA	0	.	119107665	119164359	39,174,96
track type=bed name="LABA" description="LABA" itemRgb="On" visibility="3" 
chr1	119107665	119180876	LABA	0	.	119107665	119180876	39,174,96
track type=bed name="YORA" description="YORA" itemRgb="On" visibility="3" 
chr1	119102945	119164359	YORA	0	.	119102945	119164359	39,174,96
track type=bed name="SCMA" description="SCMA" itemRgb="On" visibility="3" 
chr1	119092941	119164359	SCMA	0	.	119092941	119164359	39,174,96
track type=bed name="YORA" description="YORA" itemRgb="On" visibility="3" 
chr1	119102945	119164359	YORA	0	.	119102945	119164359	39,174,96
track type=bed name="LABA" description="LABA" itemRgb="On" visibility="3" 
chr1	119107665	119180876	LABA	0	.	119107665	119180876	39,174,96
track type=bed name="GOSA" description="GOSA" itemRgb="On" visibility="3" 
chr1	119092941	119250917	GOSA	0	.	119092941	119250917	39,174,96
track type=bed name="CSHA" description="CSHA" itemRgb="On" visibility="3" 
chr1	119102945	119164359	CSHA	0	.	119102945	119164359	39,174,96
track type=bed name="CAIA" description="CAIA" itemRgb="On" visibility="3" 
chr1	119107665	119164359	CAIA	0	.	119107665	119164359	39,174,96
track type=bed name="YORA" description="YORA" itemRgb="On" visibility="3" 
chr1	119102945	119164359	YORA	0	.	119102945	119164359	39,174,96
track type=bed name="YORA" description="YORA" itemRgb="On" visibility="3" 
chr1	119102945	119164359	YORA	0	.	119102945	119164359	39,174,96
track type=bed name="GOLA" description="GOLA" itemRgb="On" visibility="3" 
chr1	119107665	119164359	GOLA	0	.	119107665	119164359	39,174,96
track type=bed name="BMDA" description="BMDA" itemRgb="On" visibility="3" 
chr1	118567329	119442738	BMDA	0	.	118567329	119442738	39,174,96
