# Supplementary material for: Risk-modeling of dog osteosarcoma genome scans shows individuals with Mendelian-level polygenic risk are common
Source: BMC Genomics. 2019 Mar 19;20:226. doi: 10.1186/s12864-019-5531-6 (PMC6425649; doi:10.1186/s12864-019-5531-6)
Supplement: Supplementary file 6 — Data. Haplotype phasing across osteosarcoma GWAS risk alleles. (ZIP 162 kb) [file 12864_2019_5531_MOESM6_ESM.zip › Hayward et al 2016/chr1_14732871_individuals.txt]

MALA: 10
YORA: 9
TISA: 2
SCMG: 1
CAIA: 2
SCTA: 5
SCTG: 1
ROTG: 1
GSDA: 1
SCMG: 1
ROTA: 1
GSDA: 1
GOLA: 3
BOSG: 1
GOLA: 1
BOTA: 1
LABA: 2
GOLA: 1
IWHA: 1
GOLA: 1
VIZA: 1
GSDA: 1
NWFA: 1
ROTG: 2
CSPG: 1
LABG: 1
BOXG: 2
CSPG: 1
LABA: 1
VIZA: 1
GOLA: 1
LABA: 1
VIZA: 1
GOLA: 1
LABA: 1
GSDA: 1
LABA: 2
GOLA: 1
LABA: 1
VIZA: 1
DOBG: 1
LABA: 2
GOLA: 1
BOXG: 1
LABA: 1
BOXG: 1
LABA: 1
ASHA: 1
LABA: 2
ASHA: 1
NSDG: 1
SHEG: 1
CSPG: 1
DOBA: 1
SHEG: 1
CSPG: 1
BOXG: 1
DOBG: 1
SHEG: 1
GOLA: 2
ROTG: 1
LABA: 3
GOLA: 1
BEAA: 1
LHAA: 1
LABA: 1
GOLA: 2
ROTA: 1
GOLA: 2
LABA: 1
GOLA: 1
YORA: 1
LABA: 1
BOXG: 1
VIZA: 1
VIZG: 1
LABA: 1
GOLA: 2
LABA: 1
GOLA: 1
BOXG: 2
ROTG: 1
GOLA: 1
GOLG: 1
LABA: 1
GOLA: 1
LABA: 1
GSDA: 1
LABG: 1
GSDA: 1
BMAA: 1
GSDA: 3
LABA: 2
NWFA: 2
LABA: 4
NWFA: 1
GSDA: 1
LABA: 1
BOXG: 2
LABA: 1
CSPG: 1
BOSG: 1
LABA: 1
BOXG: 1
LABA: 2
BOXG: 1
ASHG: 1
GOLA: 1
ASHG: 2
GOLA: 2
LABA: 1
GOLA: 1
GSDA: 2
XOLA: 2
GSDA: 1
PERA: 1
LABA: 2
XOMG: 1
COVA: 1
LABA: 1
NGSA: 1
BFRG: 1
LABA: 4
PIOA: 1
LABA: 3
PIOA: 1
XOMA: 3
LABG: 1
ISSA: 1
NGSA: 1
PIOG: 1
NGSA: 2
LABA: 1
PIOG: 1
PIOA: 2
NGSA: 1
LABA: 4
TJKA: 1
CCRA: 3
LABA: 1
GOLA: 1
LABA: 3
ISHA: 1
BGRA: 1
AKIA: 4
BZOG: 1
LABA: 5
GOLA: 1
GOSA: 2
BZOA: 2
LABA: 5
GOLA: 1
LABA: 3
AKIA: 1
GOLA: 1
GSDA: 1
LABA: 2
GSDA: 1
GOLA: 1
LABA: 4
DCRG: 1
LABA: 1
GOLA: 1
GSDA: 1
LABA: 4
GOLA: 1
LABA: 3
GSDA: 3
LABA: 2
GSDA: 1
LABA: 1
GSMA: 1
LABA: 3
GSDA: 1
LABA: 1
GSDA: 2
GOLA: 2
AKIA: 1
GSDA: 1
LABA: 1
GSDA: 1
LABA: 1
GSDA: 1
LABA: 4
AFGA: 1
LABA: 1
GSDA: 1
LABA: 3
GSDA: 2
LABA: 1
GOLA: 1
GSDA: 1
LABA: 4
GSDA: 1
GOLA: 1
GSDA: 2
GOLA: 1
AFGA: 2
DCRG: 1
GOSA: 2
GOLA: 1
CCRG: 1
GOLA: 1
BGRA: 1
AKIA: 3
BZOG: 1
DALA: 1
AFGA: 1
GSMA: 3
LABA: 1
CCRA: 3
LABA: 1
GSDA: 1
GSDG: 1
PAPA: 2
CCRG: 1
AKIA: 1
MALA: 1
BMDG: 1
GDAA: 1
CKCA: 6
GDAA: 1
MSTG: 2
AMAG: 1
SALA: 1
PAPA: 1
PMIA: 3
BOTG: 1
PMIA: 2
GDAA: 1
PMIA: 2
PAPA: 1
GDAA: 1
PAPA: 2
PMIG: 1
GDAA: 1
AMAA: 1
GDAA: 1
PAPA: 1
BOTG: 1
BOTA: 1
SALA: 2
GDAA: 1
MSTA: 1
LEOG: 1
STAG: 1
LEOG: 1
BOCG: 1
MSTA: 2
MSTG: 1
BOCA: 1
BMDA: 1
AMAA: 1
GDAG: 1
AMAA: 1
STAG: 1
NEAG: 2
NEAA: 1
PMIA: 1
STAG: 1
LABA: 1
SBUA: 1
MALA: 1
NWFA: 1
CKCA: 1
NWFA: 2
GOLA: 27
GOLG: 5
NWFA: 7
NWFG: 2
BMDA: 1
LEOG: 2
LEOA: 1
PAPA: 1
SALA: 2
AMAA: 1
BOCG: 1
GOLA: 1
LABA: 1
BASA: 1
MALA: 1
GSDA: 1
GOLA: 1
CWCG: 1
NWFA: 1
BOCG: 1
NWFA: 1
GOLA: 1
AKIA: 1
GSDA: 1
ROTG: 1
GOLA: 2
BOCG: 1
NWFA: 1
GOLA: 2
NWFG: 1
BOCG: 1
ROTA: 1
BOCG: 1
ROTG: 1
GSDA: 1
BOCG: 1
BASA: 1
GSDA: 1
BOTG: 1
LABA: 1
GOLA: 2
LABA: 1
GSDA: 1
BOCA: 1
GOLA: 1
NWFA: 1
GSDA: 2
BOCG: 1
GSDA: 1
BOCG: 1
GOLA: 1
GSDA: 1
GOLA: 1
GSDA: 1
GOLA: 2
GOLG: 1
ROTA: 1
GOLA: 1
WPGA: 1
ROTG: 1
GSDA: 1
ROTG: 1
NWFA: 1
CSHA: 1
MALG: 2
WHWA: 1
MALA: 1
SCSA: 1
NWFG: 1
SAMG: 1
GDAA: 1
CKCA: 1
SCMG: 1
GDAA: 1
SCMG: 1
GDAA: 1
SCMG: 1
CKCA: 2
SCMG: 2
NWFG: 1
GOLA: 1
STAA: 1
CSHG: 1
GOLA: 1
ROTG: 1
WHWA: 1
BOCG: 1
SAMG: 1
SBUG: 1
AMAA: 1
CSHA: 1
BOCG: 1
WPGA: 2
GOLA: 1
BASA: 1
ROTG: 1
WPGA: 1
SBUA: 1
NWFG: 1
WPGA: 2
SCSG: 1
CSHG: 1
ROTG: 1
GOLA: 1
LEOG: 1
MALG: 1
BASA: 1
GOLA: 1
BMAG: 1
WPGA: 1
GOLA: 1
ROTA: 1
WPGA: 1
BASA: 1
GSDA: 1
BMAG: 1
MSTA: 1
LEOG: 2
BEAA: 6
BUTG: 1
CAIA: 3
CHIA: 2
DOBA: 2
FBDG: 2
SCGG: 1
GPYA: 1
ITGG: 2
PEKG: 1
POMA: 1
SBEA: 4
SBEG: 2
SHEG: 4
SINA: 4
HUSG: 1
SITG: 1
VIZA: 2
BOSG: 1
COLA: 1
CHIG: 1
COLA: 1
CBRA: 1
COLA: 1
CBRA: 1
EBDA: 1
AIRA: 1
COLA: 1
EBDG: 1
COLA: 1
BHOA: 1
BOSA: 1
LABA: 2
ECSA: 1
CAIG: 1
BOSG: 1
ECSA: 1
LABA: 1
EBDA: 1
ASHG: 1
GSPG: 1
EBDA: 1
BOSG: 1
AIRA: 3
BHOA: 1
COLA: 2
EBDA: 1
COLA: 1
CBRA: 1
AIRA: 1
BOSG: 1
AIRA: 1
EBDG: 1
CHIA: 1
CBRA: 4
ASHA: 1
ASHG: 1
AIRA: 1
LABA: 1
CBRA: 1
BHOA: 1
CBRA: 1
AIRG: 1
ASHA: 1
EBDA: 1
GSPA: 1
COLA: 1
BHOA: 1
CBRA: 2
GSPG: 1
EBDA: 1
BHOA: 1
GSPA: 1
GSDA: 14
TISA: 1
YORG: 1
POSA: 3
ROTG: 2
FTWA: 2
KEEG: 1
BFRG: 1
RHOA: 1
SCMG: 15
HAVG: 3
HAVA: 5
MALA: 5
MALG: 2
SCMG: 14
HAVA: 1
HAVG: 3
MALA: 11
MALG: 4
LABA: 6
PUGG: 1
FTWA: 1
PUGA: 1
CHOA: 1
BFRG: 2
FTWA: 1
KEEG: 1
ISTA: 1
BFRA: 1
DOBG: 1
ISTA: 1
DDBA: 2
RHOA: 1
PUGA: 1
RHOA: 1
BFRG: 1
CHOA: 1
BMSA: 1
BFRG: 1
NWTA: 1
JACA: 1
DACA: 1
JACA: 1
DACA: 1
ESKA: 1
STZA: 3
WIPA: 1
STZA: 2
ROTG: 1
CSPG: 1
DACA: 1
JACA: 1
LABA: 1
STZA: 1
ESTA: 1
PLIA: 1
PEKG: 1
PEKA: 1
PLIA: 1
BOSG: 1
LABA: 1
BJIG: 1
ESTA: 1
ESKA: 1
NWTA: 1
BRIA: 1
OESG: 1
FCRA: 1
ROTA: 1
STZA: 1
ROTG: 1
POSA: 1
LHAA: 1
NWTA: 1
BFRA: 1
BJIG: 1
CSPG: 1
DACA: 1
OESG: 1
DACA: 1
BJIG: 1
LHAA: 1
BMSA: 1
WIPA: 1
POSA: 1
LABA: 1
BMSA: 1
LABA: 3
ESTA: 1
BMSA: 1
BJIG: 1
STZA: 1
WEIA: 1
POSA: 1
ESKA: 1
BRIA: 1
CCOG: 1
KOMA: 1
PUGA: 1
SCWG: 1
OESG: 1
FCRA: 1
BJIG: 1
DOBG: 1
CSPG: 2
OESG: 1
CHIG: 1
ACAA: 1
POSA: 1
STZA: 1
ESTA: 1
FTWA: 1
ASHG: 1
OESG: 1
GOLA: 1
LABA: 1
GOLA: 1
LABA: 1
CHOA: 1
GSDA: 1
PEKA: 1
OESG: 1
ACAA: 1
CHOA: 1
PUGA: 1
ROTG: 1
BMSG: 1
ROTA: 1
OESG: 1
POSA: 1
LABA: 1
ROTA: 1
TISA: 1
CCOG: 1
ACAA: 1
ROTG: 1
POSA: 1
SCWA: 1
ISTA: 1
LABA: 1
ROTG: 1
ISTA: 1
LABA: 1
WEIA: 1
ROTG: 1
GPYG: 1
KEEG: 1
ISTA: 1
ROTG: 1
ISTA: 1
LABA: 1
RHOA: 1
DOBG: 1
GSMA: 1
PWDG: 1
AFGA: 1
BEDA: 1
DAMA: 2
POTG: 1
PWCG: 1
PWCA: 1
GPYA: 1
LABA: 1
BEDA: 1
GOLA: 1
HUSA: 1
HAVA: 1
LABA: 1
PWCG: 1
POTA: 1
SITA: 1
SHEG: 1
KRYA: 1
PUGG: 1
LABA: 1
GSPA: 1
AFGA: 1
POTA: 1
PDMA: 2
GPYG: 1
LABA: 2
OTTA: 2
GPYA: 1
HAVG: 1
PUGA: 1
JRTA: 1
SINA: 1
PDMA: 1
POSA: 1
TFXA: 1
BUTG: 2
TFXA: 1
BASA: 1
SCGG: 1
LABA: 1
SAMG: 1
LABA: 1
JRTA: 1
LABA: 2
VIZA: 1
BASA: 1
LABA: 4
SCGG: 1
DALA: 1
BUTG: 1
POMA: 1
BUTG: 1
SAMA: 1
GSMA: 1
SINA: 1
BASA: 1
BUTG: 1
DALA: 1
GSMA: 1
LABA: 1
PYSG: 1
POMA: 1
SAMA: 1
SINA: 1
TFXA: 1
BASA: 1
NWFA: 1
GSMA: 1
POMG: 1
SITG: 1
SCGG: 1
GSMA: 1
OTTA: 2
JRTA: 1
DAMA: 1
POTA: 1
SHEG: 2
BUTG: 1
OTTA: 1
BUTG: 1
JRTA: 1
HUSA: 1
PUGA: 1
DAMG: 1
PWCG: 1
BEDA: 1
PUGA: 1
TFXA: 1
BUTG: 1
POTG: 1
SPIG: 1
PUGA: 1
POTA: 1
GPYA: 1
BASA: 2
HAVA: 1
SAMA: 1
HAVA: 1
HUSA: 1
BSHA: 1
PUGA: 1
DALA: 1
GPYA: 1
DALA: 1
HUSA: 1
GSMA: 1
DALA: 1
LABA: 2
GSPA: 1
BSHA: 1
PWCG: 1
LABA: 3
PWDG: 1
LABA: 2
BOCG: 1
GPYA: 1
LABA: 2
HUSA: 1
AFGA: 1
HUSG: 1
LABA: 3
SCSG: 1
LABA: 3
BOEG: 1
TISA: 1
LABA: 3
ISTA: 1
LABA: 2
LHAA: 1
VIZA: 1
VIZG: 1
ESSA: 1
LABA: 1
VIZA: 1
BRIA: 1
ESSG: 6
ESSA: 5
LABA: 2
FTWG: 1
FTWA: 1
LHAA: 1
LABA: 1
ESSG: 1
LHAG: 1
LABA: 1
BOEG: 1
ESSA: 1
LABA: 1
ACAA: 1
ESSG: 1
TISA: 1
JRTA: 1
LHAA: 1
BRIG: 1
YORA: 1
ESSA: 1
YORA: 1
ESSA: 1
BZOG: 1
LABA: 3
ESSG: 4
ESSA: 2
LABA: 3
FBDG: 1
LABA: 1
SCTA: 1
ACAA: 1
TISA: 1
FBDG: 1
LABA: 3
TISA: 1
LABA: 1
LHAA: 1
VIZA: 1
SCTG: 1
LABA: 3
VIZA: 1
LABA: 2
IWHA: 2
IWHG: 1
GDAA: 2
LABA: 1
GOLA: 1
LABA: 1
GOLA: 1
ESTA: 12
GOLA: 1
IWHA: 4
GOSA: 1
ESTA: 12
GOSA: 1
GSDA: 1
GOSA: 1
GSDA: 1
GOSA: 1
GSDA: 1
ESTA: 2
LABA: 1
GDAG: 1
GDAA: 1
KEEG: 1
GDAG: 1
SCMG: 1
LABA: 1
GOLA: 2
IWHA: 6
ESTA: 1
MALA: 1
SCMG: 1
GOLA: 1
NWFA: 1
IWHA: 1
LABA: 1
IWHA: 8
ESTA: 24
SBEG: 1
ISHA: 1
LABA: 1
BOSG: 1
AIRA: 1
NWFG: 1
GOLA: 1
LABA: 2
SBEG: 1
IWHA: 6
IWHG: 1
GSDA: 1
GOSA: 1
GSDA: 1
GOSA: 1
GSDA: 1
GOSA: 2
ESTA: 1
IWHA: 5
IWHG: 2
BOEA: 1
GOLA: 1
ISTA: 1
SCWG: 1
LABA: 1
ESTA: 12
IWHA: 5
IWHG: 1
ESTA: 12
IWHA: 7
LABA: 1
SBEA: 1
LABA: 1
SBEA: 1
ESTA: 1
LABA: 1
ESTA: 2
IWHA: 8
LABA: 2
WIPA: 1
ISTA: 1
BJIG: 10
BJIA: 1
CATA: 1
BJIG: 1
PWCG: 1
GOLA: 1
LABA: 8
VIZA: 1
LABA: 12
BOCG: 1
ROTG: 1
LABA: 5
VIZA: 1
LABA: 2
VIZG: 1
GOLA: 1
LABA: 2
VIZA: 1
LABA: 2
VIZA: 2
LABA: 2
GRYG: 1
LABA: 2
GRYG: 1
LABA: 1
GRYG: 1
LABA: 1
BOXG: 2
BOXA: 1
FBDG: 1
FBDA: 1
VIZG: 1
VIZA: 1
GOLG: 1
GOLA: 2
VIZG: 1
BOXG: 1
FBDG: 3
BOXG: 2
FBDG: 1
BOXG: 2
GOLA: 1
VIZA: 1
GSDA: 1
VIZA: 5
GOLG: 1
VIZA: 1
LABA: 8
BOXG: 1
BOXA: 1
FBDG: 1
BOXG: 3
FBDG: 2
BOXG: 1
GOLA: 1
LABA: 1
VIZA: 4
FBDG: 2
BOXG: 3
BOXA: 2
LABA: 1
FBDG: 1
BOXG: 8
FBDG: 1
BOXG: 5
LABA: 2
VIZA: 1
LABA: 1
VIZA: 1
LABA: 1
GRYG: 1
VIZG: 1
GOLA: 4
VIZG: 1
GOLA: 5
LABA: 7
GOLA: 3
LABA: 2
GOLA: 1
LABA: 2
GOLA: 1
LABA: 2
TITG: 2
GRYG: 1
LABA: 3
GOLA: 1
LABA: 1
GRYG: 1
LABA: 3
VIZA: 2
GOLA: 1
VIZA: 1
VIZG: 1
LABA: 1
ROTA: 1
GOLA: 2
GSDA: 1
GOLA: 1
LABA: 4
GOLA: 2
LABA: 1
GOLA: 2
LABA: 1
ROTA: 1
GOLA: 1
ROTG: 1
GSDA: 1
LABA: 1
SBEA: 1
LABA: 3
ROTG: 1
LABA: 1
ROTA: 1
LABA: 2
GSDA: 1
GOLA: 1
LABA: 1
SBEA: 1
GSDA: 1
LABA: 2
GOLA: 1
LABA: 1
ROTG: 1
LABA: 3
GSDA: 1
GOLA: 1
LABA: 1
GSDA: 1
LABA: 1
BOXG: 1
ROTA: 1
BOXG: 2
LABA: 3
GSDA: 1
PWDG: 1
GSDA: 1
HAVG: 1
PWDA: 1
YORA: 7
YORG: 4
TISA: 2
YORG: 1
TISA: 3
SCMG: 5
HAVA: 1
YORA: 1
YORG: 1
NFTG: 1
NFTA: 1
MALG: 1
YORG: 8
YORA: 18
PAPG: 3
PAPA: 4
BOXG: 2
PAPG: 1
YORG: 1
YORA: 3
GOLA: 5
GOLG: 1
LABA: 3
YORA: 5
YORG: 4
VIZA: 1
MALA: 1
VIZA: 1
ROTG: 1
VIZA: 2
IWHG: 6
IWHA: 10
CURA: 1
PWDG: 1
LABA: 2
MALA: 1
IWHG: 4
IWHA: 17
BUTG: 3
LABA: 4
BUTG: 1
LABA: 4
BUTG: 3
LABA: 3
BUTG: 2
LABA: 2
BUTG: 1
LABA: 4
BUTG: 2
LABA: 9
BUTG: 2
LABA: 4
BUTG: 1
LABA: 11
BUTG: 1
LABA: 119
LABG: 4
GSDA: 1
GOLA: 1
LABA: 1
NWFA: 1
ROTG: 1
BTEA: 7
BEAA: 2
BEAG: 1
BMDA: 2
BOTA: 3
BOTG: 9
BRIG: 1
BRIA: 8
CSPG: 3
CSPA: 1
DALA: 3
DOBG: 2
EBDA: 7
BUTG: 1
ELKA: 3
ELKG: 5
EURA: 3
EURG: 1
FING: 1
FINA: 7
GOSG: 1
GOSA: 5
GRYG: 7
RHOA: 1
GSLA: 8
JRTA: 5
NSDA: 2
NSDG: 6
SCHA: 9
SCHG: 3
CSHG: 2
CSHA: 3
POSA: 2
WEIG: 2
WEIA: 8
NFTA: 2
NFTG: 1
CAIG: 2
CAIA: 6
TISG: 1
TISA: 9
YORG: 2
YORA: 5
BOXA: 2
CAIG: 1
BOXA: 1
CAIG: 1
BOXG: 1
CAIG: 1
YORG: 1
CAIG: 1
YORG: 1
BOXA: 1
CAIA: 1
NFTG: 2
YORA: 1
CAIA: 3
CAIG: 4
YORG: 2
YORA: 13
NFTG: 3
YORG: 1
BOXG: 11
CNKG: 1
CNKA: 6
CKCA: 3
CSPG: 2
MALA: 1
YORA: 1
CKCA: 2
CSPG: 1
CKCA: 1
MALA: 1
CKCA: 10
CSPG: 1
IWHA: 20
IWHG: 1
GOLA: 1
IWHA: 4
IWHG: 3
CSPA: 1
CSPG: 1
MALA: 1
CSPG: 2
CKCA: 1
CSPG: 1
CKCA: 1
CSPG: 2
CKCA: 2
DACA: 1
CKCA: 5
CSPG: 1
DACA: 1
CKCA: 1
DACA: 1
CKCA: 2
CSPG: 1
DACA: 1
PDMA: 1
DACA: 1
CSPG: 1
YORG: 1
DACA: 2
GOLA: 2
ROTG: 1
LABA: 1
VIZG: 1
LABG: 1
GOLG: 1
VIZA: 2
VIZG: 1
DACA: 1
IWHG: 2
IWHA: 4
CSPA: 1
DACG: 1
CKCA: 2
CATG: 1
VIZG: 3
VIZA: 1
WHWA: 1
BOXG: 2
BASA: 1
PMIA: 1
SCMG: 1
ECSG: 1
STZA: 1
BFRA: 1
BOXG: 2
STZA: 1
BOSG: 1
RATG: 1
CSPG: 1
SCMG: 1
BOSG: 1
JRTG: 1
BOXG: 1
BFRG: 1
DACA: 1
BOXA: 1
SCMG: 1
BEAG: 1
BOSG: 1
SCMG: 1
BOXG: 1
SCMG: 1
WHWA: 1
IWHA: 1
NSDG: 1
CATA: 1
BOUG: 2
STZA: 1
ROTG: 1
BMDG: 1
MULA: 1
STZA: 1
WHWA: 1
LABA: 1
DACA: 1
BOXG: 2
BASA: 1
NSDG: 1
BOXG: 1
NSDG: 1
CATA: 1
MANA: 1
BOXG: 1
SCMG: 1
RATA: 1
BOXA: 1
BOXG: 1
LABA: 1
BOUG: 2
CAIG: 1
SBYA: 1
MALG: 1
POMA: 1
BOXG: 1
STZA: 2
CARA: 2
GOLA: 1
MALG: 1
PWCG: 1
POMA: 1
BOXG: 1
FBDG: 1
ETSA: 1
BOXG: 1
BOXA: 1
YORA: 1
CDTG: 1
PHAA: 1
NWFA: 1
BPIA: 1
BTEA: 6
BFRA: 1
STZA: 1
CHIA: 1
POTG: 1
JRTA: 2
TITA: 1
VIZA: 1
LABA: 1
KOMG: 1
BOUG: 1
PITA: 1
PUGA: 1
GSDA: 1
GOLA: 1
BFRG: 1
STZA: 1
BSHA: 1
RATA: 1
LABA: 1
RATA: 1
GSDA: 1
LABA: 1
GSDA: 5
GOLA: 2
PITA: 1
MSTA: 1
PITG: 1
ROTA: 1
ROTG: 3
NWFG: 2
NWFA: 6
PITA: 1
MSTG: 1
LABG: 1
RATA: 1
LABA: 1
GPYA: 1
RECA: 1
MSTA: 1
RECG: 1
MSTG: 1
GOLA: 1
ROTG: 1
VIZA: 2
VIZG: 1
LABA: 1
ISTA: 2
BOXG: 2
OTTA: 4
BOXG: 2
YORA: 1
BOXG: 1
GSDA: 1
HUSA: 1
CSHA: 1
BMDG: 1
STAA: 1
WEIG: 1
NWFA: 1
BOCG: 6
LABA: 1
CKCA: 1
ESSA: 1
GSDA: 1
GOLA: 11
LABA: 3
GSDA: 3
BOXG: 10
GOLA: 1
LABA: 2
ROTG: 1
LABG: 1
LABA: 1
ROTA: 1
LABA: 2
NWFA: 1
LABA: 1
BOXA: 1
GOLG: 1
LABA: 1
GOLA: 1
LABA: 1
BASA: 4
LABA: 1
GSDA: 1
NWFA: 1
LABA: 1
NWFA: 1
GSDA: 2
GOLA: 2
BASA: 1
BOXG: 1
GSDG: 1
LABA: 1
GOLA: 1
POTA: 1
BOXG: 1
LABA: 1
SBEA: 1
BOXG: 1
BEAG: 2
BMDG: 1
BRIA: 1
BMDA: 4
PWCA: 1
ACAA: 1
CCOA: 1
ITGG: 1
BHOA: 1
BEAA: 1
CSPG: 1
GOLA: 1
VIZA: 1
FCRA: 1
SCTG: 1
CURA: 1
CCOA: 1
FCRA: 1
DAMA: 1
WIPA: 1
CSHG: 1
GOLA: 1
SALA: 1
WHWA: 1
GRYG: 1
WEIG: 1
JRTA: 1
CSPG: 1
POTA: 1
PDMA: 1
SALA: 1
WIPG: 1
WEIG: 1
CHOA: 2
CSPG: 1
DACA: 2
NEAA: 1
DACA: 3
JRTA: 1
DACA: 1
POSA: 1
LABA: 3
IWHA: 1
GSDA: 1
ESSA: 1
PUGA: 1
BMDG: 1
BOXA: 1
GOLA: 1
POSA: 1
BMDG: 1
YORG: 1
PMIG: 1
LABA: 1
GSDA: 1
SCMG: 1
LABA: 1
GSDA: 2
ROTG: 1
YORA: 1
BOXG: 1
POSA: 1
MANA: 1
GOLA: 1
SBUG: 1
DOBG: 1
POSA: 1
STZA: 1
YORA: 1
BEAA: 1
LABA: 1
POSA: 1
GSDA: 1
GOLA: 2
STZA: 1
GOLA: 1
LABA: 1
ESSA: 1
BEAA: 1
CSPG: 1
VIZG: 1
DOBG: 1
STZA: 1
BOCG: 1
SCMG: 1
BOCG: 1
YORA: 1
BOCG: 1
SBEA: 1
GOLA: 1
HUSG: 1
BOXG: 1
POSA: 1
SCMG: 1
BOXG: 1
BMDA: 1
POSA: 1
SHEG: 1
JRTA: 1
BOCG: 1
POSA: 2
STZA: 1
WHWA: 1
LABA: 1
GOLA: 1
POSA: 1
PMIA: 1
POSA: 1
BOCG: 1
LABA: 2
GOLA: 1
GSDA: 1
GOLA: 1
POTG: 1
CDTA: 1
STZA: 1
SCMG: 1
HUSA: 1
GSDA: 1
LABA: 1
BOSG: 1
POSA: 1
WHWA: 1
BEAA: 1
HUSA: 2
