# Supplementary material for: Risk-modeling of dog osteosarcoma genome scans shows individuals with Mendelian-level polygenic risk are common
Source: BMC Genomics. 2019 Mar 19;20:226. doi: 10.1186/s12864-019-5531-6 (PMC6425649; doi:10.1186/s12864-019-5531-6)
Supplement: Supplementary file 6 — Data. Haplotype phasing across osteosarcoma GWAS risk alleles. (ZIP 162 kb) [file 12864_2019_5531_MOESM6_ESM.zip › Hayward et al 2016/chr1_14732871_track.txt]

track type=bed name="MALA" description="MALA" itemRgb="On" visibility="3" 
chr1	14693620	14771449	MALA	0	.	14693620	14771449	41,128,185
track type=bed name="YORA" description="YORA" itemRgb="On" visibility="3" 
chr1	14708147	14771449	YORA	0	.	14708147	14771449	41,128,185
track type=bed name="SCTA" description="SCTA" itemRgb="On" visibility="3" 
chr1	13861909	16799707	SCTA	0	.	13861909	16799707	41,128,185
track type=bed name="LABA" description="LABA" itemRgb="On" visibility="3" 
chr1	14693620	14771449	LABA	0	.	14693620	14771449	41,128,185
track type=bed name="LABA" description="LABA" itemRgb="On" visibility="3" 
chr1	14693620	14771449	LABA	0	.	14693620	14771449	41,128,185
track type=bed name="CKCA" description="CKCA" itemRgb="On" visibility="3" 
chr1	14708147	14771449	CKCA	0	.	14708147	14771449	41,128,185
track type=bed name="GOLA" description="GOLA" itemRgb="On" visibility="3" 
chr1	14708147	14771449	GOLA	0	.	14708147	14771449	41,128,185
track type=bed name="NWFA" description="NWFA" itemRgb="On" visibility="3" 
chr1	14708147	14771449	NWFA	0	.	14708147	14771449	41,128,185
track type=bed name="BEAA" description="BEAA" itemRgb="On" visibility="3" 
chr1	14708147	14771449	BEAA	0	.	14708147	14771449	41,128,185
track type=bed name="GSDA" description="GSDA" itemRgb="On" visibility="3" 
chr1	14708147	14771449	GSDA	0	.	14708147	14771449	41,128,185
track type=bed name="HAVA" description="HAVA" itemRgb="On" visibility="3" 
chr1	14673983	14821309	HAVA	0	.	14673983	14821309	41,128,185
track type=bed name="MALA" description="MALA" itemRgb="On" visibility="3" 
chr1	14693620	14771449	MALA	0	.	14693620	14771449	41,128,185
track type=bed name="MALA" description="MALA" itemRgb="On" visibility="3" 
chr1	14693620	14771449	MALA	0	.	14693620	14771449	41,128,185
track type=bed name="LABA" description="LABA" itemRgb="On" visibility="3" 
chr1	14693620	14771449	LABA	0	.	14693620	14771449	41,128,185
track type=bed name="ESSA" description="ESSA" itemRgb="On" visibility="3" 
chr1	14708147	14771449	ESSA	0	.	14708147	14771449	41,128,185
track type=bed name="ESTA" description="ESTA" itemRgb="On" visibility="3" 
chr1	14534510	14855590	ESTA	0	.	14534510	14855590	41,128,185
track type=bed name="ESTA" description="ESTA" itemRgb="On" visibility="3" 
chr1	14534510	14855590	ESTA	0	.	14534510	14855590	41,128,185
track type=bed name="IWHA" description="IWHA" itemRgb="On" visibility="3" 
chr1	14708147	14849732	IWHA	0	.	14708147	14849732	41,128,185
track type=bed name="IWHA" description="IWHA" itemRgb="On" visibility="3" 
chr1	14708147	14849732	IWHA	0	.	14708147	14849732	41,128,185
track type=bed name="ESTA" description="ESTA" itemRgb="On" visibility="3" 
chr1	14534510	14855590	ESTA	0	.	14534510	14855590	41,128,185
track type=bed name="IWHA" description="IWHA" itemRgb="On" visibility="3" 
chr1	14708147	14849732	IWHA	0	.	14708147	14849732	41,128,185
track type=bed name="IWHA" description="IWHA" itemRgb="On" visibility="3" 
chr1	14708147	14849732	IWHA	0	.	14708147	14849732	41,128,185
track type=bed name="ESTA" description="ESTA" itemRgb="On" visibility="3" 
chr1	14534510	14855590	ESTA	0	.	14534510	14855590	41,128,185
track type=bed name="IWHA" description="IWHA" itemRgb="On" visibility="3" 
chr1	14708147	14849732	IWHA	0	.	14708147	14849732	41,128,185
track type=bed name="ESTA" description="ESTA" itemRgb="On" visibility="3" 
chr1	14534510	14855590	ESTA	0	.	14534510	14855590	41,128,185
track type=bed name="IWHA" description="IWHA" itemRgb="On" visibility="3" 
chr1	14708147	14849732	IWHA	0	.	14708147	14849732	41,128,185
track type=bed name="IWHA" description="IWHA" itemRgb="On" visibility="3" 
chr1	14708147	14849732	IWHA	0	.	14708147	14849732	41,128,185
track type=bed name="LABA" description="LABA" itemRgb="On" visibility="3" 
chr1	14693620	14771449	LABA	0	.	14693620	14771449	41,128,185
track type=bed name="LABA" description="LABA" itemRgb="On" visibility="3" 
chr1	14693620	14771449	LABA	0	.	14693620	14771449	41,128,185
track type=bed name="LABA" description="LABA" itemRgb="On" visibility="3" 
chr1	14693620	14771449	LABA	0	.	14693620	14771449	41,128,185
track type=bed name="VIZA" description="VIZA" itemRgb="On" visibility="3" 
chr1	14708147	14805155	VIZA	0	.	14708147	14805155	41,128,185
track type=bed name="LABA" description="LABA" itemRgb="On" visibility="3" 
chr1	14693620	14771449	LABA	0	.	14693620	14771449	41,128,185
track type=bed name="GOLA" description="GOLA" itemRgb="On" visibility="3" 
chr1	14708147	14771449	GOLA	0	.	14708147	14771449	41,128,185
track type=bed name="LABA" description="LABA" itemRgb="On" visibility="3" 
chr1	14693620	14771449	LABA	0	.	14693620	14771449	41,128,185
track type=bed name="YORA" description="YORA" itemRgb="On" visibility="3" 
chr1	14708147	14771449	YORA	0	.	14708147	14771449	41,128,185
track type=bed name="YORA" description="YORA" itemRgb="On" visibility="3" 
chr1	14708147	14771449	YORA	0	.	14708147	14771449	41,128,185
track type=bed name="GOLA" description="GOLA" itemRgb="On" visibility="3" 
chr1	14708147	14771449	GOLA	0	.	14708147	14771449	41,128,185
track type=bed name="YORA" description="YORA" itemRgb="On" visibility="3" 
chr1	14708147	14771449	YORA	0	.	14708147	14771449	41,128,185
track type=bed name="IWHA" description="IWHA" itemRgb="On" visibility="3" 
chr1	14708147	14849732	IWHA	0	.	14708147	14849732	41,128,185
track type=bed name="IWHA" description="IWHA" itemRgb="On" visibility="3" 
chr1	14708147	14849732	IWHA	0	.	14708147	14849732	41,128,185
track type=bed name="LABA" description="LABA" itemRgb="On" visibility="3" 
chr1	14693620	14771449	LABA	0	.	14693620	14771449	41,128,185
track type=bed name="LABA" description="LABA" itemRgb="On" visibility="3" 
chr1	14693620	14771449	LABA	0	.	14693620	14771449	41,128,185
track type=bed name="LABA" description="LABA" itemRgb="On" visibility="3" 
chr1	14693620	14771449	LABA	0	.	14693620	14771449	41,128,185
track type=bed name="BTEA" description="BTEA" itemRgb="On" visibility="3" 
chr1	14708147	14771449	BTEA	0	.	14708147	14771449	41,128,185
track type=bed name="BRIA" description="BRIA" itemRgb="On" visibility="3" 
chr1	14708147	14805155	BRIA	0	.	14708147	14805155	41,128,185
track type=bed name="EBDA" description="EBDA" itemRgb="On" visibility="3" 
chr1	14693620	14771449	EBDA	0	.	14693620	14771449	41,128,185
track type=bed name="FINA" description="FINA" itemRgb="On" visibility="3" 
chr1	14708147	14771449	FINA	0	.	14708147	14771449	41,128,185
track type=bed name="GOSA" description="GOSA" itemRgb="On" visibility="3" 
chr1	14708147	14771449	GOSA	0	.	14708147	14771449	41,128,185
track type=bed name="GSLA" description="GSLA" itemRgb="On" visibility="3" 
chr1	14693620	14771449	GSLA	0	.	14693620	14771449	41,128,185
track type=bed name="JRTA" description="JRTA" itemRgb="On" visibility="3" 
chr1	14673983	14805155	JRTA	0	.	14673983	14805155	41,128,185
track type=bed name="SCHA" description="SCHA" itemRgb="On" visibility="3" 
chr1	14708147	14771449	SCHA	0	.	14708147	14771449	41,128,185
track type=bed name="WEIA" description="WEIA" itemRgb="On" visibility="3" 
chr1	14673983	14830784	WEIA	0	.	14673983	14830784	41,128,185
track type=bed name="CAIA" description="CAIA" itemRgb="On" visibility="3" 
chr1	14708147	14771449	CAIA	0	.	14708147	14771449	41,128,185
track type=bed name="TISA" description="TISA" itemRgb="On" visibility="3" 
chr1	14673983	14830784	TISA	0	.	14673983	14830784	41,128,185
track type=bed name="YORA" description="YORA" itemRgb="On" visibility="3" 
chr1	14708147	14771449	YORA	0	.	14708147	14771449	41,128,185
track type=bed name="YORA" description="YORA" itemRgb="On" visibility="3" 
chr1	14708147	14771449	YORA	0	.	14708147	14771449	41,128,185
track type=bed name="CNKA" description="CNKA" itemRgb="On" visibility="3" 
chr1	13065850	14821309	CNKA	0	.	13065850	14821309	41,128,185
track type=bed name="CKCA" description="CKCA" itemRgb="On" visibility="3" 
chr1	14708147	14771449	CKCA	0	.	14708147	14771449	41,128,185
track type=bed name="IWHA" description="IWHA" itemRgb="On" visibility="3" 
chr1	14708147	14849732	IWHA	0	.	14708147	14849732	41,128,185
track type=bed name="CKCA" description="CKCA" itemRgb="On" visibility="3" 
chr1	14708147	14771449	CKCA	0	.	14708147	14771449	41,128,185
track type=bed name="BTEA" description="BTEA" itemRgb="On" visibility="3" 
chr1	14708147	14771449	BTEA	0	.	14708147	14771449	41,128,185
track type=bed name="GSDA" description="GSDA" itemRgb="On" visibility="3" 
chr1	14708147	14771449	GSDA	0	.	14708147	14771449	41,128,185
track type=bed name="NWFA" description="NWFA" itemRgb="On" visibility="3" 
chr1	14708147	14771449	NWFA	0	.	14708147	14771449	41,128,185
track type=bed name="GOLA" description="GOLA" itemRgb="On" visibility="3" 
chr1	14708147	14771449	GOLA	0	.	14708147	14771449	41,128,185
track type=bed name="GOLG" description="GOLG" itemRgb="On" visibility="3" 
chr1	14651580	14830784	GOLG	0	.	14651580	14830784	39,174,96
track type=bed name="SCMG" description="SCMG" itemRgb="On" visibility="3" 
chr1	14673983	14830784	SCMG	0	.	14673983	14830784	39,174,96
track type=bed name="SCMG" description="SCMG" itemRgb="On" visibility="3" 
chr1	14673983	14830784	SCMG	0	.	14673983	14830784	39,174,96
track type=bed name="ESSG" description="ESSG" itemRgb="On" visibility="3" 
chr1	14673983	14921246	ESSG	0	.	14673983	14921246	39,174,96
track type=bed name="BJIG" description="BJIG" itemRgb="On" visibility="3" 
chr1	14673983	14880840	BJIG	0	.	14673983	14880840	39,174,96
track type=bed name="BOXG" description="BOXG" itemRgb="On" visibility="3" 
chr1	13132233	14892272	BOXG	0	.	13132233	14892272	39,174,96
track type=bed name="BOXG" description="BOXG" itemRgb="On" visibility="3" 
chr1	13132233	14892272	BOXG	0	.	13132233	14892272	39,174,96
track type=bed name="SCMG" description="SCMG" itemRgb="On" visibility="3" 
chr1	14673983	14830784	SCMG	0	.	14673983	14830784	39,174,96
track type=bed name="YORG" description="YORG" itemRgb="On" visibility="3" 
chr1	14673983	14830784	YORG	0	.	14673983	14830784	39,174,96
track type=bed name="IWHG" description="IWHG" itemRgb="On" visibility="3" 
chr1	12592575	15172671	IWHG	0	.	12592575	15172671	39,174,96
track type=bed name="BOTG" description="BOTG" itemRgb="On" visibility="3" 
chr1	14651580	14855590	BOTG	0	.	14651580	14855590	39,174,96
track type=bed name="ELKG" description="ELKG" itemRgb="On" visibility="3" 
chr1	14673983	14921246	ELKG	0	.	14673983	14921246	39,174,96
track type=bed name="GRYG" description="GRYG" itemRgb="On" visibility="3" 
chr1	14673983	14855590	GRYG	0	.	14673983	14855590	39,174,96
track type=bed name="NSDG" description="NSDG" itemRgb="On" visibility="3" 
chr1	14651580	14855590	NSDG	0	.	14651580	14855590	39,174,96
track type=bed name="BOXG" description="BOXG" itemRgb="On" visibility="3" 
chr1	13132233	14892272	BOXG	0	.	13132233	14892272	39,174,96
track type=bed name="BOCG" description="BOCG" itemRgb="On" visibility="3" 
chr1	14651580	14849732	BOCG	0	.	14651580	14849732	39,174,96
track type=bed name="BOXG" description="BOXG" itemRgb="On" visibility="3" 
chr1	13132233	14892272	BOXG	0	.	13132233	14892272	39,174,96
