# Supplementary material for: Risk-modeling of dog osteosarcoma genome scans shows individuals with Mendelian-level polygenic risk are common
Source: BMC Genomics. 2019 Mar 19;20:226. doi: 10.1186/s12864-019-5531-6 (PMC6425649; doi:10.1186/s12864-019-5531-6)
Supplement: Supplementary file 6 — Data. Haplotype phasing across osteosarcoma GWAS risk alleles. (ZIP 162 kb) [file 12864_2019_5531_MOESM6_ESM.zip › Hayward et al 2016/chr1_26736172_individuals.txt]

MALA: 9
MALG: 1
YORG: 1
YORA: 10
TISA: 3
SCMA: 1
CAIA: 2
HAVA: 2
SCMA: 1
SCTA: 14
GSDA: 1
LABA: 1
SCMA: 1
ROTA: 1
BOTA: 1
GSDA: 1
GOLA: 1
BOSA: 1
BOXA: 1
BOTA: 1
LABA: 2
GOLA: 1
IWHA: 1
GOLA: 2
GSDA: 1
NWFA: 1
ROTA: 1
MALA: 1
CSPA: 2
LABA: 1
GSDA: 1
BOXA: 3
ROTA: 1
LABA: 2
BOXA: 1
CSPA: 1
YORA: 1
ROTA: 1
LABA: 1
VIZA: 1
GOLA: 1
LABA: 2
GSDA: 1
LABA: 2
GOLA: 1
LABA: 1
DOBA: 1
SHEA: 1
LABA: 4
ROTG: 1
BOXA: 2
LABA: 1
BOXA: 1
LABA: 2
DOBA: 1
LABA: 2
DOBA: 1
ASHA: 1
NSDA: 1
SHEA: 1
DOBA: 1
SHEA: 1
DOBA: 3
CSPA: 1
SHEA: 1
CSPA: 2
BOXA: 1
CSPG: 1
DOBA: 1
BOXA: 1
ROTA: 1
DOBA: 1
SHEA: 1
LABA: 4
GOLA: 1
BEAA: 1
LHAA: 1
LABA: 1
GOLA: 1
ROTG: 1
GOLG: 1
LABA: 1
YORA: 3
LABA: 1
BOXA: 1
LABA: 1
GOLA: 1
LABA: 2
BOXA: 1
GSDA: 1
BOXA: 1
LABA: 1
BOXA: 1
GOLA: 1
LABA: 1
ROTA: 1
LABA: 1
GOLA: 1
LABA: 1
GSDA: 1
LABA: 1
GSDA: 1
BMAA: 1
GSDA: 3
LABA: 2
NWFA: 1
LABA: 4
BOCA: 1
LABA: 1
NWFA: 1
LABA: 1
NWFA: 1
GSDA: 2
LABA: 2
BOXA: 3
LABA: 1
CKCA: 1
BOSA: 1
LABA: 1
BOXA: 3
LABA: 3
BOXA: 1
GSDA: 1
GOLA: 1
ASHA: 1
GOLA: 1
LABA: 2
GOLA: 1
GSDA: 3
XOLA: 1
XOMA: 2
XOLA: 3
GSDA: 1
PERA: 1
CARA: 1
LABA: 3
AFGA: 1
LABA: 1
NGSG: 1
LABA: 1
PGOA: 1
TAWA: 1
LABA: 2
PIOA: 1
LABA: 3
PIOA: 1
LABA: 3
PIOG: 1
XOLA: 1
XOMA: 3
XOLA: 1
XOMA: 1
LABA: 1
ISSA: 1
NGSG: 1
SANG: 1
PIOA: 1
NGSG: 2
LABA: 1
PIOA: 3
LABA: 5
TJKA: 1
CCRA: 4
GOLA: 1
LABA: 1
GOLA: 1
CCRA: 1
LABA: 3
ISHG: 1
BGRA: 1
AKIG: 2
BZOA: 2
LABA: 6
GSDA: 1
GOLG: 1
GOSG: 1
DCRA: 1
LABA: 7
GOLA: 2
GSDA: 1
LABA: 2
GSDA: 1
LABA: 1
GSDA: 1
LABA: 1
GOLA: 1
LABA: 3
GSDA: 1
DCRA: 1
LABA: 1
GOLG: 1
GSDA: 1
LABA: 4
GOLA: 1
LABA: 3
GSDA: 2
LABA: 2
GSDA: 1
LABA: 1
GSDA: 1
LABA: 4
GSDA: 1
LABA: 1
GSDA: 1
BZOA: 1
LABA: 2
GSDA: 2
GOLG: 1
AKIG: 1
GSDA: 1
LABA: 2
GSDA: 1
LABA: 1
GSDA: 2
LABA: 8
AFGA: 1
LABA: 2
GSDA: 1
LABA: 5
GSDA: 2
LABA: 1
GSDA: 1
LABA: 4
GSDA: 1
GOLA: 1
LABA: 1
GSDA: 1
LABA: 1
GSDA: 1
GOLA: 1
AFGA: 2
BZOA: 1
DCRA: 1
GOSA: 1
CCRA: 1
GOLA: 1
BGRA: 1
AKIG: 2
AKIA: 1
BZOA: 1
DALG: 1
DALA: 1
AFGA: 2
GSMA: 2
LABA: 1
CCRA: 5
LABA: 1
GSDA: 3
PAPA: 2
CCRA: 1
AKIG: 1
MSTA: 1
BMDA: 1
PAPA: 1
GDAA: 1
MALA: 1
MSTA: 1
CKCA: 7
GDAA: 1
MSTA: 2
AMAA: 1
MSTA: 2
SALA: 1
PAPA: 2
PMIA: 4
BOTA: 1
PMIA: 1
BOTA: 1
PMIA: 1
GDAA: 1
PMIA: 3
PAPA: 2
BMDA: 1
PAPA: 2
PMIA: 2
AMAA: 2
GDAA: 1
AMAA: 2
BOTA: 3
SALA: 2
GDAA: 1
MSTA: 1
LEOA: 1
STAA: 1
BOCA: 2
LEOA: 1
CWCA: 1
MSTA: 3
BOCA: 1
AMAA: 1
BMDA: 1
AMAA: 1
GDAA: 2
BOCA: 1
AMAA: 1
BOCA: 2
NEAA: 4
PMIA: 1
BOCA: 1
STAA: 1
LABA: 2
SBUA: 1
MALA: 1
NWFA: 1
CKCA: 1
AMAA: 1
NWFA: 3
GOLA: 25
NWFA: 16
BMDA: 1
LEOA: 2
SALA: 2
AMAA: 1
BOCA: 1
LABA: 1
BOCA: 1
BASA: 1
LABA: 1
MALA: 1
NWFA: 1
GSDA: 1
WHWA: 1
BOCA: 1
CWCA: 1
BOCA: 1
NWFA: 1
BOCA: 1
NWFA: 2
GSDA: 1
GOLA: 1
GOLG: 1
BOCA: 1
NWFA: 1
GOLA: 1
BOCA: 1
NWFA: 1
BOCA: 1
WPGG: 1
ROTA: 1
GSDA: 1
NWFA: 1
BOCA: 1
BASA: 1
GSDA: 1
BOTA: 1
LABA: 1
BOCA: 2
GOLA: 1
LABA: 1
GSDA: 1
BOCA: 1
NWFA: 1
GSDA: 2
BOCA: 2
ROTA: 1
GSDA: 1
BOCG: 1
SAMA: 1
GOLA: 1
GSDA: 1
GOLA: 1
GSDA: 1
BOCA: 1
GOLA: 1
BOCA: 2
GOLG: 1
GOLA: 1
BOCA: 2
NWFA: 1
WPGA: 1
NWFA: 1
GSDA: 1
NWFA: 1
SBUA: 1
SAMA: 1
MALA: 2
WHWA: 1
SCSA: 1
NWFA: 1
SAMA: 1
CKCA: 1
SCMA: 1
GDAA: 1
SCMA: 1
GDAA: 1
SCMA: 1
CKCA: 2
SCMA: 2
NWFA: 1
WHWA: 1
STAA: 1
CSHA: 1
GOLA: 1
GSDA: 1
ROTA: 1
WHWA: 1
GOLG: 1
WHWA: 1
SBUA: 1
BOCA: 1
SAMA: 2
SBUA: 1
WPGA: 1
SBUA: 1
ROTA: 1
SBUG: 1
ROTA: 1
AMAA: 1
CSHA: 1
BOCA: 1
WPGA: 1
NWFA: 1
BASA: 1
ROTG: 1
BASA: 1
SCSA: 1
SBUA: 1
NWFA: 1
ROTA: 1
BOCA: 1
SCSA: 1
CSHA: 1
SAMA: 1
SCMA: 1
ROTA: 1
LEOA: 1
BASA: 1
BMAA: 1
WPGA: 1
GOLA: 1
ROTA: 1
AMAA: 1
WHWA: 1
GSDA: 1
BMAA: 2
WPGA: 1
MSTA: 1
LEOA: 1
BEAA: 6
BFRA: 2
BRIA: 1
CAIA: 6
CHIA: 3
DOBA: 2
ECSA: 1
ECSG: 1
FBDA: 2
GSPA: 2
SCGA: 1
HAVA: 1
ITGA: 1
KEEA: 1
PEKA: 2
POMA: 3
SBEA: 1
SBEG: 4
SHEA: 4
SINA: 2
SING: 1
HUSA: 1
SITA: 1
VIZG: 1
COLA: 1
CHIA: 1
BOSA: 1
COLA: 2
BOSA: 1
COLA: 1
CBRA: 1
EBDA: 1
AIRA: 2
ECSA: 1
COLA: 1
EBDG: 1
COLA: 1
BOSA: 1
CAIA: 1
CHIA: 1
BOSG: 1
LABA: 2
ECSA: 1
CAIA: 1
GSPA: 1
CAIA: 1
BOSA: 1
ECSA: 2
LABA: 1
CAIA: 1
EBDA: 1
ASHA: 1
BOSA: 1
AIRA: 3
BHOA: 1
COLA: 3
AIRA: 1
BOSA: 1
AIRA: 1
EBDA: 2
CBRA: 2
CBRG: 1
ASHA: 2
AIRA: 1
ASHA: 1
LABA: 1
ASHA: 1
CBRA: 2
ECSG: 1
AIRA: 1
EBDA: 1
GSPA: 1
COLA: 1
GSPA: 1
CBRG: 1
CBRA: 1
ASHA: 1
EBDA: 1
BHOG: 1
GSPA: 1
ASHA: 1
GSDA: 19
YORA: 2
POSA: 2
ROTA: 4
KEEA: 1
FTWG: 1
BFRA: 1
FTWA: 1
KEEA: 1
RHOA: 2
FTWA: 1
KEEA: 1
SCMA: 15
HAVA: 11
MALA: 11
SCMA: 14
HAVA: 14
MALA: 13
LABA: 8
FTWA: 1
PUGA: 2
SBEA: 1
BFRA: 1
HAVA: 1
FTWA: 1
KEEA: 1
ISTA: 1
KEEA: 1
HAVA: 1
FTWG: 1
DOBA: 1
ISTA: 1
DDBA: 2
RHOA: 1
DDBA: 1
PUGA: 1
KEEA: 1
RHOA: 1
BFRG: 1
PWCA: 2
CHOA: 1
RHOA: 1
BMSA: 1
BFRA: 1
KEEA: 1
JACA: 1
PEKA: 1
DACA: 1
JACA: 1
ESKA: 1
PEKA: 1
DACA: 1
SCWA: 1
ESKA: 1
PEKA: 2
STZA: 2
STZG: 1
WIPA: 1
STZA: 1
LHAA: 1
ROTA: 1
LABA: 1
CSPA: 1
DACA: 1
JACA: 1
LABA: 1
DACA: 1
CSPA: 1
ESTG: 1
PLIG: 1
STZA: 1
PEKA: 1
EBDA: 1
PEKA: 1
WEIA: 1
LABA: 1
ESKA: 1
PEKA: 1
ESKA: 1
BRIA: 1
FCRA: 1
ESKA: 1
CHIG: 1
ROTA: 1
SCWG: 1
PEKA: 1
POSA: 1
LHAA: 1
NWTA: 1
BFRA: 1
WIPA: 1
RHOA: 1
ESTA: 1
CSPA: 1
DACA: 2
LHAA: 1
BMSA: 1
WIPA: 1
SCWA: 1
POSA: 1
LABA: 2
BMSA: 1
LABA: 2
GSDA: 1
WEIA: 1
KEEA: 1
OESG: 1
BMSA: 1
BJIG: 1
STZA: 1
PWCA: 1
POSA: 1
ESKA: 1
KOMA: 1
BMSA: 1
PUGA: 1
SCWA: 1
OESA: 1
FCRA: 1
BJIG: 1
DOBA: 1
CSPA: 3
LHAA: 1
CHIA: 1
FCRA: 1
ACAA: 1
POSA: 1
ESTA: 1
ASHA: 1
OESA: 1
LABA: 1
GOLA: 1
LABA: 1
CHOA: 1
GSDA: 1
PEKA: 1
OESA: 1
WEIA: 1
ACAA: 1
PUGA: 1
ROTA: 2
CCOA: 1
RHOA: 1
PWCA: 1
BMSA: 1
OESA: 1
POSA: 1
LABA: 1
TISA: 1
CCOA: 1
ACAA: 1
BMSA: 2
ROTG: 1
POSA: 1
SCWA: 1
ISTA: 1
LABA: 1
ROTA: 1
ISTA: 1
LABA: 2
HUSA: 1
ROTG: 1
GPYA: 1
KEEA: 1
ROTA: 1
ISTA: 1
BMSA: 1
ROTG: 1
ISTA: 1
LABA: 1
RHOA: 1
DOBA: 1
PWDA: 1
AFGA: 1
DAMA: 2
POTG: 1
AFGA: 1
PWCA: 2
GPYG: 1
PWCA: 1
SPIG: 1
DAMA: 1
SHEA: 1
HAVA: 1
LABA: 1
PWCA: 1
POTA: 1
SHEA: 1
KRYA: 1
PUGA: 1
GSPA: 1
POMA: 1
AFGA: 1
POTG: 1
PDMA: 2
GPYA: 1
DCRA: 1
LABA: 2
OTTA: 2
GPYA: 1
HAVA: 1
PUGA: 1
JRTA: 1
KRYA: 1
TFXA: 1
HAVA: 1
TFXA: 1
BASA: 1
VIZA: 1
SCGA: 1
LABA: 4
BASA: 1
LABA: 4
SCGA: 1
DALA: 1
BUTA: 1
POMA: 1
BUTG: 1
SAMA: 1
GSMG: 1
SINA: 1
BASA: 1
DALA: 1
GSMG: 1
LABA: 2
SITA: 1
PYSA: 1
POMA: 2
SAMA: 1
BASA: 1
NWFA: 1
GSMA: 1
POMA: 2
SITA: 1
SCGA: 1
SHEA: 1
GSMA: 1
OTTA: 2
DAMA: 1
DALA: 1
SHEA: 4
OTTA: 1
HUSA: 1
DAMA: 1
PWCA: 1
DAMA: 1
TFXA: 1
SCGA: 1
VIZA: 1
POTA: 1
GPYA: 1
BASA: 1
HAVA: 1
BASA: 1
HAVA: 1
SAMA: 1
PWCA: 1
HAVA: 1
BSHA: 1
PUGA: 1
DALA: 1
GPYG: 1
DALA: 2
AFGA: 1
HUSA: 1
LABA: 2
GSPA: 1
BSHA: 1
PWCA: 1
LABA: 4
PWDA: 1
LABA: 2
BOCA: 1
GPYG: 1
LABA: 2
HUSA: 1
AFGA: 1
LABA: 3
SCSA: 1
LABA: 3
SCTA: 1
TISA: 1
LABA: 4
BMAA: 1
LABA: 2
LHAA: 1
VIZA: 1
TISA: 1
VIZA: 1
ESSA: 1
FTWA: 1
LABA: 2
SCTA: 1
BRIA: 1
ESSA: 13
ESSG: 1
LABA: 2
LHAA: 1
FTWA: 1
LHAA: 1
LABA: 2
ESSA: 1
LHAA: 1
LABA: 1
ESSA: 1
LABA: 1
SCTA: 1
ESSA: 1
FBDA: 1
ACAA: 1
LABA: 2
ESSA: 1
LHAA: 1
SCTA: 1
LHAA: 1
YORA: 1
ESSA: 1
LHAA: 1
ESSA: 1
YORA: 1
LABA: 1
BZOA: 1
LABA: 3
ESSA: 11
LABA: 4
FBDA: 1
LABA: 1
SCTA: 1
ACAA: 2
TISA: 1
FBDA: 1
LABA: 3
LHAA: 1
ESSA: 1
LABA: 1
VIZG: 1
SCTA: 1
LABA: 3
VIZA: 1
LABA: 2
IWHA: 10
GDAA: 2
SBEG: 1
LABA: 2
GOLA: 1
GSDA: 1
ESTG: 9
IWHA: 8
ESTG: 10
ESTA: 1
GSDA: 3
GOSA: 1
GSDA: 1
GOSA: 1
ESTG: 1
GSDA: 1
ESTG: 1
LABA: 1
GDAA: 2
SCMA: 1
LABA: 1
GOLA: 1
IWHA: 8
MALA: 1
NWFA: 1
LABA: 1
NWFA: 1
SCMA: 1
GOLG: 1
GOLA: 1
SCMA: 1
NWFA: 1
IWHA: 1
LABA: 1
IWHA: 9
ESTG: 24
SCMA: 1
SBEG: 1
ISHA: 1
LABA: 1
BOSA: 1
AIRA: 1
NWFA: 1
GOLG: 1
LABA: 2
SBEG: 1
IWHA: 12
GSDA: 1
GOSG: 1
GSDA: 2
GOSA: 1
GSDA: 2
ESTG: 1
IWHA: 9
BOEA: 1
GOLA: 1
ISTA: 1
BMSA: 2
LABA: 1
ESTG: 9
IWHA: 12
ESTG: 12
IWHA: 10
LABA: 3
SBEA: 1
LABA: 1
ESTG: 1
SBEG: 1
IWHA: 11
LABA: 2
WIPA: 1
NWFA: 1
SBUG: 1
GSDA: 1
BJIG: 10
CATA: 1
BJIG: 1
GOLG: 1
GOLA: 1
BECA: 1
LABA: 8
VIZA: 1
LABA: 13
CCRA: 1
LABA: 4
GOLA: 1
LABA: 1
GOLA: 1
VIZA: 1
LABA: 2
VIZA: 1
LABA: 11
GRYA: 1
LABA: 1
FBDA: 1
BOXA: 8
GOLA: 1
VIZA: 2
GOLA: 3
VIZA: 1
GOLA: 1
VIZG: 1
BOXA: 1
FBDA: 2
BOXA: 2
FBDA: 1
BOXA: 5
GOLA: 1
VIZA: 2
GSDA: 1
VIZA: 1
VIZG: 2
LABA: 8
BOXA: 2
FBDA: 2
BOXA: 3
FBDA: 2
BOXA: 1
GOLA: 1
VIZA: 1
BOXA: 1
LABA: 1
VIZA: 2
GOLA: 1
VIZG: 2
BOXA: 1
FBDA: 2
BOXA: 5
FBDA: 1
BOXA: 1
LABA: 1
BOXA: 1
FBDA: 1
BOXA: 11
FBDA: 1
BOXA: 8
LABA: 3
VIZA: 1
LABA: 1
VIZA: 1
LABA: 1
GOLA: 1
VIZA: 1
GOLA: 1
GOLG: 1
VIZA: 1
GOLA: 1
LABA: 8
GOLA: 2
LABA: 4
TITG: 1
LABA: 1
IBIA: 1
TITG: 3
LABA: 5
GRYA: 1
LABA: 3
VIZG: 2
VIZA: 2
LABA: 1
ROTA: 1
GOLA: 1
LABA: 1
GOLA: 1
GSDA: 1
GOLA: 1
LABA: 1
GOLA: 2
LABA: 3
GOLA: 4
LABA: 1
GOLA: 1
LABA: 1
GOLA: 1
GOLG: 1
ROTA: 1
GOLA: 1
GSDA: 1
ROTG: 1
GSDA: 1
GOLA: 1
SBEG: 1
GOLA: 1
LABA: 7
GSDA: 1
GOLG: 1
GOLA: 1
LABA: 1
SBEG: 1
GOLG: 1
LABA: 2
SBEG: 1
LABA: 1
GOLG: 1
LABA: 1
ROTA: 1
LABA: 3
GOLG: 1
GSDA: 1
GOLA: 1
LABA: 2
GSDA: 1
LABA: 1
BOXA: 1
ROTA: 2
BOXA: 2
LABA: 3
PWDA: 1
GSDA: 1
PWDA: 1
GSDA: 1
PWDA: 1
HAVA: 1
YORA: 1
HAVA: 2
CANA: 1
PWDA: 1
YORG: 1
YORA: 9
TISG: 1
YORA: 1
TISA: 1
YORA: 1
TISA: 2
YORA: 1
TISA: 3
MALA: 1
SCMA: 2
MALA: 1
SCMA: 5
HAVA: 3
YORA: 1
HAVA: 1
YORA: 4
NFTA: 6
MALA: 1
NFTA: 1
MALA: 1
YORA: 28
PAPA: 8
BOXA: 1
PAPA: 1
BOXA: 2
GOLA: 1
YORA: 12
GOLG: 1
GOLA: 5
LABA: 3
YORA: 8
MALA: 2
ROTA: 1
VIZA: 4
YORA: 1
IWHA: 29
PWDA: 2
CURA: 1
IWSA: 1
PWDA: 1
LABA: 1
YORA: 1
LABA: 1
MALA: 1
IWHA: 18
SCDA: 1
IWHA: 12
BUTA: 2
BUTG: 1
LABA: 8
BUTG: 1
BUTA: 2
LABA: 16
BUTA: 2
LABA: 5
BUTA: 1
LABA: 13
BUTA: 1
LABG: 1
LABA: 131
GSDA: 1
GOLA: 1
LABA: 1
NWFA: 1
BTEA: 10
BEAA: 4
BMDA: 3
BOTA: 15
BRIA: 6
BRIG: 2
CSPA: 6
CSPG: 1
DALA: 5
DOBA: 2
EBDA: 11
BUTA: 1
ELKA: 7
EURA: 9
FINA: 12
GOSA: 12
GRYG: 1
GRYA: 7
GSLA: 8
JRTG: 2
JRTA: 1
NSDA: 12
SCHA: 16
CSHG: 4
CSHA: 1
POSA: 2
WEIG: 4
NFTA: 6
CAIG: 1
CAIA: 14
TISA: 7
YORA: 14
BOXA: 1
CAIA: 1
BOXA: 1
CAIA: 2
BOXA: 1
CAIA: 4
YORA: 1
BOXA: 1
CAIA: 1
YORA: 1
NFTA: 1
YORA: 1
NFTA: 1
YORA: 1
CAIA: 14
YORA: 21
NFTA: 3
YORA: 1
BOXA: 24
CNKA: 11
CKCA: 4
CSPA: 2
MALA: 1
YORA: 1
CKCA: 2
CSPA: 1
YORA: 1
CKCA: 2
MALA: 1
CKCA: 11
CSPA: 1
MALA: 1
ACAA: 1
IWHA: 48
CSPA: 7
CKCA: 1
CSPA: 1
DACA: 1
CSPA: 1
CKCA: 1
CSPA: 1
POTG: 1
YORA: 1
CSPA: 3
CKCA: 1
DACA: 1
CKCA: 2
CSPA: 1
CKCA: 6
CSPA: 1
DACA: 1
CKCA: 1
DACA: 1
CSPA: 1
CKCA: 2
CSPA: 1
DACA: 1
PDMG: 1
DACA: 1
CSPA: 1
MALA: 1
DACA: 2
YORA: 1
DACA: 2
GOLA: 1
ROTG: 1
SBEG: 1
LABA: 4
VIZA: 1
LABA: 1
GOLA: 1
VIZG: 1
VIZA: 2
LABA: 1
VIZG: 1
POTG: 1
MALA: 1
DACA: 1
MALA: 1
IWHA: 8
CSPA: 1
DACA: 1
MALA: 1
CKCA: 1
MALA: 1
CKCA: 1
CSPA: 1
LABA: 1
CSPA: 1
VIZA: 2
WHWA: 1
BOXA: 2
BASA: 1
PMIA: 1
CAIG: 1
SCMA: 1
PUGA: 1
ECSA: 1
STZA: 1
BASA: 1
BFRA: 1
CAIA: 1
BOXA: 1
WHWA: 1
BOXA: 1
STZA: 1
DACA: 1
BOSA: 1
RATA: 1
CSPA: 1
BOSA: 1
SCMA: 1
BOXA: 1
DACA: 1
BOXA: 1
SCMA: 1
BEAA: 1
BOSA: 1
PMIA: 1
SCMA: 1
BOXA: 1
SCMA: 1
IWHA: 4
NSDA: 1
BMDA: 1
BOUA: 3
STZA: 1
ROTG: 1
BMDA: 1
MULA: 1
LHAA: 1
STZA: 1
LABA: 1
DACA: 1
BOXA: 2
BASA: 1
MUSA: 1
DAMA: 1
CSPA: 1
NSDA: 2
YORA: 1
BOXA: 1
NSDA: 2
CATA: 1
GOLA: 1
MANA: 1
BOXA: 1
JRTG: 1
SCMA: 1
RATA: 1
BOXA: 1
CSPA: 1
BOXA: 1
LABA: 1
BOUA: 1
BOXA: 1
LABA: 1
CAIA: 1
EBDA: 1
SBYA: 1
GOLG: 1
POMA: 2
BOXA: 1
STZA: 1
BOSA: 1
CARA: 1
CSPA: 1
CARA: 1
GOLA: 1
LHAA: 1
STZA: 1
PWCA: 1
POMA: 1
BOXA: 1
FBDA: 1
ETSA: 1
BOXA: 2
YORA: 1
CDTA: 1
WHWA: 1
BRDA: 1
PHAA: 2
NWFA: 1
BPIA: 1
BECA: 1
BTEA: 8
BFRA: 1
JRTA: 1
YORA: 1
STZA: 1
CHIA: 1
POTG: 1
JRTA: 2
CWCA: 1
LABA: 1
KOMA: 1
PITA: 1
GSDA: 1
GOLA: 1
BSHA: 1
LABA: 1
RATA: 1
NWFA: 1
GSDA: 1
LABA: 1
GSDA: 5
CWCA: 1
GSDA: 2
GOLG: 1
PITA: 1
MSTA: 1
BOUA: 1
PITA: 1
ROTG: 2
ROTA: 1
NWFA: 1
OESA: 1
NWFG: 1
NWFA: 7
PITA: 1
MSTA: 4
LABA: 1
RATA: 1
LABA: 1
NWFA: 1
RECA: 1
MSTA: 3
PITA: 1
GOLA: 1
BECA: 1
ROTA: 1
VIZA: 3
LABA: 1
BMDA: 1
ISTA: 2
PITA: 1
NSDA: 1
BOXA: 2
LEOA: 1
OTTA: 4
FBDA: 1
YORA: 5
BOXA: 3
YORA: 1
BOXA: 1
YORA: 1
GSDA: 1
JRTA: 1
SHEA: 2
STAA: 1
WEIG: 1
SBEA: 1
BOCA: 10
LABA: 1
CKCA: 2
ESSA: 2
GSDA: 1
GOLG: 1
GOLA: 3
LABA: 3
GSDA: 3
BOXA: 14
GOLG: 1
LABA: 3
LABG: 1
NWFA: 1
LABA: 1
GSDA: 1
LABA: 1
NWFA: 1
LABA: 2
BOXA: 2
GOLG: 1
LABA: 1
GOLA: 1
LABA: 1
BASA: 4
GSDA: 1
LABA: 2
NWFA: 2
LABA: 1
NWFA: 1
LABA: 1
GSDA: 2
GOLA: 1
LABA: 1
GOLG: 1
BASA: 1
BOXA: 1
GSDA: 1
LABA: 2
GOLA: 1
CKCA: 1
GOLA: 1
POTA: 1
BOXA: 1
LABA: 1
SBEG: 1
BOXA: 1
BEAA: 3
BMDG: 1
BEAA: 1
BRIG: 1
BMDA: 5
PWCA: 1
ACAA: 1
CCOA: 2
BHOG: 1
BEAA: 1
SHEA: 1
SCTA: 1
GOLA: 1
VIZA: 1
BOXA: 1
FCRA: 1
SCTA: 1
CURA: 1
CCOA: 1
ITGG: 1
FCRA: 1
DAMA: 1
RHOA: 1
SCGA: 1
GOLG: 1
SALA: 1
CSPA: 1
POTG: 1
WHWA: 1
GRYG: 1
JRTG: 1
GRYG: 1
JRTA: 1
WHWA: 2
CSPA: 1
PDMA: 1
SALA: 1
WEIA: 1
CSPA: 2
WHWA: 2
CSPA: 1
DACA: 1
NEAA: 1
DACA: 2
CSPG: 1
GRYA: 1
DACA: 2
POSA: 1
PUGA: 1
LABA: 3
IWHA: 1
GSDA: 1
DOBA: 1
PUGA: 1
BOXA: 1
GOLA: 2
DANA: 1
POSA: 1
YORA: 1
PMIA: 1
LABA: 1
GSDA: 2
SCMA: 1
LABA: 1
GSDA: 2
YORA: 1
BFRA: 1
BOXA: 1
SCHA: 1
MANA: 1
GOLG: 1
DOBA: 1
POSA: 1
DOBA: 1
YORA: 1
BEAA: 1
PMIA: 2
LABA: 2
POSA: 1
GSDA: 1
GOLG: 1
STZA: 1
PUGA: 1
SHEA: 1
JRTA: 1
GOLA: 2
LABA: 1
ESSA: 1
CHIA: 1
BEAA: 2
CSPA: 1
VIZG: 1
ASHA: 1
DOBA: 1
STZA: 1
SCMA: 1
CSPA: 1
SHEA: 2
DACA: 1
BOCA: 1
BEAA: 2
YORA: 1
DOBA: 1
BOCA: 1
LABA: 1
GOLG: 1
HUSA: 1
SBUA: 1
BMDA: 1
BOXA: 1
POSA: 1
BOXA: 1
DOBA: 1
BOXA: 1
LABA: 1
BMDA: 1
POSA: 1
SHEA: 2
LABA: 1
WHWA: 1
BOCA: 1
POSA: 2
POMA: 1
LABA: 1
BOCA: 1
POSA: 1
PMIA: 1
BEAA: 1
POSA: 1
GSDA: 1
BOCA: 1
LABA: 2
GSDA: 1
GOLA: 1
DOBA: 1
PEKA: 1
CDTA: 1
SCMA: 1
LABA: 1
SHEA: 1
GSDA: 1
LABA: 1
BOSA: 1
POSA: 1
WHWA: 1
BEAA: 1
LABA: 1
RATA: 2
