# Supplementary material for: Risk-modeling of dog osteosarcoma genome scans shows individuals with Mendelian-level polygenic risk are common
Source: BMC Genomics. 2019 Mar 19;20:226. doi: 10.1186/s12864-019-5531-6 (PMC6425649; doi:10.1186/s12864-019-5531-6)
Supplement: Supplementary file 6 — Data. Haplotype phasing across osteosarcoma GWAS risk alleles. (ZIP 162 kb) [file 12864_2019_5531_MOESM6_ESM.zip › Hayward et al 2016/chr1_26736172_track.txt]

track type=bed name="MALA" description="MALA" itemRgb="On" visibility="3" 
chr1	26646524	26763918	MALA	0	.	26646524	26763918	41,128,185
track type=bed name="YORA" description="YORA" itemRgb="On" visibility="3" 
chr1	26646524	26763918	YORA	0	.	26646524	26763918	41,128,185
track type=bed name="SCTA" description="SCTA" itemRgb="On" visibility="3" 
chr1	26646524	26763918	SCTA	0	.	26646524	26763918	41,128,185
track type=bed name="LABA" description="LABA" itemRgb="On" visibility="3" 
chr1	26672434	26763918	LABA	0	.	26672434	26763918	41,128,185
track type=bed name="LABA" description="LABA" itemRgb="On" visibility="3" 
chr1	26672434	26763918	LABA	0	.	26672434	26763918	41,128,185
track type=bed name="LABA" description="LABA" itemRgb="On" visibility="3" 
chr1	26672434	26763918	LABA	0	.	26672434	26763918	41,128,185
track type=bed name="LABA" description="LABA" itemRgb="On" visibility="3" 
chr1	26672434	26763918	LABA	0	.	26672434	26763918	41,128,185
track type=bed name="LABA" description="LABA" itemRgb="On" visibility="3" 
chr1	26672434	26763918	LABA	0	.	26672434	26763918	41,128,185
track type=bed name="CCRA" description="CCRA" itemRgb="On" visibility="3" 
chr1	26646524	26763918	CCRA	0	.	26646524	26763918	41,128,185
track type=bed name="CKCA" description="CKCA" itemRgb="On" visibility="3" 
chr1	26646524	26763918	CKCA	0	.	26646524	26763918	41,128,185
track type=bed name="GOLA" description="GOLA" itemRgb="On" visibility="3" 
chr1	26646524	26763918	GOLA	0	.	26646524	26763918	41,128,185
track type=bed name="NWFA" description="NWFA" itemRgb="On" visibility="3" 
chr1	26646524	26763918	NWFA	0	.	26646524	26763918	41,128,185
track type=bed name="BEAA" description="BEAA" itemRgb="On" visibility="3" 
chr1	26672434	26763918	BEAA	0	.	26672434	26763918	41,128,185
track type=bed name="CAIA" description="CAIA" itemRgb="On" visibility="3" 
chr1	26672434	26763918	CAIA	0	.	26672434	26763918	41,128,185
track type=bed name="GSDA" description="GSDA" itemRgb="On" visibility="3" 
chr1	26646524	26763918	GSDA	0	.	26646524	26763918	41,128,185
track type=bed name="SCMA" description="SCMA" itemRgb="On" visibility="3" 
chr1	26614214	26763918	SCMA	0	.	26614214	26763918	41,128,185
track type=bed name="HAVA" description="HAVA" itemRgb="On" visibility="3" 
chr1	26646524	26763918	HAVA	0	.	26646524	26763918	41,128,185
track type=bed name="MALA" description="MALA" itemRgb="On" visibility="3" 
chr1	26646524	26763918	MALA	0	.	26646524	26763918	41,128,185
track type=bed name="SCMA" description="SCMA" itemRgb="On" visibility="3" 
chr1	26614214	26763918	SCMA	0	.	26614214	26763918	41,128,185
track type=bed name="HAVA" description="HAVA" itemRgb="On" visibility="3" 
chr1	26646524	26763918	HAVA	0	.	26646524	26763918	41,128,185
track type=bed name="MALA" description="MALA" itemRgb="On" visibility="3" 
chr1	26646524	26763918	MALA	0	.	26646524	26763918	41,128,185
track type=bed name="LABA" description="LABA" itemRgb="On" visibility="3" 
chr1	26672434	26763918	LABA	0	.	26672434	26763918	41,128,185
track type=bed name="ESSA" description="ESSA" itemRgb="On" visibility="3" 
chr1	26646524	26763918	ESSA	0	.	26646524	26763918	41,128,185
track type=bed name="ESSA" description="ESSA" itemRgb="On" visibility="3" 
chr1	26646524	26763918	ESSA	0	.	26646524	26763918	41,128,185
track type=bed name="IWHA" description="IWHA" itemRgb="On" visibility="3" 
chr1	26646524	26763918	IWHA	0	.	26646524	26763918	41,128,185
track type=bed name="IWHA" description="IWHA" itemRgb="On" visibility="3" 
chr1	26646524	26763918	IWHA	0	.	26646524	26763918	41,128,185
track type=bed name="IWHA" description="IWHA" itemRgb="On" visibility="3" 
chr1	26646524	26763918	IWHA	0	.	26646524	26763918	41,128,185
track type=bed name="IWHA" description="IWHA" itemRgb="On" visibility="3" 
chr1	26646524	26763918	IWHA	0	.	26646524	26763918	41,128,185
track type=bed name="IWHA" description="IWHA" itemRgb="On" visibility="3" 
chr1	26646524	26763918	IWHA	0	.	26646524	26763918	41,128,185
track type=bed name="IWHA" description="IWHA" itemRgb="On" visibility="3" 
chr1	26646524	26763918	IWHA	0	.	26646524	26763918	41,128,185
track type=bed name="IWHA" description="IWHA" itemRgb="On" visibility="3" 
chr1	26646524	26763918	IWHA	0	.	26646524	26763918	41,128,185
track type=bed name="IWHA" description="IWHA" itemRgb="On" visibility="3" 
chr1	26646524	26763918	IWHA	0	.	26646524	26763918	41,128,185
track type=bed name="IWHA" description="IWHA" itemRgb="On" visibility="3" 
chr1	26646524	26763918	IWHA	0	.	26646524	26763918	41,128,185
track type=bed name="LABA" description="LABA" itemRgb="On" visibility="3" 
chr1	26672434	26763918	LABA	0	.	26672434	26763918	41,128,185
track type=bed name="LABA" description="LABA" itemRgb="On" visibility="3" 
chr1	26672434	26763918	LABA	0	.	26672434	26763918	41,128,185
track type=bed name="LABA" description="LABA" itemRgb="On" visibility="3" 
chr1	26672434	26763918	LABA	0	.	26672434	26763918	41,128,185
track type=bed name="BOXA" description="BOXA" itemRgb="On" visibility="3" 
chr1	26705396	26763918	BOXA	0	.	26705396	26763918	41,128,185
track type=bed name="BOXA" description="BOXA" itemRgb="On" visibility="3" 
chr1	26705396	26763918	BOXA	0	.	26705396	26763918	41,128,185
track type=bed name="LABA" description="LABA" itemRgb="On" visibility="3" 
chr1	26672434	26763918	LABA	0	.	26672434	26763918	41,128,185
track type=bed name="BOXA" description="BOXA" itemRgb="On" visibility="3" 
chr1	26705396	26763918	BOXA	0	.	26705396	26763918	41,128,185
track type=bed name="BOXA" description="BOXA" itemRgb="On" visibility="3" 
chr1	26705396	26763918	BOXA	0	.	26705396	26763918	41,128,185
track type=bed name="BOXA" description="BOXA" itemRgb="On" visibility="3" 
chr1	26705396	26763918	BOXA	0	.	26705396	26763918	41,128,185
track type=bed name="LABA" description="LABA" itemRgb="On" visibility="3" 
chr1	26672434	26763918	LABA	0	.	26672434	26763918	41,128,185
track type=bed name="LABA" description="LABA" itemRgb="On" visibility="3" 
chr1	26672434	26763918	LABA	0	.	26672434	26763918	41,128,185
track type=bed name="LABA" description="LABA" itemRgb="On" visibility="3" 
chr1	26672434	26763918	LABA	0	.	26672434	26763918	41,128,185
track type=bed name="YORA" description="YORA" itemRgb="On" visibility="3" 
chr1	26646524	26763918	YORA	0	.	26646524	26763918	41,128,185
track type=bed name="SCMA" description="SCMA" itemRgb="On" visibility="3" 
chr1	26614214	26763918	SCMA	0	.	26614214	26763918	41,128,185
track type=bed name="NFTA" description="NFTA" itemRgb="On" visibility="3" 
chr1	26672434	26763918	NFTA	0	.	26672434	26763918	41,128,185
track type=bed name="YORA" description="YORA" itemRgb="On" visibility="3" 
chr1	26646524	26763918	YORA	0	.	26646524	26763918	41,128,185
track type=bed name="PAPA" description="PAPA" itemRgb="On" visibility="3" 
chr1	26646524	26763918	PAPA	0	.	26646524	26763918	41,128,185
track type=bed name="YORA" description="YORA" itemRgb="On" visibility="3" 
chr1	26646524	26763918	YORA	0	.	26646524	26763918	41,128,185
track type=bed name="GOLA" description="GOLA" itemRgb="On" visibility="3" 
chr1	26646524	26763918	GOLA	0	.	26646524	26763918	41,128,185
track type=bed name="YORA" description="YORA" itemRgb="On" visibility="3" 
chr1	26646524	26763918	YORA	0	.	26646524	26763918	41,128,185
track type=bed name="IWHA" description="IWHA" itemRgb="On" visibility="3" 
chr1	26646524	26763918	IWHA	0	.	26646524	26763918	41,128,185
track type=bed name="IWHA" description="IWHA" itemRgb="On" visibility="3" 
chr1	26646524	26763918	IWHA	0	.	26646524	26763918	41,128,185
track type=bed name="IWHA" description="IWHA" itemRgb="On" visibility="3" 
chr1	26646524	26763918	IWHA	0	.	26646524	26763918	41,128,185
track type=bed name="LABA" description="LABA" itemRgb="On" visibility="3" 
chr1	26672434	26763918	LABA	0	.	26672434	26763918	41,128,185
track type=bed name="LABA" description="LABA" itemRgb="On" visibility="3" 
chr1	26672434	26763918	LABA	0	.	26672434	26763918	41,128,185
track type=bed name="LABA" description="LABA" itemRgb="On" visibility="3" 
chr1	26672434	26763918	LABA	0	.	26672434	26763918	41,128,185
track type=bed name="LABA" description="LABA" itemRgb="On" visibility="3" 
chr1	26672434	26763918	LABA	0	.	26672434	26763918	41,128,185
track type=bed name="LABA" description="LABA" itemRgb="On" visibility="3" 
chr1	26672434	26763918	LABA	0	.	26672434	26763918	41,128,185
track type=bed name="BTEA" description="BTEA" itemRgb="On" visibility="3" 
chr1	26646524	26763918	BTEA	0	.	26646524	26763918	41,128,185
track type=bed name="BOTA" description="BOTA" itemRgb="On" visibility="3" 
chr1	26646524	26763918	BOTA	0	.	26646524	26763918	41,128,185
track type=bed name="BRIA" description="BRIA" itemRgb="On" visibility="3" 
chr1	26646524	26763918	BRIA	0	.	26646524	26763918	41,128,185
track type=bed name="CSPA" description="CSPA" itemRgb="On" visibility="3" 
chr1	26646524	26763918	CSPA	0	.	26646524	26763918	41,128,185
track type=bed name="DALA" description="DALA" itemRgb="On" visibility="3" 
chr1	26646524	26763918	DALA	0	.	26646524	26763918	41,128,185
track type=bed name="EBDA" description="EBDA" itemRgb="On" visibility="3" 
chr1	26705396	26775068	EBDA	0	.	26705396	26775068	41,128,185
track type=bed name="ELKA" description="ELKA" itemRgb="On" visibility="3" 
chr1	26646524	26763918	ELKA	0	.	26646524	26763918	41,128,185
track type=bed name="EURA" description="EURA" itemRgb="On" visibility="3" 
chr1	26672434	26763918	EURA	0	.	26672434	26763918	41,128,185
track type=bed name="FINA" description="FINA" itemRgb="On" visibility="3" 
chr1	26646524	26763918	FINA	0	.	26646524	26763918	41,128,185
track type=bed name="GOSA" description="GOSA" itemRgb="On" visibility="3" 
chr1	26646524	26763918	GOSA	0	.	26646524	26763918	41,128,185
track type=bed name="GRYA" description="GRYA" itemRgb="On" visibility="3" 
chr1	26646524	26763918	GRYA	0	.	26646524	26763918	41,128,185
track type=bed name="GSLA" description="GSLA" itemRgb="On" visibility="3" 
chr1	26672434	26803304	GSLA	0	.	26672434	26803304	41,128,185
track type=bed name="NSDA" description="NSDA" itemRgb="On" visibility="3" 
chr1	26646524	26763918	NSDA	0	.	26646524	26763918	41,128,185
track type=bed name="SCHA" description="SCHA" itemRgb="On" visibility="3" 
chr1	26646524	26763918	SCHA	0	.	26646524	26763918	41,128,185
track type=bed name="NFTA" description="NFTA" itemRgb="On" visibility="3" 
chr1	26672434	26763918	NFTA	0	.	26672434	26763918	41,128,185
track type=bed name="CAIA" description="CAIA" itemRgb="On" visibility="3" 
chr1	26672434	26763918	CAIA	0	.	26672434	26763918	41,128,185
track type=bed name="TISA" description="TISA" itemRgb="On" visibility="3" 
chr1	26646524	26763918	TISA	0	.	26646524	26763918	41,128,185
track type=bed name="YORA" description="YORA" itemRgb="On" visibility="3" 
chr1	26646524	26763918	YORA	0	.	26646524	26763918	41,128,185
track type=bed name="CAIA" description="CAIA" itemRgb="On" visibility="3" 
chr1	26672434	26763918	CAIA	0	.	26672434	26763918	41,128,185
track type=bed name="YORA" description="YORA" itemRgb="On" visibility="3" 
chr1	26646524	26763918	YORA	0	.	26646524	26763918	41,128,185
track type=bed name="BOXA" description="BOXA" itemRgb="On" visibility="3" 
chr1	26705396	26763918	BOXA	0	.	26705396	26763918	41,128,185
track type=bed name="CNKA" description="CNKA" itemRgb="On" visibility="3" 
chr1	26646524	26839730	CNKA	0	.	26646524	26839730	41,128,185
track type=bed name="CKCA" description="CKCA" itemRgb="On" visibility="3" 
chr1	26646524	26763918	CKCA	0	.	26646524	26763918	41,128,185
track type=bed name="IWHA" description="IWHA" itemRgb="On" visibility="3" 
chr1	26646524	26763918	IWHA	0	.	26646524	26763918	41,128,185
track type=bed name="CSPA" description="CSPA" itemRgb="On" visibility="3" 
chr1	26646524	26763918	CSPA	0	.	26646524	26763918	41,128,185
track type=bed name="CKCA" description="CKCA" itemRgb="On" visibility="3" 
chr1	26646524	26763918	CKCA	0	.	26646524	26763918	41,128,185
track type=bed name="IWHA" description="IWHA" itemRgb="On" visibility="3" 
chr1	26646524	26763918	IWHA	0	.	26646524	26763918	41,128,185
track type=bed name="BTEA" description="BTEA" itemRgb="On" visibility="3" 
chr1	26646524	26763918	BTEA	0	.	26646524	26763918	41,128,185
track type=bed name="GSDA" description="GSDA" itemRgb="On" visibility="3" 
chr1	26646524	26763918	GSDA	0	.	26646524	26763918	41,128,185
track type=bed name="NWFA" description="NWFA" itemRgb="On" visibility="3" 
chr1	26646524	26763918	NWFA	0	.	26646524	26763918	41,128,185
track type=bed name="YORA" description="YORA" itemRgb="On" visibility="3" 
chr1	26646524	26763918	YORA	0	.	26646524	26763918	41,128,185
track type=bed name="BOCA" description="BOCA" itemRgb="On" visibility="3" 
chr1	26630052	26763918	BOCA	0	.	26630052	26763918	41,128,185
track type=bed name="BOXA" description="BOXA" itemRgb="On" visibility="3" 
chr1	26705396	26763918	BOXA	0	.	26705396	26763918	41,128,185
track type=bed name="BMDA" description="BMDA" itemRgb="On" visibility="3" 
chr1	26368938	27065774	BMDA	0	.	26368938	27065774	41,128,185
track type=bed name="ESTG" description="ESTG" itemRgb="On" visibility="3" 
chr1	26224101	26875907	ESTG	0	.	26224101	26875907	39,174,96
track type=bed name="ESTG" description="ESTG" itemRgb="On" visibility="3" 
chr1	26224101	26875907	ESTG	0	.	26224101	26875907	39,174,96
track type=bed name="ESTG" description="ESTG" itemRgb="On" visibility="3" 
chr1	26224101	26875907	ESTG	0	.	26224101	26875907	39,174,96
track type=bed name="ESTG" description="ESTG" itemRgb="On" visibility="3" 
chr1	26224101	26875907	ESTG	0	.	26224101	26875907	39,174,96
track type=bed name="ESTG" description="ESTG" itemRgb="On" visibility="3" 
chr1	26224101	26875907	ESTG	0	.	26224101	26875907	39,174,96
track type=bed name="BJIG" description="BJIG" itemRgb="On" visibility="3" 
chr1	26672434	26775068	BJIG	0	.	26672434	26775068	39,174,96
