# Supplementary material for: Risk-modeling of dog osteosarcoma genome scans shows individuals with Mendelian-level polygenic risk are common
Source: BMC Genomics. 2019 Mar 19;20:226. doi: 10.1186/s12864-019-5531-6 (PMC6425649; doi:10.1186/s12864-019-5531-6)
Supplement: Supplementary file 6 — Data. Haplotype phasing across osteosarcoma GWAS risk alleles. (ZIP 162 kb) [file 12864_2019_5531_MOESM6_ESM.zip › Hayward et al 2016/chr11_41375800_individuals.txt]

MALA: 2
MALC: 6
YORC: 5
YORA: 1
TISA: 2
SCMC: 1
CAIA: 2
SCMC: 1
SCTA: 11
SCTC: 1
ROTA: 1
GSDA: 1
LABA: 1
JRTA: 1
SCMA: 1
ROTA: 1
BOTC: 1
ECSC: 1
GOLC: 3
BOXC: 1
BOTC: 1
LABA: 2
IWHA: 1
GOLC: 2
VIZC: 1
NWFA: 1
ROTA: 2
MALC: 1
CSPA: 2
GSDA: 1
BOXC: 2
ROTA: 1
LABA: 2
BOXC: 1
CSPA: 1
YORC: 1
ROTA: 1
VIZA: 1
GOLC: 1
LABA: 2
VIZA: 1
GOLC: 1
LABA: 3
VIZA: 1
DOBA: 1
LABA: 1
SHEA: 1
LABA: 3
LABC: 1
GOLC: 1
BOXC: 2
LABA: 2
DOBA: 1
ASHA: 1
LABA: 2
DOBA: 1
ASHA: 1
SHEA: 1
DOBA: 1
SHEA: 1
CSPA: 1
DOBA: 2
CSPA: 1
SHEA: 1
CSPA: 1
ROTA: 1
CSPA: 1
DOBA: 1
BOXC: 1
ROTA: 1
DOBA: 1
GOLC: 2
ROTA: 1
LABA: 5
GOLC: 1
LHAC: 1
LABA: 1
GOLC: 6
YORC: 1
LABA: 2
GOLC: 2
ROTA: 1
LABA: 2
BOXC: 1
GOLC: 1
BOXC: 1
LABA: 1
BOXC: 1
ROTA: 1
GOLC: 1
LABA: 1
ROTA: 1
GOLC: 1
LABA: 2
GSDA: 1
LABA: 1
GSDC: 1
BMAA: 1
GSDC: 2
NWFA: 1
LABA: 4
BOCA: 1
LABA: 1
NWFA: 1
GSDC: 2
LABA: 1
BOXC: 1
BOXA: 1
LABA: 1
BOSC: 1
LABA: 1
BOXC: 2
LABA: 2
GSDA: 1
ASHC: 1
ASHA: 1
GOLC: 2
LABA: 2
GOLC: 1
GSDC: 1
XOMC: 1
XOLA: 1
GSDA: 1
PERA: 1
LABA: 3
XOMA: 1
COVC: 1
AFGA: 1
NGSC: 1
LABA: 1
PGOC: 1
LABA: 2
PIOC: 1
LABA: 3
PIOC: 1
LABA: 3
XOLA: 1
XOMC: 1
XOMA: 1
XOLA: 1
XOMC: 1
LABA: 1
NGSC: 1
SANC: 1
PIOC: 1
NGSC: 2
LABA: 1
PIOA: 1
NGSC: 1
LABA: 5
CCRA: 2
GOLC: 1
LABA: 1
GOLC: 1
CCRA: 1
GOLC: 1
LABA: 1
ISHC: 1
AKIC: 4
BZOC: 1
LABA: 3
GOLC: 1
LABA: 1
GSDC: 1
GSDA: 1
GOLC: 1
GOSC: 3
BZOC: 2
DCRA: 1
LABA: 5
GOLC: 1
LABA: 2
GOLC: 1
AKIC: 1
GOLC: 1
GSDA: 1
LABA: 1
GSDA: 1
GSDC: 1
GOLC: 2
LABA: 2
DCRA: 1
LABA: 1
GOLC: 1
GSDA: 1
LABC: 1
LABA: 3
GOLC: 1
LABA: 2
GSDA: 2
LABA: 3
GSDC: 1
GSMA: 1
LABA: 4
BZOC: 1
LABA: 2
GOLC: 2
AKIC: 1
LABA: 1
GSDA: 2
LABA: 6
AFGA: 1
LABA: 6
GSDA: 1
LABA: 2
GOLC: 1
GSDA: 1
LABA: 3
GSDA: 2
LABA: 1
GOLC: 1
AFGA: 2
BZOA: 1
GOSC: 1
GOLC: 2
BGRA: 1
AKIC: 4
BZOA: 1
BZOC: 1
DALA: 2
AFGA: 1
GSMC: 1
GSMA: 1
LABA: 1
CCRC: 1
CCRA: 2
LABA: 1
GSDA: 1
PAPA: 1
PAPC: 1
CCRA: 1
AKIC: 1
MALA: 1
MSTA: 1
BMDA: 1
PAPC: 1
GDAA: 1
MALC: 1
CKCA: 6
GDAA: 1
MSTC: 2
AMAC: 1
MSTA: 1
MSTC: 1
SALA: 1
PAPA: 1
PMIC: 2
PMIA: 1
BOTC: 2
PMIA: 1
GDAC: 1
PMIC: 2
PAPA: 1
PAPC: 1
BMDA: 1
PMIA: 1
AMAC: 1
GDAA: 2
BOTC: 3
SALA: 1
SALC: 1
BMDA: 1
MSTA: 1
LEOA: 1
STAA: 1
LEOA: 1
BOCA: 2
CWCA: 1
MSTC: 2
BOCA: 1
LEOC: 1
BMDC: 1
AMAC: 1
GDAA: 2
BOCA: 3
STAA: 1
NEAA: 3
PMIA: 1
BOCA: 1
STAA: 1
LABA: 2
MALC: 1
ROTA: 1
AMAA: 1
NWFA: 3
GOLC: 40
GOLA: 1
NWFA: 9
NWFC: 1
BMDC: 1
LEOA: 1
SALC: 1
SALA: 1
AMAA: 1
BOCA: 1
GOLC: 1
BASA: 1
LABA: 1
MALC: 1
NWFA: 1
GSDA: 1
BOCA: 1
GOLC: 1
BOCA: 2
NWFA: 2
AKIC: 1
ROTA: 1
GOLC: 2
BOCA: 1
NWFA: 1
GOLC: 2
BOCA: 1
GOLC: 1
ROTA: 1
BOCA: 1
WPGA: 1
ROTA: 1
GSDA: 1
NWFC: 1
BOCA: 1
GOLC: 2
BASA: 1
BOTC: 1
LABC: 1
BOCA: 1
GOLC: 1
BOCA: 1
GSDA: 1
BOCA: 1
GOLC: 1
NWFC: 1
GSDA: 2
BOCA: 2
ROTA: 1
BOCA: 2
SAMC: 1
GOLC: 1
GSDA: 1
GOLC: 1
BOCA: 1
GOLC: 1
BOCA: 2
GOLC: 2
ROTA: 1
GOLC: 1
BOCA: 2
NWFA: 1
WPGA: 1
ROTA: 1
NWFA: 1
ROTA: 1
NWFC: 1
ROTA: 1
CSHC: 1
SAMA: 1
MALC: 2
NWFA: 1
SAMA: 1
GDAA: 1
SCMA: 1
GDAA: 1
SCMC: 1
CKCA: 1
SCMC: 2
ROTA: 1
STAA: 1
CSHC: 1
GOLA: 1
GSDA: 1
ROTA: 1
WHWA: 1
GOLC: 1
BMAA: 1
BOCA: 1
SAMC: 1
WPGA: 1
SBUA: 1
ROTA: 1
SBUC: 1
ROTA: 1
CSHC: 1
BOCA: 1
WPGA: 1
CSHC: 1
NWFA: 1
GOLC: 1
ROTA: 2
SCSC: 1
SBUA: 1
NWFA: 1
WPGA: 2
ROTA: 1
BOCA: 1
CSHC: 1
SAMC: 1
ROTA: 1
GOLC: 1
ROTA: 1
MALC: 1
BASA: 1
ROTA: 1
WPGA: 1
BASA: 1
WHWA: 1
BMAA: 1
TITC: 1
MSTA: 1
LEOA: 1
BEAC: 2
BEAA: 2
BFRC: 1
BRIC: 1
BUTA: 1
CAIA: 7
CHIA: 2
CHIC: 1
DOBA: 2
ECSC: 3
FBDA: 2
GSPC: 1
GSPA: 2
GPYA: 2
ITGC: 1
ITGA: 1
PEKC: 2
POMC: 2
SBEA: 7
SHEA: 3
SINC: 4
HUSC: 1
SITC: 1
SITA: 1
VIZA: 1
VIZC: 1
BOSC: 1
GSPA: 1
COLC: 1
CBRA: 1
CHIC: 1
COLC: 1
CBRA: 1
EBDA: 1
COLC: 2
BHOC: 1
BOSA: 1
ECSC: 1
BOSA: 1
LABA: 1
LABC: 1
CAIA: 1
GSPC: 1
CAIA: 1
BOSA: 1
ECSC: 1
LABA: 1
EBDA: 1
BOSA: 1
AIRC: 1
ASHA: 1
GSPC: 1
BOSC: 1
AIRC: 3
BHOC: 1
COLC: 2
AIRC: 1
CHIA: 1
EBDA: 1
CBRA: 1
ECSC: 1
ASHA: 1
AIRC: 1
ASHC: 1
ASHA: 1
LABA: 1
BHOC: 1
ECSC: 1
AIRA: 1
ASHA: 1
GSPA: 1
COLC: 1
BHOC: 1
CBRA: 1
GSPA: 1
GSPC: 1
EBDA: 1
BHOC: 1
GSPA: 1
BHOC: 1
GSDA: 7
GSDC: 3
TISA: 1
YORC: 2
YORA: 1
ROTA: 5
KEEC: 1
FTWC: 1
BFRA: 1
FTWA: 1
RHOA: 2
FTWC: 1
KEEA: 1
SCMC: 5
HAVA: 2
HAVC: 2
MALA: 1
MALC: 10
SCMA: 3
SCMC: 4
HAVA: 5
HAVC: 3
MALA: 5
MALC: 7
LABA: 5
FTWA: 1
PUGC: 2
SBEA: 1
CHOC: 1
HAVC: 1
FTWA: 1
KEEC: 1
ISTC: 1
KEEC: 1
BFRA: 1
HAVC: 1
DOBA: 1
ISTC: 1
DDBC: 1
RHOA: 1
DDBC: 1
PUGC: 1
KEEC: 1
BFRC: 1
RHOA: 1
PWCC: 2
CHOC: 1
RHOA: 1
BMSA: 1
BFRA: 1
NWTC: 1
PEKC: 2
DACA: 1
ESKC: 1
DACA: 1
JACC: 1
SCWA: 1
PEKC: 1
STZC: 4
ROTA: 1
LABA: 1
CSPA: 1
JACC: 1
LABA: 1
STZC: 1
CSPC: 1
SBUA: 1
STZC: 1
PEKC: 1
WEIA: 1
BOSA: 1
LABA: 1
BJIC: 1
ESTA: 1
ESKA: 1
PEKC: 1
ESKC: 1
BRIC: 1
ESKC: 1
ROTA: 1
STZC: 1
CHIC: 1
ROTA: 1
SCWA: 1
PEKC: 1
CCOA: 1
LHAC: 1
NWTA: 1
WIPA: 1
BJIC: 1
RHOA: 1
SCWA: 1
CSPA: 1
DACA: 1
BJIC: 1
LHAA: 1
WEIA: 1
BMSC: 1
SCWA: 1
POSC: 1
BMSA: 1
LABA: 2
ESTA: 1
OESC: 1
BMSA: 1
BJIC: 1
PWCC: 1
POSC: 1
ESKC: 1
BRIC: 1
CCOA: 1
PUGC: 1
OESC: 1
FCRC: 1
BJIC: 1
DOBA: 1
CSPA: 2
LHAC: 1
CHIA: 1
ACAC: 1
STZC: 1
FTWC: 1
OESA: 1
GOLC: 1
LABA: 1
GOLC: 1
LABA: 1
CHOC: 1
GSDA: 1
OESC: 1
ACAC: 1
CHOC: 1
ROTA: 3
POSC: 1
LABA: 1
ROTA: 1
TISA: 1
ACAA: 1
BMSA: 1
BMSC: 1
ROTA: 1
SCWA: 1
ISTC: 1
LABA: 1
ROTA: 2
ISTC: 1
LABC: 1
LABA: 1
ROTA: 1
HUSC: 1
ROTA: 2
KEEC: 1
ROTA: 1
ISTC: 1
BMSA: 1
ROTA: 2
ISTC: 1
LABA: 1
RHOA: 1
DOBA: 1
GSMA: 1
AFGA: 1
DAMA: 1
POTC: 1
AFGC: 1
PWCC: 2
LABA: 1
BEDA: 1
GOLC: 1
DAMA: 1
SHEA: 1
LABC: 1
POTC: 1
SHEA: 1
KRYC: 1
LABA: 1
GSPC: 1
AFGA: 1
PUGC: 1
PDMC: 1
GPYA: 1
HUSC: 1
DCRA: 1
LABA: 1
OTTC: 2
GPYC: 1
PDMC: 1
HAVA: 1
PUGC: 1
JRTA: 1
SINC: 1
KRYC: 1
PDMA: 1
POSA: 1
TFXA: 1
HAVA: 1
BUTA: 2
BASA: 1
VIZA: 1
LABA: 2
JRTA: 1
LABA: 2
VIZA: 1
BASA: 1
LABA: 4
SCGA: 1
DALA: 1
BUTA: 2
SAMA: 1
GSMA: 1
SINC: 1
BUTA: 1
DALA: 1
LABA: 2
SITC: 1
POMC: 1
SINC: 1
TFXA: 1
BASA: 1
NWFA: 1
POMC: 1
POMA: 1
SHEA: 1
GSMA: 1
OTTC: 2
JRTC: 1
DAMA: 1
VIZA: 1
POTA: 1
SHEA: 4
BUTA: 1
OTTC: 1
BUTA: 1
SINC: 1
JRTC: 1
HUSC: 1
PUGC: 1
BEDA: 1
TFXA: 1
SCGA: 1
BUTA: 1
VIZA: 1
POTC: 1
PUGC: 1
GPYC: 1
HAVA: 1
BASA: 1
SAMA: 1
PWCC: 1
HAVC: 1
HUSC: 1
BSHA: 1
PUGC: 1
DALA: 1
GPYA: 1
DALA: 1
HUSC: 1
GSMC: 1
DALA: 1
AFGA: 1
HUSC: 1
LABA: 2
GSPC: 1
LABA: 4
PWDA: 1
LABA: 2
HUSA: 1
AFGA: 1
HUSC: 1
LABA: 5
BOEA: 1
LABA: 3
BRIC: 1
ISTC: 1
BMAA: 1
LABA: 2
LHAC: 1
TISA: 1
ESSA: 1
LABA: 2
SCTA: 1
VIZA: 1
BRIC: 1
ESSA: 13
ESSC: 2
LABA: 1
FTWC: 2
LHAC: 1
LABA: 1
ESSC: 1
LHAC: 1
BOEC: 1
ESSA: 1
LABA: 1
SCTC: 1
ESSA: 1
FBDA: 1
ACAC: 1
LABA: 2
TISA: 1
LHAC: 2
BRIC: 1
YORC: 1
ESSA: 2
YORC: 1
ESSA: 1
LABA: 1
BZOA: 1
LABA: 4
ESSA: 9
LABA: 4
FBDA: 1
LABA: 1
SCTA: 1
ACAC: 1
TISA: 1
LABA: 2
LABC: 1
TISA: 1
LABA: 1
LHAC: 1
ESSA: 1
LABA: 1
VIZA: 1
LABA: 2
VIZA: 1
LABA: 2
IWHA: 9
GDAC: 2
GDAA: 1
LABA: 1
GOLC: 1
LABA: 1
ROTA: 1
GOLC: 1
ESTA: 7
ESTC: 2
GOLC: 1
IWHA: 7
GOSC: 1
ESTA: 5
ESTC: 2
GSDA: 1
GOSC: 2
GSDC: 1
GOSC: 1
ESTA: 1
GSDA: 1
ESTA: 1
GOLC: 1
BZOC: 1
GDAA: 2
KEEC: 1
GDAA: 1
LABA: 1
GOLC: 1
IWHA: 7
ESTC: 1
NWFA: 1
LABA: 1
NWFA: 2
SCMA: 1
GOLC: 1
SCMA: 1
NWFC: 1
LABA: 1
IWHA: 6
ESTA: 8
ESTC: 2
SCMC: 1
SBEA: 1
LABA: 1
AIRC: 1
GOLC: 1
LABA: 2
IWHA: 10
GSDA: 1
GOSC: 1
GSDC: 1
GSDA: 1
GOSC: 1
GSDA: 1
GOSC: 1
ESTA: 1
IWHA: 8
GOLA: 1
ISTC: 1
BMSA: 1
SCWA: 1
LABA: 1
ESTC: 3
ESTA: 6
IWHA: 12
ESTC: 1
ESTA: 9
IWHA: 10
LABA: 1
SBEA: 1
LABA: 2
HUSC: 1
LABA: 1
ESTA: 1
LABA: 1
ESTA: 2
IWHA: 10
LABA: 2
WIPA: 1
ISTC: 1
NWFC: 1
SBUA: 1
BJIC: 12
BJIA: 1
CATA: 1
GOLC: 1
PWCC: 1
LABC: 1
LABA: 3
VIZC: 2
LABA: 11
BOCA: 1
ROTA: 1
LABA: 1
LABC: 1
GOLC: 1
LABC: 1
GOLC: 1
VIZA: 1
LABA: 2
GOLC: 1
LABA: 2
VIZA: 1
LABA: 2
VIZA: 1
LABA: 1
VIZA: 1
LABA: 2
GRYA: 1
LABA: 5
BOXC: 6
BOXA: 1
FBDA: 1
BOXC: 1
FBDA: 1
GOLC: 1
VIZA: 1
GOLC: 3
VIZA: 2
GOLC: 1
FBDA: 2
BOXC: 4
GOLC: 1
VIZA: 5
GOLC: 1
VIZA: 1
LABA: 8
BOXA: 1
FBDA: 1
BOXC: 2
FBDA: 1
BOXC: 1
GOLC: 1
VIZA: 3
GOLC: 1
VIZA: 2
FBDA: 2
BOXC: 2
FBDA: 1
BOXC: 1
FBDA: 1
BOXC: 1
LABA: 1
BOXA: 2
BOXC: 4
FBDA: 1
BOXC: 3
BOXA: 1
LABA: 3
VIZA: 1
LABA: 2
VIZA: 1
GOLC: 4
VIZA: 1
GOLC: 5
LABA: 7
GOLC: 3
LABA: 2
GOLC: 1
LABA: 2
GOLC: 1
LABC: 1
IBIC: 1
TITC: 2
LABA: 3
GOLC: 1
LABA: 2
GRYA: 1
LABA: 2
VIZA: 2
GOLC: 1
VIZA: 2
LABA: 1
ROTA: 1
GOLC: 1
LABA: 1
GOLC: 1
GSDC: 1
GOLC: 2
LABA: 3
GOLC: 6
LABA: 1
GOLC: 1
LABA: 1
ROTA: 1
GOLC: 1
ROTA: 1
GOLC: 1
GSDA: 1
ROTA: 1
GSDC: 1
GOLC: 1
LABA: 1
SBEA: 1
GOLC: 1
LABA: 4
ROTA: 1
LABA: 1
ROTA: 1
LABA: 2
GOLC: 2
LABA: 1
SBEA: 1
LABA: 1
LABC: 1
SBEA: 1
LABA: 1
GOLC: 1
LABA: 1
ROTA: 1
LABA: 3
GOLC: 2
GSDA: 1
GOLA: 1
ROTA: 1
LABA: 1
GSDA: 1
LABA: 1
BOXA: 1
ROTA: 2
BOXC: 1
BOXA: 1
LABA: 3
PWDC: 1
PWDA: 1
YORC: 1
HAVA: 2
CANC: 1
YORA: 4
YORC: 5
TISC: 1
YORC: 2
TISA: 1
SCMC: 1
SCMA: 3
HAVA: 1
YORC: 1
HAVC: 1
YORC: 4
YORA: 1
NFTC: 4
MALC: 1
NFTC: 1
MALC: 1
YORA: 3
YORC: 22
PAPC: 3
PAPA: 5
BOXC: 2
GOLC: 1
YORC: 8
GOLC: 7
LABA: 2
YORA: 2
YORC: 4
VIZA: 1
MALC: 1
ROTA: 1
VIZC: 1
VIZA: 2
YORC: 1
IWHA: 25
PWDA: 1
PWDC: 1
LABA: 2
MALC: 1
IWHC: 1
IWHA: 14
SCDA: 1
IWHA: 11
BUTA: 2
LABA: 3
BUTA: 1
LABA: 3
LABC: 1
BUTA: 2
LABA: 3
BUTA: 2
LABA: 2
BUTA: 1
LABA: 1
BUTA: 1
LABA: 8
BUTA: 2
LABA: 15
BUTA: 1
LABA: 117
LABC: 4
GSDA: 1
GOLC: 1
NWFA: 1
ROTA: 1
BTEA: 4
BEAC: 1
BEAA: 1
BMDA: 1
BMDC: 1
BOTC: 16
BRIA: 2
BRIC: 7
CSPA: 1
CSPC: 4
DALA: 2
DOBA: 1
EBDA: 6
BUTA: 1
ELKA: 5
ELKC: 1
EURC: 4
FINC: 3
FINA: 1
GOSA: 1
GOSC: 5
GRYA: 6
GRYC: 2
RHOA: 1
GSLC: 7
JRTC: 2
JRTA: 2
NSDA: 6
NSDC: 1
SCHA: 6
SCHC: 2
CSHC: 4
POSC: 1
WEIA: 6
WEIC: 4
NFTA: 7
CAIA: 15
TISA: 8
YORC: 11
YORA: 1
BOXC: 1
CAIC: 3
BOXC: 1
CAIA: 1
CAIC: 1
YORC: 1
CAIA: 1
BOXC: 1
CAIA: 1
YORC: 1
NFTC: 1
YORA: 1
CAIA: 16
YORC: 14
YORA: 1
NFTC: 2
BOXA: 1
BOXC: 12
CNKC: 2
CNKA: 3
CKCA: 3
CSPC: 1
MALC: 1
CKCA: 2
CSPA: 1
YORC: 1
CKCA: 2
MALC: 1
CKCA: 8
CSPA: 1
MALA: 1
ACAC: 1
IWHA: 33
GOLC: 1
IWHC: 1
IWHA: 6
CSPA: 3
MALC: 1
YORC: 1
CSPA: 3
CKCA: 1
CSPA: 1
CKCA: 1
POTC: 1
YORC: 1
CSPA: 3
CKCA: 3
CSPA: 1
CKCA: 6
CSPA: 1
CKCA: 1
CSPA: 1
DACA: 1
CSPC: 1
DACA: 2
YORC: 1
DACA: 1
GOLC: 3
ROTA: 1
SBEA: 1
LABA: 3
VIZA: 1
LABA: 1
GOLC: 1
VIZA: 1
LABA: 1
VIZC: 1
POTC: 2
MALA: 1
DACC: 1
MALA: 1
IWHA: 8
CSPA: 1
DACC: 1
CKCA: 1
MALC: 1
CATA: 1
CSPA: 1
VIZC: 1
CSPA: 1
VIZA: 3
VIZC: 1
WHWA: 1
BOXC: 2
BASA: 1
PMIA: 1
CAIC: 1
SCMC: 1
STZC: 1
BASA: 1
BFRA: 1
CAIA: 1
WHWC: 1
BOXC: 1
JRTA: 1
STZC: 1
DACA: 1
RATA: 1
CSPA: 1
BOSC: 1
SCMA: 1
JRTA: 1
DACA: 1
BOXC: 1
SCMC: 1
BEAA: 1
BOSA: 1
PMIA: 1
BOXC: 1
WHWA: 1
IWHA: 1
NSDA: 1
BMDC: 1
BOUA: 2
ROTA: 1
BMDA: 1
MULC: 1
STZC: 1
WHWA: 1
LABA: 1
DACC: 1
BOXC: 2
DAMA: 1
NSDA: 2
GOLC: 1
BOXC: 1
MALC: 1
CSPC: 1
BOXC: 1
LABA: 1
BOUA: 2
BOXA: 1
LABA: 1
CAIA: 1
SBYC: 1
MALC: 1
GOLC: 1
JRTA: 1
STZC: 1
BOSA: 1
STZC: 1
CARC: 2
CARA: 1
LHAC: 1
MALA: 1
PWCC: 1
NFTC: 1
BOXA: 1
FBDA: 1
ETSA: 1
BOXA: 1
WHWA: 1
ROTA: 1
LEOA: 1
BRDC: 1
PHAA: 2
NWFA: 1
BPIC: 1
BECA: 1
BTEA: 8
CSPA: 1
STZC: 1
POTC: 1
JRTC: 1
CWCA: 1
TITC: 1
VIZA: 1
KOMA: 1
BOUA: 1
PITA: 1
PUGC: 1
GOLC: 1
BFRA: 1
STZC: 1
BFRA: 1
BOUC: 1
LABA: 1
GSDA: 1
LABA: 1
GSDC: 1
GSDA: 3
GOLC: 2
PITC: 1
BOUA: 1
ROTA: 5
NWFC: 1
NWFA: 5
MSTC: 1
MSTA: 3
LABA: 2
NWFC: 1
GPYA: 1
NWFA: 1
MSTA: 2
MSTC: 1
PITA: 1
GOLC: 1
BECC: 1
ROTA: 2
VIZC: 1
VIZA: 2
LABA: 1
BMDA: 1
ISTC: 2
PITA: 1
NSDA: 1
BOXC: 1
OTTC: 4
YORC: 4
BOXC: 4
YORC: 1
HUSC: 1
GOLC: 1
SHEA: 2
ASHA: 1
BMDA: 1
STAA: 1
WEIA: 1
SBEA: 1
NWFC: 1
BOCA: 11
CKCA: 2
ESSA: 1
GOLC: 14
LABA: 3
GSDA: 1
BOXA: 1
BOXC: 7
GOLA: 1
LABA: 2
ROTA: 1
LABA: 4
BOXC: 1
GOLC: 1
LABA: 1
GOLC: 1
LABA: 1
BASA: 4
LABA: 4
NWFA: 1
GSDA: 2
LABA: 1
LABC: 1
BASA: 1
BOXC: 1
GSDA: 1
LABA: 2
GOLC: 1
CKCA: 1
GOLC: 1
BOXC: 1
LABA: 1
SBEA: 1
BEAA: 2
BMDA: 2
PWCC: 1
ACAC: 1
BHOC: 1
SHEA: 1
SCTA: 1
VIZC: 1
FCRA: 1
SCTA: 1
CURC: 1
DAMC: 1
SCGC: 1
GOLC: 1
SALA: 1
POTC: 1
GRYA: 1
JRTC: 1
WHWA: 1
WHWC: 1
CSPA: 1
WIPA: 1
WEIA: 1
CHOC: 2
CSPA: 2
WHWC: 1
WEIA: 1
DACA: 3
CSPA: 1
DACA: 1
JRTC: 1
DACA: 1
POSA: 1
PUGC: 2
LABA: 1
IWHA: 1
GSDA: 1
ESSC: 1
DOBA: 1
PUGC: 1
DOBA: 1
POSC: 1
GOLC: 1
DANC: 1
POSA: 1
BMDC: 1
YORC: 1
PMIA: 1
STZC: 1
LABA: 1
SCMA: 1
GSDC: 1
SLOC: 1
ROTA: 1
YORC: 1
BFRA: 1
POSA: 1
SCHC: 1
GOLC: 1
SBUA: 1
DOBA: 1
STZA: 1
DOBA: 1
BEAA: 1
PMIA: 1
LABA: 2
GOLC: 2
STZC: 1
PUGC: 1
SHEA: 1
JRTC: 1
SBUA: 1
GOLC: 2
LABA: 1
ESSA: 1
BEAA: 1
CSPA: 1
VIZA: 1
DOBA: 1
BOCA: 1
SCMC: 1
SHEA: 2
DACA: 1
ESSA: 1
BEAA: 1
LABA: 1
SBEA: 1
POSA: 1
HUSC: 1
BOXC: 1
DOBA: 1
BOXC: 1
LABA: 1
POSC: 1
SHEA: 2
JRTC: 1
WHWC: 1
BOCA: 1
POSA: 1
POMA: 1
STZC: 1
WHWA: 1
LABA: 1
GOLC: 1
BOCA: 1
POSC: 1
PMIA: 1
BEAA: 1
POSA: 1
SBEA: 1
BOCA: 1
LABA: 3
GOLC: 2
DOBA: 1
PEKC: 1
HUSC: 1
STZC: 1
SCMC: 1
HUSC: 1
LABA: 1
SHEA: 1
GSDC: 1
LABA: 1
POSC: 1
SBUA: 1
WHWC: 1
BEAA: 1
LABA: 2
