# Supplementary material for: Risk-modeling of dog osteosarcoma genome scans shows individuals with Mendelian-level polygenic risk are common
Source: BMC Genomics. 2019 Mar 19;20:226. doi: 10.1186/s12864-019-5531-6 (PMC6425649; doi:10.1186/s12864-019-5531-6)
Supplement: Supplementary file 6 — Data. Haplotype phasing across osteosarcoma GWAS risk alleles. (ZIP 162 kb) [file 12864_2019_5531_MOESM6_ESM.zip › Hayward et al 2016/chr11_41375800_track.txt]

track type=bed name="MALC" description="MALC" itemRgb="On" visibility="3" 
chr11	41137202	41436417	MALC	0	.	41137202	41436417	41,128,185
track type=bed name="YORC" description="YORC" itemRgb="On" visibility="3" 
chr11	41217027	41436417	YORC	0	.	41217027	41436417	41,128,185
track type=bed name="GOLC" description="GOLC" itemRgb="On" visibility="3" 
chr11	41137202	41436417	GOLC	0	.	41137202	41436417	41,128,185
track type=bed name="GOLC" description="GOLC" itemRgb="On" visibility="3" 
chr11	41137202	41436417	GOLC	0	.	41137202	41436417	41,128,185
track type=bed name="SCMC" description="SCMC" itemRgb="On" visibility="3" 
chr11	41217027	41436417	SCMC	0	.	41217027	41436417	41,128,185
track type=bed name="MALC" description="MALC" itemRgb="On" visibility="3" 
chr11	41137202	41436417	MALC	0	.	41137202	41436417	41,128,185
track type=bed name="MALC" description="MALC" itemRgb="On" visibility="3" 
chr11	41137202	41436417	MALC	0	.	41137202	41436417	41,128,185
track type=bed name="BJIC" description="BJIC" itemRgb="On" visibility="3" 
chr11	41185206	41436417	BJIC	0	.	41185206	41436417	41,128,185
track type=bed name="BOXC" description="BOXC" itemRgb="On" visibility="3" 
chr11	40992322	42126288	BOXC	0	.	40992322	42126288	41,128,185
track type=bed name="GOLC" description="GOLC" itemRgb="On" visibility="3" 
chr11	41137202	41436417	GOLC	0	.	41137202	41436417	41,128,185
track type=bed name="GOLC" description="GOLC" itemRgb="On" visibility="3" 
chr11	41137202	41436417	GOLC	0	.	41137202	41436417	41,128,185
track type=bed name="YORC" description="YORC" itemRgb="On" visibility="3" 
chr11	41217027	41436417	YORC	0	.	41217027	41436417	41,128,185
track type=bed name="YORC" description="YORC" itemRgb="On" visibility="3" 
chr11	41217027	41436417	YORC	0	.	41217027	41436417	41,128,185
track type=bed name="YORC" description="YORC" itemRgb="On" visibility="3" 
chr11	41217027	41436417	YORC	0	.	41217027	41436417	41,128,185
track type=bed name="GOLC" description="GOLC" itemRgb="On" visibility="3" 
chr11	41137202	41436417	GOLC	0	.	41137202	41436417	41,128,185
track type=bed name="BOTC" description="BOTC" itemRgb="On" visibility="3" 
chr11	41282442	41436417	BOTC	0	.	41282442	41436417	41,128,185
track type=bed name="BRIC" description="BRIC" itemRgb="On" visibility="3" 
chr11	41217027	41436417	BRIC	0	.	41217027	41436417	41,128,185
track type=bed name="GOSC" description="GOSC" itemRgb="On" visibility="3" 
chr11	41185206	41436417	GOSC	0	.	41185206	41436417	41,128,185
track type=bed name="GSLC" description="GSLC" itemRgb="On" visibility="3" 
chr11	41282442	41436417	GSLC	0	.	41282442	41436417	41,128,185
track type=bed name="YORC" description="YORC" itemRgb="On" visibility="3" 
chr11	41217027	41436417	YORC	0	.	41217027	41436417	41,128,185
track type=bed name="YORC" description="YORC" itemRgb="On" visibility="3" 
chr11	41217027	41436417	YORC	0	.	41217027	41436417	41,128,185
track type=bed name="BOXC" description="BOXC" itemRgb="On" visibility="3" 
chr11	40992322	42126288	BOXC	0	.	40992322	42126288	41,128,185
track type=bed name="GOLC" description="GOLC" itemRgb="On" visibility="3" 
chr11	41137202	41436417	GOLC	0	.	41137202	41436417	41,128,185
track type=bed name="BOXC" description="BOXC" itemRgb="On" visibility="3" 
chr11	40992322	42126288	BOXC	0	.	40992322	42126288	41,128,185
track type=bed name="SCTA" description="SCTA" itemRgb="On" visibility="3" 
chr11	41201172	41461575	SCTA	0	.	41201172	41461575	39,174,96
track type=bed name="LABA" description="LABA" itemRgb="On" visibility="3" 
chr11	41217027	41461575	LABA	0	.	41217027	41461575	39,174,96
track type=bed name="LABA" description="LABA" itemRgb="On" visibility="3" 
chr11	41217027	41461575	LABA	0	.	41217027	41461575	39,174,96
track type=bed name="LABA" description="LABA" itemRgb="On" visibility="3" 
chr11	41217027	41461575	LABA	0	.	41217027	41461575	39,174,96
track type=bed name="LABA" description="LABA" itemRgb="On" visibility="3" 
chr11	41217027	41461575	LABA	0	.	41217027	41461575	39,174,96
track type=bed name="LABA" description="LABA" itemRgb="On" visibility="3" 
chr11	41217027	41461575	LABA	0	.	41217027	41461575	39,174,96
track type=bed name="CKCA" description="CKCA" itemRgb="On" visibility="3" 
chr11	41201172	41547205	CKCA	0	.	41201172	41547205	39,174,96
track type=bed name="NWFA" description="NWFA" itemRgb="On" visibility="3" 
chr11	41217027	41461575	NWFA	0	.	41217027	41461575	39,174,96
track type=bed name="CAIA" description="CAIA" itemRgb="On" visibility="3" 
chr11	41314754	41461575	CAIA	0	.	41314754	41461575	39,174,96
track type=bed name="SBEA" description="SBEA" itemRgb="On" visibility="3" 
chr11	41314754	41461575	SBEA	0	.	41314754	41461575	39,174,96
track type=bed name="GSDA" description="GSDA" itemRgb="On" visibility="3" 
chr11	41314754	41494425	GSDA	0	.	41314754	41494425	39,174,96
track type=bed name="ROTA" description="ROTA" itemRgb="On" visibility="3" 
chr11	41201172	41436417	ROTA	0	.	41201172	41436417	39,174,96
track type=bed name="HAVA" description="HAVA" itemRgb="On" visibility="3" 
chr11	41314754	41461575	HAVA	0	.	41314754	41461575	39,174,96
track type=bed name="MALA" description="MALA" itemRgb="On" visibility="3" 
chr11	41217027	41461575	MALA	0	.	41217027	41461575	39,174,96
track type=bed name="LABA" description="LABA" itemRgb="On" visibility="3" 
chr11	41217027	41461575	LABA	0	.	41217027	41461575	39,174,96
track type=bed name="LABA" description="LABA" itemRgb="On" visibility="3" 
chr11	41217027	41461575	LABA	0	.	41217027	41461575	39,174,96
track type=bed name="ESSA" description="ESSA" itemRgb="On" visibility="3" 
chr11	41314754	41461575	ESSA	0	.	41314754	41461575	39,174,96
track type=bed name="ESSA" description="ESSA" itemRgb="On" visibility="3" 
chr11	41314754	41461575	ESSA	0	.	41314754	41461575	39,174,96
track type=bed name="IWHA" description="IWHA" itemRgb="On" visibility="3" 
chr11	41314754	41525036	IWHA	0	.	41314754	41525036	39,174,96
track type=bed name="ESTA" description="ESTA" itemRgb="On" visibility="3" 
chr11	41314754	41436417	ESTA	0	.	41314754	41436417	39,174,96
track type=bed name="IWHA" description="IWHA" itemRgb="On" visibility="3" 
chr11	41314754	41525036	IWHA	0	.	41314754	41525036	39,174,96
track type=bed name="ESTA" description="ESTA" itemRgb="On" visibility="3" 
chr11	41314754	41436417	ESTA	0	.	41314754	41436417	39,174,96
track type=bed name="IWHA" description="IWHA" itemRgb="On" visibility="3" 
chr11	41314754	41525036	IWHA	0	.	41314754	41525036	39,174,96
track type=bed name="IWHA" description="IWHA" itemRgb="On" visibility="3" 
chr11	41314754	41525036	IWHA	0	.	41314754	41525036	39,174,96
track type=bed name="ESTA" description="ESTA" itemRgb="On" visibility="3" 
chr11	41314754	41436417	ESTA	0	.	41314754	41436417	39,174,96
track type=bed name="IWHA" description="IWHA" itemRgb="On" visibility="3" 
chr11	41314754	41525036	IWHA	0	.	41314754	41525036	39,174,96
track type=bed name="IWHA" description="IWHA" itemRgb="On" visibility="3" 
chr11	41314754	41525036	IWHA	0	.	41314754	41525036	39,174,96
track type=bed name="ESTA" description="ESTA" itemRgb="On" visibility="3" 
chr11	41314754	41436417	ESTA	0	.	41314754	41436417	39,174,96
track type=bed name="IWHA" description="IWHA" itemRgb="On" visibility="3" 
chr11	41314754	41525036	IWHA	0	.	41314754	41525036	39,174,96
track type=bed name="ESTA" description="ESTA" itemRgb="On" visibility="3" 
chr11	41314754	41436417	ESTA	0	.	41314754	41436417	39,174,96
track type=bed name="IWHA" description="IWHA" itemRgb="On" visibility="3" 
chr11	41314754	41525036	IWHA	0	.	41314754	41525036	39,174,96
track type=bed name="IWHA" description="IWHA" itemRgb="On" visibility="3" 
chr11	41314754	41525036	IWHA	0	.	41314754	41525036	39,174,96
track type=bed name="LABA" description="LABA" itemRgb="On" visibility="3" 
chr11	41217027	41461575	LABA	0	.	41217027	41461575	39,174,96
track type=bed name="LABA" description="LABA" itemRgb="On" visibility="3" 
chr11	41217027	41461575	LABA	0	.	41217027	41461575	39,174,96
track type=bed name="VIZA" description="VIZA" itemRgb="On" visibility="3" 
chr11	41314754	41461575	VIZA	0	.	41314754	41461575	39,174,96
track type=bed name="LABA" description="LABA" itemRgb="On" visibility="3" 
chr11	41217027	41461575	LABA	0	.	41217027	41461575	39,174,96
track type=bed name="LABA" description="LABA" itemRgb="On" visibility="3" 
chr11	41217027	41461575	LABA	0	.	41217027	41461575	39,174,96
track type=bed name="PAPA" description="PAPA" itemRgb="On" visibility="3" 
chr11	41217027	41436417	PAPA	0	.	41217027	41436417	39,174,96
track type=bed name="IWHA" description="IWHA" itemRgb="On" visibility="3" 
chr11	41314754	41525036	IWHA	0	.	41314754	41525036	39,174,96
track type=bed name="IWHA" description="IWHA" itemRgb="On" visibility="3" 
chr11	41314754	41525036	IWHA	0	.	41314754	41525036	39,174,96
track type=bed name="IWHA" description="IWHA" itemRgb="On" visibility="3" 
chr11	41314754	41525036	IWHA	0	.	41314754	41525036	39,174,96
track type=bed name="LABA" description="LABA" itemRgb="On" visibility="3" 
chr11	41217027	41461575	LABA	0	.	41217027	41461575	39,174,96
track type=bed name="LABA" description="LABA" itemRgb="On" visibility="3" 
chr11	41217027	41461575	LABA	0	.	41217027	41461575	39,174,96
track type=bed name="LABA" description="LABA" itemRgb="On" visibility="3" 
chr11	41217027	41461575	LABA	0	.	41217027	41461575	39,174,96
track type=bed name="EBDA" description="EBDA" itemRgb="On" visibility="3" 
chr11	41217027	41461575	EBDA	0	.	41217027	41461575	39,174,96
track type=bed name="ELKA" description="ELKA" itemRgb="On" visibility="3" 
chr11	41217027	41461575	ELKA	0	.	41217027	41461575	39,174,96
track type=bed name="GRYA" description="GRYA" itemRgb="On" visibility="3" 
chr11	41112793	41726810	GRYA	0	.	41112793	41726810	39,174,96
track type=bed name="NSDA" description="NSDA" itemRgb="On" visibility="3" 
chr11	39380805	46659308	NSDA	0	.	39380805	46659308	39,174,96
track type=bed name="SCHA" description="SCHA" itemRgb="On" visibility="3" 
chr11	41060342	41525036	SCHA	0	.	41060342	41525036	39,174,96
track type=bed name="WEIA" description="WEIA" itemRgb="On" visibility="3" 
chr11	41314754	41547205	WEIA	0	.	41314754	41547205	39,174,96
track type=bed name="NFTA" description="NFTA" itemRgb="On" visibility="3" 
chr11	41314754	41461575	NFTA	0	.	41314754	41461575	39,174,96
track type=bed name="CAIA" description="CAIA" itemRgb="On" visibility="3" 
chr11	41314754	41461575	CAIA	0	.	41314754	41461575	39,174,96
track type=bed name="TISA" description="TISA" itemRgb="On" visibility="3" 
chr11	41314754	41461575	TISA	0	.	41314754	41461575	39,174,96
track type=bed name="CAIA" description="CAIA" itemRgb="On" visibility="3" 
chr11	41314754	41461575	CAIA	0	.	41314754	41461575	39,174,96
track type=bed name="CKCA" description="CKCA" itemRgb="On" visibility="3" 
chr11	41201172	41547205	CKCA	0	.	41201172	41547205	39,174,96
track type=bed name="IWHA" description="IWHA" itemRgb="On" visibility="3" 
chr11	41314754	41525036	IWHA	0	.	41314754	41525036	39,174,96
track type=bed name="IWHA" description="IWHA" itemRgb="On" visibility="3" 
chr11	41314754	41525036	IWHA	0	.	41314754	41525036	39,174,96
track type=bed name="CKCA" description="CKCA" itemRgb="On" visibility="3" 
chr11	41201172	41547205	CKCA	0	.	41201172	41547205	39,174,96
track type=bed name="IWHA" description="IWHA" itemRgb="On" visibility="3" 
chr11	41314754	41525036	IWHA	0	.	41314754	41525036	39,174,96
track type=bed name="BTEA" description="BTEA" itemRgb="On" visibility="3" 
chr11	41201172	41436417	BTEA	0	.	41201172	41436417	39,174,96
track type=bed name="ROTA" description="ROTA" itemRgb="On" visibility="3" 
chr11	41201172	41436417	ROTA	0	.	41201172	41436417	39,174,96
track type=bed name="NWFA" description="NWFA" itemRgb="On" visibility="3" 
chr11	41217027	41461575	NWFA	0	.	41217027	41461575	39,174,96
track type=bed name="BOCA" description="BOCA" itemRgb="On" visibility="3" 
chr11	41314754	41574762	BOCA	0	.	41314754	41574762	39,174,96
