# Supplementary material for: Risk-modeling of dog osteosarcoma genome scans shows individuals with Mendelian-level polygenic risk are common
Source: BMC Genomics. 2019 Mar 19;20:226. doi: 10.1186/s12864-019-5531-6 (PMC6425649; doi:10.1186/s12864-019-5531-6)
Supplement: Supplementary file 6 — Data. Haplotype phasing across osteosarcoma GWAS risk alleles. (ZIP 162 kb) [file 12864_2019_5531_MOESM6_ESM.zip › Hayward et al 2016/chr13_11552088_individuals.txt]

MALA: 12
MALG: 1
YORA: 9
YORG: 2
TISA: 1
CAIA: 1
HAVA: 1
SCMA: 1
SCTG: 1
SCTA: 7
ROTG: 1
JRTG: 1
SCMA: 1
ROTG: 1
GOLG: 1
GOLA: 1
BOXG: 1
GOLG: 1
BOTG: 1
LABA: 1
IWHG: 1
GOLG: 1
VIZA: 1
GSDG: 1
NWFG: 1
ROTG: 2
MALA: 1
LABG: 1
GSDG: 1
BOXG: 2
ROTG: 1
LABA: 2
YORA: 1
ROTG: 1
VIZA: 2
LABA: 1
VIZA: 1
GOLG: 1
LABA: 4
VIZA: 1
DOBG: 1
LABA: 4
ROTG: 1
BOXG: 2
LABA: 1
BOXG: 1
LABA: 1
DOBG: 1
ASHA: 1
LABA: 1
LABG: 1
DOBG: 1
NSDG: 1
SHEG: 1
CSPA: 1
DOBG: 3
BOXG: 1
CSPA: 1
DOBG: 2
LABA: 1
GOLA: 1
ROTG: 1
LABA: 2
BEAG: 1
LHAG: 1
LABA: 1
GOLA: 2
GOLG: 1
ROTG: 1
GOLA: 2
YORG: 1
YORA: 1
LABA: 1
BOXG: 1
VIZA: 3
LABG: 1
ROTG: 1
LABA: 2
GSDG: 1
GOLA: 1
BOXG: 2
ROTG: 1
LABA: 1
ROTG: 1
GOLG: 1
LABA: 3
GSDA: 1
GSDG: 1
LABA: 2
NWFG: 2
LABA: 5
BOCA: 1
LABA: 1
NWFG: 2
GSDG: 1
LABA: 1
BOXG: 3
LABA: 1
CSPG: 1
LABA: 1
BOXG: 3
LABA: 3
ASHG: 3
GOLA: 1
GOLG: 1
LABA: 2
GOLG: 1
GSDG: 2
XOLG: 1
XOMG: 1
XOLG: 3
PERG: 1
LABA: 2
NGSG: 1
TAWG: 1
LABA: 1
BFRA: 1
LABA: 1
PIOG: 1
LABA: 4
PIOG: 1
LABA: 2
XOLG: 1
LABA: 1
ISSG: 1
NGSA: 1
PIOG: 1
NGSG: 1
LABA: 1
PIOG: 3
LABA: 3
LABG: 1
CCRA: 1
CCRG: 2
GOLG: 2
LABA: 2
ISHG: 1
BGRG: 1
AKIA: 1
AKIG: 2
BZOG: 1
LABA: 1
GSDG: 1
GOSA: 1
DCRA: 1
LABG: 1
LABA: 2
GOLG: 1
LABA: 2
AKIG: 1
GOLG: 1
GSDG: 1
LABA: 2
GSDA: 1
LABA: 4
GSDA: 1
LABA: 1
GOLG: 1
GSDG: 1
LABG: 1
LABA: 3
PIOG: 1
GOLA: 1
LABA: 3
GSDG: 1
LABA: 2
GSDG: 1
LABA: 4
GSDG: 1
LABA: 3
GOLA: 2
LABA: 9
GSDG: 1
LABG: 1
LABA: 4
GOLA: 1
LABA: 2
GSDA: 1
LABA: 1
GSDG: 1
AFGA: 2
BZOA: 1
DCRG: 1
GOSA: 1
GOLG: 1
GOLA: 1
BGRG: 1
AKIG: 2
AFGA: 1
GSMA: 1
LABA: 1
CCRA: 3
CCRG: 1
LABA: 1
GSDA: 1
MSTG: 1
PAPG: 1
MALA: 1
MSTG: 1
CKCG: 2
CKCA: 1
PAPA: 1
MSTG: 2
AMAG: 1
MSTG: 2
PAPG: 1
PAPA: 1
BOTA: 1
PMIG: 1
PAPG: 1
PAPA: 2
PMIG: 1
AMAG: 3
BOTA: 1
GDAA: 1
MSTG: 1
LEOG: 1
BOCG: 1
BOCA: 1
CWCG: 1
MSTG: 3
LEOA: 1
AMAG: 1
BMDA: 1
AMAA: 1
GDAG: 2
BOCG: 1
BOCA: 1
STAA: 1
NEAG: 3
PMIG: 1
BOCA: 1
LABA: 2
SBUG: 1
MALA: 1
NWFG: 1
ROTG: 1
AMAG: 1
NWFG: 3
GOLG: 17
GOLA: 12
NWFG: 14
LEOG: 1
LEOA: 2
PAPA: 1
SALG: 2
AMAG: 1
BOCA: 1
GOLG: 1
LABA: 1
BOCA: 1
BASG: 1
LABA: 1
MALA: 1
NWFG: 1
BOCA: 1
GOLG: 1
CWCA: 1
BOCA: 1
NWFG: 1
BOCA: 1
NWFG: 1
GOLA: 1
AKIG: 1
GSDG: 1
ROTG: 1
GOLG: 1
NWFG: 1
GOLA: 1
NWFG: 1
GOLG: 1
ROTG: 1
BOCG: 1
WPGA: 1
ROTG: 1
GOLG: 2
LABA: 1
BOCA: 1
GOLG: 1
BOCA: 1
LABA: 1
GOLG: 1
GSDG: 1
ROTG: 1
SAMG: 1
GOLA: 1
GOLG: 1
GSDG: 1
GOLG: 1
BOCA: 2
GOLG: 1
ROTG: 1
GOLA: 1
BOCA: 2
NWFA: 1
WPGA: 1
GSDG: 1
ROTG: 2
CSHA: 1
SAMG: 1
MALA: 2
WHWA: 1
MALA: 1
SCSA: 1
NWFG: 1
SAMG: 1
GDAG: 1
SCMA: 1
CKCA: 2
SCMA: 1
NWFG: 1
GOLG: 1
ROTG: 1
WHWA: 1
STAG: 1
GOLG: 1
GSDA: 1
ROTG: 1
WHWA: 1
GOLA: 1
SBUG: 1
BOCA: 1
SAMG: 1
SBUG: 1
WPGA: 1
ROTG: 1
AMAG: 1
BOCA: 1
WPGA: 1
NWFG: 1
WPGA: 1
ROTG: 2
BASG: 1
SCSA: 1
NWFG: 1
WPGA: 1
SAMG: 1
SCMG: 1
ROTG: 1
GOLG: 1
MALA: 1
BASG: 1
GOLG: 1
BMAG: 1
WPGA: 1
GOLG: 1
ROTG: 1
CSHG: 1
BASG: 1
WHWA: 1
GSDG: 1
MSTG: 1
BMAG: 1
WPGA: 1
LEOG: 1
BEAA: 2
BEAG: 1
BFRA: 2
BRIG: 1
BUTG: 1
CAIG: 1
CAIA: 5
CHIA: 1
CHIG: 3
DOBG: 1
ECSA: 1
FBDG: 2
GSPA: 2
SCGG: 1
GPYG: 2
HAVA: 1
KEEG: 1
POMA: 2
SBEG: 7
SHEG: 3
SING: 1
HUSA: 1
SITG: 1
VIZA: 2
BOSG: 1
COLG: 1
GSPA: 1
COLA: 1
CBRA: 1
COLA: 1
BOSA: 1
CHIG: 1
COLA: 1
CBRA: 1
EBDG: 1
AIRG: 2
ECSA: 1
COLA: 1
BOSA: 1
CAIA: 1
BOSA: 1
LABA: 1
ECSA: 1
CAIA: 2
ECSA: 3
LABA: 1
EBDA: 1
CAIA: 1
BOSA: 1
EBDG: 1
AIRA: 1
ASHG: 2
AIRG: 2
GSPA: 1
COLA: 2
EBDG: 1
CBRG: 1
AIRG: 2
EBDA: 1
CHIG: 1
EBDG: 1
CHIA: 1
CBRA: 4
ECSA: 1
ASHG: 1
AIRG: 1
ASHG: 1
LABA: 1
BHOA: 1
ECSA: 1
GSPA: 1
COLA: 1
CBRA: 1
GSPA: 1
CBRA: 2
EBDG: 1
BHOG: 1
ASHG: 1
BHOG: 1
GSDG: 5
GSDA: 1
YORA: 1
YORG: 2
POSA: 1
POSG: 1
ROTG: 5
KEEG: 1
FTWA: 2
KEEA: 1
RHOG: 1
BFRA: 1
RHOA: 1
FTWA: 1
KEEG: 1
FTWA: 1
SCMG: 3
SCMA: 5
HAVA: 11
MALG: 2
MALA: 6
SCMG: 3
SCMA: 6
HAVA: 14
MALA: 13
MALG: 1
LABA: 6
FTWA: 2
SBEG: 1
CHOA: 1
BFRA: 1
HAVA: 1
FTWA: 1
ISTA: 1
BFRA: 1
HAVA: 1
DOBG: 1
FTWA: 1
ISTA: 1
DDBA: 1
DDBG: 1
PUGG: 1
BFRA: 1
BMSG: 1
BFRA: 1
KEEA: 1
JACG: 1
PEKG: 2
DACG: 1
JACG: 1
ESKA: 1
PEKG: 1
SCWG: 1
PEKG: 2
STZA: 1
WIPA: 1
STZA: 1
LHAG: 1
ROTG: 1
CSPA: 1
JACG: 1
LABA: 1
SCWG: 1
STZA: 1
PEKG: 1
EBDG: 1
STZA: 1
PEKG: 1
WEIA: 1
LABA: 1
ESTA: 1
ESKA: 1
PEKG: 1
ESKG: 1
BRIG: 1
OESG: 1
ROTG: 1
STZA: 1
CHIG: 1
ROTG: 1
SCWG: 1
NWTG: 1
BJIA: 1
RHOG: 1
ESTA: 1
CSPA: 1
OESG: 1
DACA: 1
CCOG: 1
BJIA: 1
WEIG: 1
BMSG: 1
SCWA: 1
POSG: 1
BMSG: 1
LABA: 3
GSDA: 1
WEIA: 1
KEEG: 1
ESTG: 1
OESG: 1
BMSG: 1
WEIG: 1
PWCA: 1
POSG: 1
ASHG: 1
BRIG: 1
CCOG: 1
KOMG: 1
BMSG: 1
SCWG: 1
OESG: 1
SCWG: 1
DOBG: 1
CSPA: 2
CCOG: 1
OESG: 1
CHIG: 1
ACAA: 1
POSA: 1
FTWA: 1
ASHG: 1
OESG: 1
LABA: 1
GOLA: 1
LABA: 1
CHOG: 1
PEKG: 1
OESG: 1
WEIA: 1
ACAA: 1
CHOG: 1
ROTG: 2
CCOG: 1
PWCG: 1
BMSG: 1
ROTG: 1
OESG: 1
POSA: 1
LABA: 1
ROTG: 1
CCOG: 1
ACAA: 1
BMSG: 2
ROTG: 3
ISTA: 1
ROTG: 1
WEIA: 1
ROTG: 2
GPYG: 1
ROTG: 1
BMSG: 1
ROTG: 2
ISTA: 1
LABA: 1
RHOG: 1
DOBG: 1
PWDA: 1
BEDA: 1
DAMA: 2
AFGA: 1
LABA: 1
BEDA: 1
PWCA: 1
GOLA: 1
SPIA: 1
DAMG: 1
SHEG: 1
HAVA: 1
POTA: 1
KRYA: 1
LABA: 1
GSPA: 1
POMG: 1
AFGA: 1
PUGG: 1
PDMA: 2
GPYG: 1
LABA: 2
OTTG: 2
PDMA: 1
HAVA: 1
PUGA: 1
JRTG: 1
JRTA: 1
KRYA: 1
PDMA: 1
HAVA: 1
POMG: 1
BUTG: 2
TFXG: 1
BASG: 1
LABA: 2
JRTA: 1
LABA: 2
VIZA: 1
BASG: 1
LABA: 2
POMG: 1
LABA: 2
SCGG: 1
BUTG: 2
SAMA: 1
GSMA: 1
SINA: 1
BASG: 1
BUTG: 1
DALG: 1
GSMA: 1
LABA: 1
SITA: 1
PYSA: 1
POMA: 1
POMG: 1
SAMG: 1
BASG: 1
NWFG: 1
GSMA: 1
SITG: 1
SHEG: 1
JRTG: 1
VIZA: 1
POTA: 1
SHEG: 3
BUTG: 2
JRTA: 1
HUSA: 1
PUGG: 1
DAMG: 1
PWCA: 1
BEDA: 1
SCGG: 1
BUTG: 1
VIZA: 1
POTA: 2
GPYA: 1
BASG: 1
HAVA: 1
BASG: 1
HAVA: 1
HUSA: 1
BSHG: 1
GPYG: 1
HUSA: 1
GSMG: 1
HUSA: 1
LABA: 1
GSPG: 1
BSHG: 1
PWCA: 1
LABA: 4
GPYG: 1
LABA: 1
AFGA: 1
LABA: 1
SCSG: 1
LABA: 2
BOEG: 1
SCTA: 1
LABA: 1
ISTG: 1
LABA: 2
LHAG: 1
TISA: 1
VIZA: 1
FTWA: 1
LABA: 2
SCTA: 1
VIZA: 1
ESSG: 9
ESSA: 4
LABA: 1
FTWA: 1
LHAA: 1
FTWA: 1
LHAG: 1
LABA: 1
ESSG: 1
LHAG: 1
LABA: 2
SCTA: 1
ESSG: 1
ACAA: 1
LABA: 2
ESSG: 1
LHAG: 1
SCTA: 1
JRTG: 1
LHAG: 1
BRIA: 1
ESSG: 1
LHAG: 1
ESSG: 2
LABA: 5
ESSA: 3
ESSG: 10
LABA: 3
FBDG: 1
LABA: 1
SCTA: 1
ACAA: 1
TISA: 1
FBDG: 1
LABA: 1
VIZA: 1
LABA: 3
ESSG: 1
LABA: 1
VIZA: 1
SCTA: 1
LABA: 4
IWHG: 10
GDAA: 1
LABG: 1
LABA: 2
ROTG: 1
GOLG: 1
ESTG: 1
ESTA: 7
GOLG: 1
IWHG: 8
GOSA: 1
ESTA: 8
GOSG: 1
GSDG: 1
GOSA: 1
GOSG: 1
ESTA: 2
LABA: 1
GOLG: 1
BZOA: 1
GDAG: 2
SCMA: 1
LABA: 1
IWHG: 7
MALA: 1
LABA: 1
NWFG: 2
SCMA: 2
NWFG: 1
IWHG: 1
LABA: 1
IWHG: 8
ESTA: 17
ESTG: 1
SCMG: 1
SBEG: 1
LABA: 1
AIRG: 1
GOLG: 1
LABA: 2
SBEG: 1
IWHG: 8
GOSA: 2
GSDA: 1
ESTA: 1
IWHG: 9
BOEG: 1
ISTG: 1
BMSG: 2
LABA: 1
ESTA: 8
IWHG: 12
ESTA: 9
IWHG: 8
IWHA: 1
LABA: 1
SBEG: 1
LABA: 2
ESTA: 1
LABA: 1
ESTA: 1
IWHG: 11
LABA: 2
ISTA: 1
NWFA: 1
SBUG: 1
GSDG: 1
BJIG: 3
BJIA: 7
PWCA: 1
GOLA: 1
LABA: 6
VIZA: 2
LABG: 1
LABA: 12
ROTG: 1
LABA: 4
GOLA: 1
LABA: 1
VIZA: 1
LABA: 2
VIZA: 1
LABA: 2
VIZA: 1
LABA: 2
VIZA: 1
LABA: 3
GRYG: 1
LABA: 5
FBDG: 1
BOXG: 4
FBDG: 1
BOXG: 1
FBDG: 1
BOXG: 1
FBDG: 1
VIZA: 1
GOLA: 1
GOLG: 1
VIZA: 2
GOLG: 1
VIZA: 1
BOXG: 1
FBDG: 3
BOXG: 2
FBDG: 1
BOXG: 3
GOLG: 1
VIZA: 8
LABA: 5
BOXG: 2
FBDG: 1
BOXG: 3
FBDG: 3
BOXG: 1
VIZA: 1
GOLG: 1
VIZA: 1
BOXG: 1
VIZA: 1
LABA: 1
VIZA: 1
GOLG: 1
VIZA: 3
BOXG: 1
FBDG: 1
BOXG: 2
FBDG: 1
BOXA: 1
BOXG: 2
FBDG: 1
BOXG: 1
LABA: 1
BOXG: 1
FBDG: 1
BOXG: 10
FBDG: 1
BOXG: 6
LABA: 3
VIZA: 5
GOLG: 2
GOLA: 4
LABA: 7
GOLA: 1
GOLG: 1
LABA: 2
GOLA: 1
LABA: 3
LABG: 1
IBIG: 1
LABA: 8
VIZA: 1
LABA: 1
ROTG: 1
GOLA: 2
GSDG: 1
GOLA: 1
LABA: 4
GOLG: 1
GOLA: 1
LABA: 1
GOLG: 1
ROTG: 3
GSDA: 1
LABG: 1
SBEG: 1
GOLA: 1
LABA: 4
ROTG: 1
LABA: 1
ROTG: 1
LABA: 2
GOLA: 1
LABA: 1
SBEA: 1
GOLA: 1
LABA: 2
SBEG: 2
LABA: 1
GOLG: 1
LABA: 1
ROTG: 1
LABA: 3
GSDG: 1
ROTG: 1
GSDG: 1
LABA: 1
BOXG: 1
ROTG: 2
BOXG: 1
LABA: 2
PWDA: 1
GSDG: 1
PWDG: 1
HAVA: 1
YORA: 1
HAVA: 1
CANA: 1
YORA: 6
TISA: 3
MALA: 1
SCMG: 1
MALA: 1
SCMG: 2
HAVA: 4
NFTG: 3
NFTA: 1
MALA: 1
NFTG: 1
YORG: 2
YORA: 25
PAPA: 3
PAPG: 4
BOXA: 1
PAPG: 1
BOXG: 1
PAPA: 1
GOLG: 1
YORA: 10
GOLG: 1
GOLA: 2
LABA: 1
GOLA: 1
LABA: 1
YORA: 2
YORG: 2
VIZA: 1
ROTG: 1
VIZA: 4
YORA: 1
IWHG: 29
PWDG: 1
IWSA: 1
PWDA: 1
LABA: 2
IWHG: 17
SCDG: 1
IWHG: 9
BUTG: 3
LABA: 4
BUTG: 1
LABA: 1
BUTA: 1
BUTG: 2
LABA: 4
BUTG: 1
LABG: 2
LABA: 1
BUTG: 1
LABA: 2
BUTG: 2
LABA: 7
BUTG: 1
LABA: 4
BUTG: 1
LABA: 11
BUTG: 1
LABG: 5
LABA: 101
GSDA: 1
GOLA: 1
NWFG: 1
ROTA: 1
BTEA: 1
BTEG: 6
BOTA: 14
BOTG: 2
BRIG: 7
CSPA: 4
DALG: 3
DALA: 1
DOBG: 1
EBDG: 11
BUTG: 1
ELKG: 1
ELKA: 2
EURA: 7
FINA: 1
FING: 8
GOSG: 5
GRYG: 7
RHOG: 1
GSLG: 3
GSLA: 3
JRTA: 2
NSDA: 1
NSDG: 7
SCHG: 1
SCHA: 11
CSHA: 1
CSHG: 4
POSG: 1
POSA: 1
WEIA: 7
WEIG: 3
NFTA: 7
CAIA: 14
TISA: 7
YORG: 1
YORA: 9
BOXA: 1
CAIA: 1
BOXA: 1
CAIG: 2
CAIA: 3
YORG: 1
BOXA: 1
CAIG: 1
YORG: 2
NFTG: 1
YORG: 1
CAIA: 12
YORA: 16
YORG: 3
NFTG: 2
YORG: 1
BOXA: 2
BOXG: 19
CNKA: 9
CKCG: 2
MALA: 1
YORA: 1
CKCA: 1
CSPA: 1
YORA: 1
CKCA: 1
CKCG: 1
MALA: 1
CKCG: 2
CKCA: 3
CSPA: 1
MALA: 1
IWHG: 35
GOLA: 1
IWHG: 11
CSPA: 1
MALA: 1
YORA: 1
CSPA: 2
CKCA: 1
CSPA: 1
DACG: 1
CSPG: 1
POTA: 1
CSPA: 1
CKCG: 2
CKCA: 1
CSPA: 1
CKCG: 2
CSPA: 1
CKCA: 1
CSPG: 1
DACA: 1
PDMA: 1
DACA: 1
CSPA: 1
MALA: 1
DACA: 2
YORA: 1
DACA: 2
GOLG: 2
LABA: 2
VIZA: 1
LABA: 1
VIZA: 5
POTA: 1
MALA: 1
DACA: 1
MALA: 1
IWHG: 8
CSPA: 1
DACA: 1
CKCA: 1
MALA: 1
CKCA: 1
CATG: 1
CSPG: 1
LABA: 1
VIZA: 1
CSPG: 1
VIZA: 4
WHWG: 1
BOXG: 2
CAIA: 1
PUGG: 1
ECSA: 1
STZA: 1
BASG: 1
BFRA: 1
CAIA: 1
BOXG: 1
WHWA: 1
BOXG: 1
STZG: 1
DACA: 1
BOSA: 1
RATG: 1
CSPA: 1
BOSG: 1
SCMG: 1
BFRA: 1
BEAG: 1
BOSA: 1
BFRG: 1
PMIA: 1
SCMA: 1
BOXG: 1
SCMA: 1
WHWG: 1
IWHG: 3
BMDA: 1
CATG: 1
BOUA: 1
ROTG: 1
MULA: 1
STZG: 1
WHWA: 1
LABA: 1
DACA: 1
BOXG: 1
BASG: 1
MUSA: 1
DAMA: 1
NSDA: 2
YORA: 1
BOXG: 1
NSDG: 1
NSDA: 1
MANG: 1
BOXG: 1
SCMA: 1
MALA: 1
RATA: 1
BOXG: 1
BOUA: 1
CAIA: 1
EBDG: 1
POMA: 1
BOXG: 1
JRTA: 1
BOSG: 1
CARG: 1
GOLA: 1
LHAG: 1
MALA: 1
PWCA: 1
POMG: 1
FBDG: 1
ETSG: 1
BOXG: 1
CDTA: 1
WHWA: 1
ROTG: 1
LEOG: 1
BRDG: 1
PHAA: 1
PHAG: 1
NWFG: 1
BPIA: 1
BECG: 1
BTEG: 8
CSPA: 1
YORA: 1
POTA: 1
JRTA: 2
CWCA: 1
TITG: 1
VIZA: 1
LABA: 1
BOUA: 1
RATG: 1
PUGG: 1
BFRA: 2
LABA: 1
GSDA: 1
GSDG: 1
GOLG: 1
PITG: 1
MSTG: 1
PITG: 1
ROTG: 6
NWFG: 5
OESG: 1
NWFG: 6
PITG: 1
MSTG: 2
LABA: 1
RATG: 1
LABA: 1
NWFG: 1
GPYG: 1
NWFG: 1
MSTG: 5
PITG: 1
GOLA: 1
BECG: 1
ROTG: 2
VIZA: 4
LABG: 1
ISTA: 1
NSDG: 1
BOXG: 1
LEOG: 1
OTTG: 3
NWFG: 1
YORG: 1
BOXG: 3
YORA: 1
BOXG: 1
CSHG: 1
SHEA: 1
ASHG: 1
BMDA: 1
STAA: 1
NWFG: 1
BOCG: 2
BOCA: 4
LABA: 1
CKCA: 1
CKCG: 1
ESSG: 1
GOLG: 5
GOLA: 3
LABA: 2
GSDG: 1
BOXG: 11
GOLG: 1
LABG: 1
LABA: 1
ROTG: 1
LABG: 1
LABA: 1
ROTG: 1
GSDG: 1
LABA: 1
NWFG: 1
LABG: 1
BOXG: 2
GOLG: 1
LABA: 2
BASG: 3
LABG: 1
GSDG: 1
LABA: 2
NWFG: 2
LABA: 1
NWFG: 1
LABA: 1
GSDG: 1
GOLG: 1
LABA: 1
GOLG: 1
BASG: 1
BOXG: 1
LABA: 2
GOLA: 1
BOXG: 1
LABA: 1
SBEG: 1
BEAA: 1
BEAG: 2
BMDG: 1
BEAG: 1
BRIA: 1
BMDG: 4
BMDA: 1
ACAA: 1
CCOG: 2
BHOA: 1
BEAG: 1
CSPA: 1
SHEG: 1
SCTA: 1
BOXG: 1
FCRA: 1
SCTA: 1
CURA: 1
CCOG: 1
WIPA: 1
SCGG: 1
CSHG: 1
SALG: 1
POTA: 2
GRYG: 1
WEIA: 1
GRYG: 1
JRTG: 1
SALG: 1
WIPA: 1
WEIA: 1
CHOA: 1
CSPA: 2
WHWA: 2
WEIA: 1
CSPA: 1
DACA: 1
NEAG: 1
CSPA: 1
GRYG: 1
DACG: 1
HUSA: 1
PUGG: 1
PUGA: 1
LABA: 3
IWHG: 1
DOBG: 1
BMDA: 1
DOBG: 1
BOXG: 1
POSA: 1
DANA: 1
BMDA: 1
STZA: 1
GSDG: 2
SLOG: 1
BOSA: 1
ROTG: 1
YORA: 1
BOXG: 1
POSG: 1
SCHA: 1
SBUG: 1
DOBG: 2
BEAG: 1
LABA: 2
POSA: 1
GSDG: 1
GOLA: 1
STZG: 1
LABA: 1
ESSG: 1
CHIA: 1
BEAG: 1
VIZA: 1
ASHG: 1
DOBG: 1
STZA: 1
BOCA: 1
SHEG: 1
DACA: 1
ESSG: 1
BEAG: 2
YORA: 1
DOBG: 1
BOCA: 1
POSA: 1
HUSG: 1
SBUG: 1
BOXG: 1
POSA: 1
BOXG: 1
DOBG: 1
BOXG: 1
LABA: 1
POSA: 2
STZG: 1
WHWA: 1
LABA: 1
BOCA: 1
POSA: 1
BEAG: 1
SBEA: 1
BOCA: 1
GOLG: 1
POTA: 1
DOBG: 1
PEKG: 1
HUSA: 1
CDTA: 1
SCMA: 1
HUSA: 1
LABA: 1
BOSA: 1
BEAA: 1
LABG: 1
