# Supplementary material for: Risk-modeling of dog osteosarcoma genome scans shows individuals with Mendelian-level polygenic risk are common
Source: BMC Genomics. 2019 Mar 19;20:226. doi: 10.1186/s12864-019-5531-6 (PMC6425649; doi:10.1186/s12864-019-5531-6)
Supplement: Supplementary file 6 — Data. Haplotype phasing across osteosarcoma GWAS risk alleles. (ZIP 162 kb) [file 12864_2019_5531_MOESM6_ESM.zip › Hayward et al 2016/chr13_11552088_track.txt]

track type=bed name="MALA" description="MALA" itemRgb="On" visibility="3" 
chr13	11476407	11579948	MALA	0	.	11476407	11579948	41,128,185
track type=bed name="YORA" description="YORA" itemRgb="On" visibility="3" 
chr13	11476407	11579948	YORA	0	.	11476407	11579948	41,128,185
track type=bed name="SCTA" description="SCTA" itemRgb="On" visibility="3" 
chr13	11476407	11579948	SCTA	0	.	11476407	11579948	41,128,185
track type=bed name="LABA" description="LABA" itemRgb="On" visibility="3" 
chr13	11476407	11579948	LABA	0	.	11476407	11579948	41,128,185
track type=bed name="LABA" description="LABA" itemRgb="On" visibility="3" 
chr13	11476407	11579948	LABA	0	.	11476407	11579948	41,128,185
track type=bed name="GOLA" description="GOLA" itemRgb="On" visibility="3" 
chr13	11476407	11579948	GOLA	0	.	11476407	11579948	41,128,185
track type=bed name="CAIA" description="CAIA" itemRgb="On" visibility="3" 
chr13	11476407	11579948	CAIA	0	.	11476407	11579948	41,128,185
track type=bed name="SCMA" description="SCMA" itemRgb="On" visibility="3" 
chr13	11476407	11579948	SCMA	0	.	11476407	11579948	41,128,185
track type=bed name="HAVA" description="HAVA" itemRgb="On" visibility="3" 
chr13	11476407	11579948	HAVA	0	.	11476407	11579948	41,128,185
track type=bed name="MALA" description="MALA" itemRgb="On" visibility="3" 
chr13	11476407	11579948	MALA	0	.	11476407	11579948	41,128,185
track type=bed name="SCMA" description="SCMA" itemRgb="On" visibility="3" 
chr13	11476407	11579948	SCMA	0	.	11476407	11579948	41,128,185
track type=bed name="HAVA" description="HAVA" itemRgb="On" visibility="3" 
chr13	11476407	11579948	HAVA	0	.	11476407	11579948	41,128,185
track type=bed name="MALA" description="MALA" itemRgb="On" visibility="3" 
chr13	11476407	11579948	MALA	0	.	11476407	11579948	41,128,185
track type=bed name="LABA" description="LABA" itemRgb="On" visibility="3" 
chr13	11476407	11579948	LABA	0	.	11476407	11579948	41,128,185
track type=bed name="LABA" description="LABA" itemRgb="On" visibility="3" 
chr13	11476407	11579948	LABA	0	.	11476407	11579948	41,128,185
track type=bed name="ESTA" description="ESTA" itemRgb="On" visibility="3" 
chr13	11475082	11591996	ESTA	0	.	11475082	11591996	41,128,185
track type=bed name="ESTA" description="ESTA" itemRgb="On" visibility="3" 
chr13	11475082	11591996	ESTA	0	.	11475082	11591996	41,128,185
track type=bed name="ESTA" description="ESTA" itemRgb="On" visibility="3" 
chr13	11475082	11591996	ESTA	0	.	11475082	11591996	41,128,185
track type=bed name="ESTA" description="ESTA" itemRgb="On" visibility="3" 
chr13	11475082	11591996	ESTA	0	.	11475082	11591996	41,128,185
track type=bed name="ESTA" description="ESTA" itemRgb="On" visibility="3" 
chr13	11475082	11591996	ESTA	0	.	11475082	11591996	41,128,185
track type=bed name="BJIA" description="BJIA" itemRgb="On" visibility="3" 
chr13	11476407	11579948	BJIA	0	.	11476407	11579948	41,128,185
track type=bed name="LABA" description="LABA" itemRgb="On" visibility="3" 
chr13	11476407	11579948	LABA	0	.	11476407	11579948	41,128,185
track type=bed name="LABA" description="LABA" itemRgb="On" visibility="3" 
chr13	11476407	11579948	LABA	0	.	11476407	11579948	41,128,185
track type=bed name="LABA" description="LABA" itemRgb="On" visibility="3" 
chr13	11476407	11579948	LABA	0	.	11476407	11579948	41,128,185
track type=bed name="VIZA" description="VIZA" itemRgb="On" visibility="3" 
chr13	11476407	11579948	VIZA	0	.	11476407	11579948	41,128,185
track type=bed name="LABA" description="LABA" itemRgb="On" visibility="3" 
chr13	11476407	11579948	LABA	0	.	11476407	11579948	41,128,185
track type=bed name="VIZA" description="VIZA" itemRgb="On" visibility="3" 
chr13	11476407	11579948	VIZA	0	.	11476407	11579948	41,128,185
track type=bed name="LABA" description="LABA" itemRgb="On" visibility="3" 
chr13	11476407	11579948	LABA	0	.	11476407	11579948	41,128,185
track type=bed name="LABA" description="LABA" itemRgb="On" visibility="3" 
chr13	11476407	11579948	LABA	0	.	11476407	11579948	41,128,185
track type=bed name="YORA" description="YORA" itemRgb="On" visibility="3" 
chr13	11476407	11579948	YORA	0	.	11476407	11579948	41,128,185
track type=bed name="YORA" description="YORA" itemRgb="On" visibility="3" 
chr13	11476407	11579948	YORA	0	.	11476407	11579948	41,128,185
track type=bed name="YORA" description="YORA" itemRgb="On" visibility="3" 
chr13	11476407	11579948	YORA	0	.	11476407	11579948	41,128,185
track type=bed name="LABA" description="LABA" itemRgb="On" visibility="3" 
chr13	11476407	11579948	LABA	0	.	11476407	11579948	41,128,185
track type=bed name="LABA" description="LABA" itemRgb="On" visibility="3" 
chr13	11476407	11579948	LABA	0	.	11476407	11579948	41,128,185
track type=bed name="LABA" description="LABA" itemRgb="On" visibility="3" 
chr13	11476407	11579948	LABA	0	.	11476407	11579948	41,128,185
track type=bed name="BOTA" description="BOTA" itemRgb="On" visibility="3" 
chr13	11476407	11579948	BOTA	0	.	11476407	11579948	41,128,185
track type=bed name="EURA" description="EURA" itemRgb="On" visibility="3" 
chr13	11476407	11579948	EURA	0	.	11476407	11579948	41,128,185
track type=bed name="SCHA" description="SCHA" itemRgb="On" visibility="3" 
chr13	11476407	11660119	SCHA	0	.	11476407	11660119	41,128,185
track type=bed name="WEIA" description="WEIA" itemRgb="On" visibility="3" 
chr13	11476407	11579948	WEIA	0	.	11476407	11579948	41,128,185
track type=bed name="NFTA" description="NFTA" itemRgb="On" visibility="3" 
chr13	11476407	11579948	NFTA	0	.	11476407	11579948	41,128,185
track type=bed name="CAIA" description="CAIA" itemRgb="On" visibility="3" 
chr13	11476407	11579948	CAIA	0	.	11476407	11579948	41,128,185
track type=bed name="TISA" description="TISA" itemRgb="On" visibility="3" 
chr13	11476407	11660119	TISA	0	.	11476407	11660119	41,128,185
track type=bed name="YORA" description="YORA" itemRgb="On" visibility="3" 
chr13	11476407	11579948	YORA	0	.	11476407	11579948	41,128,185
track type=bed name="CAIA" description="CAIA" itemRgb="On" visibility="3" 
chr13	11476407	11579948	CAIA	0	.	11476407	11579948	41,128,185
track type=bed name="YORA" description="YORA" itemRgb="On" visibility="3" 
chr13	11476407	11579948	YORA	0	.	11476407	11579948	41,128,185
track type=bed name="CNKA" description="CNKA" itemRgb="On" visibility="3" 
chr13	11476407	11579948	CNKA	0	.	11476407	11579948	41,128,185
track type=bed name="VIZA" description="VIZA" itemRgb="On" visibility="3" 
chr13	11476407	11579948	VIZA	0	.	11476407	11579948	41,128,185
track type=bed name="GOLG" description="GOLG" itemRgb="On" visibility="3" 
chr13	11361765	11625513	GOLG	0	.	11361765	11625513	39,174,96
track type=bed name="NWFG" description="NWFG" itemRgb="On" visibility="3" 
chr13	11340297	11798891	NWFG	0	.	11340297	11798891	39,174,96
track type=bed name="SBEG" description="SBEG" itemRgb="On" visibility="3" 
chr13	11476407	11660119	SBEG	0	.	11476407	11660119	39,174,96
track type=bed name="GSDG" description="GSDG" itemRgb="On" visibility="3" 
chr13	11498321	11579948	GSDG	0	.	11498321	11579948	39,174,96
track type=bed name="ROTG" description="ROTG" itemRgb="On" visibility="3" 
chr13	11498321	11579948	ROTG	0	.	11498321	11579948	39,174,96
track type=bed name="ESSG" description="ESSG" itemRgb="On" visibility="3" 
chr13	11476407	11625513	ESSG	0	.	11476407	11625513	39,174,96
track type=bed name="ESSG" description="ESSG" itemRgb="On" visibility="3" 
chr13	11476407	11625513	ESSG	0	.	11476407	11625513	39,174,96
track type=bed name="IWHG" description="IWHG" itemRgb="On" visibility="3" 
chr13	7924894	13597858	IWHG	0	.	7924894	13597858	39,174,96
track type=bed name="IWHG" description="IWHG" itemRgb="On" visibility="3" 
chr13	7924894	13597858	IWHG	0	.	7924894	13597858	39,174,96
track type=bed name="IWHG" description="IWHG" itemRgb="On" visibility="3" 
chr13	7924894	13597858	IWHG	0	.	7924894	13597858	39,174,96
track type=bed name="IWHG" description="IWHG" itemRgb="On" visibility="3" 
chr13	7924894	13597858	IWHG	0	.	7924894	13597858	39,174,96
track type=bed name="IWHG" description="IWHG" itemRgb="On" visibility="3" 
chr13	7924894	13597858	IWHG	0	.	7924894	13597858	39,174,96
track type=bed name="IWHG" description="IWHG" itemRgb="On" visibility="3" 
chr13	7924894	13597858	IWHG	0	.	7924894	13597858	39,174,96
track type=bed name="IWHG" description="IWHG" itemRgb="On" visibility="3" 
chr13	7924894	13597858	IWHG	0	.	7924894	13597858	39,174,96
track type=bed name="IWHG" description="IWHG" itemRgb="On" visibility="3" 
chr13	7924894	13597858	IWHG	0	.	7924894	13597858	39,174,96
track type=bed name="IWHG" description="IWHG" itemRgb="On" visibility="3" 
chr13	7924894	13597858	IWHG	0	.	7924894	13597858	39,174,96
track type=bed name="BOXG" description="BOXG" itemRgb="On" visibility="3" 
chr13	11498321	11579948	BOXG	0	.	11498321	11579948	39,174,96
track type=bed name="BOXG" description="BOXG" itemRgb="On" visibility="3" 
chr13	11498321	11579948	BOXG	0	.	11498321	11579948	39,174,96
track type=bed name="IWHG" description="IWHG" itemRgb="On" visibility="3" 
chr13	7924894	13597858	IWHG	0	.	7924894	13597858	39,174,96
track type=bed name="IWHG" description="IWHG" itemRgb="On" visibility="3" 
chr13	7924894	13597858	IWHG	0	.	7924894	13597858	39,174,96
track type=bed name="IWHG" description="IWHG" itemRgb="On" visibility="3" 
chr13	7924894	13597858	IWHG	0	.	7924894	13597858	39,174,96
track type=bed name="LABG" description="LABG" itemRgb="On" visibility="3" 
chr13	11216965	11625513	LABG	0	.	11216965	11625513	39,174,96
track type=bed name="BTEG" description="BTEG" itemRgb="On" visibility="3" 
chr13	11475082	11625513	BTEG	0	.	11475082	11625513	39,174,96
track type=bed name="BRIG" description="BRIG" itemRgb="On" visibility="3" 
chr13	11475082	11683645	BRIG	0	.	11475082	11683645	39,174,96
track type=bed name="EBDG" description="EBDG" itemRgb="On" visibility="3" 
chr13	11498321	11579948	EBDG	0	.	11498321	11579948	39,174,96
track type=bed name="FING" description="FING" itemRgb="On" visibility="3" 
chr13	11498321	11579948	FING	0	.	11498321	11579948	39,174,96
track type=bed name="GOSG" description="GOSG" itemRgb="On" visibility="3" 
chr13	11475082	11683645	GOSG	0	.	11475082	11683645	39,174,96
track type=bed name="GRYG" description="GRYG" itemRgb="On" visibility="3" 
chr13	11286453	11625513	GRYG	0	.	11286453	11625513	39,174,96
track type=bed name="NSDG" description="NSDG" itemRgb="On" visibility="3" 
chr13	11476407	11660119	NSDG	0	.	11476407	11660119	39,174,96
track type=bed name="BOXG" description="BOXG" itemRgb="On" visibility="3" 
chr13	11498321	11579948	BOXG	0	.	11498321	11579948	39,174,96
track type=bed name="IWHG" description="IWHG" itemRgb="On" visibility="3" 
chr13	7924894	13597858	IWHG	0	.	7924894	13597858	39,174,96
track type=bed name="IWHG" description="IWHG" itemRgb="On" visibility="3" 
chr13	7924894	13597858	IWHG	0	.	7924894	13597858	39,174,96
track type=bed name="IWHG" description="IWHG" itemRgb="On" visibility="3" 
chr13	7924894	13597858	IWHG	0	.	7924894	13597858	39,174,96
track type=bed name="BTEG" description="BTEG" itemRgb="On" visibility="3" 
chr13	11475082	11625513	BTEG	0	.	11475082	11625513	39,174,96
track type=bed name="ROTG" description="ROTG" itemRgb="On" visibility="3" 
chr13	11498321	11579948	ROTG	0	.	11498321	11579948	39,174,96
track type=bed name="NWFG" description="NWFG" itemRgb="On" visibility="3" 
chr13	11340297	11798891	NWFG	0	.	11340297	11798891	39,174,96
track type=bed name="NWFG" description="NWFG" itemRgb="On" visibility="3" 
chr13	11340297	11798891	NWFG	0	.	11340297	11798891	39,174,96
track type=bed name="MSTG" description="MSTG" itemRgb="On" visibility="3" 
chr13	11498321	11579948	MSTG	0	.	11498321	11579948	39,174,96
track type=bed name="GOLG" description="GOLG" itemRgb="On" visibility="3" 
chr13	11361765	11625513	GOLG	0	.	11361765	11625513	39,174,96
track type=bed name="BOXG" description="BOXG" itemRgb="On" visibility="3" 
chr13	11498321	11579948	BOXG	0	.	11498321	11579948	39,174,96
