# Supplementary material for: Risk-modeling of dog osteosarcoma genome scans shows individuals with Mendelian-level polygenic risk are common
Source: BMC Genomics. 2019 Mar 19;20:226. doi: 10.1186/s12864-019-5531-6 (PMC6425649; doi:10.1186/s12864-019-5531-6)
Supplement: Supplementary file 6 — Data. Haplotype phasing across osteosarcoma GWAS risk alleles. (ZIP 162 kb) [file 12864_2019_5531_MOESM6_ESM.zip › Hayward et al 2016/chr14_46232592_individuals.txt]

MALG: 10
YORA: 1
YORG: 10
TISG: 2
SCMG: 1
CAIA: 2
HAVG: 1
SCMG: 1
SCTG: 8
SCTA: 1
ROTA: 1
GOLG: 3
BOSG: 1
BOXA: 1
BOTG: 1
LABA: 1
GOLG: 1
VIZA: 1
NWFA: 1
ROTA: 1
MALA: 1
CSPG: 1
LABA: 1
GSDG: 1
BOXA: 3
ROTA: 1
BOXA: 1
CSPA: 1
YORG: 1
ROTA: 1
VIZA: 1
GOLG: 1
LABG: 1
LABA: 1
VIZA: 1
GOLA: 1
LABG: 1
GSDG: 1
LABA: 2
VIZG: 1
SHEA: 1
LABG: 1
LABA: 1
GOLA: 1
BOXA: 1
LABG: 1
BOXA: 1
LABA: 1
LABG: 1
ASHA: 1
LABG: 2
DOBA: 1
ASHA: 2
DOBA: 1
SHEA: 1
CSPG: 1
DOBG: 1
DOBA: 2
CSPG: 1
SHEA: 1
CSPA: 1
ROTA: 1
BOXA: 1
CSPG: 1
DOBA: 1
BOXA: 1
LABG: 1
GOLG: 2
ROTA: 1
LABA: 1
LABG: 2
BEAG: 1
GOLG: 1
ROTG: 1
GOLG: 2
YORG: 1
LABG: 1
BOXA: 1
VIZA: 1
VIZG: 1
LABG: 1
ROTA: 1
GSDG: 1
GOLG: 1
BOXA: 2
ROTA: 1
GOLA: 1
LABA: 1
ROTA: 1
LABA: 1
GSDG: 1
LABG: 1
GSDG: 2
LABG: 1
NWFA: 1
LABG: 4
BOCG: 1
LABA: 1
GSDG: 2
LABA: 1
BOXA: 3
LABG: 1
CSPG: 1
BOSG: 1
LABG: 1
BOXA: 2
BOXG: 1
LABG: 1
LABA: 1
BOXA: 1
ASHA: 3
GOLA: 1
LABA: 1
GOLG: 1
GSDG: 2
XOLG: 1
XOMA: 2
XOLG: 2
PERA: 1
LABG: 1
LABA: 1
XOMA: 1
COVA: 1
LABA: 1
NGSA: 1
LABA: 1
PIOG: 1
LABG: 1
LABA: 1
XOLG: 1
XOMG: 2
XOMA: 1
LABA: 1
ISSG: 1
NGSA: 1
PIOA: 1
NGSA: 2
LABG: 1
PIOA: 2
PIOG: 1
NGSA: 1
PIOA: 2
CCRG: 3
GOLG: 1
LABA: 1
GOLG: 1
CCRG: 1
LABG: 1
ISHA: 1
BGRG: 1
AKIG: 3
BZOA: 1
BZOG: 2
LABG: 3
GOLG: 1
GSDG: 2
GOLG: 1
GOSA: 1
BZOG: 1
LABA: 2
AKIG: 1
LABG: 1
GSDG: 1
LABG: 1
GSDG: 1
GOLG: 1
LABA: 1
LABG: 2
GSDA: 1
LABA: 2
LABG: 2
PIOG: 1
LABA: 2
GSDG: 2
LABA: 1
LABG: 1
GSDG: 2
GSMG: 1
LABG: 1
LABA: 1
GSDG: 1
LABA: 1
GSDG: 1
BZOG: 1
GSDG: 2
GOLG: 1
AKIG: 1
LABA: 1
LABG: 1
GSDG: 3
LABG: 1
LABA: 3
AFGG: 1
LABA: 1
LABG: 1
GSDG: 1
LABA: 1
LABG: 1
GSDG: 1
LABG: 1
GOLA: 1
LABG: 1
LABA: 1
GSDG: 1
GOLG: 1
LABG: 1
GSDG: 2
AFGG: 1
BZOG: 1
DCRA: 1
GOSA: 1
GOLG: 1
AKIG: 3
BZOG: 1
DALA: 2
AFGA: 1
AFGG: 1
GSMG: 3
CCRG: 4
GSDG: 2
PAPG: 1
CCRG: 1
AKIG: 1
MALG: 1
MSTA: 1
BMDG: 1
MALG: 1
MSTA: 1
CKCG: 1
CKCA: 4
GDAG: 1
MSTG: 1
MSTA: 1
SALA: 1
PAPG: 1
PMIA: 4
GDAA: 1
PMIA: 1
PAPG: 1
BMDA: 1
PAPG: 1
PMIA: 2
AMAG: 2
GDAA: 1
AMAG: 1
GDAG: 1
BOTA: 1
SALG: 1
MSTA: 1
LEOA: 1
STAG: 1
LEOA: 1
BOCG: 1
CWCG: 1
MSTA: 1
BOCG: 1
LEOA: 1
AMAG: 3
BOCG: 1
STAA: 1
NEAA: 3
BOCG: 1
STAG: 1
LABA: 1
MALG: 1
ROTA: 1
CKCA: 1
AMAG: 1
NWFA: 2
GOLA: 9
GOLG: 15
NWFG: 3
NWFA: 9
LEOA: 3
SALG: 2
AMAG: 1
BOCG: 1
GOLG: 1
BASG: 1
LABG: 1
MALA: 1
NWFA: 1
GSDG: 1
WHWA: 1
BOCG: 1
GOLG: 1
CWCG: 1
NWFA: 1
NWFG: 1
GOLA: 1
AKIG: 1
GSDG: 1
ROTA: 1
GOLG: 3
BOCG: 1
GOLA: 1
ROTA: 1
BOCG: 1
WPGA: 1
ROTA: 1
GOLA: 2
BASG: 1
GSDA: 1
BOTG: 1
BOCG: 2
LABA: 1
GSDG: 1
BOCG: 1
GOLG: 1
GSDA: 1
BOCG: 3
GSDG: 1
GOLA: 1
BOCG: 2
BOCA: 1
GOLG: 1
ROTA: 1
BOCG: 2
ROTA: 1
SBUA: 1
ROTA: 1
CSHA: 1
SAMA: 1
MALA: 1
MALG: 2
GDAA: 1
SCMA: 1
GDAA: 1
SCMA: 1
GDAG: 1
CKCA: 1
SCMA: 1
ROTA: 1
WHWA: 1
GSDG: 1
ROTA: 1
WHWA: 2
SBUG: 1
BMAA: 1
BOCG: 1
SAMG: 2
SBUA: 1
ROTA: 1
AMAG: 1
CSHA: 1
BOCG: 1
WPGA: 1
GOLA: 1
ROTA: 1
BASA: 1
WPGA: 1
SBUA: 1
NWFA: 1
WPGA: 1
SAMA: 1
SCMG: 1
ROTA: 1
GOLA: 1
ROTA: 1
LEOA: 1
MALG: 1
BASG: 1
GOLA: 1
BMAG: 1
WPGA: 1
GOLA: 1
WPGA: 1
CSHA: 1
AMAG: 1
BASA: 1
WHWA: 1
GSDG: 1
BMAG: 2
TITA: 1
WPGA: 1
WPGG: 1
LEOG: 1
BEAG: 1
BEAA: 2
BFRA: 1
BRIG: 1
BUTA: 1
CAIA: 6
CHIA: 2
CHIG: 2
DOBA: 1
ECSG: 2
FBDG: 2
GSPG: 3
SCGG: 1
GPYG: 1
HAVG: 1
ITGG: 1
ITGA: 1
KEEA: 1
PEKA: 1
POMG: 3
SBEA: 4
SBEG: 1
SHEA: 3
SING: 1
SINA: 1
HUSG: 1
SITG: 2
VIZG: 1
VIZA: 1
BOSA: 1
COLG: 1
BOSA: 1
COLG: 1
CHIA: 1
COLA: 1
EBDA: 1
AIRA: 1
COLG: 1
BHOA: 1
BOSG: 1
CHIA: 1
BOSA: 1
CAIA: 1
GSPG: 1
CAIA: 1
EBDA: 1
CAIA: 1
AIRA: 2
ASHA: 2
GSPG: 1
BOSA: 1
AIRA: 3
GSPG: 1
COLG: 2
CBRG: 1
AIRA: 1
EBDG: 1
CHIA: 1
CBRG: 1
ASHA: 1
ECSG: 1
ASHA: 1
AIRA: 1
ASHA: 3
CBRG: 1
ECSA: 1
AIRA: 1
ASHA: 1
EBDG: 1
GSPG: 1
BHOG: 1
CBRG: 1
GSPG: 1
ASHA: 1
EBDG: 1
GSPG: 1
EBDA: 1
BHOG: 1
GSPG: 1
ASHA: 1
GSDG: 15
TISG: 1
YORG: 1
POSG: 1
ROTA: 5
FTWA: 1
KEEA: 1
RHOG: 1
KEEA: 1
FTWA: 1
SCMA: 11
HAVG: 3
HAVA: 2
MALG: 12
SCMA: 7
SCMG: 2
HAVG: 7
HAVA: 4
MALG: 11
MALA: 2
LABA: 1
LABG: 5
FTWA: 1
PUGG: 1
FTWA: 1
CHOG: 1
BFRA: 2
HAVA: 1
FTWA: 1
KEEA: 2
DOBA: 1
FTWA: 1
DOBA: 1
DDBA: 2
RHOG: 1
DDBA: 1
PUGG: 1
KEEA: 1
BFRA: 2
PWCA: 1
RHOG: 1
BMSA: 1
BFRA: 1
KEEA: 1
NWTG: 1
JACG: 1
DACA: 1
ESKA: 1
DACA: 1
SCWA: 1
ESKG: 1
PEKA: 1
STZA: 2
STZG: 2
LHAG: 1
ROTA: 1
LABG: 1
CSPA: 1
JACG: 1
LABG: 1
DACA: 1
CSPA: 1
ESTG: 1
PLIA: 1
SBUG: 1
STZA: 1
PEKA: 1
WEIG: 1
BOSA: 1
ESKA: 1
ESKG: 1
BRIG: 1
ROTA: 1
SCWA: 1
PEKG: 1
CCOA: 1
POSG: 1
NWTG: 1
BFRA: 1
WIPA: 1
BJIA: 1
RHOG: 1
SCWA: 1
CSPG: 1
DACA: 1
STZA: 1
DACA: 1
CCOA: 1
LHAA: 1
WEIG: 1
BMSA: 1
SCWA: 1
POSG: 1
LABG: 2
BMSA: 1
LABA: 1
GSDG: 1
WEIG: 1
KEEA: 1
ESTG: 1
OESG: 1
STZA: 1
WEIG: 1
PWCA: 1
POSG: 1
ESKA: 1
KOMA: 1
PUGG: 1
OESG: 1
SCWG: 1
CSPG: 2
ACAG: 1
ESTA: 1
FTWA: 1
ASHA: 1
OESG: 1
GOLG: 2
LABA: 1
OESA: 1
WEIG: 1
CHOG: 1
PUGG: 1
ROTA: 2
CCOA: 1
RHOG: 1
PWCA: 1
BMSA: 1
ROTA: 1
OESG: 1
LABG: 1
TISG: 1
CCOG: 1
BMSA: 2
ROTA: 1
POSA: 1
SCWA: 1
ROTA: 3
WEIG: 1
HUSG: 1
ROTA: 1
ISTG: 1
BMSA: 1
ROTA: 2
LABG: 1
RHOG: 1
DOBA: 1
GSMG: 1
PWDA: 1
DAMA: 1
POTA: 1
AFGG: 1
PWCA: 2
LABA: 1
BEDG: 1
SPIG: 1
SHEA: 1
HAVG: 1
LABG: 1
SHEA: 1
KRYA: 1
GSPG: 1
POMG: 1
POTG: 1
PDMA: 1
GPYG: 1
HUSA: 1
LABG: 1
OTTA: 1
GPYG: 1
HAVA: 1
PUGG: 1
JRTG: 2
KRYA: 1
PDMA: 1
TFXG: 1
BUTA: 2
BASA: 1
VIZA: 1
SCGA: 1
SAMG: 1
JRTG: 1
LABA: 2
DALA: 1
BUTA: 1
SAMG: 1
SING: 1
BASA: 1
BUTA: 1
GSMG: 1
LABG: 1
PYSG: 1
POMG: 1
POMA: 1
SAMG: 1
BASA: 1
GSMG: 1
POMG: 2
SITG: 1
SCGA: 1
SHEA: 1
GSMG: 1
OTTA: 1
DALA: 1
VIZA: 1
SHEA: 3
OTTA: 1
SING: 1
JRTG: 1
DAMA: 2
TFXG: 1
BUTA: 1
VIZG: 1
PUGA: 1
POTA: 1
TIMA: 1
BASA: 2
HAVA: 1
SAMG: 1
BSHG: 1
PUGA: 1
DALG: 1
GPYA: 1
DALA: 1
HUSG: 1
GSMG: 1
DALA: 1
LABA: 4
PWDA: 1
LABA: 2
HUSG: 1
LABA: 2
SCSG: 1
LABG: 1
LABA: 1
BOEA: 1
SCTG: 1
ISTA: 1
LABG: 1
LHAG: 1
VIZA: 1
TISG: 1
VIZG: 1
ESSA: 1
VIZA: 1
BRIA: 1
ESSG: 4
ESSA: 11
LABA: 2
FTWA: 2
LHAG: 1
LABA: 1
ESSA: 1
LHAG: 1
LABG: 1
SCTA: 1
ESSA: 1
ACAG: 1
LABG: 1
ESSA: 1
TISA: 1
LHAA: 1
SCTG: 1
LHAA: 1
BRIA: 1
YORG: 1
ESSA: 2
YORG: 2
ESSA: 1
LABA: 1
LABG: 2
ESSA: 12
ESSG: 1
LABA: 1
LABG: 1
SCTG: 1
ACAG: 1
FBDG: 1
LABA: 1
VIZA: 1
LABA: 1
LABG: 1
LHAA: 1
ESSA: 1
SCTG: 1
LABG: 1
LABA: 2
VIZA: 1
LABA: 2
IWHG: 3
IWHA: 2
GDAA: 2
SBEA: 1
LABG: 1
GOLG: 1
LABG: 1
GSDG: 1
GOLA: 1
ESTA: 4
ESTG: 3
IWHG: 2
IWHA: 3
GOSA: 1
ESTG: 1
ESTA: 2
GSDG: 1
GOSA: 1
GSDG: 1
GOSA: 1
GSDG: 1
GOSA: 1
ESTA: 1
GSDG: 1
ESTA: 1
GOLA: 1
GDAG: 1
BZOG: 1
GDAA: 1
KEEA: 1
LABG: 1
GOLA: 1
IWHG: 2
ESTA: 1
NWFA: 2
NWFG: 1
GOLG: 1
SCMA: 1
NWFG: 1
IWHG: 4
ESTG: 4
ESTA: 12
SCMG: 1
AIRA: 1
GOLA: 1
LABA: 1
LABG: 1
SBEA: 1
IWHA: 3
IWHG: 5
GSDG: 1
GOSA: 1
GSDG: 4
GOSG: 1
IWHA: 1
IWHG: 5
BOEA: 1
GOLA: 1
ISTA: 1
BMSA: 2
SCWA: 1
LABG: 1
ESTA: 6
ESTG: 2
IWHG: 5
IWHA: 1
ESTA: 5
ESTG: 1
IWHG: 9
LABA: 1
LABG: 2
ESTA: 1
SBEG: 1
ESTG: 1
IWHA: 1
IWHG: 5
LABG: 1
WIPG: 1
ISTA: 1
SBUA: 1
BJIA: 16
GOLA: 1
PWCA: 1
GOLA: 1
BECG: 1
LABG: 2
LABA: 1
VIZA: 1
LABG: 9
LABA: 3
BOCG: 1
CCRG: 1
ROTA: 1
LABA: 2
LABG: 1
GOLG: 1
LABA: 1
VIZA: 1
LABG: 1
VIZG: 1
LABG: 1
VIZA: 1
LABG: 1
VIZG: 1
LABG: 1
VIZG: 1
LABG: 4
BOXA: 6
FBDG: 1
BOXA: 1
GOLG: 1
VIZA: 2
GOLA: 2
GOLG: 1
VIZA: 3
BOXA: 3
FBDA: 1
BOXA: 3
GOLG: 1
VIZA: 1
GSDG: 1
VIZA: 3
VIZG: 1
LABG: 2
LABA: 3
BOXA: 5
FBDG: 2
BOXA: 1
VIZA: 1
GOLA: 1
VIZG: 1
VIZA: 4
BOXA: 7
BOXG: 1
FBDA: 1
BOXA: 17
LABA: 1
LABG: 1
VIZG: 1
GOLG: 1
VIZG: 1
GOLA: 2
GOLG: 3
LABG: 4
GOLG: 1
GOLA: 1
LABA: 1
GOLA: 1
TITG: 3
LABG: 3
GOLG: 1
LABG: 3
VIZG: 2
GOLG: 1
VIZA: 1
VIZG: 1
LABA: 1
ROTA: 1
GOLG: 1
LABG: 1
GOLG: 2
GOLA: 1
LABG: 1
GOLG: 1
LABA: 1
GOLG: 1
LABG: 1
ROTA: 1
GOLA: 1
ROTA: 1
GOLG: 1
GSDG: 1
ROTA: 1
GSDG: 1
GOLG: 1
SBEA: 1
LABG: 1
LABA: 1
ROTA: 1
LABG: 1
ROTA: 1
LABG: 2
GSDG: 1
LABG: 1
SBEG: 1
LABA: 1
GSDA: 1
LABG: 1
SBEA: 2
LABG: 2
ROTA: 1
LABG: 2
GOLG: 1
GSDG: 1
GOLG: 1
LABA: 1
ROTA: 1
GSDG: 1
BOXA: 1
ROTA: 1
BOXA: 2
LABG: 2
LABA: 1
YORG: 1
PWDA: 1
GSDG: 1
PWDA: 1
HAVA: 1
CANG: 1
PWDA: 1
YORA: 2
YORG: 8
TISA: 1
YORG: 1
SCMA: 3
SCMG: 1
HAVG: 1
YORG: 1
HAVG: 1
YORG: 4
NFTG: 7
YORA: 2
YORG: 21
PAPG: 9
PAPA: 3
BOXG: 1
PAPG: 1
BOXA: 1
PAPG: 1
BOXA: 1
YORG: 8
GOLG: 3
LABA: 1
GOLA: 1
LABA: 1
YORA: 1
YORG: 3
MALG: 1
VIZG: 1
MALG: 1
VIZA: 1
ROTA: 1
VIZA: 3
VIZG: 1
YORG: 1
IWHG: 19
IWHA: 1
PWDA: 1
PWDG: 1
CURG: 1
IWSG: 1
PWDA: 1
YORG: 1
MALG: 1
IWHG: 12
IWHA: 1
SCDG: 1
IWHA: 1
IWHG: 7
BUTA: 2
LABG: 3
LABA: 2
BUTA: 3
LABA: 1
BUTA: 2
LABA: 1
BUTA: 1
LABA: 1
LABG: 2
BUTA: 2
LABG: 1
LABA: 2
BUTA: 2
LABA: 1
LABG: 2
BUTA: 1
LABA: 3
LABG: 2
BUTA: 1
LABG: 36
LABA: 42
GSDG: 1
GOLG: 1
NWFA: 1
BTEG: 6
BTEA: 1
BEAA: 3
BMDG: 1
BOTA: 5
BOTG: 3
BRIG: 2
BRIA: 6
CSPG: 4
CSPA: 3
DALA: 3
DOBG: 1
EBDA: 4
BUTA: 1
ELKG: 6
EURA: 3
EURG: 3
FINA: 7
GOSA: 3
GOSG: 4
GRYA: 7
RHOG: 1
GSLG: 4
JRTG: 2
JRTA: 1
NSDG: 10
SCHG: 17
CSHA: 8
CSHG: 2
POSG: 1
WEIG: 14
NFTA: 8
CAIA: 11
CAIG: 3
TISA: 6
TISG: 4
YORA: 1
YORG: 5
BOXG: 1
CAIG: 1
BOXG: 2
CAIG: 2
YORG: 1
CAIG: 1
YORG: 1
BOXG: 1
CAIG: 1
YORG: 3
NFTG: 1
YORG: 1
NFTG: 1
YORG: 1
NFTG: 1
CAIA: 14
YORG: 18
YORA: 1
NFTA: 3
YORA: 1
BOXA: 22
CNKG: 11
CKCG: 1
CKCA: 1
CSPG: 1
MALA: 1
YORG: 1
CKCA: 2
CSPG: 1
CKCG: 2
MALG: 1
CKCA: 7
CSPG: 1
MALG: 1
ACAG: 1
IWHA: 3
IWHG: 16
GOLG: 1
IWHG: 8
CSPG: 2
YORG: 1
CSPG: 4
CKCA: 1
CSPG: 2
POTA: 1
YORG: 1
CKCA: 4
CSPG: 1
CKCA: 4
CSPA: 1
CKCA: 1
CKCG: 1
CSPG: 1
DACA: 1
PDMA: 3
DACA: 1
CSPG: 1
DACA: 1
DACG: 1
GOLG: 2
ROTA: 1
SBEA: 1
LABA: 1
LABG: 2
GOLG: 1
VIZA: 3
LABG: 1
POTA: 1
MALG: 1
DACG: 1
MALA: 1
IWHG: 2
IWHA: 3
CSPA: 1
DACG: 1
CKCA: 1
MALG: 1
CKCA: 1
CSPG: 1
LABA: 1
VIZA: 1
WHWA: 1
BOXA: 2
BASA: 1
PMIA: 1
CAIA: 1
SCMG: 1
BFRG: 1
BOXA: 1
WHWA: 1
BOXA: 1
JRTG: 1
STZG: 1
DACA: 1
BOSA: 1
RATG: 1
SCMG: 1
BOXA: 1
DACA: 1
PMIA: 1
BOXA: 1
SCMG: 1
WHWA: 1
IWHG: 2
NSDG: 1
BMDA: 1
BOUA: 1
BOUG: 1
ROTA: 1
BMDA: 1
MULG: 1
LHAA: 1
STZA: 1
WHWA: 1
BFRA: 1
BOXA: 2
DAMG: 1
CSPG: 1
NSDG: 2
YORG: 1
BOXA: 1
NSDG: 2
GOLA: 1
MANA: 1
SCMA: 1
MALG: 1
RATG: 1
BOXA: 2
LABG: 1
BOUG: 1
BOUA: 1
BOXA: 1
LABG: 1
EBDA: 1
SBYA: 1
MALG: 1
GOLG: 1
POMG: 1
BOXA: 1
STZG: 1
CSPG: 1
LHAA: 1
NFTG: 1
POMG: 1
FBDG: 1
ETSA: 1
BOXA: 1
CDTA: 1
WHWA: 1
ROTG: 1
LEOA: 1
BRDA: 1
PHAA: 1
PHAG: 1
NWFA: 1
BPIG: 1
BECG: 1
BTEA: 2
BTEG: 1
JRTA: 1
YORG: 1
JRTA: 1
CWCG: 1
LABG: 1
KOMA: 1
PITA: 1
PUGA: 1
BFRA: 1
STZA: 1
BOUG: 1
RATA: 1
LABG: 1
GSDG: 1
LABA: 1
GSDA: 1
GSDG: 3
CWCG: 1
GSDG: 2
GOLA: 1
PITA: 1
BOUG: 1
PITA: 1
ROTA: 4
NWFG: 1
NWFA: 2
OESG: 1
NWFA: 4
NWFG: 2
PITA: 1
MSTG: 1
MSTA: 2
LABG: 1
LABA: 1
GPYG: 1
NWFG: 1
RECG: 1
MSTA: 1
RECG: 1
MSTA: 1
BECA: 1
ROTA: 1
VIZG: 1
VIZA: 3
BMDG: 1
ISTA: 1
NSDG: 1
BOXA: 2
LEOA: 1
OTTG: 2
OTTA: 1
NWFA: 1
YORG: 2
BOXA: 4
JRTA: 1
CSHA: 1
SHEA: 1
ASHA: 1
BMDA: 1
STAG: 1
SBEA: 1
BOCA: 1
BOCG: 7
LABA: 1
CKCA: 1
ESSA: 2
GSDA: 1
GOLA: 4
GOLG: 3
GSDG: 3
BOXA: 13
LABA: 1
ROTA: 1
LABA: 1
ROTA: 1
LABA: 1
GSDG: 1
NWFA: 1
LABA: 2
BOXA: 2
GOLA: 1
LABG: 1
GOLA: 1
LABA: 1
BASG: 1
LABA: 1
GSDG: 1
LABA: 1
LABG: 1
NWFA: 2
LABG: 1
GSDG: 1
LABA: 1
GOLA: 1
BASG: 1
BOXA: 1
GSDG: 1
GOLA: 1
CKCA: 1
BOXA: 1
LABG: 1
SBEA: 1
BOXA: 1
BEAA: 1
BMDA: 1
BEAG: 1
BRIA: 1
BMDA: 4
PWCG: 1
CCOA: 1
CCOG: 1
BHOG: 1
BEAG: 1
CSPG: 1
SHEA: 1
SCTG: 1
GOLA: 1
FCRG: 1
ITGG: 1
FCRG: 1
DAMA: 1
WIPG: 1
SCGG: 1
CSHA: 1
CSPA: 1
POTA: 1
WHWA: 1
POTA: 1
GRYA: 1
WEIG: 1
WHWA: 2
POTG: 1
PDMA: 1
SALG: 1
WIPG: 1
WEIG: 1
CSPG: 2
WHWA: 2
WEIG: 1
CSPG: 1
GRYA: 1
DACA: 1
HUSG: 1
PUGA: 2
LABA: 1
IWHG: 1
ESSA: 1
DOBA: 2
BOXA: 1
CAIA: 1
DANG: 1
BMDG: 1
LABA: 1
GSDG: 3
SLOG: 1
GSDA: 1
BFRA: 1
BOXA: 1
POSA: 1
SCHG: 1
MANA: 1
DOBA: 2
YORG: 1
PMIG: 1
PMIA: 1
LABA: 1
POSG: 1
GSDG: 1
GOLA: 2
JRTG: 1
SBUG: 1
GOLG: 2
LABG: 1
ESSA: 1
CSPG: 1
VIZG: 1
ASHA: 1
STZA: 1
CSPG: 1
SHEA: 2
DACA: 1
BOCG: 1
JRTG: 1
ESSA: 1
BEAA: 1
YORG: 1
DOBA: 1
BOCG: 1
LABG: 1
SBEG: 1
GOLG: 1
POSA: 1
HUSG: 1
SBUG: 1
BOXA: 3
LABA: 1
JRTG: 1
WHWA: 1
BOCG: 1
POSA: 1
STZA: 1
WHWA: 1
LABA: 1
GOLG: 1
BOCA: 1
POSG: 1
PMIA: 1
BOCG: 1
LABG: 1
GOLA: 1
GSDG: 1
GOLG: 1
HUSG: 1
SCMA: 1
HUSG: 1
BEAA: 1
GSDG: 1
LABA: 1
BOSA: 1
SBUG: 1
HUSG: 2
