# Supplementary material for: Risk-modeling of dog osteosarcoma genome scans shows individuals with Mendelian-level polygenic risk are common
Source: BMC Genomics. 2019 Mar 19;20:226. doi: 10.1186/s12864-019-5531-6 (PMC6425649; doi:10.1186/s12864-019-5531-6)
Supplement: Supplementary file 6 — Data. Haplotype phasing across osteosarcoma GWAS risk alleles. (ZIP 162 kb) [file 12864_2019_5531_MOESM6_ESM.zip › Hayward et al 2016/chr14_46232592_track.txt]

track type=bed name="MALG" description="MALG" itemRgb="On" visibility="3" 
chr14	46165895	46297900	MALG	0	.	46165895	46297900	41,128,185
track type=bed name="YORG" description="YORG" itemRgb="On" visibility="3" 
chr14	46165895	46285706	YORG	0	.	46165895	46285706	41,128,185
track type=bed name="SCTG" description="SCTG" itemRgb="On" visibility="3" 
chr14	46165895	46335683	SCTG	0	.	46165895	46335683	41,128,185
track type=bed name="GOLG" description="GOLG" itemRgb="On" visibility="3" 
chr14	46139503	46285706	GOLG	0	.	46139503	46285706	41,128,185
track type=bed name="GSDG" description="GSDG" itemRgb="On" visibility="3" 
chr14	46165895	46285706	GSDG	0	.	46165895	46285706	41,128,185
track type=bed name="MALG" description="MALG" itemRgb="On" visibility="3" 
chr14	46165895	46297900	MALG	0	.	46165895	46297900	41,128,185
track type=bed name="HAVG" description="HAVG" itemRgb="On" visibility="3" 
chr14	46165895	46285706	HAVG	0	.	46165895	46285706	41,128,185
track type=bed name="MALG" description="MALG" itemRgb="On" visibility="3" 
chr14	46165895	46297900	MALG	0	.	46165895	46297900	41,128,185
track type=bed name="LABG" description="LABG" itemRgb="On" visibility="3" 
chr14	46165895	46285706	LABG	0	.	46165895	46285706	41,128,185
track type=bed name="IWHG" description="IWHG" itemRgb="On" visibility="3" 
chr14	44635229	48560836	IWHG	0	.	44635229	48560836	41,128,185
track type=bed name="IWHG" description="IWHG" itemRgb="On" visibility="3" 
chr14	44635229	48560836	IWHG	0	.	44635229	48560836	41,128,185
track type=bed name="IWHG" description="IWHG" itemRgb="On" visibility="3" 
chr14	44635229	48560836	IWHG	0	.	44635229	48560836	41,128,185
track type=bed name="IWHG" description="IWHG" itemRgb="On" visibility="3" 
chr14	44635229	48560836	IWHG	0	.	44635229	48560836	41,128,185
track type=bed name="IWHG" description="IWHG" itemRgb="On" visibility="3" 
chr14	44635229	48560836	IWHG	0	.	44635229	48560836	41,128,185
track type=bed name="LABG" description="LABG" itemRgb="On" visibility="3" 
chr14	46165895	46285706	LABG	0	.	46165895	46285706	41,128,185
track type=bed name="YORG" description="YORG" itemRgb="On" visibility="3" 
chr14	46165895	46285706	YORG	0	.	46165895	46285706	41,128,185
track type=bed name="NFTG" description="NFTG" itemRgb="On" visibility="3" 
chr14	46165895	46285706	NFTG	0	.	46165895	46285706	41,128,185
track type=bed name="YORG" description="YORG" itemRgb="On" visibility="3" 
chr14	46165895	46285706	YORG	0	.	46165895	46285706	41,128,185
track type=bed name="PAPG" description="PAPG" itemRgb="On" visibility="3" 
chr14	46185525	46285706	PAPG	0	.	46185525	46285706	41,128,185
track type=bed name="YORG" description="YORG" itemRgb="On" visibility="3" 
chr14	46165895	46285706	YORG	0	.	46165895	46285706	41,128,185
track type=bed name="IWHG" description="IWHG" itemRgb="On" visibility="3" 
chr14	44635229	48560836	IWHG	0	.	44635229	48560836	41,128,185
track type=bed name="IWHG" description="IWHG" itemRgb="On" visibility="3" 
chr14	44635229	48560836	IWHG	0	.	44635229	48560836	41,128,185
track type=bed name="IWHG" description="IWHG" itemRgb="On" visibility="3" 
chr14	44635229	48560836	IWHG	0	.	44635229	48560836	41,128,185
track type=bed name="LABG" description="LABG" itemRgb="On" visibility="3" 
chr14	46165895	46285706	LABG	0	.	46165895	46285706	41,128,185
track type=bed name="BTEG" description="BTEG" itemRgb="On" visibility="3" 
chr14	46165895	46297900	BTEG	0	.	46165895	46297900	41,128,185
track type=bed name="ELKG" description="ELKG" itemRgb="On" visibility="3" 
chr14	46165895	46285706	ELKG	0	.	46165895	46285706	41,128,185
track type=bed name="NSDG" description="NSDG" itemRgb="On" visibility="3" 
chr14	46165895	46308676	NSDG	0	.	46165895	46308676	41,128,185
track type=bed name="SCHG" description="SCHG" itemRgb="On" visibility="3" 
chr14	46185525	46285706	SCHG	0	.	46185525	46285706	41,128,185
track type=bed name="WEIG" description="WEIG" itemRgb="On" visibility="3" 
chr14	46113444	46308676	WEIG	0	.	46113444	46308676	41,128,185
track type=bed name="YORG" description="YORG" itemRgb="On" visibility="3" 
chr14	46165895	46285706	YORG	0	.	46165895	46285706	41,128,185
track type=bed name="YORG" description="YORG" itemRgb="On" visibility="3" 
chr14	46165895	46285706	YORG	0	.	46165895	46285706	41,128,185
track type=bed name="CNKG" description="CNKG" itemRgb="On" visibility="3" 
chr14	46165895	46285706	CNKG	0	.	46165895	46285706	41,128,185
track type=bed name="IWHG" description="IWHG" itemRgb="On" visibility="3" 
chr14	44635229	48560836	IWHG	0	.	44635229	48560836	41,128,185
track type=bed name="IWHG" description="IWHG" itemRgb="On" visibility="3" 
chr14	44635229	48560836	IWHG	0	.	44635229	48560836	41,128,185
track type=bed name="BOCG" description="BOCG" itemRgb="On" visibility="3" 
chr14	46165895	46285706	BOCG	0	.	46165895	46285706	41,128,185
track type=bed name="GOLA" description="GOLA" itemRgb="On" visibility="3" 
chr14	46185525	46285706	GOLA	0	.	46185525	46285706	39,174,96
track type=bed name="NWFA" description="NWFA" itemRgb="On" visibility="3" 
chr14	46158487	46451651	NWFA	0	.	46158487	46451651	39,174,96
track type=bed name="CAIA" description="CAIA" itemRgb="On" visibility="3" 
chr14	46165895	46297900	CAIA	0	.	46165895	46297900	39,174,96
track type=bed name="ROTA" description="ROTA" itemRgb="On" visibility="3" 
chr14	46092243	46297900	ROTA	0	.	46092243	46297900	39,174,96
track type=bed name="SCMA" description="SCMA" itemRgb="On" visibility="3" 
chr14	46165895	46297900	SCMA	0	.	46165895	46297900	39,174,96
track type=bed name="SCMA" description="SCMA" itemRgb="On" visibility="3" 
chr14	46165895	46297900	SCMA	0	.	46165895	46297900	39,174,96
track type=bed name="ESSA" description="ESSA" itemRgb="On" visibility="3" 
chr14	46165895	46285706	ESSA	0	.	46165895	46285706	39,174,96
track type=bed name="ESSA" description="ESSA" itemRgb="On" visibility="3" 
chr14	46165895	46285706	ESSA	0	.	46165895	46285706	39,174,96
track type=bed name="ESTA" description="ESTA" itemRgb="On" visibility="3" 
chr14	46165895	46285706	ESTA	0	.	46165895	46285706	39,174,96
track type=bed name="ESTA" description="ESTA" itemRgb="On" visibility="3" 
chr14	46165895	46285706	ESTA	0	.	46165895	46285706	39,174,96
track type=bed name="ESTA" description="ESTA" itemRgb="On" visibility="3" 
chr14	46165895	46285706	ESTA	0	.	46165895	46285706	39,174,96
track type=bed name="BJIA" description="BJIA" itemRgb="On" visibility="3" 
chr14	46165895	46285706	BJIA	0	.	46165895	46285706	39,174,96
track type=bed name="BOXA" description="BOXA" itemRgb="On" visibility="3" 
chr14	46185525	46351856	BOXA	0	.	46185525	46351856	39,174,96
track type=bed name="BOXA" description="BOXA" itemRgb="On" visibility="3" 
chr14	46185525	46351856	BOXA	0	.	46185525	46351856	39,174,96
track type=bed name="BOXA" description="BOXA" itemRgb="On" visibility="3" 
chr14	46185525	46351856	BOXA	0	.	46185525	46351856	39,174,96
track type=bed name="BOXA" description="BOXA" itemRgb="On" visibility="3" 
chr14	46185525	46351856	BOXA	0	.	46185525	46351856	39,174,96
track type=bed name="LABA" description="LABA" itemRgb="On" visibility="3" 
chr14	46165895	46285706	LABA	0	.	46165895	46285706	39,174,96
track type=bed name="BOTA" description="BOTA" itemRgb="On" visibility="3" 
chr14	46165895	46285706	BOTA	0	.	46165895	46285706	39,174,96
track type=bed name="BRIA" description="BRIA" itemRgb="On" visibility="3" 
chr14	46165895	46297900	BRIA	0	.	46165895	46297900	39,174,96
track type=bed name="FINA" description="FINA" itemRgb="On" visibility="3" 
chr14	46185525	46296929	FINA	0	.	46185525	46296929	39,174,96
track type=bed name="GRYA" description="GRYA" itemRgb="On" visibility="3" 
chr14	46165895	46285706	GRYA	0	.	46165895	46285706	39,174,96
track type=bed name="CSHA" description="CSHA" itemRgb="On" visibility="3" 
chr14	46185525	46285706	CSHA	0	.	46185525	46285706	39,174,96
track type=bed name="NFTA" description="NFTA" itemRgb="On" visibility="3" 
chr14	46165895	46297900	NFTA	0	.	46165895	46297900	39,174,96
track type=bed name="CAIA" description="CAIA" itemRgb="On" visibility="3" 
chr14	46165895	46297900	CAIA	0	.	46165895	46297900	39,174,96
track type=bed name="TISA" description="TISA" itemRgb="On" visibility="3" 
chr14	46139503	46285706	TISA	0	.	46139503	46285706	39,174,96
track type=bed name="CAIA" description="CAIA" itemRgb="On" visibility="3" 
chr14	46165895	46297900	CAIA	0	.	46165895	46297900	39,174,96
track type=bed name="BOXA" description="BOXA" itemRgb="On" visibility="3" 
chr14	46185525	46351856	BOXA	0	.	46185525	46351856	39,174,96
track type=bed name="CKCA" description="CKCA" itemRgb="On" visibility="3" 
chr14	46165895	46297900	CKCA	0	.	46165895	46297900	39,174,96
track type=bed name="BOXA" description="BOXA" itemRgb="On" visibility="3" 
chr14	46185525	46351856	BOXA	0	.	46185525	46351856	39,174,96
