# Supplementary material for: Risk-modeling of dog osteosarcoma genome scans shows individuals with Mendelian-level polygenic risk are common
Source: BMC Genomics. 2019 Mar 19;20:226. doi: 10.1186/s12864-019-5531-6 (PMC6425649; doi:10.1186/s12864-019-5531-6)
Supplement: Supplementary file 6 — Data. Haplotype phasing across osteosarcoma GWAS risk alleles. (ZIP 162 kb) [file 12864_2019_5531_MOESM6_ESM.zip › Hayward et al 2016/chr15_35976542_individuals.txt]

MALG: 1
MALA: 9
YORA: 5
YORG: 5
SCMG: 1
CAIA: 2
HAVA: 1
SCTA: 12
ROTA: 1
GSDG: 1
LABA: 1
ROTA: 1
BOTA: 1
GSDG: 1
GOLA: 3
BOSG: 1
BOXA: 1
GOLA: 1
BOTA: 1
LABA: 2
GOLA: 1
IWHG: 1
GOLA: 1
VIZG: 1
GSDG: 1
NWFA: 1
ROTA: 1
CSPG: 2
BOXA: 4
CSPG: 1
ROTA: 1
VIZG: 2
GOLA: 2
GSDG: 1
LABA: 1
LABG: 1
GOLA: 1
LABA: 1
DOBA: 1
LABA: 1
LABG: 1
GOLA: 1
ROTA: 1
BOXA: 2
LABA: 1
BOXA: 1
LABA: 1
DOBA: 1
ASHA: 1
LABA: 1
DOBA: 4
CSPG: 1
SHEA: 1
CSPG: 1
BOXA: 1
CSPG: 1
DOBA: 1
BOXA: 1
DOBA: 1
SHEA: 1
GOLA: 2
ROTA: 1
LABG: 2
LABA: 2
GOLA: 1
BEAA: 1
LHAG: 1
LABG: 1
GOLA: 6
YORA: 3
BOXA: 1
GOLA: 2
ROTG: 1
LABG: 1
BOXA: 1
GSDG: 1
GOLA: 1
BOXA: 2
GOLA: 1
LABG: 1
GOLA: 1
LABA: 1
GSDG: 1
BMAG: 1
GSDG: 2
LABG: 1
LABA: 5
NWFG: 1
GSDG: 2
BOXA: 3
LABA: 1
CSPG: 1
CKCA: 1
BOSG: 1
LABG: 1
BOXA: 3
LABG: 1
LABA: 1
BOXA: 1
ASHG: 1
GOLA: 1
ASHG: 1
GOLA: 2
LABA: 2
GOLA: 1
GSDG: 1
XOLA: 1
XOMA: 2
XOLG: 2
XOLA: 1
GSDG: 1
PERG: 1
LABA: 1
XOMG: 1
COVG: 1
AFGA: 1
NGSA: 1
TAWA: 1
BFRG: 1
PIOG: 1
LABA: 3
PIOG: 1
XOLA: 2
LABA: 1
ISSA: 1
NGSA: 1
SANA: 1
NGSA: 2
LABA: 1
PIOG: 1
PIOA: 1
NGSA: 1
PIOG: 1
LABG: 1
CCRA: 2
GOLA: 1
LABA: 1
GOLA: 1
CCRA: 1
LABA: 1
GOLA: 1
LABG: 1
ISHA: 1
BGRA: 1
AKIG: 2
BZOA: 3
LABG: 1
LABA: 3
GOLA: 1
GSDG: 2
GOLA: 1
GOSA: 2
DCRG: 1
LABA: 1
GOLA: 1
LABA: 1
LABG: 1
GOLA: 1
LABA: 1
GOLA: 1
LABG: 1
LABA: 1
GSDG: 1
GOLA: 1
LABA: 1
GOLA: 1
LABA: 1
GSDG: 1
DCRA: 1
GOLA: 1
PIOG: 1
GOLA: 1
LABG: 1
LABA: 2
GSDG: 2
GSMA: 1
LABG: 2
GSDG: 1
GSDA: 1
BZOA: 1
LABA: 1
GSDG: 2
GOLA: 2
GSDG: 3
LABA: 2
LABG: 2
AFGA: 1
GSDG: 1
LABA: 2
LABG: 3
GSDG: 2
LABG: 1
LABA: 1
GOLA: 1
GSDG: 2
GOLA: 1
GSDG: 1
GSDA: 1
GOLA: 1
AFGA: 2
GOSG: 1
GOLA: 2
BZOA: 1
DALG: 2
AFGA: 2
GSMA: 3
CCRA: 2
LABA: 1
GSDG: 1
MALA: 1
MSTA: 1
GDAA: 1
CKCA: 6
PAPA: 1
GDAA: 1
MSTA: 1
AMAA: 1
SALG: 1
PAPA: 1
PMIA: 1
PMIG: 1
BOTA: 2
PMIA: 1
GDAA: 1
PMIA: 1
PAPA: 1
GDAA: 1
BMDA: 1
PAPA: 2
PMIA: 1
AMAA: 1
GDAA: 1
AMAA: 1
GDAA: 1
PAPA: 1
BOTA: 3
SALA: 1
GDAA: 1
MSTA: 1
LEOG: 2
BOCG: 2
CWCA: 1
MSTA: 2
BOCA: 1
LEOG: 1
AMAA: 1
BMDA: 1
AMAA: 1
GDAA: 2
BOCA: 2
STAG: 1
NEAA: 5
PMIG: 1
BOCA: 1
LABG: 1
SBUG: 1
ROTA: 1
GOLA: 39
NWFA: 7
NWFG: 2
BMDG: 1
LEOA: 1
LEOG: 2
SALA: 2
AMAG: 1
GOLA: 1
BASG: 1
MALA: 1
NWFA: 1
GSDG: 1
WHWA: 1
GOLA: 1
CWCA: 1
BOCA: 1
NWFA: 1
BOCG: 1
NWFA: 2
GOLA: 1
GSDG: 1
GOLA: 2
BOCA: 1
GOLA: 2
BOCA: 2
GOLA: 1
ROTA: 1
BOCA: 1
ROTA: 1
GSDG: 1
BOCA: 1
GOLA: 2
BASG: 1
GSDG: 1
BOTA: 1
LABA: 1
BOCA: 1
GOLA: 1
BOCA: 1
GOLA: 1
LABG: 1
GSDG: 1
BOCA: 1
GOLA: 1
GSDG: 2
BOCA: 2
ROTA: 1
BOCG: 1
SAMA: 1
GOLA: 1
GSDG: 1
GOLA: 1
GSDG: 1
GOLA: 1
BOCA: 1
GOLA: 1
BOCA: 1
GOLA: 2
ROTG: 1
GOLA: 1
BOCA: 1
NWFA: 1
WPGG: 1
ROTA: 2
SAMG: 1
WHWA: 1
SCSA: 1
NWFA: 1
SAMA: 1
GDAA: 1
CKCA: 1
SCMG: 1
GDAA: 2
CKCA: 2
SCMG: 1
WHWA: 1
STAA: 1
CSHA: 1
GOLA: 1
ROTA: 1
WHWA: 1
GOLA: 1
WHWA: 1
SBUG: 1
BOCA: 1
SAMA: 1
SBUG: 1
SBUA: 1
CSHA: 1
BOCA: 1
CSHA: 1
NWFA: 2
WPGG: 1
GOLA: 1
ROTA: 1
BASG: 1
ROTA: 1
BASG: 1
SCSA: 1
SBUG: 1
ROTG: 1
BOCA: 1
SCSG: 1
CSHA: 1
GOLA: 1
ROTA: 1
MALG: 1
GOLA: 1
BMAG: 1
WPGG: 1
GOLA: 1
ROTA: 1
WPGA: 1
CSHA: 1
BASG: 1
WHWA: 1
GSDG: 1
MSTA: 1
BMAG: 1
WPGG: 2
MSTA: 1
BEAA: 3
BFRG: 2
BRIG: 1
BUTG: 1
CAIA: 3
CHIA: 3
DOBA: 2
FBDG: 2
GSPA: 1
SCGA: 1
GPYG: 1
HAVA: 1
ITGG: 1
KEEG: 1
PEKA: 2
POMG: 3
SBEG: 9
SHEA: 4
SING: 2
HUSA: 1
SITG: 1
VIZG: 2
BOSG: 1
COLA: 1
CHIG: 1
BOSA: 1
COLA: 2
BOSG: 1
COLA: 1
EBDG: 1
AIRA: 2
ECSG: 1
COLA: 2
ECSG: 1
BOSG: 1
LABA: 1
ECSG: 2
CAIA: 1
GSPA: 1
ECSG: 3
CAIA: 1
BOSG: 1
AIRA: 2
ASHG: 1
ASHA: 1
GSPG: 1
EBDA: 1
BOSG: 1
AIRA: 3
GSPG: 1
BHOA: 1
COLA: 2
EBDA: 1
COLA: 1
AIRA: 1
BOSA: 1
AIRA: 1
EBDG: 1
CBRA: 2
ECSG: 1
ASHA: 1
AIRA: 1
ASHA: 1
ASHG: 1
LABA: 1
ASHA: 1
CBRA: 1
ECSG: 1
COLA: 1
CBRA: 2
GSPG: 1
CBRG: 1
EBDA: 1
ASHG: 1
GSDG: 10
GSDA: 1
YORA: 1
POSG: 3
ROTG: 2
ROTA: 1
KEEG: 2
RHOA: 2
KEEG: 1
FTWG: 1
SCMA: 10
HAVA: 9
HAVG: 1
MALA: 11
MALG: 1
SCMG: 4
SCMA: 5
HAVG: 1
HAVA: 9
MALG: 1
MALA: 10
LABG: 3
LABA: 2
FTWG: 1
SBEG: 1
CHOA: 1
BFRG: 1
HAVA: 1
FTWG: 1
KEEG: 1
ISTG: 1
KEEG: 1
HAVG: 1
DOBA: 1
FTWA: 1
DOBA: 1
DDBA: 3
PUGA: 1
KEEG: 1
BFRG: 1
RHOA: 2
BFRG: 1
KEEG: 1
NWTA: 1
JACA: 1
PEKG: 1
JACA: 1
ESKA: 1
DACA: 1
ESKA: 1
SCWA: 1
PEKG: 1
STZG: 3
WIPA: 1
STZG: 2
LABA: 1
CSPG: 1
DACA: 1
JACA: 1
SCWG: 1
ESTA: 1
PLIA: 1
SBUA: 1
STZG: 1
PEKG: 1
PEKA: 1
WEIA: 1
BJIA: 1
ESTG: 1
ESKA: 1
NWTA: 1
BRIG: 1
OESG: 1
FCRA: 1
ROTA: 1
STZG: 1
ROTA: 1
SCWG: 1
POSG: 1
LHAG: 1
NWTA: 1
BFRG: 1
BJIA: 1
RHOA: 1
ESTA: 1
SCWG: 1
STZG: 1
OESG: 1
DACG: 1
CCOA: 1
BJIA: 1
LHAG: 1
BMSG: 1
WIPA: 1
SCWG: 1
POSG: 1
LABA: 2
LABG: 1
GSDG: 1
KEEG: 1
ESTG: 1
BJIA: 1
WEIA: 1
PWCG: 1
POSG: 1
ASHG: 1
BRIG: 1
CCOA: 1
KOMG: 1
SCWG: 1
FCRA: 1
SCWG: 1
DOBA: 1
CSPG: 2
LHAG: 1
OESG: 1
CHIG: 1
ACAG: 1
POSG: 1
FTWG: 1
ASHG: 1
OESA: 1
GOLA: 1
LABA: 1
GOLA: 1
LABA: 1
GSDG: 1
PEKG: 1
WEIA: 1
ACAG: 1
CHOA: 1
PUGA: 1
CCOA: 1
RHOA: 1
PWCA: 1
BMSA: 1
OESG: 1
ROTA: 1
CCOA: 1
ACAG: 1
BMSG: 1
POSG: 1
SCWG: 1
ISTG: 1
ROTA: 1
LABA: 2
ROTG: 1
HUSA: 1
ROTA: 1
GPYG: 1
KEEG: 1
ROTA: 1
ISTG: 1
BMSG: 1
ROTA: 2
RHOA: 1
DOBA: 1
GSMA: 1
PWDG: 1
AFGA: 1
DAMG: 1
POTA: 1
AFGA: 1
LABA: 1
BEDA: 1
PWCA: 1
GOLA: 1
DAMA: 1
HUSG: 1
SHEA: 1
HAVA: 1
PWCA: 1
POTA: 1
SHEA: 1
GSPA: 1
POMA: 1
AFGA: 1
PUGA: 1
POTA: 1
PDMA: 1
DCRA: 1
LABG: 1
LABA: 1
OTTA: 1
OTTG: 1
GPYG: 1
PDMA: 1
HAVA: 1
PUGA: 1
JRTG: 1
JRTA: 1
SING: 1
PDMA: 1
TFXA: 1
HAVA: 1
POMG: 1
BUTG: 2
VIZG: 1
SCGA: 1
LABG: 1
VIZG: 1
BASG: 1
LABG: 1
LABA: 1
POMG: 1
SCGA: 1
DALG: 1
BUTG: 1
POMG: 1
BUTG: 1
GSMA: 1
DALG: 1
GSMA: 1
LABG: 2
SITA: 1
PYSA: 1
POMA: 1
POMG: 1
SING: 1
TFXA: 1
BASG: 1
GSMA: 1
SCGA: 1
SHEA: 1
GSMA: 1
OTTG: 1
DALG: 1
VIZG: 1
SHEA: 3
BUTG: 1
OTTA: 1
BUTG: 1
SINA: 1
HUSA: 1
DAMA: 1
PWCA: 1
SCGA: 1
BUTA: 1
VIZG: 1
SPIA: 1
TIMG: 1
BASG: 1
HAVG: 1
BSHA: 1
PUGA: 1
DALG: 1
GPYG: 1
DALG: 1
GSMA: 1
DALG: 1
HUSA: 1
LABA: 1
BSHA: 1
PWDG: 1
LABA: 1
BOCA: 1
LABA: 1
AFGA: 1
LABG: 1
SCSG: 1
LABA: 2
BOEG: 1
SCTA: 1
LABA: 2
BMAA: 1
LHAG: 1
VIZG: 2
ESSG: 1
LABG: 1
SCTA: 1
ESSG: 2
ESSA: 9
LABA: 1
FTWG: 1
LABA: 1
LABG: 1
LHAG: 1
LABA: 1
BOEG: 1
SCTA: 1
FBDA: 1
ACAG: 1
LABA: 1
ESSA: 1
TISG: 1
LHAG: 1
SCTA: 1
LHAG: 2
ESSG: 1
YORA: 1
ESSA: 1
LABA: 1
BZOA: 1
LABG: 2
LABA: 2
ESSA: 5
ESSG: 3
LABA: 2
SCTA: 1
ACAA: 2
TISG: 1
LABA: 2
LABG: 1
LHAG: 1
ESSA: 1
LABA: 1
SCTA: 1
LABG: 1
LABA: 2
IWHA: 1
IWHG: 5
GDAA: 2
GOLA: 1
LABG: 1
GSDA: 1
ROTA: 1
GOLA: 1
ESTA: 4
ESTG: 5
GOLA: 1
IWHG: 5
GOSA: 1
ESTA: 4
ESTG: 4
GOSG: 1
GSDG: 2
GOSA: 1
GSDG: 1
GOSG: 1
GSDG: 1
GOLA: 1
GDAA: 3
KEEG: 1
GDAA: 1
SCMA: 1
LABG: 1
GOLA: 2
IWHG: 4
IWHA: 1
MALA: 1
LABA: 1
NWFA: 2
SCMG: 1
GOLA: 2
NWFA: 1
IWHG: 1
LABA: 1
IWHG: 5
ESTG: 6
ESTA: 6
SCMA: 1
SBEG: 1
ISHA: 1
BOSG: 1
AIRA: 1
NWFA: 1
GOLA: 1
LABA: 1
IWHA: 2
IWHG: 5
GOSA: 1
GSDA: 1
GSDG: 2
GOSA: 2
IWHA: 1
IWHG: 5
GOLA: 1
BMSG: 1
SCWG: 1
LABA: 1
ESTG: 2
ESTA: 5
IWHG: 8
ESTG: 2
ESTA: 4
IWHG: 7
SBEG: 1
HUSA: 1
ESTG: 1
SBEA: 1
ESTA: 1
IWHG: 10
WIPA: 1
ISTG: 1
SBUG: 1
BJIA: 13
BJIG: 2
CATA: 1
GOLA: 1
PWCA: 1
GOLA: 1
LABA: 6
BOCG: 1
LABA: 1
GOLA: 1
LABA: 1
GOLA: 1
VIZG: 2
LABG: 1
VIZG: 1
LABG: 1
VIZG: 2
LABG: 3
LABA: 1
GRYA: 1
BOXA: 5
FBDA: 1
BOXA: 2
FBDG: 1
GOLA: 1
VIZG: 1
GOLA: 3
VIZG: 1
BOXA: 1
FBDG: 1
BOXA: 7
GOLA: 1
VIZG: 2
GSDG: 1
VIZG: 3
GOLA: 1
VIZG: 1
LABA: 4
BOXA: 6
GOLA: 1
VIZG: 1
BOXA: 1
LABG: 1
VIZA: 1
VIZG: 1
GOLA: 1
VIZG: 1
BOXA: 1
FBDG: 1
BOXA: 2
FBDG: 1
BOXG: 1
FBDA: 1
BOXA: 2
FBDG: 1
BOXA: 1
LABG: 1
BOXA: 1
FBDG: 1
BOXA: 12
FBDG: 1
BOXA: 7
LABA: 2
LABG: 1
VIZG: 3
GRYA: 1
GOLA: 1
VIZA: 1
GOLA: 8
LABG: 4
LABA: 1
GOLA: 3
LABA: 1
GOLA: 2
LABA: 1
IBIG: 1
TITA: 2
LABG: 1
GOLA: 1
LABG: 1
GRYA: 1
VIZG: 2
GOLA: 1
VIZG: 1
ROTG: 1
GOLA: 1
LABA: 1
GOLA: 1
GSDG: 1
GOLA: 3
LABA: 2
LABG: 1
GOLA: 6
LABA: 1
GOLA: 3
LABA: 1
GOLA: 2
ROTA: 1
GOLA: 1
GSDG: 1
ROTA: 1
GSDG: 1
GOLA: 1
SBEG: 1
GOLA: 1
LABG: 3
ROTG: 1
LABG: 1
ROTA: 1
LABA: 1
GSDG: 1
GOLA: 2
LABG: 1
SBEG: 1
GOLA: 1
LABG: 2
SBEG: 1
GOLA: 1
LABA: 1
ROTA: 1
LABA: 1
LABG: 1
GOLA: 1
GSDG: 1
GOLA: 1
LABG: 1
GSDG: 1
LABA: 1
BOXA: 1
ROTA: 1
BOXA: 2
LABG: 1
YORA: 1
PWDA: 1
GSDG: 1
PWDG: 2
HAVA: 1
YORA: 1
HAVA: 2
CANA: 1
PWDA: 1
YORG: 2
YORA: 5
TISA: 1
YORA: 2
TISG: 1
TISA: 1
YORG: 1
TISG: 2
MALA: 1
SCMG: 1
MALA: 1
SCMA: 1
SCMG: 4
HAVA: 2
HAVG: 1
YORA: 1
HAVA: 1
YORA: 1
YORG: 3
NFTA: 7
MALA: 1
YORA: 17
YORG: 4
PAPA: 4
BOXA: 3
GOLA: 1
YORA: 7
GOLA: 7
LABA: 1
GOLA: 1
YORA: 5
VIZG: 1
ROTA: 1
VIZG: 4
IWHG: 22
YORA: 1
MALA: 1
IWHG: 14
IWHA: 1
SCDA: 1
IWHG: 8
BUTG: 2
LABA: 2
LABG: 2
BUTG: 1
LABA: 1
BUTG: 3
LABA: 1
BUTG: 2
LABG: 1
LABA: 3
BUTG: 1
LABA: 4
LABG: 2
BUTG: 2
LABA: 3
BUTG: 1
LABA: 52
LABG: 47
GSDG: 1
GOLA: 1
LABA: 1
BTEA: 10
BEAA: 2
BMDA: 1
BOTA: 15
BRIG: 6
BRIA: 1
CSPG: 3
DALG: 4
DOBA: 2
EBDA: 4
EBDG: 1
ELKA: 2
ELKG: 2
EURA: 3
EURG: 2
FING: 8
GOSA: 9
GOSG: 1
GRYA: 9
RHOA: 1
GSLG: 2
GSLA: 1
JRTA: 5
NSDA: 2
NSDG: 5
SCHG: 12
CSHG: 2
CSHA: 4
POSG: 2
WEIG: 3
WEIA: 5
NFTA: 4
CAIA: 14
CAIG: 1
TISG: 6
YORA: 13
BOXA: 2
CAIG: 1
CAIA: 1
BOXA: 1
CAIA: 2
YORA: 1
CAIA: 1
YORA: 1
BOXA: 1
CAIA: 1
YORA: 3
NFTA: 1
YORA: 1
NFTA: 1
YORA: 1
NFTA: 1
CAIA: 16
YORA: 19
YORG: 1
NFTA: 3
YORA: 1
BOXA: 22
CNKG: 3
CNKA: 3
CKCA: 2
CKCG: 2
CSPG: 2
YORA: 1
CKCG: 1
CKCA: 1
CSPG: 1
YORA: 1
MALA: 1
CKCA: 6
CSPG: 1
ACAA: 1
IWHG: 30
GOLA: 1
IWHG: 10
CSPG: 2
MALA: 1
CSPG: 2
CKCG: 1
CSPG: 1
DACG: 1
CSPA: 1
CKCA: 1
POTA: 1
YORG: 1
CSPG: 1
CKCA: 1
DACA: 1
CKCG: 1
CSPG: 1
CKCG: 1
CKCA: 2
CSPG: 2
PDMG: 2
DACA: 1
CSPG: 1
DACA: 2
GOLA: 4
ROTA: 1
LABA: 3
GOLA: 1
VIZG: 3
DACA: 1
MALA: 1
IWHG: 7
DACA: 1
CKCA: 1
MALA: 1
CKCA: 1
CATA: 1
CSPG: 1
VIZG: 4
WHWA: 1
BOXA: 1
BASG: 1
PMIA: 1
CAIA: 1
SCMG: 1
PUGA: 1
STZG: 1
BFRG: 1
CAIA: 1
BOXA: 1
WHWA: 1
BOXA: 1
JRTA: 1
STZG: 1
DACG: 1
RATA: 1
BOSA: 1
SCMG: 1
BOXA: 2
SCMG: 1
BEAA: 1
BOSG: 1
BOXA: 1
WHWA: 1
IWHG: 2
BMDA: 2
CATA: 1
BOUG: 1
STZG: 1
BMDA: 1
MULG: 1
WHWA: 1
BFRA: 1
BOXA: 2
BASA: 1
CSPG: 1
YORA: 1
BOXA: 1
NSDG: 1
NSDA: 1
CATA: 1
GOLA: 1
MANA: 1
BOXA: 1
SCMG: 1
MALA: 1
BOXA: 2
LABA: 1
BOUA: 1
BOXA: 1
LABA: 1
CAIA: 1
SBYG: 1
MALA: 1
GOLA: 1
POMG: 1
BOXA: 1
STZA: 1
BOSG: 1
CARA: 2
GOLA: 1
LHAG: 1
MALA: 1
PWCG: 1
NFTA: 1
POMG: 1
ETSG: 1
BOXA: 2
CDTA: 1
WHWA: 1
ROTA: 1
LEOG: 1
BRDA: 1
PHAG: 2
BPIG: 1
BECG: 1
BTEA: 8
BFRG: 1
JRTA: 1
CSPG: 1
YORA: 1
CHIA: 1
JRTG: 1
JRTA: 1
CWCA: 1
VIZG: 1
KOMG: 1
RATA: 1
PITG: 1
GSDG: 1
STZG: 1
BSHA: 1
RATG: 1
NWFA: 1
GSDG: 1
LABA: 1
GSDG: 5
GOLA: 1
PITG: 1
MSTA: 1
PITA: 1
ROTG: 1
ROTA: 3
NWFG: 2
NWFA: 2
PITG: 1
MSTA: 2
NWFA: 1
GPYG: 1
NWFG: 1
RECA: 1
MSTA: 2
GOLA: 1
ROTA: 1
VIZA: 1
VIZG: 2
LABA: 1
BMDA: 1
ISTG: 2
BOXA: 2
LEOG: 1
OTTG: 2
NWFA: 1
FBDA: 1
YORG: 1
YORA: 1
BOXA: 3
YORA: 1
BOXA: 1
YORA: 1
GSDG: 1
JRTA: 1
HUSA: 1
GOLA: 1
CSHA: 1
SHEA: 2
STAG: 1
NWFA: 1
BOCA: 2
BOCG: 4
CKCA: 2
ESSA: 1
GSDG: 1
GOLA: 15
LABG: 1
LABA: 1
GSDG: 2
BOXA: 14
ROTA: 1
LABA: 1
LABG: 2
NWFA: 1
LABA: 1
BOXA: 2
GOLA: 1
LABA: 1
GOLA: 1
LABG: 1
BASG: 2
LABA: 1
GSDG: 1
LABG: 2
NWFA: 1
GSDG: 1
GOLA: 1
LABA: 1
GOLA: 1
BOXA: 1
GSDG: 1
LABA: 1
GOLA: 2
POTG: 1
BOXA: 1
SBEG: 1
BEAG: 1
BRIG: 1
BMDA: 2
BMDG: 1
ACAG: 1
CCOA: 2
BHOG: 1
BEAG: 1
CSPG: 1
SHEA: 1
SCTA: 1
GOLA: 1
BOXA: 1
FCRA: 1
SCTA: 1
CURA: 1
CCOA: 1
ITGG: 1
FCRA: 1
DAMG: 1
RHOA: 1
WIPA: 1
SCGA: 1
CSHA: 1
GOLA: 1
CSPG: 1
WHWA: 1
GRYA: 1
WEIA: 1
JRTG: 1
GRYA: 1
WHWA: 2
SALA: 1
WIPA: 1
CHOA: 1
CSPG: 2
WHWA: 2
CSPG: 1
DACA: 1
NEAA: 1
CSPG: 1
GRYA: 1
JRTG: 1
DACA: 1
PUGA: 2
LABG: 3
IWHG: 1
GSDG: 1
ESSG: 1
DOBA: 1
BMDA: 1
DOBA: 1
BOXA: 1
POSG: 1
GOLA: 2
CAIA: 1
POSG: 1
PMIA: 1
STZG: 1
GSDG: 2
SCMG: 1
LABG: 1
GSDG: 1
BOSG: 1
BFRG: 1
BOXA: 1
POSG: 1
SCHA: 1
MANA: 1
GOLA: 1
SBUA: 1
DOBA: 1
POSG: 1
STZG: 1
DOBA: 1
YORA: 1
BEAA: 1
PMIG: 1
GOLA: 1
STZG: 1
SHEA: 1
JRTA: 1
SBUA: 1
GOLA: 2
LABA: 1
ESSG: 1
CHIG: 1
BEAA: 1
BEAG: 1
VIZG: 1
ASHA: 1
DOBA: 1
BOCA: 1
SCMA: 1
SHEA: 2
DACA: 1
BOCA: 1
JRTA: 1
BEAA: 1
YORA: 1
DOBA: 1
GOLA: 1
POSG: 1
HUSA: 1
BMDA: 1
BOXA: 1
POSG: 1
BOXA: 1
SCMG: 1
DOBA: 1
BOXA: 1
POSA: 1
SHEA: 2
WHWA: 1
POSG: 2
POMG: 1
STZG: 1
WHWA: 1
LABA: 1
GOLA: 1
PMIG: 1
BEAA: 1
POSG: 1
GSDG: 1
LABG: 1
GOLA: 1
GSDG: 1
GOLA: 1
POTG: 1
DOBA: 1
PEKG: 1
HUSA: 1
CDTA: 1
STZG: 1
HUSA: 1
LABG: 1
GSDG: 1
LABA: 1
BOSA: 1
POSG: 1
WHWA: 1
RATA: 1
RATG: 1
