# Supplementary material for: Risk-modeling of dog osteosarcoma genome scans shows individuals with Mendelian-level polygenic risk are common
Source: BMC Genomics. 2019 Mar 19;20:226. doi: 10.1186/s12864-019-5531-6 (PMC6425649; doi:10.1186/s12864-019-5531-6)
Supplement: Supplementary file 6 — Data. Haplotype phasing across osteosarcoma GWAS risk alleles. (ZIP 162 kb) [file 12864_2019_5531_MOESM6_ESM.zip › Hayward et al 2016/chr15_35976542_track.txt]

track type=bed name="MALA" description="MALA" itemRgb="On" visibility="3" 
chr15	35943114	35997657	MALA	0	.	35943114	35997657	41,128,185
track type=bed name="YORA" description="YORA" itemRgb="On" visibility="3" 
chr15	35943114	36014204	YORA	0	.	35943114	36014204	41,128,185
track type=bed name="SCTA" description="SCTA" itemRgb="On" visibility="3" 
chr15	35956437	35997657	SCTA	0	.	35956437	35997657	41,128,185
track type=bed name="GOLA" description="GOLA" itemRgb="On" visibility="3" 
chr15	35956437	35997657	GOLA	0	.	35956437	35997657	41,128,185
track type=bed name="LABA" description="LABA" itemRgb="On" visibility="3" 
chr15	35956437	35997657	LABA	0	.	35956437	35997657	41,128,185
track type=bed name="CKCA" description="CKCA" itemRgb="On" visibility="3" 
chr15	35956437	36014204	CKCA	0	.	35956437	36014204	41,128,185
track type=bed name="NEAA" description="NEAA" itemRgb="On" visibility="3" 
chr15	35943114	36014204	NEAA	0	.	35943114	36014204	41,128,185
track type=bed name="GOLA" description="GOLA" itemRgb="On" visibility="3" 
chr15	35956437	35997657	GOLA	0	.	35956437	35997657	41,128,185
track type=bed name="NWFA" description="NWFA" itemRgb="On" visibility="3" 
chr15	35943114	36014204	NWFA	0	.	35943114	36014204	41,128,185
track type=bed name="SCMA" description="SCMA" itemRgb="On" visibility="3" 
chr15	33133888	36408456	SCMA	0	.	33133888	36408456	41,128,185
track type=bed name="HAVA" description="HAVA" itemRgb="On" visibility="3" 
chr15	35956437	35997657	HAVA	0	.	35956437	35997657	41,128,185
track type=bed name="MALA" description="MALA" itemRgb="On" visibility="3" 
chr15	35943114	35997657	MALA	0	.	35943114	35997657	41,128,185
track type=bed name="SCMA" description="SCMA" itemRgb="On" visibility="3" 
chr15	33133888	36408456	SCMA	0	.	33133888	36408456	41,128,185
track type=bed name="HAVA" description="HAVA" itemRgb="On" visibility="3" 
chr15	35956437	35997657	HAVA	0	.	35956437	35997657	41,128,185
track type=bed name="MALA" description="MALA" itemRgb="On" visibility="3" 
chr15	35943114	35997657	MALA	0	.	35943114	35997657	41,128,185
track type=bed name="ESSA" description="ESSA" itemRgb="On" visibility="3" 
chr15	35956437	36012691	ESSA	0	.	35956437	36012691	41,128,185
track type=bed name="ESSA" description="ESSA" itemRgb="On" visibility="3" 
chr15	35956437	36012691	ESSA	0	.	35956437	36012691	41,128,185
track type=bed name="ESTA" description="ESTA" itemRgb="On" visibility="3" 
chr15	35893529	36014204	ESTA	0	.	35893529	36014204	41,128,185
track type=bed name="ESTA" description="ESTA" itemRgb="On" visibility="3" 
chr15	35893529	36014204	ESTA	0	.	35893529	36014204	41,128,185
track type=bed name="BJIA" description="BJIA" itemRgb="On" visibility="3" 
chr15	35956437	35997657	BJIA	0	.	35956437	35997657	41,128,185
track type=bed name="LABA" description="LABA" itemRgb="On" visibility="3" 
chr15	35956437	35997657	LABA	0	.	35956437	35997657	41,128,185
track type=bed name="BOXA" description="BOXA" itemRgb="On" visibility="3" 
chr15	35943114	36151383	BOXA	0	.	35943114	36151383	41,128,185
track type=bed name="BOXA" description="BOXA" itemRgb="On" visibility="3" 
chr15	35943114	36151383	BOXA	0	.	35943114	36151383	41,128,185
track type=bed name="BOXA" description="BOXA" itemRgb="On" visibility="3" 
chr15	35943114	36151383	BOXA	0	.	35943114	36151383	41,128,185
track type=bed name="BOXA" description="BOXA" itemRgb="On" visibility="3" 
chr15	35943114	36151383	BOXA	0	.	35943114	36151383	41,128,185
track type=bed name="BOXA" description="BOXA" itemRgb="On" visibility="3" 
chr15	35943114	36151383	BOXA	0	.	35943114	36151383	41,128,185
track type=bed name="GOLA" description="GOLA" itemRgb="On" visibility="3" 
chr15	35956437	35997657	GOLA	0	.	35956437	35997657	41,128,185
track type=bed name="GOLA" description="GOLA" itemRgb="On" visibility="3" 
chr15	35956437	35997657	GOLA	0	.	35956437	35997657	41,128,185
track type=bed name="YORA" description="YORA" itemRgb="On" visibility="3" 
chr15	35943114	36014204	YORA	0	.	35943114	36014204	41,128,185
track type=bed name="NFTA" description="NFTA" itemRgb="On" visibility="3" 
chr15	35956437	36014204	NFTA	0	.	35956437	36014204	41,128,185
track type=bed name="YORA" description="YORA" itemRgb="On" visibility="3" 
chr15	35943114	36014204	YORA	0	.	35943114	36014204	41,128,185
track type=bed name="YORA" description="YORA" itemRgb="On" visibility="3" 
chr15	35943114	36014204	YORA	0	.	35943114	36014204	41,128,185
track type=bed name="GOLA" description="GOLA" itemRgb="On" visibility="3" 
chr15	35956437	35997657	GOLA	0	.	35956437	35997657	41,128,185
track type=bed name="YORA" description="YORA" itemRgb="On" visibility="3" 
chr15	35943114	36014204	YORA	0	.	35943114	36014204	41,128,185
track type=bed name="LABA" description="LABA" itemRgb="On" visibility="3" 
chr15	35956437	35997657	LABA	0	.	35956437	35997657	41,128,185
track type=bed name="BTEA" description="BTEA" itemRgb="On" visibility="3" 
chr15	35943114	36151383	BTEA	0	.	35943114	36151383	41,128,185
track type=bed name="BOTA" description="BOTA" itemRgb="On" visibility="3" 
chr15	35893529	36014204	BOTA	0	.	35893529	36014204	41,128,185
track type=bed name="GOSA" description="GOSA" itemRgb="On" visibility="3" 
chr15	35874061	36014204	GOSA	0	.	35874061	36014204	41,128,185
track type=bed name="GRYA" description="GRYA" itemRgb="On" visibility="3" 
chr15	35956437	36151383	GRYA	0	.	35956437	36151383	41,128,185
track type=bed name="JRTA" description="JRTA" itemRgb="On" visibility="3" 
chr15	35956437	36151383	JRTA	0	.	35956437	36151383	41,128,185
track type=bed name="WEIA" description="WEIA" itemRgb="On" visibility="3" 
chr15	35943114	36014204	WEIA	0	.	35943114	36014204	41,128,185
track type=bed name="CAIA" description="CAIA" itemRgb="On" visibility="3" 
chr15	35956437	35997657	CAIA	0	.	35956437	35997657	41,128,185
track type=bed name="YORA" description="YORA" itemRgb="On" visibility="3" 
chr15	35943114	36014204	YORA	0	.	35943114	36014204	41,128,185
track type=bed name="CAIA" description="CAIA" itemRgb="On" visibility="3" 
chr15	35956437	35997657	CAIA	0	.	35956437	35997657	41,128,185
track type=bed name="YORA" description="YORA" itemRgb="On" visibility="3" 
chr15	35943114	36014204	YORA	0	.	35943114	36014204	41,128,185
track type=bed name="BOXA" description="BOXA" itemRgb="On" visibility="3" 
chr15	35943114	36151383	BOXA	0	.	35943114	36151383	41,128,185
track type=bed name="CKCA" description="CKCA" itemRgb="On" visibility="3" 
chr15	35956437	36014204	CKCA	0	.	35956437	36014204	41,128,185
track type=bed name="BTEA" description="BTEA" itemRgb="On" visibility="3" 
chr15	35943114	36151383	BTEA	0	.	35943114	36151383	41,128,185
track type=bed name="GOLA" description="GOLA" itemRgb="On" visibility="3" 
chr15	35956437	35997657	GOLA	0	.	35956437	35997657	41,128,185
track type=bed name="BOXA" description="BOXA" itemRgb="On" visibility="3" 
chr15	35943114	36151383	BOXA	0	.	35943114	36151383	41,128,185
track type=bed name="YORG" description="YORG" itemRgb="On" visibility="3" 
chr15	35893529	36151383	YORG	0	.	35893529	36151383	39,174,96
track type=bed name="SBEG" description="SBEG" itemRgb="On" visibility="3" 
chr15	35893529	35997657	SBEG	0	.	35893529	35997657	39,174,96
track type=bed name="GSDG" description="GSDG" itemRgb="On" visibility="3" 
chr15	35893529	35997657	GSDG	0	.	35893529	35997657	39,174,96
track type=bed name="IWHG" description="IWHG" itemRgb="On" visibility="3" 
chr15	34722994	36159094	IWHG	0	.	34722994	36159094	39,174,96
track type=bed name="ESTG" description="ESTG" itemRgb="On" visibility="3" 
chr15	35893529	36159094	ESTG	0	.	35893529	36159094	39,174,96
track type=bed name="IWHG" description="IWHG" itemRgb="On" visibility="3" 
chr15	34722994	36159094	IWHG	0	.	34722994	36159094	39,174,96
track type=bed name="IWHG" description="IWHG" itemRgb="On" visibility="3" 
chr15	34722994	36159094	IWHG	0	.	34722994	36159094	39,174,96
track type=bed name="ESTG" description="ESTG" itemRgb="On" visibility="3" 
chr15	35893529	36159094	ESTG	0	.	35893529	36159094	39,174,96
track type=bed name="IWHG" description="IWHG" itemRgb="On" visibility="3" 
chr15	34722994	36159094	IWHG	0	.	34722994	36159094	39,174,96
track type=bed name="IWHG" description="IWHG" itemRgb="On" visibility="3" 
chr15	34722994	36159094	IWHG	0	.	34722994	36159094	39,174,96
track type=bed name="IWHG" description="IWHG" itemRgb="On" visibility="3" 
chr15	34722994	36159094	IWHG	0	.	34722994	36159094	39,174,96
track type=bed name="IWHG" description="IWHG" itemRgb="On" visibility="3" 
chr15	34722994	36159094	IWHG	0	.	34722994	36159094	39,174,96
track type=bed name="IWHG" description="IWHG" itemRgb="On" visibility="3" 
chr15	34722994	36159094	IWHG	0	.	34722994	36159094	39,174,96
track type=bed name="IWHG" description="IWHG" itemRgb="On" visibility="3" 
chr15	34722994	36159094	IWHG	0	.	34722994	36159094	39,174,96
track type=bed name="IWHG" description="IWHG" itemRgb="On" visibility="3" 
chr15	34722994	36159094	IWHG	0	.	34722994	36159094	39,174,96
track type=bed name="IWHG" description="IWHG" itemRgb="On" visibility="3" 
chr15	34722994	36159094	IWHG	0	.	34722994	36159094	39,174,96
track type=bed name="LABG" description="LABG" itemRgb="On" visibility="3" 
chr15	35893529	35997657	LABG	0	.	35893529	35997657	39,174,96
track type=bed name="BRIG" description="BRIG" itemRgb="On" visibility="3" 
chr15	35893529	35997657	BRIG	0	.	35893529	35997657	39,174,96
track type=bed name="FING" description="FING" itemRgb="On" visibility="3" 
chr15	35893529	35997657	FING	0	.	35893529	35997657	39,174,96
track type=bed name="NSDG" description="NSDG" itemRgb="On" visibility="3" 
chr15	35874061	35997657	NSDG	0	.	35874061	35997657	39,174,96
track type=bed name="SCHG" description="SCHG" itemRgb="On" visibility="3" 
chr15	35893529	36151383	SCHG	0	.	35893529	36151383	39,174,96
track type=bed name="TISG" description="TISG" itemRgb="On" visibility="3" 
chr15	35874061	36159094	TISG	0	.	35874061	36159094	39,174,96
track type=bed name="IWHG" description="IWHG" itemRgb="On" visibility="3" 
chr15	34722994	36159094	IWHG	0	.	34722994	36159094	39,174,96
track type=bed name="IWHG" description="IWHG" itemRgb="On" visibility="3" 
chr15	34722994	36159094	IWHG	0	.	34722994	36159094	39,174,96
track type=bed name="IWHG" description="IWHG" itemRgb="On" visibility="3" 
chr15	34722994	36159094	IWHG	0	.	34722994	36159094	39,174,96
track type=bed name="GSDG" description="GSDG" itemRgb="On" visibility="3" 
chr15	35893529	35997657	GSDG	0	.	35893529	35997657	39,174,96
