# Supplementary material for: Risk-modeling of dog osteosarcoma genome scans shows individuals with Mendelian-level polygenic risk are common
Source: BMC Genomics. 2019 Mar 19;20:226. doi: 10.1186/s12864-019-5531-6 (PMC6425649; doi:10.1186/s12864-019-5531-6)
Supplement: Supplementary file 6 — Data. Haplotype phasing across osteosarcoma GWAS risk alleles. (ZIP 162 kb) [file 12864_2019_5531_MOESM6_ESM.zip › Hayward et al 2016/chr15_60763610_individuals.txt]

MALA: 15
YORA: 16
TISA: 2
SCMA: 1
CAIA: 2
HAVA: 2
SCMA: 1
SCTG: 3
SCTA: 4
ROTA: 1
GSDA: 1
LABA: 1
JRTA: 1
SCMA: 1
ROTA: 1
BOTA: 1
ECSA: 1
GSDA: 1
GOLA: 3
BOSA: 1
BOXA: 1
GOLA: 1
BOTA: 1
LABA: 1
GOLA: 3
VIZA: 1
GSDA: 1
NWFA: 1
ROTA: 2
MALA: 1
CSPA: 2
LABA: 1
GSDA: 1
BOXA: 1
ROTA: 1
LABA: 2
CSPA: 1
YORA: 1
ROTA: 1
LABA: 1
VIZA: 2
GOLA: 1
LABA: 2
GOLA: 1
LABA: 2
GSDA: 1
LABA: 2
GOLA: 1
LABA: 1
VIZA: 1
DOBA: 1
LABA: 1
SHEA: 1
LABA: 4
GOLA: 1
ROTA: 1
BOXA: 1
LABA: 1
BOXA: 1
LABA: 2
DOBA: 1
LABA: 2
DOBA: 1
ASHA: 2
NSDA: 1
SHEA: 1
DOBA: 1
SHEA: 1
CSPA: 1
DOBA: 3
CSPA: 1
SHEA: 1
CSPA: 2
ROTA: 1
CSPA: 1
DOBA: 1
BOXA: 1
ROTA: 1
DOBA: 1
SHEA: 1
LABA: 1
GOLA: 2
ROTA: 1
LABA: 5
GOLA: 1
BEAA: 1
LHAA: 1
LABA: 1
GOLA: 3
ROTA: 1
GOLA: 2
LABA: 1
GOLA: 1
YORA: 3
LABA: 1
VIZA: 1
LABA: 1
GOLA: 2
ROTA: 1
LABA: 2
BOXA: 1
GSDA: 1
GOLA: 1
LABA: 1
ROTA: 1
GOLA: 1
LABA: 1
ROTA: 1
GOLA: 1
LABA: 1
GOLA: 1
LABA: 1
GSDA: 1
LABA: 1
GSDA: 1
BMAA: 1
GSDA: 3
LABA: 2
NWFA: 2
LABA: 5
BOCA: 1
NWFA: 1
LABA: 1
NWFA: 1
GSDA: 2
LABA: 2
BOXG: 1
LABA: 1
CSPA: 1
CKCA: 1
BOSA: 1
LABA: 1
BOXG: 1
LABA: 3
BOXA: 1
GSDA: 1
ASHA: 1
GOLA: 1
ASHA: 2
GOLA: 2
LABA: 2
GOLA: 1
GSDA: 1
XOLA: 1
XOMA: 2
XOLA: 3
GSDA: 1
PERA: 1
CARA: 1
LABA: 3
XOMA: 1
COVA: 1
AFGA: 1
LABA: 1
NGSA: 1
LABA: 1
PGOA: 1
TAWA: 1
LABA: 1
BFRA: 1
LABA: 1
PIOA: 1
LABA: 4
PIOA: 1
LABA: 1
PIOA: 1
XOMA: 2
XOLA: 2
XOMA: 1
LABA: 1
ISSA: 1
NGSA: 1
SANA: 1
PIOA: 1
NGSA: 2
LABA: 1
PIOA: 1
NGSA: 1
PIOA: 2
LABA: 5
CCRA: 4
GOLA: 1
LABA: 1
GOLA: 1
CCRA: 1
LABA: 1
GOLA: 1
LABA: 2
ISHA: 1
BGRA: 1
AKIA: 3
BZOA: 4
LABA: 4
GOLA: 1
LABA: 1
GSDG: 1
GSDA: 1
GOLA: 1
GOSA: 3
BZOA: 2
DCRA: 1
LABA: 5
GOLA: 1
LABA: 2
GOLA: 1
LABA: 1
AKIA: 1
GOLA: 1
GSDA: 1
LABA: 2
GSDA: 1
LABA: 1
GOLA: 1
LABA: 1
GOLA: 1
LABA: 3
GSDA: 1
DCRA: 1
LABA: 1
GOLA: 1
GSDA: 1
LABA: 4
PIOA: 1
GOLA: 1
LABA: 2
GSDA: 2
LABA: 2
GSDA: 1
LABA: 1
GSDA: 1
GSMA: 1
LABA: 4
GSDA: 1
LABA: 1
BZOA: 1
LABA: 2
GSDA: 1
GOLA: 2
AKIA: 1
LABA: 1
GSDA: 1
LABA: 1
GSDA: 2
LABA: 8
AFGA: 1
LABA: 2
GSDA: 1
LABA: 5
GSDA: 1
LABA: 2
GOLA: 1
GSDA: 1
LABA: 4
GSDA: 1
GOLA: 1
LABA: 1
GSDA: 1
LABA: 1
GSDA: 1
GOLA: 1
AFGA: 2
BZOA: 1
DCRA: 1
GOSA: 3
GOLA: 1
CCRA: 1
GOLA: 1
BGRA: 1
AKIA: 3
BZOA: 2
DALA: 2
AFGA: 2
GSMA: 3
CCRA: 5
LABA: 1
GSDA: 2
PAPA: 2
CCRA: 1
AKIA: 1
MALA: 1
MSTA: 1
BMDA: 1
GDAA: 1
MALA: 1
MSTA: 1
CKCA: 7
PAPA: 1
GDAA: 1
MSTA: 2
AMAA: 1
MSTG: 1
MSTA: 1
PAPA: 2
PMIA: 4
BOTA: 1
PMIA: 1
BOTA: 1
PMIA: 1
GDAA: 1
PMIA: 3
PAPA: 2
GDAA: 1
BMDA: 2
PAPA: 2
PMIA: 2
AMAA: 4
PAPA: 1
BOTA: 3
SALA: 2
BMDA: 1
MSTA: 1
LEOA: 2
STAA: 1
LEOA: 1
BOCA: 2
LEOA: 1
CWCA: 1
MSTA: 3
BOCA: 1
LEOA: 1
AMAA: 1
BMDA: 1
AMAA: 1
GDAA: 2
BOCA: 3
STAA: 1
NEAA: 5
PMIA: 1
BOCA: 1
STAA: 1
LABA: 1
SBUA: 1
MALA: 1
NWFA: 1
ROTA: 1
CKCA: 1
AMAA: 1
NWFA: 3
GOLA: 41
NWFA: 16
BMDA: 1
LEOA: 3
PAPA: 1
SALA: 1
AMAA: 1
BOCA: 1
GOLA: 1
LABA: 1
BOCA: 1
BASA: 1
LABA: 1
MALA: 1
NWFA: 1
GSDA: 1
BOCA: 1
GOLA: 1
CWCA: 1
BOCA: 1
NWFA: 1
BOCA: 1
NWFA: 2
GOLA: 1
AKIA: 1
GSDA: 1
ROTA: 1
GOLA: 2
BOCA: 1
NWFA: 1
GOLA: 2
BOCA: 1
NWFA: 1
BOCA: 1
GOLA: 1
ROTA: 1
BOCA: 1
WPGA: 1
ROTA: 1
GSDA: 1
NWFA: 1
BOCA: 1
GOLA: 2
BASA: 1
GSDA: 1
BOTA: 1
LABA: 1
BOCA: 1
GOLA: 1
BOCA: 1
GOLA: 1
LABA: 1
BOCA: 1
GOLA: 1
NWFA: 1
GSDA: 2
BOCA: 2
ROTA: 1
BOCA: 2
SAMA: 1
GOLA: 1
GSDA: 1
GOLA: 1
GSDA: 1
GOLA: 1
BOCA: 1
GOLA: 1
BOCA: 2
GOLA: 2
ROTA: 1
GOLA: 1
BOCA: 2
NWFA: 1
WPGA: 1
ROTA: 1
NWFA: 1
GSDA: 1
ROTA: 1
NWFA: 1
SBUA: 1
ROTA: 1
CSHA: 1
SAMA: 1
MALA: 3
SCSA: 1
NWFA: 1
SAMA: 1
CKCA: 1
SCMA: 1
GDAG: 1
SCMA: 2
CKCA: 2
SCMA: 2
NWFA: 1
GOLA: 1
ROTA: 1
STAA: 1
CSHA: 1
GOLA: 1
GSDA: 1
ROTA: 1
WHWG: 1
GOLA: 1
WHWG: 1
SBUA: 1
BOCA: 1
SAMA: 2
SBUA: 1
WPGA: 1
SBUA: 1
ROTA: 1
SBUA: 1
ROTA: 1
AMAA: 1
CSHA: 1
BOCA: 1
WPGA: 1
CSHA: 1
NWFA: 2
WPGA: 1
GOLA: 1
ROTA: 1
BASA: 1
ROTA: 1
BASA: 1
SCSA: 1
WPGA: 1
SBUA: 1
NWFA: 1
WPGA: 2
ROTA: 1
BOCA: 1
SCSA: 1
CSHA: 1
SAMA: 1
SCMA: 1
ROTA: 1
GOLA: 1
ROTA: 1
LEOA: 1
MALA: 1
BASA: 1
GOLA: 1
WPGA: 1
GOLA: 1
ROTA: 1
WPGA: 1
CSHA: 1
AMAA: 1
BASA: 1
GSDA: 1
BMAA: 1
MSTA: 1
TITA: 1
WPGA: 2
MSTA: 1
LEOA: 2
BEAG: 1
BEAA: 3
BFRA: 2
BRIA: 1
BUTA: 1
CAIA: 4
CHIA: 5
DOBA: 2
ECSA: 3
FBDA: 2
GSPA: 3
SCGA: 1
GPYA: 2
HAVA: 1
ITGA: 4
PEKA: 2
POMA: 3
SBEA: 10
SHEA: 4
SINA: 4
HUSA: 1
SITA: 2
VIZA: 1
VIZG: 1
BOSA: 1
COLA: 1
CHIA: 1
BOSA: 1
GSPA: 1
COLA: 1
CBRA: 1
COLA: 1
BOSA: 1
CHIA: 1
COLA: 1
CBRA: 1
EBDA: 1
AIRA: 2
ECSA: 1
COLA: 1
EBDA: 1
COLA: 1
BHOA: 1
BOSA: 1
CAIA: 1
CHIA: 1
ECSA: 1
BOSA: 1
LABA: 2
ECSA: 2
CAIA: 1
GSPA: 1
CAIA: 1
BOSA: 1
ECSA: 3
LABA: 1
EBDA: 1
CAIA: 1
BOSA: 1
EBDA: 1
AIRA: 2
ASHA: 2
GSPA: 1
EBDA: 1
BOSA: 1
AIRA: 3
GSPA: 1
BHOA: 1
COLA: 2
EBDA: 1
COLA: 1
CBRA: 1
AIRA: 1
BOSA: 1
AIRA: 1
EBDA: 1
CHIA: 1
EBDA: 1
CHIA: 1
CBRA: 3
ASHA: 1
ECSA: 1
ASHA: 1
AIRA: 1
ASHA: 2
LABA: 1
ASHA: 1
CBRA: 2
ECSA: 1
AIRA: 1
ASHA: 1
EBDA: 1
GSPA: 1
COLA: 1
BHOA: 1
CBRA: 1
GSPA: 1
CBRA: 1
GSPA: 1
CBRA: 1
ASHA: 1
EBDA: 1
GSPA: 1
EBDA: 1
BHOA: 1
GSPA: 1
ASHA: 1
BHOA: 1
GSDA: 14
TISA: 1
YORA: 3
POSA: 3
ROTA: 5
KEEA: 1
FTWA: 1
BFRA: 1
FTWA: 1
KEEA: 1
RHOA: 1
BFRA: 1
RHOA: 1
FTWA: 1
KEEA: 1
FTWA: 1
SCMA: 16
HAVA: 11
MALA: 15
SCMA: 14
HAVA: 12
MALA: 18
LABA: 9
FTWA: 1
PUGA: 1
FTWA: 1
PUGA: 1
SBEA: 1
CHOA: 1
BFRA: 3
HAVA: 1
FTWA: 1
KEEA: 1
ISTA: 1
KEEA: 1
BFRA: 1
DOBA: 1
FTWA: 1
DOBA: 1
ISTA: 1
DDBA: 2
RHOA: 1
DDBA: 1
PUGA: 1
KEEA: 1
BFRA: 1
RHOA: 1
BFRA: 1
PWCA: 2
CHOA: 1
RHOA: 1
BMSA: 1
BFRA: 1
NWTA: 1
JACA: 1
PEKA: 2
DACA: 1
ESKA: 1
PEKA: 1
DACG: 1
SCWA: 1
ESKA: 1
JACA: 1
SCWA: 1
PEKA: 2
STZA: 3
WIPA: 1
STZA: 2
LHAA: 1
ROTA: 1
LABA: 1
CSPA: 1
DACA: 1
JACA: 1
LABA: 1
DACA: 1
STZA: 1
SCWG: 1
CSPA: 1
ESTA: 1
PLIA: 1
SBUA: 1
STZA: 1
PEKA: 1
EBDA: 1
STZA: 1
PEKA: 1
WEIA: 1
PLIA: 1
BOSA: 1
LABA: 1
BJIA: 1
ESTA: 1
ESKA: 1
PEKA: 1
ESKA: 1
NWTG: 1
BRIA: 1
OESA: 1
FCRA: 1
ESKA: 1
ROTA: 1
STZA: 1
ROTA: 1
SCWA: 1
PEKA: 1
CCOA: 1
POSA: 1
NWTG: 1
BFRA: 1
BJIA: 1
RHOA: 1
ESTA: 1
SCWA: 1
CSPA: 1
DACA: 1
STZA: 1
OESA: 1
DACA: 1
CCOA: 1
BJIA: 1
LHAA: 1
WEIA: 1
BMSA: 1
WIPG: 1
SCWA: 1
POSA: 1
LABA: 2
BMSA: 1
LABA: 3
WEIA: 1
KEEA: 1
ESTA: 1
OESA: 1
BMSA: 1
BJIA: 1
STZA: 1
WEIA: 1
PWCA: 1
POSA: 1
ASHA: 1
ESKA: 1
BRIA: 1
CCOA: 1
KOMA: 1
BMSA: 1
PUGA: 1
SCWA: 1
OESA: 1
FCRA: 1
SCWA: 1
BJIA: 1
DOBA: 1
CSPA: 2
CCOA: 1
CSPA: 1
LHAA: 1
OESA: 1
CHIA: 1
FCRA: 1
ACAA: 1
POSA: 1
STZA: 1
ESTA: 1
FTWA: 1
ASHA: 1
OESA: 1
GOLA: 1
LABA: 1
GOLA: 1
LABA: 1
CHOA: 1
GSDG: 1
PEKA: 1
OESA: 1
WEIA: 1
ACAA: 1
CHOA: 1
PUGA: 1
ROTA: 2
CCOA: 1
RHOA: 1
PWCA: 1
BMSA: 1
ROTA: 1
OESA: 1
POSA: 1
LABA: 1
ROTA: 1
TISA: 1
CCOA: 1
ACAA: 2
BMSA: 2
ROTA: 1
POSA: 1
SCWA: 1
LABA: 1
ROTA: 2
LABA: 2
ROTA: 1
WEIA: 1
HUSA: 1
ROTA: 2
GPYA: 1
KEEA: 1
ROTA: 1
BMSA: 1
ROTA: 2
ISTA: 1
LABA: 1
RHOA: 1
DOBA: 1
GSMA: 1
PWDA: 1
AFGA: 1
BEDA: 1
DAMG: 1
DAMA: 1
POTA: 1
AFGA: 1
PWCA: 2
GPYA: 1
LABA: 1
BEDA: 1
PWCA: 1
GOLA: 1
SPIA: 1
DAMA: 1
HUSA: 1
SHEA: 1
HAVA: 1
LABA: 1
PWCA: 1
POTA: 1
SITA: 1
SHEA: 1
KRYA: 1
PUGA: 1
LABA: 1
GSPA: 1
POMA: 1
AFGA: 1
PUGA: 1
POTA: 1
PDMA: 2
GPYA: 1
HUSA: 1
DCRA: 1
LABA: 2
OTTA: 2
GPYA: 1
PDMA: 1
HAVA: 1
PUGA: 1
JRTA: 2
SINA: 1
KRYA: 1
PDMA: 1
POSA: 1
TFXG: 1
HAVA: 1
POMA: 1
BUTA: 2
TFXA: 1
BASA: 1
VIZA: 1
LABA: 1
SAMA: 1
JRTA: 1
LABA: 2
VIZA: 1
BASA: 1
LABA: 2
POMA: 1
LABA: 2
SCGA: 1
DALA: 1
BUTA: 1
POMA: 1
BUTA: 1
SAMA: 1
GSMA: 1
SINA: 1
BUTA: 1
DALA: 1
GSMA: 1
LABA: 1
SITA: 1
PYSA: 1
POMA: 2
SAMA: 1
SINA: 1
TFXA: 1
BASA: 1
NWFA: 1
GSMA: 1
POMA: 2
SITA: 1
SCGA: 1
SHEA: 1
GSMA: 1
OTTA: 2
DALA: 1
VIZA: 1
SHEA: 4
BUTA: 1
OTTA: 1
BUTA: 1
SINA: 1
JRTA: 1
HUSA: 1
PUGA: 1
DAMG: 1
PWCA: 1
BEDA: 1
PUGA: 1
TFXA: 1
SCGA: 1
BUTA: 1
VIZA: 1
POTA: 1
SPIA: 1
PUGA: 1
POTA: 1
GPYA: 1
BASA: 1
HAVA: 1
BASA: 1
HAVA: 1
SAMA: 1
PWCA: 1
HAVA: 1
HUSA: 1
BSHA: 1
PUGA: 1
DALA: 1
GPYA: 1
DALA: 1
HUSA: 1
GSMA: 1
DALA: 1
AFGA: 1
HUSA: 1
LABA: 2
GSPA: 1
PWCA: 1
LABA: 4
PWDA: 1
LABA: 2
BOCA: 1
GPYA: 1
LABA: 2
AFGA: 1
HUSA: 1
LABA: 3
SCSA: 1
LABA: 3
BOEA: 1
SCTA: 1
TISA: 1
LABA: 4
BRIA: 1
ISTA: 1
BMAA: 1
LABA: 2
LHAA: 1
VIZA: 2
ESSA: 1
FTWA: 1
LABA: 1
VIZA: 1
BRIA: 1
ESSA: 20
LABA: 2
FTWA: 1
LHAA: 1
FTWA: 1
LHAA: 1
LABA: 2
ESSA: 1
LABA: 1
BOEA: 1
ESSA: 1
LABA: 1
ESSA: 1
FBDA: 1
ACAA: 1
LABA: 2
ESSA: 1
TISA: 1
LHAA: 1
SCTG: 1
JRTA: 1
LHAA: 1
BRIA: 1
YORA: 1
ESSA: 1
LHAA: 1
ESSA: 1
YORA: 2
ESSA: 1
LABA: 1
BZOA: 1
LABA: 4
ESSA: 1
LABA: 1
ESSA: 14
LABA: 3
FBDA: 1
LABA: 1
ACAA: 2
FBDA: 1
VIZA: 1
LABA: 2
TISA: 1
LABA: 1
LHAA: 1
ESSA: 1
LABA: 4
VIZA: 1
LABA: 2
IWHA: 4
IWHG: 1
GDAA: 2
SBEA: 1
LABA: 2
GOLA: 1
GSDA: 1
ROTA: 1
GOLA: 1
ESTA: 12
GOLA: 1
IWHG: 2
IWHA: 2
GOSA: 1
ESTA: 12
GOSA: 3
GSDA: 1
GOSA: 1
GSDA: 1
ESTA: 1
GSDA: 1
ESTA: 1
LABA: 1
GOLA: 1
GDAA: 1
BZOA: 1
GDAG: 1
GDAA: 1
KEEA: 1
GDAA: 1
SCMA: 1
GOLA: 2
IWHG: 2
IWHA: 2
ESTA: 1
MALA: 1
NWFA: 1
LABA: 1
NWFA: 2
SCMA: 1
GOLA: 2
SCMA: 1
NWFA: 1
IWHA: 1
LABA: 1
IWHG: 2
ESTA: 24
SCMA: 1
SBEA: 1
ISHA: 1
LABA: 1
BOSA: 1
AIRA: 1
NWFA: 1
GOLA: 1
LABA: 2
SBEA: 1
IWHA: 3
IWHG: 2
GOSA: 1
GSDA: 1
GOSA: 4
ESTA: 1
IWHA: 1
IWHG: 3
BOEA: 1
GOLA: 1
ISTA: 1
BMSA: 2
LABA: 1
ESTA: 12
IWHA: 3
IWHG: 2
ESTA: 12
IWHG: 1
IWHA: 4
LABA: 1
SBEA: 1
LABA: 1
HUSA: 1
LABA: 1
SBEA: 1
ESTA: 1
LABA: 1
ESTA: 1
SBEA: 1
ESTA: 1
IWHA: 4
IWHG: 2
LABA: 2
NWFA: 1
SBUA: 1
BJIA: 16
CATA: 1
BJIA: 1
GOLA: 1
PWCA: 1
GOLA: 1
BECA: 1
LABA: 8
VIZA: 2
LABA: 13
BOCA: 1
CCRA: 1
ROTA: 1
LABA: 4
GOLA: 1
LABA: 1
GOLA: 1
LABA: 2
VIZA: 1
GOLA: 1
LABA: 3
VIZA: 1
LABA: 1
VIZA: 1
LABA: 1
VIZA: 1
LABA: 5
GRYA: 1
LABA: 2
FBDA: 1
BOXA: 3
FBDA: 3
GOLA: 1
VIZA: 2
GOLA: 4
VIZA: 2
GOLA: 1
BOXA: 1
FBDA: 3
BOXG: 1
FBDA: 1
BOXA: 4
GOLA: 1
VIZA: 2
GSDA: 1
VIZA: 4
GOLA: 1
VIZA: 1
LABA: 8
BOXA: 1
FBDA: 2
BOXA: 2
FBDA: 3
VIZA: 1
GOLA: 1
VIZA: 1
LABA: 1
VIZA: 2
GOLA: 1
VIZA: 3
BOXG: 1
FBDA: 2
BOXG: 1
BOXA: 1
FBDA: 3
LABA: 1
BOXA: 1
FBDA: 1
BOXG: 3
BOXA: 2
FBDA: 1
BOXG: 1
BOXA: 4
LABA: 3
VIZA: 1
LABA: 2
VIZA: 2
GOLA: 1
VIZA: 1
GOLA: 4
VIZA: 1
GOLA: 5
LABA: 7
GOLA: 3
LABA: 2
GOLA: 1
LABA: 2
GOLA: 1
LABA: 1
TITA: 1
LABA: 1
IBIA: 1
TITA: 3
GRYA: 1
LABA: 3
GOLA: 1
LABA: 2
GRYA: 1
LABA: 3
VIZA: 1
GOLA: 1
VIZA: 2
LABA: 1
ROTA: 1
GOLA: 1
LABA: 1
GOLA: 1
GSDA: 1
GOLA: 1
LABA: 1
GOLA: 2
LABA: 3
GOLA: 6
LABA: 1
GOLA: 3
LABA: 1
GOLA: 2
ROTA: 1
GOLA: 1
GSDA: 1
ROTA: 1
GSDA: 1
GOLA: 1
LABA: 1
SBEA: 1
GOLA: 1
LABA: 4
ROTA: 1
LABA: 1
ROTA: 1
LABA: 2
GSDA: 1
GOLA: 2
LABA: 1
SBEA: 1
GOLA: 1
LABA: 1
GSDA: 1
LABA: 1
SBEA: 2
LABA: 1
GOLA: 1
LABA: 1
ROTA: 1
LABA: 3
GOLA: 2
GSDA: 1
GOLA: 1
LABA: 1
ROTA: 1
LABA: 1
GSDA: 1
LABA: 1
ROTA: 2
LABA: 3
YORA: 1
GSDA: 1
PWDA: 1
GSDA: 1
PWDA: 1
HAVA: 1
YORA: 1
HAVA: 2
CANA: 1
PWDA: 1
YORA: 13
TISA: 1
YORA: 1
TISA: 1
YORA: 1
TISA: 2
YORA: 1
TISA: 3
MALA: 1
SCMA: 2
MALA: 1
SCMA: 5
HAVA: 3
YORA: 1
HAVA: 1
YORA: 5
NFTG: 3
MALA: 1
NFTG: 1
MALA: 1
YORA: 35
PAPA: 15
BOXA: 1
PAPA: 1
GOLA: 1
YORA: 12
GOLA: 7
LABA: 1
GOLA: 1
LABA: 1
YORA: 11
MALA: 1
VIZA: 1
MALA: 1
ROTA: 1
VIZA: 5
YORA: 1
IWHA: 11
IWHG: 3
PWDA: 2
CURA: 1
IWSA: 1
PWDA: 1
LABA: 1
YORA: 1
LABA: 1
MALA: 1
IWHA: 4
IWHG: 6
SCDA: 1
IWHA: 6
BUTA: 3
LABA: 4
BUTA: 1
LABA: 4
BUTA: 3
LABA: 4
BUTA: 2
LABA: 4
BUTA: 1
LABA: 5
BUTA: 2
LABA: 10
BUTA: 2
LABA: 5
BUTA: 1
LABA: 14
BUTA: 1
LABA: 139
GSDA: 1
GOLA: 1
LABA: 1
NWFA: 1
ROTA: 1
BTEG: 1
BTEA: 3
BEAA: 4
BMDA: 3
BOTA: 18
BRIA: 10
BRIG: 1
CSPA: 10
DALA: 4
DOBA: 1
EBDA: 11
BUTA: 1
ELKA: 12
EURA: 9
FINA: 12
GOSA: 4
GRYA: 10
RHOA: 1
GSLA: 9
JRTA: 5
NSDA: 10
SCHA: 20
CSHA: 11
POSA: 2
WEIA: 15
NFTG: 1
NFTA: 2
CAIA: 16
TISA: 11
YORA: 16
BOXA: 2
CAIA: 1
BOXA: 1
CAIA: 2
BOXA: 1
CAIG: 1
CAIA: 2
YORG: 1
BOXG: 1
CAIG: 1
YORG: 2
NFTG: 1
YORG: 1
NFTG: 1
YORG: 1
NFTG: 1
CAIA: 14
CAIG: 2
YORA: 25
NFTG: 2
YORG: 1
BOXG: 5
BOXA: 10
CNKA: 10
CKCA: 4
CSPA: 2
MALA: 1
YORA: 1
CKCA: 2
CSPA: 1
YORA: 1
CKCA: 2
MALA: 1
CKCA: 11
CSPA: 1
MALA: 1
ACAA: 1
IWHG: 3
IWHA: 18
GOLA: 1
IWHG: 3
IWHA: 4
CSPA: 3
MALA: 1
YORA: 1
CSPA: 4
CKCA: 1
CSPA: 1
DACG: 1
CSPA: 1
CKCA: 1
CSPA: 1
POTA: 1
YORA: 1
CSPA: 3
CKCA: 2
DACA: 1
CKCA: 2
CSPA: 1
CKCA: 6
CSPA: 1
DACA: 1
CKCA: 1
DACA: 1
CSPA: 1
CKCA: 2
CSPA: 1
PDMA: 3
CSPA: 1
MALA: 1
DACA: 1
YORA: 1
GOLA: 4
ROTA: 1
SBEA: 1
LABA: 4
VIZA: 1
LABA: 1
GOLA: 1
VIZA: 4
LABA: 1
POTA: 2
MALA: 1
DACA: 1
MALA: 1
IWHA: 5
CSPA: 1
DACA: 1
MALA: 1
CKCA: 1
MALA: 1
CKCA: 1
CATA: 1
CSPA: 1
LABA: 1
VIZA: 1
CSPA: 1
VIZA: 2
WHWA: 1
BASA: 1
PMIA: 1
CAIA: 1
SCMA: 1
PUGA: 1
ECSA: 1
STZA: 1
BASA: 1
BFRA: 1
BOXA: 1
JRTA: 1
STZA: 1
BOSA: 1
RATA: 1
CSPA: 1
BOSA: 1
SCMA: 1
BOSA: 1
JRTA: 1
BOXA: 1
BFRA: 1
DACA: 1
SCMA: 1
BEAA: 1
BOSA: 1
BFRA: 1
PMIA: 1
SCMA: 1
BOXG: 1
SCMA: 1
WHWA: 1
NSDA: 1
BMDA: 2
CATA: 1
BOUA: 3
STZA: 1
ROTA: 1
BMDA: 1
LHAA: 1
WHWA: 1
LABA: 1
BFRA: 1
DACA: 1
BOXA: 1
BASA: 1
MUSA: 1
CSPA: 1
NSDA: 2
YORA: 1
BOXG: 1
NSDA: 2
CATA: 1
GOLA: 1
MANA: 1
JRTA: 1
SCMA: 1
MALA: 1
RATA: 1
BOXA: 1
CSPA: 1
LABA: 1
BOUA: 2
BOXA: 1
LABA: 1
CAIA: 1
SBYA: 1
MALA: 1
GOLA: 1
POMA: 2
BOXA: 1
JRTA: 1
STZA: 1
BOSA: 1
STZA: 1
CARA: 2
CSPA: 1
CARA: 1
GOLA: 1
LHAA: 1
MALA: 1
STZA: 1
JRTA: 1
PWCA: 1
NFTG: 1
POMA: 1
BOXA: 1
FBDA: 1
ETSA: 1
BOXA: 2
YORA: 1
CDTA: 1
ROTA: 1
LEOA: 1
BRDA: 1
PHAA: 2
NWFA: 1
BPIA: 1
BTEA: 7
BFRA: 1
JRTA: 1
CSPA: 1
YORA: 1
STZA: 1
CHIA: 1
POTA: 1
JRTA: 2
CWCA: 1
TITA: 1
LABA: 1
KOMA: 1
BOUA: 1
RATA: 1
PITA: 1
PUGA: 1
GSDA: 1
GOLA: 1
BFRA: 1
STZA: 1
BFRA: 1
BOUA: 1
RATA: 1
LABA: 1
RATA: 1
NWFA: 1
GSDA: 1
LABA: 1
GSDA: 4
CWCA: 1
GSDA: 2
GOLA: 2
PITA: 1
MSTA: 1
BOUA: 1
PITA: 1
ROTA: 6
NWFA: 5
OESA: 1
NWFA: 8
PITA: 1
MSTA: 3
LABA: 1
RATA: 1
NWFA: 1
GPYA: 1
NWFA: 1
RECA: 1
MSTA: 3
RECA: 1
MSTA: 1
PITA: 1
GOLA: 1
BECG: 1
ROTA: 2
VIZA: 4
LABA: 1
BMDA: 1
ISTA: 1
PITA: 1
NSDA: 1
BOXG: 1
BOXA: 1
LEOA: 1
OTTA: 4
NWFA: 1
FBDA: 1
YORA: 5
BOXA: 3
YORA: 1
BOXA: 1
YORA: 1
GSDA: 1
HUSA: 1
GOLA: 1
CSHA: 1
SHEA: 2
ASHA: 1
BMDA: 1
STAA: 1
WEIA: 1
SBEA: 1
NWFA: 1
BOCA: 11
LABA: 1
CKCA: 2
ESSA: 2
GSDA: 1
GOLA: 15
LABA: 3
GSDA: 1
BOXG: 4
BOXA: 2
GOLA: 1
LABA: 2
ROTA: 1
LABA: 2
ROTA: 1
NWFA: 1
LABA: 1
GSDA: 1
LABA: 1
NWFA: 1
LABA: 2
BOXA: 1
GOLA: 1
LABA: 1
GOLA: 1
LABA: 1
BASA: 4
LABA: 1
GSDA: 1
LABA: 2
NWFA: 2
LABA: 1
NWFA: 1
LABA: 1
GSDA: 2
GOLA: 1
LABA: 2
GOLA: 1
BASA: 1
BOXG: 1
GSDA: 1
LABA: 2
GOLA: 1
CKCA: 1
GOLA: 1
POTA: 1
BOXA: 1
LABA: 1
SBEA: 1
BOXA: 1
BEAA: 3
BMDA: 1
BEAA: 1
BRIA: 1
BMDA: 5
PWCA: 1
ACAA: 1
CCOA: 2
ITGA: 1
BHOA: 1
BEAA: 1
CSPA: 1
SHEA: 1
SCTA: 1
GOLA: 1
BOXA: 1
FCRA: 1
SCTA: 1
CURA: 1
CCOA: 1
ITGA: 1
FCRA: 1
RHOA: 1
WIPA: 1
CSHA: 1
GOLA: 1
SALA: 1
CSPA: 1
POTA: 2
GRYA: 1
WEIA: 1
JRTA: 1
GRYA: 1
JRTA: 1
WHWA: 2
CSPA: 1
POTA: 1
PDMA: 1
WIPA: 1
WEIA: 1
CHOA: 2
CSPA: 2
JRTA: 1
CSPA: 1
WHWA: 1
WHWG: 1
WEIA: 1
CSPA: 1
DACA: 2
NEAA: 1
DACA: 1
CSPA: 1
GRYA: 1
DACA: 1
JRTA: 1
DACA: 1
POSA: 1
HUSA: 1
PUGA: 2
LABA: 3
ESSA: 1
DOBA: 1
PUGA: 1
BMDA: 1
DOBA: 1
POSA: 1
GOLA: 2
CAIA: 1
DANA: 1
POSA: 1
BMDA: 1
YORA: 1
PMIA: 1
STZA: 1
LABA: 1
GSDA: 1
SCMA: 1
LABA: 1
GSDA: 2
BOSA: 1
ROTA: 1
YORA: 1
BFRA: 1
POSA: 1
SCHA: 1
MANA: 1
GOLA: 1
SBUA: 1
DOBA: 1
POSA: 1
STZA: 1
YORA: 1
BEAA: 1
PMIA: 2
LABA: 2
POSA: 1
GOLA: 2
STZA: 1
PUGA: 1
SHEA: 1
JRTA: 1
SBUA: 1
GOLA: 2
LABA: 1
ESSA: 1
CHIA: 1
BEAA: 2
CSPA: 1
ASHA: 1
DOBA: 1
STZA: 1
BOCA: 1
SCMA: 1
CSPA: 1
SHEA: 2
DACA: 1
BOCA: 1
JRTA: 1
ESSA: 1
BEAA: 2
YORA: 1
DOBA: 1
BOCA: 1
SBEA: 1
GOLA: 1
POSA: 1
HUSA: 1
SBUA: 1
BMDA: 1
POSA: 1
BOXA: 1
SCMA: 1
DOBA: 1
LABA: 1
BMDA: 1
POSA: 1
SHEA: 2
JRTA: 2
LABA: 1
WHWA: 1
BOCA: 1
POSA: 2
BMDA: 1
STZA: 1
WHWA: 1
LABA: 1
GOLA: 1
BOCA: 1
POSA: 1
PMIA: 1
BEAA: 1
POSA: 1
GSDA: 1
SBEA: 1
BOCA: 1
LABA: 3
GOLA: 1
GSDA: 1
GOLA: 1
POTA: 1
DOBA: 1
PEKA: 1
HUSA: 1
CDTA: 1
STZA: 1
SCMA: 1
HUSA: 1
BEAA: 1
LABA: 1
SHEA: 1
GSDA: 1
LABA: 1
BOSA: 1
POSA: 1
SBUA: 1
WHWA: 1
BEAA: 1
LABA: 1
HUSA: 1
RATA: 2
