# Supplementary material for: Risk-modeling of dog osteosarcoma genome scans shows individuals with Mendelian-level polygenic risk are common
Source: BMC Genomics. 2019 Mar 19;20:226. doi: 10.1186/s12864-019-5531-6 (PMC6425649; doi:10.1186/s12864-019-5531-6)
Supplement: Supplementary file 6 — Data. Haplotype phasing across osteosarcoma GWAS risk alleles. (ZIP 162 kb) [file 12864_2019_5531_MOESM6_ESM.zip › Hayward et al 2016/chr15_60763610_track.txt]

track type=bed name="MALA" description="MALA" itemRgb="On" visibility="3" 
chr15	60732011	60798193	MALA	0	.	60732011	60798193	41,128,185
track type=bed name="YORA" description="YORA" itemRgb="On" visibility="3" 
chr15	60741511	60793142	YORA	0	.	60741511	60793142	41,128,185
track type=bed name="LABA" description="LABA" itemRgb="On" visibility="3" 
chr15	60741511	60793142	LABA	0	.	60741511	60793142	41,128,185
track type=bed name="LABA" description="LABA" itemRgb="On" visibility="3" 
chr15	60741511	60793142	LABA	0	.	60741511	60793142	41,128,185
track type=bed name="LABA" description="LABA" itemRgb="On" visibility="3" 
chr15	60741511	60793142	LABA	0	.	60741511	60793142	41,128,185
track type=bed name="LABA" description="LABA" itemRgb="On" visibility="3" 
chr15	60741511	60793142	LABA	0	.	60741511	60793142	41,128,185
track type=bed name="LABA" description="LABA" itemRgb="On" visibility="3" 
chr15	60741511	60793142	LABA	0	.	60741511	60793142	41,128,185
track type=bed name="LABA" description="LABA" itemRgb="On" visibility="3" 
chr15	60741511	60793142	LABA	0	.	60741511	60793142	41,128,185
track type=bed name="CCRA" description="CCRA" itemRgb="On" visibility="3" 
chr15	60741511	60793142	CCRA	0	.	60741511	60793142	41,128,185
track type=bed name="CKCA" description="CKCA" itemRgb="On" visibility="3" 
chr15	60708199	60808513	CKCA	0	.	60708199	60808513	41,128,185
track type=bed name="NEAA" description="NEAA" itemRgb="On" visibility="3" 
chr15	60741511	60793142	NEAA	0	.	60741511	60793142	41,128,185
track type=bed name="GOLA" description="GOLA" itemRgb="On" visibility="3" 
chr15	60725415	60798193	GOLA	0	.	60725415	60798193	41,128,185
track type=bed name="NWFA" description="NWFA" itemRgb="On" visibility="3" 
chr15	60741511	60793142	NWFA	0	.	60741511	60793142	41,128,185
track type=bed name="CHIA" description="CHIA" itemRgb="On" visibility="3" 
chr15	60741511	60796435	CHIA	0	.	60741511	60796435	41,128,185
track type=bed name="SBEA" description="SBEA" itemRgb="On" visibility="3" 
chr15	60741511	60793142	SBEA	0	.	60741511	60793142	41,128,185
track type=bed name="GSDA" description="GSDA" itemRgb="On" visibility="3" 
chr15	60732011	60793142	GSDA	0	.	60732011	60793142	41,128,185
track type=bed name="ROTA" description="ROTA" itemRgb="On" visibility="3" 
chr15	60741511	60798193	ROTA	0	.	60741511	60798193	41,128,185
track type=bed name="SCMA" description="SCMA" itemRgb="On" visibility="3" 
chr15	60708199	60793142	SCMA	0	.	60708199	60793142	41,128,185
track type=bed name="HAVA" description="HAVA" itemRgb="On" visibility="3" 
chr15	60741511	60808513	HAVA	0	.	60741511	60808513	41,128,185
track type=bed name="MALA" description="MALA" itemRgb="On" visibility="3" 
chr15	60732011	60798193	MALA	0	.	60732011	60798193	41,128,185
track type=bed name="SCMA" description="SCMA" itemRgb="On" visibility="3" 
chr15	60708199	60793142	SCMA	0	.	60708199	60793142	41,128,185
track type=bed name="HAVA" description="HAVA" itemRgb="On" visibility="3" 
chr15	60741511	60808513	HAVA	0	.	60741511	60808513	41,128,185
track type=bed name="MALA" description="MALA" itemRgb="On" visibility="3" 
chr15	60732011	60798193	MALA	0	.	60732011	60798193	41,128,185
track type=bed name="LABA" description="LABA" itemRgb="On" visibility="3" 
chr15	60741511	60793142	LABA	0	.	60741511	60793142	41,128,185
track type=bed name="ESSA" description="ESSA" itemRgb="On" visibility="3" 
chr15	60741511	60793142	ESSA	0	.	60741511	60793142	41,128,185
track type=bed name="ESSA" description="ESSA" itemRgb="On" visibility="3" 
chr15	60741511	60793142	ESSA	0	.	60741511	60793142	41,128,185
track type=bed name="ESTA" description="ESTA" itemRgb="On" visibility="3" 
chr15	60741511	60798193	ESTA	0	.	60741511	60798193	41,128,185
track type=bed name="ESTA" description="ESTA" itemRgb="On" visibility="3" 
chr15	60741511	60798193	ESTA	0	.	60741511	60798193	41,128,185
track type=bed name="ESTA" description="ESTA" itemRgb="On" visibility="3" 
chr15	60741511	60798193	ESTA	0	.	60741511	60798193	41,128,185
track type=bed name="ESTA" description="ESTA" itemRgb="On" visibility="3" 
chr15	60741511	60798193	ESTA	0	.	60741511	60798193	41,128,185
track type=bed name="ESTA" description="ESTA" itemRgb="On" visibility="3" 
chr15	60741511	60798193	ESTA	0	.	60741511	60798193	41,128,185
track type=bed name="BJIA" description="BJIA" itemRgb="On" visibility="3" 
chr15	60741511	60793142	BJIA	0	.	60741511	60793142	41,128,185
track type=bed name="LABA" description="LABA" itemRgb="On" visibility="3" 
chr15	60741511	60793142	LABA	0	.	60741511	60793142	41,128,185
track type=bed name="LABA" description="LABA" itemRgb="On" visibility="3" 
chr15	60741511	60793142	LABA	0	.	60741511	60793142	41,128,185
track type=bed name="LABA" description="LABA" itemRgb="On" visibility="3" 
chr15	60741511	60793142	LABA	0	.	60741511	60793142	41,128,185
track type=bed name="LABA" description="LABA" itemRgb="On" visibility="3" 
chr15	60741511	60793142	LABA	0	.	60741511	60793142	41,128,185
track type=bed name="GOLA" description="GOLA" itemRgb="On" visibility="3" 
chr15	60725415	60798193	GOLA	0	.	60725415	60798193	41,128,185
track type=bed name="LABA" description="LABA" itemRgb="On" visibility="3" 
chr15	60741511	60793142	LABA	0	.	60741511	60793142	41,128,185
track type=bed name="GOLA" description="GOLA" itemRgb="On" visibility="3" 
chr15	60725415	60798193	GOLA	0	.	60725415	60798193	41,128,185
track type=bed name="YORA" description="YORA" itemRgb="On" visibility="3" 
chr15	60741511	60793142	YORA	0	.	60741511	60793142	41,128,185
track type=bed name="SCMA" description="SCMA" itemRgb="On" visibility="3" 
chr15	60708199	60793142	SCMA	0	.	60708199	60793142	41,128,185
track type=bed name="YORA" description="YORA" itemRgb="On" visibility="3" 
chr15	60741511	60793142	YORA	0	.	60741511	60793142	41,128,185
track type=bed name="YORA" description="YORA" itemRgb="On" visibility="3" 
chr15	60741511	60793142	YORA	0	.	60741511	60793142	41,128,185
track type=bed name="PAPA" description="PAPA" itemRgb="On" visibility="3" 
chr15	60741511	60793142	PAPA	0	.	60741511	60793142	41,128,185
track type=bed name="YORA" description="YORA" itemRgb="On" visibility="3" 
chr15	60741511	60793142	YORA	0	.	60741511	60793142	41,128,185
track type=bed name="GOLA" description="GOLA" itemRgb="On" visibility="3" 
chr15	60725415	60798193	GOLA	0	.	60725415	60798193	41,128,185
track type=bed name="YORA" description="YORA" itemRgb="On" visibility="3" 
chr15	60741511	60793142	YORA	0	.	60741511	60793142	41,128,185
track type=bed name="VIZA" description="VIZA" itemRgb="On" visibility="3" 
chr15	60741511	60793142	VIZA	0	.	60741511	60793142	41,128,185
track type=bed name="IWHA" description="IWHA" itemRgb="On" visibility="3" 
chr15	60725415	60793142	IWHA	0	.	60725415	60793142	41,128,185
track type=bed name="IWHA" description="IWHA" itemRgb="On" visibility="3" 
chr15	60725415	60793142	IWHA	0	.	60725415	60793142	41,128,185
track type=bed name="LABA" description="LABA" itemRgb="On" visibility="3" 
chr15	60741511	60793142	LABA	0	.	60741511	60793142	41,128,185
track type=bed name="LABA" description="LABA" itemRgb="On" visibility="3" 
chr15	60741511	60793142	LABA	0	.	60741511	60793142	41,128,185
track type=bed name="LABA" description="LABA" itemRgb="On" visibility="3" 
chr15	60741511	60793142	LABA	0	.	60741511	60793142	41,128,185
track type=bed name="LABA" description="LABA" itemRgb="On" visibility="3" 
chr15	60741511	60793142	LABA	0	.	60741511	60793142	41,128,185
track type=bed name="LABA" description="LABA" itemRgb="On" visibility="3" 
chr15	60741511	60793142	LABA	0	.	60741511	60793142	41,128,185
track type=bed name="BOTA" description="BOTA" itemRgb="On" visibility="3" 
chr15	60741511	60793142	BOTA	0	.	60741511	60793142	41,128,185
track type=bed name="BRIA" description="BRIA" itemRgb="On" visibility="3" 
chr15	60741511	60793142	BRIA	0	.	60741511	60793142	41,128,185
track type=bed name="CSPA" description="CSPA" itemRgb="On" visibility="3" 
chr15	60741511	60793142	CSPA	0	.	60741511	60793142	41,128,185
track type=bed name="EBDA" description="EBDA" itemRgb="On" visibility="3" 
chr15	60741511	60793142	EBDA	0	.	60741511	60793142	41,128,185
track type=bed name="ELKA" description="ELKA" itemRgb="On" visibility="3" 
chr15	60741511	60793142	ELKA	0	.	60741511	60793142	41,128,185
track type=bed name="EURA" description="EURA" itemRgb="On" visibility="3" 
chr15	60741511	60793142	EURA	0	.	60741511	60793142	41,128,185
track type=bed name="FINA" description="FINA" itemRgb="On" visibility="3" 
chr15	60741511	60793142	FINA	0	.	60741511	60793142	41,128,185
track type=bed name="GRYA" description="GRYA" itemRgb="On" visibility="3" 
chr15	60741511	60793142	GRYA	0	.	60741511	60793142	41,128,185
track type=bed name="GSLA" description="GSLA" itemRgb="On" visibility="3" 
chr15	60741511	60798193	GSLA	0	.	60741511	60798193	41,128,185
track type=bed name="JRTA" description="JRTA" itemRgb="On" visibility="3" 
chr15	60741511	60793142	JRTA	0	.	60741511	60793142	41,128,185
track type=bed name="NSDA" description="NSDA" itemRgb="On" visibility="3" 
chr15	60741511	60796435	NSDA	0	.	60741511	60796435	41,128,185
track type=bed name="SCHA" description="SCHA" itemRgb="On" visibility="3" 
chr15	60741511	60793142	SCHA	0	.	60741511	60793142	41,128,185
track type=bed name="CSHA" description="CSHA" itemRgb="On" visibility="3" 
chr15	60741511	60793142	CSHA	0	.	60741511	60793142	41,128,185
track type=bed name="WEIA" description="WEIA" itemRgb="On" visibility="3" 
chr15	60741511	60796435	WEIA	0	.	60741511	60796435	41,128,185
track type=bed name="CAIA" description="CAIA" itemRgb="On" visibility="3" 
chr15	60741511	60798193	CAIA	0	.	60741511	60798193	41,128,185
track type=bed name="TISA" description="TISA" itemRgb="On" visibility="3" 
chr15	60741511	60793142	TISA	0	.	60741511	60793142	41,128,185
track type=bed name="YORA" description="YORA" itemRgb="On" visibility="3" 
chr15	60741511	60793142	YORA	0	.	60741511	60793142	41,128,185
track type=bed name="CAIA" description="CAIA" itemRgb="On" visibility="3" 
chr15	60741511	60798193	CAIA	0	.	60741511	60798193	41,128,185
track type=bed name="YORA" description="YORA" itemRgb="On" visibility="3" 
chr15	60741511	60793142	YORA	0	.	60741511	60793142	41,128,185
track type=bed name="BOXA" description="BOXA" itemRgb="On" visibility="3" 
chr15	60708199	60796435	BOXA	0	.	60708199	60796435	41,128,185
track type=bed name="CNKA" description="CNKA" itemRgb="On" visibility="3" 
chr15	60708199	60796435	CNKA	0	.	60708199	60796435	41,128,185
track type=bed name="CKCA" description="CKCA" itemRgb="On" visibility="3" 
chr15	60708199	60808513	CKCA	0	.	60708199	60808513	41,128,185
track type=bed name="IWHA" description="IWHA" itemRgb="On" visibility="3" 
chr15	60725415	60793142	IWHA	0	.	60725415	60793142	41,128,185
track type=bed name="CKCA" description="CKCA" itemRgb="On" visibility="3" 
chr15	60708199	60808513	CKCA	0	.	60708199	60808513	41,128,185
track type=bed name="IWHA" description="IWHA" itemRgb="On" visibility="3" 
chr15	60725415	60793142	IWHA	0	.	60725415	60793142	41,128,185
track type=bed name="BTEA" description="BTEA" itemRgb="On" visibility="3" 
chr15	60708199	60796435	BTEA	0	.	60708199	60796435	41,128,185
track type=bed name="ROTA" description="ROTA" itemRgb="On" visibility="3" 
chr15	60741511	60798193	ROTA	0	.	60741511	60798193	41,128,185
track type=bed name="NWFA" description="NWFA" itemRgb="On" visibility="3" 
chr15	60741511	60793142	NWFA	0	.	60741511	60793142	41,128,185
track type=bed name="NWFA" description="NWFA" itemRgb="On" visibility="3" 
chr15	60741511	60793142	NWFA	0	.	60741511	60793142	41,128,185
track type=bed name="YORA" description="YORA" itemRgb="On" visibility="3" 
chr15	60741511	60793142	YORA	0	.	60741511	60793142	41,128,185
track type=bed name="BOCA" description="BOCA" itemRgb="On" visibility="3" 
chr15	60741511	60798193	BOCA	0	.	60741511	60798193	41,128,185
track type=bed name="GOLA" description="GOLA" itemRgb="On" visibility="3" 
chr15	60725415	60798193	GOLA	0	.	60725415	60798193	41,128,185
track type=bed name="BMDA" description="BMDA" itemRgb="On" visibility="3" 
chr15	60725415	60793142	BMDA	0	.	60725415	60793142	41,128,185
track type=bed name="IWHG" description="IWHG" itemRgb="On" visibility="3" 
chr15	60430602	61212293	IWHG	0	.	60430602	61212293	39,174,96
track type=bed name="BOXG" description="BOXG" itemRgb="On" visibility="3" 
chr15	60249417	61227931	BOXG	0	.	60249417	61227931	39,174,96
