# Supplementary material for: Risk-modeling of dog osteosarcoma genome scans shows individuals with Mendelian-level polygenic risk are common
Source: BMC Genomics. 2019 Mar 19;20:226. doi: 10.1186/s12864-019-5531-6 (PMC6425649; doi:10.1186/s12864-019-5531-6)
Supplement: Supplementary file 6 — Data. Haplotype phasing across osteosarcoma GWAS risk alleles. (ZIP 162 kb) [file 12864_2019_5531_MOESM6_ESM.zip › Hayward et al 2016/chr16_37939445_individuals.txt]

MALG: 1
MALC: 11
YORG: 2
YORC: 4
TISC: 3
SCMC: 1
CAIC: 2
HAVC: 2
SCTC: 6
GSDC: 1
LABC: 1
JRTC: 1
SCMC: 1
BOTC: 1
ECSG: 1
GSDC: 1
GOLC: 2
BOXC: 1
GOLC: 1
BOTC: 1
LABC: 2
GOLC: 1
IWHC: 1
GOLC: 1
GSDC: 1
NWFC: 1
ROTC: 1
ROTG: 1
MALG: 1
CSPG: 1
GSDC: 1
BOXC: 3
ROTG: 1
BOXC: 1
CSPG: 1
YORG: 1
ROTC: 1
VIZG: 1
GOLC: 1
LABC: 1
VIZC: 1
GOLC: 1
LABC: 1
GSDC: 1
LABC: 2
GOLC: 1
LABC: 1
VIZG: 1
DOBG: 1
LABC: 1
SHEC: 1
LABC: 2
LABG: 1
GOLC: 1
ROTG: 1
BOXC: 2
LABC: 1
BOXC: 1
LABC: 2
ASHC: 1
LABC: 2
DOBG: 1
ASHG: 1
ASHC: 1
NSDC: 1
SHEC: 1
DOBG: 1
SHEG: 1
SHEC: 1
CSPC: 1
BOXC: 1
CSPG: 1
BOXC: 1
ROTG: 1
LABC: 1
GOLC: 1
LABC: 4
GOLC: 1
LHAC: 1
LABC: 1
GOLC: 3
ROTC: 1
GOLC: 1
LABC: 1
GOLC: 1
YORG: 2
YORC: 1
BOXC: 1
VIZC: 1
VIZG: 2
LABC: 1
GOLC: 2
ROTG: 1
LABC: 2
BOXC: 1
GSDC: 1
GOLC: 1
BOXC: 1
LABC: 1
BOXC: 1
LABC: 3
GSDC: 1
LABC: 1
GSDC: 1
BMAC: 1
GSDC: 3
LABC: 2
NWFC: 1
LABC: 4
BOCC: 1
LABC: 1
NWFC: 1
LABC: 1
GSDC: 2
LABC: 1
BOXC: 3
LABC: 1
CSPG: 1
BOSC: 1
LABC: 1
BOXC: 3
LABC: 2
BOXC: 1
GSDC: 1
ASHC: 1
GOLC: 1
ASHC: 1
GOLC: 2
LABC: 1
GOLC: 1
GSDC: 3
XOLC: 4
GSDC: 1
PERC: 1
CARC: 1
LABC: 2
XOMC: 1
AFGC: 1
LABC: 1
NGSC: 1
LABC: 1
TAWC: 1
LABC: 1
BFRC: 1
LABC: 1
PIOC: 1
LABC: 3
PIOC: 1
LABC: 2
PIOC: 1
XOLC: 1
XOMC: 1
XOLC: 2
XOMC: 1
LABC: 1
ISSC: 1
NGSC: 1
PIOC: 1
NGSC: 1
LABC: 1
PIOC: 3
LABG: 1
LABC: 4
CCRG: 1
CCRC: 1
LABC: 1
CCRC: 1
LABC: 1
ISHC: 1
BGRC: 1
AKIC: 4
BZOC: 4
LABG: 1
LABC: 4
GSDC: 2
GOLC: 1
GOSG: 1
BZOC: 2
DCRC: 1
LABC: 5
GOLC: 1
LABC: 1
GOLC: 1
AKIC: 1
GOLC: 1
GSDC: 1
LABC: 2
GSDC: 2
GOLC: 1
LABC: 1
GOLC: 1
LABC: 3
GSDC: 1
DCRC: 1
GOLC: 1
GSDC: 1
LABC: 2
PIOC: 1
GOLC: 1
LABC: 1
GSDC: 3
LABC: 1
GSDC: 1
LABC: 1
GSDC: 1
GSMC: 1
LABC: 3
GSDC: 1
LABC: 1
GSDC: 1
BZOC: 1
LABC: 2
GSDC: 2
GOLC: 2
AKIC: 1
GSDC: 1
LABC: 1
GSDC: 1
LABC: 1
GSDC: 2
LABC: 5
AFGC: 1
LABC: 1
GSDC: 1
LABC: 4
GSDC: 2
LABC: 2
GSDC: 1
LABC: 4
GSDC: 1
GOLC: 1
GSDC: 1
LABC: 1
GSDC: 1
GOLG: 1
AFGC: 1
BZOC: 1
DCRC: 1
GOSG: 2
GOSC: 1
GOLC: 1
CCRC: 1
GOLC: 1
BGRC: 1
AKIC: 4
BZOC: 2
DALC: 2
AFGG: 1
AFGC: 1
GSMC: 3
LABC: 1
CCRG: 1
CCRC: 4
LABC: 1
GSDC: 3
PAPC: 2
CCRC: 1
AKIC: 1
MALC: 1
MSTC: 1
BMDC: 1
PAPC: 1
GDAC: 1
MALC: 1
MSTC: 1
CKCG: 3
PAPC: 1
MSTC: 2
AMAC: 1
MSTC: 2
SALC: 1
PAPC: 2
PMIC: 3
BOTC: 1
PMIC: 1
BOTC: 1
PMIC: 1
GDAC: 1
PMIC: 3
PAPC: 1
GDAC: 1
BMDC: 2
PAPC: 2
PMIC: 2
AMAC: 4
GDAC: 1
PAPC: 1
BOTC: 3
SALC: 2
BMDC: 1
MSTC: 1
LEOG: 1
LEOC: 1
STAC: 1
LEOC: 1
BOCC: 1
LEOC: 1
MSTC: 3
BOCC: 1
LEOC: 1
AMAC: 1
BMDC: 1
AMAC: 1
GDAC: 1
BOCC: 1
AMAC: 1
BOCC: 2
NEAC: 3
NEAG: 1
PMIC: 1
BOCC: 1
STAC: 1
LABC: 2
SBUC: 1
MALC: 1
NWFC: 1
AMAC: 1
NWFC: 2
GOLG: 4
GOLC: 26
NWFC: 10
BMDC: 1
PAPC: 1
SALC: 2
AMAC: 1
BOCC: 1
GOLC: 1
BOCC: 1
BASC: 1
LABC: 1
MALC: 1
NWFC: 1
GSDC: 1
WHWG: 1
BOCC: 1
GOLC: 1
BOCC: 2
NWFC: 2
GOLC: 1
AKIC: 1
GSDC: 1
GOLC: 3
BOCC: 1
NWFC: 1
BOCC: 1
GOLC: 1
ROTC: 1
BOCC: 1
WPGC: 1
GSDC: 1
NWFC: 1
BOCC: 1
GOLC: 2
BASC: 1
GSDC: 1
BOTC: 1
LABC: 1
BOCC: 1
GOLC: 1
BOCC: 1
GOLC: 1
GSDC: 1
BOCC: 1
GOLC: 1
GSDC: 2
BOCC: 2
GSDC: 1
BOCC: 2
SAMC: 1
GOLC: 1
GSDC: 1
GOLC: 1
GSDC: 1
GOLC: 1
BOCC: 1
GOLC: 1
BOCC: 2
GOLC: 3
BOCC: 2
WPGG: 1
NWFC: 1
GSDC: 1
SBUC: 1
ROTG: 1
CSHC: 1
SAMC: 1
MALC: 3
SCSC: 1
NWFC: 1
SAMC: 1
GDAC: 1
CKCG: 1
SCMC: 3
CKCG: 2
SCMC: 2
NWFC: 1
GOLC: 1
CSHC: 1
GOLC: 1
GSDC: 1
ROTG: 1
WHWC: 1
GOLC: 1
BMAC: 1
BOCC: 1
SAMC: 2
WPGC: 1
SBUC: 2
ROTC: 1
AMAC: 1
CSHC: 1
BOCC: 1
WPGC: 1
CSHC: 1
NWFG: 1
WPGC: 1
GOLC: 1
BASC: 2
SCSC: 1
WPGC: 3
ROTC: 1
BOCC: 1
SCSC: 1
SCMC: 1
ROTG: 1
GOLC: 1
MALC: 1
BASC: 1
GOLC: 1
BMAC: 1
WPGC: 1
GOLC: 1
ROTC: 1
WPGC: 1
CSHC: 1
AMAC: 1
BASC: 1
WHWG: 1
GSDC: 1
BMAC: 1
MSTC: 1
BMAC: 1
TITC: 1
WPGG: 1
WPGC: 1
MSTC: 1
LEOC: 2
BEAC: 6
BFRC: 1
BRIC: 1
BUTC: 1
CAIC: 6
CHIC: 4
DOBG: 1
FBDG: 1
GSPC: 2
SCGC: 1
GPYC: 2
HAVC: 1
ITGC: 4
KEEC: 1
PEKC: 2
POMC: 1
SBEC: 10
SHEG: 1
SHEC: 1
SINC: 4
HUSC: 1
VIZG: 1
VIZC: 1
BOSC: 1
COLC: 1
CHIC: 1
BOSG: 1
COLC: 1
CBRC: 1
COLC: 2
CBRC: 1
EBDC: 1
AIRC: 1
AIRG: 1
COLC: 1
EBDC: 1
COLC: 1
BHOC: 1
BOSC: 2
LABC: 2
ECSG: 1
GSPC: 1
BOSC: 1
ECSG: 1
ECSC: 2
LABC: 1
EBDC: 1
CAIC: 1
BOSC: 1
EBDC: 1
BOSC: 1
AIRC: 1
GSPC: 1
EBDC: 1
BOSC: 1
AIRC: 2
GSPC: 1
BHOC: 1
COLC: 2
EBDC: 1
COLC: 1
CBRC: 1
AIRC: 1
BOSC: 1
AIRC: 1
EBDC: 1
CHIC: 1
EBDC: 1
CHIC: 1
CBRC: 4
ASHC: 1
ECSC: 1
ASHC: 1
AIRC: 1
ASHC: 2
LABC: 1
ASHC: 1
CBRC: 1
BHOC: 1
CBRC: 1
ASHC: 1
EBDC: 1
GSPC: 1
COLC: 1
BHOC: 1
CBRC: 1
GSPC: 1
CBRC: 2
ASHC: 1
EBDC: 1
GSPC: 1
EBDC: 1
BHOC: 1
GSPC: 1
ASHC: 1
BHOC: 1
GSDC: 19
TISC: 1
YORC: 1
POSC: 2
POSG: 1
ROTC: 1
ROTG: 2
KEEC: 1
FTWC: 1
BFRC: 1
FTWC: 1
KEEC: 1
RHOC: 1
FTWC: 1
KEEC: 1
FTWC: 1
SCMC: 16
HAVC: 8
MALC: 15
SCMC: 12
HAVG: 1
HAVC: 11
MALC: 16
LABG: 1
LABC: 8
FTWC: 1
PUGC: 1
FTWC: 1
PUGC: 1
SBEC: 1
CHOC: 1
BFRC: 2
FTWC: 1
KEEC: 2
BFRC: 1
HAVC: 1
FTWC: 1
ISTC: 1
DDBC: 2
RHOC: 1
DDBC: 1
PUGC: 1
KEEC: 1
BFRC: 1
RHOC: 1
PWCC: 1
CHOC: 1
RHOG: 1
BMSC: 1
BFRC: 1
KEEC: 1
NWTC: 1
JACC: 1
PEKC: 2
JACC: 1
ESKC: 1
PEKC: 1
SCWG: 1
ESKG: 1
JACC: 1
PEKC: 2
STZG: 1
STZC: 4
LHAC: 1
LABC: 1
CSPG: 1
DACG: 1
JACC: 1
LABC: 1
STZC: 1
CSPC: 1
ESTC: 1
PLIC: 1
SBUC: 1
STZC: 1
PEKC: 1
EBDC: 1
STZG: 1
PEKC: 1
WEIC: 1
PLIC: 1
BOSC: 1
LABC: 1
BJIC: 1
ESKC: 2
BRIC: 1
OESC: 1
FCRC: 1
ROTG: 1
STZC: 1
ROTG: 1
SCWG: 1
PEKC: 1
CCOC: 1
POSC: 1
NWTC: 1
BFRC: 1
WIPC: 1
BJIC: 1
RHOC: 1
ESTC: 1
SCWG: 1
CSPG: 1
DACC: 1
STZC: 1
OESC: 1
CCOC: 1
BJIC: 1
WEIC: 1
BMSC: 1
WIPC: 1
SCWG: 1
POSC: 1
BMSC: 1
LABC: 2
GSDC: 1
WEIC: 1
KEEC: 1
ESTG: 1
OESC: 1
BMSC: 1
STZC: 1
WEIC: 1
PWCC: 1
POSC: 1
BRIC: 1
CCOC: 1
KOMC: 1
BMSC: 1
PUGC: 1
OESC: 1
FCRC: 1
SCWG: 1
CSPG: 1
LHAC: 1
OESC: 1
CHIC: 1
FCRC: 1
ACAC: 1
STZC: 1
ESTG: 1
FTWC: 1
OESC: 1
GOLC: 1
LABC: 1
GOLC: 1
LABC: 1
CHOC: 1
GSDC: 1
PEKC: 1
OESC: 1
WEIC: 1
ACAC: 1
CHOC: 1
PUGC: 1
ROTC: 1
ROTG: 1
RHOC: 1
BMSC: 1
ROTG: 1
OESC: 1
LABC: 1
TISC: 1
CCOC: 1
ACAC: 2
BMSC: 2
POSC: 1
SCWG: 1
ISTC: 1
LABC: 1
ISTC: 1
LABC: 2
WEIC: 1
HUSC: 1
ROTG: 2
KEEC: 1
ROTC: 1
ISTC: 1
BMSC: 1
ROTG: 2
LABC: 1
RHOC: 1
GSMC: 1
PWDC: 1
BEDC: 1
DAMC: 1
POTG: 1
PWCC: 2
LABC: 1
BEDC: 1
PWCC: 1
GOLC: 1
SPIC: 1
DAMC: 1
HUSC: 1
HAVC: 1
LABC: 1
PWCC: 1
POTC: 1
KRYC: 1
PUGC: 1
LABC: 1
GSPC: 1
AFGC: 1
PUGC: 1
POTC: 1
PDMC: 1
HUSC: 1
DCRC: 1
LABC: 2
OTTC: 2
GPYC: 1
PDMC: 1
HAVC: 1
PUGC: 1
JRTC: 1
SINC: 1
KRYC: 1
PDMG: 1
POSC: 1
TFXC: 1
HAVC: 1
POMC: 1
BUTC: 2
TFXC: 1
BASC: 1
VIZG: 1
SCGC: 1
SAMC: 1
LABC: 3
VIZC: 1
BASC: 1
LABC: 2
POMC: 1
LABC: 2
SCGC: 1
DALC: 1
BUTC: 1
POMC: 1
BUTC: 1
SAMC: 1
GSMC: 1
SINC: 1
BASC: 1
BUTC: 1
DALC: 1
GSMC: 1
LABC: 1
SITC: 1
PYSC: 1
POMC: 1
SAMC: 1
SINC: 1
BASC: 1
NWFC: 1
GSMC: 1
POMC: 1
SITC: 1
SCGC: 1
SHEC: 1
GSMC: 1
OTTC: 2
JRTC: 1
VIZC: 1
POTC: 1
SHEC: 3
BUTC: 1
OTTC: 1
SINC: 1
JRTC: 1
HUSC: 1
PWCC: 1
BEDC: 1
DAMC: 1
SCGC: 1
BUTC: 1
VIZG: 1
PUGC: 1
POTC: 1
GPYC: 1
BASC: 2
HAVC: 1
SAMC: 1
PWCC: 1
HAVC: 1
HUSC: 1
BSHC: 1
PUGC: 1
GPYC: 1
DALC: 1
HUSC: 1
GSMC: 1
DALC: 1
HUSC: 1
LABC: 1
LABG: 1
BSHC: 1
LABC: 2
PWDC: 1
LABC: 1
BOCC: 1
GPYC: 1
LABC: 1
HUSC: 1
AFGC: 1
HUSC: 1
LABC: 2
SCSC: 1
LABC: 3
BOEG: 1
SCTG: 1
LABC: 3
BMAC: 1
LABC: 1
VIZG: 1
TISC: 1
VIZG: 1
ESSG: 1
FTWC: 1
LABC: 2
SCTC: 1
ESSG: 8
ESSC: 5
LABC: 2
FTWC: 1
LHAC: 1
FTWC: 1
LABC: 3
BOEC: 1
LABC: 1
SCTC: 1
FBDG: 1
ACAC: 1
LABC: 2
ESSG: 1
TISC: 1
LHAG: 1
JRTC: 1
LHAC: 1
BRIC: 1
YORG: 1
ESSG: 1
LHAC: 1
ESSG: 1
ESSC: 1
LABC: 1
BZOC: 1
LABC: 3
ESSG: 1
LABC: 1
ESSG: 8
ESSC: 3
LABC: 3
FBDC: 1
LABC: 1
ACAC: 2
TISC: 1
FBDC: 1
LABC: 4
ESSG: 1
LABC: 1
VIZC: 1
SCTC: 1
LABC: 3
VIZG: 1
LABC: 2
IWHC: 10
GDAC: 2
SBEC: 1
GDAC: 1
LABC: 2
GOLC: 1
LABC: 1
GSDC: 1
GOLC: 1
ESTC: 8
GOLC: 1
IWHC: 8
GOSC: 1
ESTC: 6
ESTG: 2
GOSC: 1
GSDC: 1
GOSC: 1
GSDC: 1
GOSG: 1
GSDC: 1
GOSC: 1
GSDC: 2
ESTC: 1
GDAC: 1
BZOC: 1
GDAC: 2
KEEC: 1
GDAC: 1
SCMC: 1
LABC: 1
GOLC: 1
IWHC: 8
NWFC: 1
LABC: 1
NWFC: 2
GOLC: 1
GOLG: 1
SCMC: 1
IWHC: 1
LABC: 1
IWHC: 9
ESTC: 11
ESTG: 2
SCMC: 1
SBEC: 1
ISHC: 1
LABC: 1
BOSC: 1
AIRC: 1
NWFC: 1
GOLC: 1
LABC: 2
IWHC: 12
GOSG: 1
GSDC: 1
GOSC: 1
GSDC: 4
ESTC: 1
IWHC: 8
BOEC: 1
GOLC: 1
ISTC: 1
BMSC: 2
ESTC: 4
ESTG: 4
IWHC: 12
ESTG: 1
ESTC: 6
IWHC: 10
SBEC: 1
LABC: 2
HUSC: 1
LABC: 1
SBEC: 1
ESTG: 1
LABC: 1
ESTC: 1
SBEC: 1
ESTG: 1
IWHC: 10
LABC: 2
WIPC: 1
ISTC: 1
NWFC: 1
GSDC: 1
BJIC: 11
GOLG: 1
PWCC: 1
GOLC: 1
BECC: 1
LABC: 8
VIZG: 2
LABC: 12
BOCC: 1
CCRC: 1
LABC: 4
GOLC: 1
LABC: 1
GOLC: 1
LABC: 2
VIZG: 1
LABC: 7
GRYC: 1
LABC: 4
GRYC: 1
LABC: 1
FBDG: 1
BOXC: 8
FBDC: 1
GOLC: 1
VIZG: 1
VIZC: 1
GOLC: 4
VIZG: 1
GOLC: 1
BOXC: 1
FBDG: 3
BOXC: 2
FBDC: 1
BOXC: 5
GOLC: 1
GSDC: 1
VIZC: 2
VIZG: 1
GOLC: 1
VIZC: 1
LABC: 8
BOXC: 2
FBDG: 1
BOXC: 3
FBDC: 1
BOXC: 1
VIZG: 1
GOLC: 1
BOXC: 1
LABC: 1
VIZG: 1
GOLC: 1
VIZG: 3
BOXC: 1
FBDG: 2
BOXC: 3
FBDG: 1
BOXC: 3
LABC: 1
BOXC: 1
FBDC: 1
BOXC: 20
LABC: 5
VIZG: 1
GRYC: 1
GOLC: 1
VIZG: 1
GOLC: 8
LABC: 8
GOLC: 3
LABC: 2
GOLC: 1
LABC: 2
GOLC: 1
LABC: 2
IBIC: 1
TITC: 3
GRYC: 1
LABC: 3
GOLC: 1
LABC: 2
GRYC: 1
LABC: 3
VIZG: 1
LABC: 1
GOLC: 1
LABC: 1
GOLC: 1
GSDC: 1
GOLC: 3
LABC: 3
GOLC: 4
LABC: 1
GOLC: 3
LABC: 1
GOLC: 1
ROTG: 1
GOLC: 1
ROTC: 1
GOLC: 1
GSDC: 1
ROTG: 1
GSDC: 1
SBEC: 1
GOLC: 1
LABC: 5
ROTC: 1
LABC: 2
GSDC: 1
GOLC: 2
LABC: 1
SBEC: 1
GOLC: 1
LABC: 1
GSDC: 1
LABC: 1
SBEC: 2
LABC: 1
GOLC: 1
LABC: 1
ROTG: 1
LABC: 3
GOLC: 2
GSDC: 1
GOLC: 1
LABC: 2
GSDC: 1
LABC: 1
BOXC: 3
LABC: 2
YORC: 1
PWDC: 1
GSDC: 1
PWDC: 1
GSDC: 1
PWDC: 1
YORC: 1
HAVC: 1
CANC: 1
PWDC: 1
YORG: 2
YORC: 5
TISC: 1
YORC: 1
TISC: 1
YORC: 1
TISC: 1
YORC: 1
TISC: 1
MALC: 1
SCMC: 2
MALC: 1
SCMC: 5
HAVC: 3
YORC: 4
YORG: 1
NFTC: 6
MALC: 1
NFTC: 1
MALC: 1
YORG: 8
YORC: 6
PAPC: 12
BOXC: 1
PAPG: 1
BOXC: 1
PAPC: 1
BOXC: 1
GOLC: 1
YORC: 3
YORG: 3
GOLC: 6
LABC: 1
GOLC: 1
LABC: 2
YORC: 2
YORG: 3
MALC: 1
VIZG: 1
MALC: 1
ROTG: 1
VIZG: 2
IWHC: 29
PWDC: 1
CURC: 1
IWSG: 1
PWDC: 1
LABC: 2
MALC: 1
IWHC: 30
BUTC: 3
LABC: 2
BUTC: 1
LABC: 3
BUTC: 3
LABC: 3
BUTC: 2
LABC: 4
BUTC: 1
LABC: 5
BUTC: 2
LABC: 8
BUTC: 2
LABC: 4
BUTC: 1
LABC: 9
BUTC: 1
LABG: 3
LABC: 113
GSDC: 1
GOLC: 1
NWFC: 1
BTEC: 10
BEAC: 4
BMDC: 3
BOTC: 18
BRIC: 10
CSPC: 4
CSPG: 2
DALC: 5
DOBG: 2
EBDC: 11
BUTC: 1
ELKC: 12
EURC: 10
FINC: 12
GOSC: 8
GRYC: 10
RHOC: 1
GSLC: 9
JRTC: 6
NSDC: 12
SCHG: 2
SCHC: 8
CSHC: 10
POSC: 1
WEIC: 13
NFTC: 7
NFTG: 1
CAIC: 13
TISC: 10
YORC: 7
YORG: 2
CAIC: 3
YORC: 1
CAIC: 1
YORC: 1
BOXC: 1
CAIC: 1
YORC: 3
NFTC: 1
YORC: 1
NFTC: 1
YORC: 1
NFTC: 1
CAIC: 10
CAIG: 1
YORG: 5
YORC: 12
NFTC: 3
YORC: 1
BOXC: 24
CNKC: 11
CKCG: 4
CSPG: 1
CSPC: 1
MALC: 1
YORC: 1
CSPC: 1
CKCG: 5
CKCC: 3
MALC: 1
ACAC: 1
IWHC: 37
GOLC: 1
IWHC: 11
CSPG: 3
CSPC: 2
CKCC: 1
POTC: 1
YORG: 1
CKCG: 3
CSPC: 1
CKCG: 4
CKCC: 1
CSPG: 1
CKCG: 1
DACC: 1
CSPG: 1
PDMC: 2
CSPC: 1
MALC: 1
YORC: 1
DACC: 2
GOLC: 2
ROTC: 1
SBEC: 1
LABC: 4
VIZG: 1
LABC: 1
GOLC: 1
VIZG: 2
DACC: 1
MALC: 1
IWHC: 8
DACC: 1
MALC: 1
CKCG: 1
MALC: 1
CATC: 1
LABC: 1
VIZG: 5
WHWC: 1
BOXC: 2
BASC: 1
PMIC: 1
CAIG: 1
SCMC: 1
PUGC: 1
BASC: 1
BFRC: 1
CAIC: 1
BOXC: 1
WHWC: 1
BOXC: 1
JRTC: 1
BOSC: 1
RATC: 1
BOSC: 1
SCMC: 1
BOSC: 1
JRTC: 1
BOXC: 1
BFRC: 1
DACC: 1
BOXC: 1
SCMC: 1
BEAC: 1
BOSC: 1
BFRG: 1
PMIC: 1
SCMC: 1
BOXC: 1
SCMC: 1
WHWC: 1
IWHC: 3
NSDC: 1
BMDC: 2
BOUC: 3
STZC: 1
ROTC: 1
BMDC: 1
STZC: 1
LABC: 1
BFRC: 1
BOXC: 2
MUSG: 1
NSDC: 2
BOXC: 1
NSDC: 2
CATC: 1
GOLC: 1
MANC: 1
BOXC: 1
JRTC: 1
SCMC: 1
MALC: 1
BOXC: 2
LABC: 1
BOUC: 1
BOUG: 1
BOXC: 1
CAIC: 1
EBDC: 1
SBYG: 1
GOLC: 1
POMC: 2
BOXC: 1
JRTC: 1
STZC: 1
BOSC: 1
STZC: 1
CARC: 1
CSPG: 1
CARC: 1
GOLC: 1
MALC: 1
STZC: 1
JRTC: 1
PWCC: 1
NFTC: 1
POMC: 1
BOXC: 1
ETSC: 1
BOXC: 2
CDTC: 1
WHWC: 1
BRDC: 1
PHAC: 1
NWFC: 1
BPIC: 1
BECC: 1
BTEC: 8
JRTC: 1
CSPG: 1
STZC: 1
CHIC: 1
POTC: 1
JRTC: 2
CWCG: 1
TITC: 1
BOUC: 1
RATC: 1
PUGC: 1
GSDC: 1
GOLC: 1
BFRC: 1
BOUC: 1
BSHC: 1
RATC: 1
LABC: 1
NWFC: 1
GSDC: 1
LABC: 1
GSDC: 7
GOLC: 1
PITC: 1
MSTC: 1
BOUC: 1
ROTC: 1
ROTG: 3
NWFC: 2
NWFG: 1
OESC: 1
NWFG: 2
NWFC: 6
PITC: 1
MSTC: 4
LABC: 1
RATC: 1
LABC: 1
NWFG: 1
GPYC: 1
NWFC: 1
RECC: 1
MSTC: 3
RECC: 1
MSTC: 2
PITC: 1
GOLC: 1
BECC: 1
ROTG: 1
VIZG: 2
LABC: 1
BMDC: 1
PITC: 1
NSDC: 1
BOXC: 2
OTTC: 4
FBDC: 1
YORG: 1
BOXC: 4
GSDC: 1
JRTC: 1
HUSC: 1
GOLC: 1
CSHC: 1
SHEC: 1
SHEG: 1
ASHC: 1
BMDC: 1
WEIC: 1
SBEC: 1
BOCC: 10
LABC: 1
CKCG: 1
ESSC: 1
ESSG: 1
GSDC: 1
GOLC: 13
LABC: 3
GSDC: 3
BOXC: 14
GOLC: 1
LABC: 4
ROTG: 1
NWFC: 1
LABC: 1
GSDC: 1
LABC: 1
NWFC: 1
LABC: 2
BOXC: 2
GOLC: 1
LABC: 1
GOLC: 1
LABC: 1
BASC: 3
BASG: 1
LABC: 3
NWFC: 1
LABG: 1
NWFC: 1
GSDC: 2
GOLC: 1
LABC: 1
GOLC: 1
BASC: 1
BOXC: 1
GSDC: 1
LABC: 2
GOLC: 1
BOXC: 1
LABC: 1
SBEC: 1
BOXC: 1
BEAC: 3
BMDC: 1
BEAC: 1
BRIC: 1
BMDC: 5
PWCC: 1
ACAC: 1
CCOC: 2
ITGC: 1
BHOC: 1
BEAC: 1
SHEC: 1
SCTC: 1
GOLC: 1
BOXC: 1
FCRC: 1
SCTC: 1
CURC: 1
CCOC: 1
ITGC: 1
FCRC: 1
DAMC: 1
WIPC: 1
SCGC: 1
CSHC: 1
GOLC: 1
SALC: 1
CSPG: 1
POTG: 1
GRYC: 1
WEIC: 1
JRTC: 1
GRYC: 1
JRTC: 1
WHWC: 1
POTC: 1
PDMC: 1
SALC: 1
WIPC: 1
WEIC: 1
CHOC: 2
CSPG: 1
JRTC: 1
CSPG: 1
WEIC: 1
DACC: 3
CSPG: 1
GRYC: 1
DACC: 1
JRTC: 1
DACC: 1
POSC: 1
HUSC: 1
PUGC: 2
LABC: 2
IWHC: 1
GSDC: 1
ESSC: 1
PUGC: 1
BMDC: 1
DOBG: 1
BOXC: 1
POSC: 1
GOLC: 2
CAIC: 1
DANC: 1
POSC: 1
BMDC: 1
PMIC: 1
LABC: 1
GSDC: 2
SCMC: 1
GSDC: 1
SLOC: 1
GSDC: 1
BOSC: 1
YORC: 1
BFRC: 1
BOXC: 1
POSC: 1
SCHC: 1
MANC: 1
GOLC: 1
POSC: 1
DOBG: 1
BEAC: 1
PMIC: 2
LABC: 1
POSC: 1
GSDC: 1
GOLC: 2
STZC: 1
PUGC: 1
SHEC: 1
GOLC: 2
LABC: 1
ESSC: 1
BEAC: 1
VIZG: 1
ASHC: 1
STZC: 1
BOCC: 1
SCMC: 1
CSPG: 1
SHEC: 1
DACC: 1
BOCC: 1
JRTC: 1
BEAC: 2
DOBG: 1
BOCC: 1
LABC: 1
SBEC: 1
GOLC: 1
POSC: 1
SBUC: 1
BMDC: 1
BOXC: 1
POSC: 1
BOXC: 1
SCMC: 1
BOXC: 1
LABC: 1
BMDC: 1
SHEC: 1
JRTC: 2
LABC: 1
BOCC: 1
POSC: 2
BMDC: 1
POMC: 1
WHWC: 1
LABC: 1
GOLC: 1
BOCC: 1
PMIC: 1
GSDC: 1
SBEC: 1
BOCC: 1
LABC: 2
GOLC: 1
GSDC: 1
GOLC: 1
POTC: 1
DOBG: 1
HUSC: 1
STZC: 1
SCMC: 1
HUSC: 1
BEAC: 1
LABC: 1
SHEG: 1
GSDC: 1
LABC: 1
BOSC: 1
POSC: 1
SBUC: 1
WHWG: 1
BEAC: 1
LABC: 1
RATC: 2
