# Supplementary material for: Risk-modeling of dog osteosarcoma genome scans shows individuals with Mendelian-level polygenic risk are common
Source: BMC Genomics. 2019 Mar 19;20:226. doi: 10.1186/s12864-019-5531-6 (PMC6425649; doi:10.1186/s12864-019-5531-6)
Supplement: Supplementary file 6 — Data. Haplotype phasing across osteosarcoma GWAS risk alleles. (ZIP 162 kb) [file 12864_2019_5531_MOESM6_ESM.zip › Hayward et al 2016/chr16_37939445_track.txt]

track type=bed name="MALC" description="MALC" itemRgb="On" visibility="3" 
chr16	37903953	37970036	MALC	0	.	37903953	37970036	41,128,185
track type=bed name="SCTC" description="SCTC" itemRgb="On" visibility="3" 
chr16	37873525	37970036	SCTC	0	.	37873525	37970036	41,128,185
track type=bed name="LABC" description="LABC" itemRgb="On" visibility="3" 
chr16	37903953	37976355	LABC	0	.	37903953	37976355	41,128,185
track type=bed name="LABC" description="LABC" itemRgb="On" visibility="3" 
chr16	37903953	37976355	LABC	0	.	37903953	37976355	41,128,185
track type=bed name="GOLC" description="GOLC" itemRgb="On" visibility="3" 
chr16	37903953	37970036	GOLC	0	.	37903953	37970036	41,128,185
track type=bed name="NWFC" description="NWFC" itemRgb="On" visibility="3" 
chr16	37903953	37970036	NWFC	0	.	37903953	37970036	41,128,185
track type=bed name="BEAC" description="BEAC" itemRgb="On" visibility="3" 
chr16	37903953	37970036	BEAC	0	.	37903953	37970036	41,128,185
track type=bed name="CAIC" description="CAIC" itemRgb="On" visibility="3" 
chr16	37903953	37970036	CAIC	0	.	37903953	37970036	41,128,185
track type=bed name="SBEC" description="SBEC" itemRgb="On" visibility="3" 
chr16	37903953	37970036	SBEC	0	.	37903953	37970036	41,128,185
track type=bed name="GSDC" description="GSDC" itemRgb="On" visibility="3" 
chr16	37903953	37970036	GSDC	0	.	37903953	37970036	41,128,185
track type=bed name="SCMC" description="SCMC" itemRgb="On" visibility="3" 
chr16	37894260	37976355	SCMC	0	.	37894260	37976355	41,128,185
track type=bed name="HAVC" description="HAVC" itemRgb="On" visibility="3" 
chr16	37903953	37976355	HAVC	0	.	37903953	37976355	41,128,185
track type=bed name="MALC" description="MALC" itemRgb="On" visibility="3" 
chr16	37903953	37970036	MALC	0	.	37903953	37970036	41,128,185
track type=bed name="SCMC" description="SCMC" itemRgb="On" visibility="3" 
chr16	37894260	37976355	SCMC	0	.	37894260	37976355	41,128,185
track type=bed name="HAVC" description="HAVC" itemRgb="On" visibility="3" 
chr16	37903953	37976355	HAVC	0	.	37903953	37976355	41,128,185
track type=bed name="MALC" description="MALC" itemRgb="On" visibility="3" 
chr16	37903953	37970036	MALC	0	.	37903953	37970036	41,128,185
track type=bed name="LABC" description="LABC" itemRgb="On" visibility="3" 
chr16	37903953	37976355	LABC	0	.	37903953	37976355	41,128,185
track type=bed name="ESSC" description="ESSC" itemRgb="On" visibility="3" 
chr16	37903953	37970036	ESSC	0	.	37903953	37970036	41,128,185
track type=bed name="IWHC" description="IWHC" itemRgb="On" visibility="3" 
chr16	37903953	37970036	IWHC	0	.	37903953	37970036	41,128,185
track type=bed name="ESTC" description="ESTC" itemRgb="On" visibility="3" 
chr16	37903953	37970036	ESTC	0	.	37903953	37970036	41,128,185
track type=bed name="IWHC" description="IWHC" itemRgb="On" visibility="3" 
chr16	37903953	37970036	IWHC	0	.	37903953	37970036	41,128,185
track type=bed name="ESTC" description="ESTC" itemRgb="On" visibility="3" 
chr16	37903953	37970036	ESTC	0	.	37903953	37970036	41,128,185
track type=bed name="IWHC" description="IWHC" itemRgb="On" visibility="3" 
chr16	37903953	37970036	IWHC	0	.	37903953	37970036	41,128,185
track type=bed name="IWHC" description="IWHC" itemRgb="On" visibility="3" 
chr16	37903953	37970036	IWHC	0	.	37903953	37970036	41,128,185
track type=bed name="ESTC" description="ESTC" itemRgb="On" visibility="3" 
chr16	37903953	37970036	ESTC	0	.	37903953	37970036	41,128,185
track type=bed name="IWHC" description="IWHC" itemRgb="On" visibility="3" 
chr16	37903953	37970036	IWHC	0	.	37903953	37970036	41,128,185
track type=bed name="IWHC" description="IWHC" itemRgb="On" visibility="3" 
chr16	37903953	37970036	IWHC	0	.	37903953	37970036	41,128,185
track type=bed name="IWHC" description="IWHC" itemRgb="On" visibility="3" 
chr16	37903953	37970036	IWHC	0	.	37903953	37970036	41,128,185
track type=bed name="ESTC" description="ESTC" itemRgb="On" visibility="3" 
chr16	37903953	37970036	ESTC	0	.	37903953	37970036	41,128,185
track type=bed name="IWHC" description="IWHC" itemRgb="On" visibility="3" 
chr16	37903953	37970036	IWHC	0	.	37903953	37970036	41,128,185
track type=bed name="IWHC" description="IWHC" itemRgb="On" visibility="3" 
chr16	37903953	37970036	IWHC	0	.	37903953	37970036	41,128,185
track type=bed name="BJIC" description="BJIC" itemRgb="On" visibility="3" 
chr16	37903953	37976355	BJIC	0	.	37903953	37976355	41,128,185
track type=bed name="LABC" description="LABC" itemRgb="On" visibility="3" 
chr16	37903953	37976355	LABC	0	.	37903953	37976355	41,128,185
track type=bed name="LABC" description="LABC" itemRgb="On" visibility="3" 
chr16	37903953	37976355	LABC	0	.	37903953	37976355	41,128,185
track type=bed name="LABC" description="LABC" itemRgb="On" visibility="3" 
chr16	37903953	37976355	LABC	0	.	37903953	37976355	41,128,185
track type=bed name="BOXC" description="BOXC" itemRgb="On" visibility="3" 
chr16	37903953	37970036	BOXC	0	.	37903953	37970036	41,128,185
track type=bed name="BOXC" description="BOXC" itemRgb="On" visibility="3" 
chr16	37903953	37970036	BOXC	0	.	37903953	37970036	41,128,185
track type=bed name="LABC" description="LABC" itemRgb="On" visibility="3" 
chr16	37903953	37976355	LABC	0	.	37903953	37976355	41,128,185
track type=bed name="BOXC" description="BOXC" itemRgb="On" visibility="3" 
chr16	37903953	37970036	BOXC	0	.	37903953	37970036	41,128,185
track type=bed name="LABC" description="LABC" itemRgb="On" visibility="3" 
chr16	37903953	37976355	LABC	0	.	37903953	37976355	41,128,185
track type=bed name="GOLC" description="GOLC" itemRgb="On" visibility="3" 
chr16	37903953	37970036	GOLC	0	.	37903953	37970036	41,128,185
track type=bed name="LABC" description="LABC" itemRgb="On" visibility="3" 
chr16	37903953	37976355	LABC	0	.	37903953	37976355	41,128,185
track type=bed name="LABC" description="LABC" itemRgb="On" visibility="3" 
chr16	37903953	37976355	LABC	0	.	37903953	37976355	41,128,185
track type=bed name="YORC" description="YORC" itemRgb="On" visibility="3" 
chr16	37903953	37970036	YORC	0	.	37903953	37970036	41,128,185
track type=bed name="SCMC" description="SCMC" itemRgb="On" visibility="3" 
chr16	37894260	37976355	SCMC	0	.	37894260	37976355	41,128,185
track type=bed name="NFTC" description="NFTC" itemRgb="On" visibility="3" 
chr16	37903953	37970036	NFTC	0	.	37903953	37970036	41,128,185
track type=bed name="YORC" description="YORC" itemRgb="On" visibility="3" 
chr16	37903953	37970036	YORC	0	.	37903953	37970036	41,128,185
track type=bed name="PAPC" description="PAPC" itemRgb="On" visibility="3" 
chr16	37903953	37970036	PAPC	0	.	37903953	37970036	41,128,185
track type=bed name="GOLC" description="GOLC" itemRgb="On" visibility="3" 
chr16	37903953	37970036	GOLC	0	.	37903953	37970036	41,128,185
track type=bed name="IWHC" description="IWHC" itemRgb="On" visibility="3" 
chr16	37903953	37970036	IWHC	0	.	37903953	37970036	41,128,185
track type=bed name="IWHC" description="IWHC" itemRgb="On" visibility="3" 
chr16	37903953	37970036	IWHC	0	.	37903953	37970036	41,128,185
track type=bed name="LABC" description="LABC" itemRgb="On" visibility="3" 
chr16	37903953	37976355	LABC	0	.	37903953	37976355	41,128,185
track type=bed name="LABC" description="LABC" itemRgb="On" visibility="3" 
chr16	37903953	37976355	LABC	0	.	37903953	37976355	41,128,185
track type=bed name="LABC" description="LABC" itemRgb="On" visibility="3" 
chr16	37903953	37976355	LABC	0	.	37903953	37976355	41,128,185
track type=bed name="LABC" description="LABC" itemRgb="On" visibility="3" 
chr16	37903953	37976355	LABC	0	.	37903953	37976355	41,128,185
track type=bed name="BTEC" description="BTEC" itemRgb="On" visibility="3" 
chr16	37903953	37970036	BTEC	0	.	37903953	37970036	41,128,185
track type=bed name="BOTC" description="BOTC" itemRgb="On" visibility="3" 
chr16	37903953	37976355	BOTC	0	.	37903953	37976355	41,128,185
track type=bed name="BRIC" description="BRIC" itemRgb="On" visibility="3" 
chr16	37903953	37970036	BRIC	0	.	37903953	37970036	41,128,185
track type=bed name="DALC" description="DALC" itemRgb="On" visibility="3" 
chr16	37894260	37976355	DALC	0	.	37894260	37976355	41,128,185
track type=bed name="EBDC" description="EBDC" itemRgb="On" visibility="3" 
chr16	37903953	37970036	EBDC	0	.	37903953	37970036	41,128,185
track type=bed name="ELKC" description="ELKC" itemRgb="On" visibility="3" 
chr16	37903953	37970036	ELKC	0	.	37903953	37970036	41,128,185
track type=bed name="EURC" description="EURC" itemRgb="On" visibility="3" 
chr16	37903953	37976355	EURC	0	.	37903953	37976355	41,128,185
track type=bed name="FINC" description="FINC" itemRgb="On" visibility="3" 
chr16	37903953	37976355	FINC	0	.	37903953	37976355	41,128,185
track type=bed name="GOSC" description="GOSC" itemRgb="On" visibility="3" 
chr16	37903953	37970036	GOSC	0	.	37903953	37970036	41,128,185
track type=bed name="GRYC" description="GRYC" itemRgb="On" visibility="3" 
chr16	37903953	37970036	GRYC	0	.	37903953	37970036	41,128,185
track type=bed name="GSLC" description="GSLC" itemRgb="On" visibility="3" 
chr16	37903953	37976355	GSLC	0	.	37903953	37976355	41,128,185
track type=bed name="JRTC" description="JRTC" itemRgb="On" visibility="3" 
chr16	37903953	37970036	JRTC	0	.	37903953	37970036	41,128,185
track type=bed name="NSDC" description="NSDC" itemRgb="On" visibility="3" 
chr16	37903953	37976355	NSDC	0	.	37903953	37976355	41,128,185
track type=bed name="SCHC" description="SCHC" itemRgb="On" visibility="3" 
chr16	37903953	37970036	SCHC	0	.	37903953	37970036	41,128,185
track type=bed name="CSHC" description="CSHC" itemRgb="On" visibility="3" 
chr16	37903953	37970036	CSHC	0	.	37903953	37970036	41,128,185
track type=bed name="WEIC" description="WEIC" itemRgb="On" visibility="3" 
chr16	37894260	37989044	WEIC	0	.	37894260	37989044	41,128,185
track type=bed name="NFTC" description="NFTC" itemRgb="On" visibility="3" 
chr16	37903953	37970036	NFTC	0	.	37903953	37970036	41,128,185
track type=bed name="CAIC" description="CAIC" itemRgb="On" visibility="3" 
chr16	37903953	37970036	CAIC	0	.	37903953	37970036	41,128,185
track type=bed name="TISC" description="TISC" itemRgb="On" visibility="3" 
chr16	37894260	37989044	TISC	0	.	37894260	37989044	41,128,185
track type=bed name="YORC" description="YORC" itemRgb="On" visibility="3" 
chr16	37903953	37970036	YORC	0	.	37903953	37970036	41,128,185
track type=bed name="CAIC" description="CAIC" itemRgb="On" visibility="3" 
chr16	37903953	37970036	CAIC	0	.	37903953	37970036	41,128,185
track type=bed name="YORC" description="YORC" itemRgb="On" visibility="3" 
chr16	37903953	37970036	YORC	0	.	37903953	37970036	41,128,185
track type=bed name="BOXC" description="BOXC" itemRgb="On" visibility="3" 
chr16	37903953	37970036	BOXC	0	.	37903953	37970036	41,128,185
track type=bed name="CNKC" description="CNKC" itemRgb="On" visibility="3" 
chr16	37873525	37976355	CNKC	0	.	37873525	37976355	41,128,185
track type=bed name="IWHC" description="IWHC" itemRgb="On" visibility="3" 
chr16	37903953	37970036	IWHC	0	.	37903953	37970036	41,128,185
track type=bed name="IWHC" description="IWHC" itemRgb="On" visibility="3" 
chr16	37903953	37970036	IWHC	0	.	37903953	37970036	41,128,185
track type=bed name="IWHC" description="IWHC" itemRgb="On" visibility="3" 
chr16	37903953	37970036	IWHC	0	.	37903953	37970036	41,128,185
track type=bed name="BTEC" description="BTEC" itemRgb="On" visibility="3" 
chr16	37903953	37970036	BTEC	0	.	37903953	37970036	41,128,185
track type=bed name="GSDC" description="GSDC" itemRgb="On" visibility="3" 
chr16	37903953	37970036	GSDC	0	.	37903953	37970036	41,128,185
track type=bed name="NWFC" description="NWFC" itemRgb="On" visibility="3" 
chr16	37903953	37970036	NWFC	0	.	37903953	37970036	41,128,185
track type=bed name="BOCC" description="BOCC" itemRgb="On" visibility="3" 
chr16	37903953	37970036	BOCC	0	.	37903953	37970036	41,128,185
track type=bed name="GOLC" description="GOLC" itemRgb="On" visibility="3" 
chr16	37903953	37970036	GOLC	0	.	37903953	37970036	41,128,185
track type=bed name="BOXC" description="BOXC" itemRgb="On" visibility="3" 
chr16	37903953	37970036	BOXC	0	.	37903953	37970036	41,128,185
track type=bed name="BMDC" description="BMDC" itemRgb="On" visibility="3" 
chr16	37873525	37976355	BMDC	0	.	37873525	37976355	41,128,185
track type=bed name="ESSG" description="ESSG" itemRgb="On" visibility="3" 
chr16	37873525	37976355	ESSG	0	.	37873525	37976355	39,174,96
track type=bed name="ESSG" description="ESSG" itemRgb="On" visibility="3" 
chr16	37873525	37976355	ESSG	0	.	37873525	37976355	39,174,96
track type=bed name="YORG" description="YORG" itemRgb="On" visibility="3" 
chr16	37225872	38473192	YORG	0	.	37225872	38473192	39,174,96
track type=bed name="YORG" description="YORG" itemRgb="On" visibility="3" 
chr16	37225872	38473192	YORG	0	.	37225872	38473192	39,174,96
track type=bed name="CKCG" description="CKCG" itemRgb="On" visibility="3" 
chr16	37115744	38492906	CKCG	0	.	37115744	38492906	39,174,96
track type=bed name="VIZG" description="VIZG" itemRgb="On" visibility="3" 
chr16	37873525	37976355	VIZG	0	.	37873525	37976355	39,174,96
