# Supplementary material for: Risk-modeling of dog osteosarcoma genome scans shows individuals with Mendelian-level polygenic risk are common
Source: BMC Genomics. 2019 Mar 19;20:226. doi: 10.1186/s12864-019-5531-6 (PMC6425649; doi:10.1186/s12864-019-5531-6)
Supplement: Supplementary file 6 — Data. Haplotype phasing across osteosarcoma GWAS risk alleles. (ZIP 162 kb) [file 12864_2019_5531_MOESM6_ESM.zip › Hayward et al 2016/chr16_40711294_individuals.txt]

MALG: 14
YORG: 13
TISG: 1
TISA: 1
SCMG: 1
CAIA: 2
HAVG: 1
SCMG: 1
SCTG: 13
ROTG: 1
JRTG: 1
SCMG: 1
ROTG: 1
BOTA: 1
ECSA: 1
GSDG: 1
GOLA: 1
GOLG: 2
BOSG: 1
BOXG: 1
GOLG: 1
BOTA: 1
LABG: 1
NWFG: 1
ROTG: 2
CSPG: 2
BOXG: 2
ROTG: 1
LABG: 2
CSPG: 1
YORG: 1
ROTG: 1
LABG: 1
VIZG: 1
LABG: 2
VIZG: 1
GOLA: 1
LABG: 4
GOLG: 1
VIZA: 1
DOBG: 1
LABG: 1
SHEG: 1
LABG: 2
ROTG: 1
BOXG: 2
LABG: 5
DOBG: 1
ASHG: 1
NSDG: 1
SHEG: 1
DOBG: 1
SHEG: 1
CSPG: 1
SHEG: 1
CSPG: 2
BOXG: 1
CSPG: 1
DOBG: 1
ROTG: 1
DOBG: 1
SHEG: 1
LABG: 3
GOLG: 1
BEAG: 1
GOLG: 2
LABG: 1
YORG: 3
BOXG: 1
VIZG: 3
LABG: 1
GOLA: 1
GOLG: 1
ROTG: 1
LABG: 1
BOXG: 1
GSDG: 1
GOLG: 1
LABG: 1
BOXA: 1
ROTG: 1
GOLG: 1
LABG: 1
ROTG: 1
GOLG: 1
LABG: 2
GSDG: 1
LABG: 2
NWFG: 1
NWFA: 1
LABG: 4
BOCG: 1
LABG: 1
NWFG: 1
LABG: 1
NWFG: 1
GSDG: 1
LABG: 2
BOXA: 1
BOXG: 2
CSPG: 1
LABG: 1
BOXG: 1
BOXA: 2
LABG: 3
GSDG: 1
ASHG: 2
GOLG: 1
LABG: 2
GOLA: 1
GSDA: 1
GSDG: 2
XOLG: 1
XOMA: 2
XOLG: 3
GSDG: 1
CARA: 1
LABG: 3
XOMG: 1
COVG: 1
AFGG: 1
LABG: 2
PGOG: 1
TAWG: 1
LABG: 7
XOLG: 1
XOMG: 2
XOLG: 1
LABG: 1
NGSA: 1
SANG: 1
PIOA: 1
NGSA: 1
LABG: 1
PIOG: 3
NGSG: 1
PIOG: 2
LABG: 5
TJKA: 1
CCRG: 4
GOLG: 1
LABG: 1
CCRG: 1
LABG: 2
ISHG: 1
AKIG: 1
AKIA: 1
BZOA: 1
BZOG: 1
LABG: 5
GOLG: 1
LABG: 1
GSDG: 2
GOSG: 2
BZOG: 1
DCRG: 1
LABG: 3
AKIG: 1
GOLA: 1
GSDG: 1
LABG: 3
GOLG: 1
LABG: 4
GSDG: 1
DCRG: 1
GOLG: 1
GSDG: 1
LABG: 3
PIOG: 1
GOLA: 1
LABG: 1
GSDA: 1
LABG: 2
GSDG: 2
GSMG: 1
LABG: 4
GSDG: 1
LABG: 1
GSDG: 1
GOLA: 1
GOLG: 1
GSDA: 1
LABG: 2
GSDG: 1
LABG: 6
AFGG: 1
LABG: 6
GSDG: 2
LABG: 2
GOLG: 1
GSDG: 1
LABG: 4
GSDG: 2
LABG: 1
GSDG: 1
GOLG: 1
AFGG: 1
BZOG: 1
DCRG: 1
GOSG: 1
GOLG: 2
BGRA: 1
AKIG: 3
BZOG: 1
DALG: 2
AFGG: 1
GSMG: 3
CCRG: 4
LABG: 1
GSDG: 2
PAPG: 1
CCRG: 1
AKIG: 1
MALG: 1
BMDG: 1
GDAG: 1
MALG: 1
CKCA: 2
MSTA: 1
MSTG: 1
AMAG: 1
MSTG: 1
SALG: 1
PAPG: 2
PMIG: 3
PMIA: 1
BOTG: 1
PMIG: 1
BOTA: 1
GDAG: 1
PMIG: 2
PAPG: 2
GDAG: 1
BMDG: 1
BMDA: 1
PAPG: 2
PMIG: 2
AMAG: 4
GDAA: 1
PAPG: 1
BOTA: 1
SALG: 2
GDAG: 1
BMDG: 1
LEOA: 1
LEOG: 1
BOCG: 2
LEOG: 1
CWCG: 1
MSTA: 1
MSTG: 2
LEOG: 1
AMAG: 1
BMDG: 1
AMAG: 1
GDAG: 2
BOCG: 1
AMAG: 1
BOCG: 2
STAG: 1
NEAG: 5
PMIG: 1
BOCG: 1
LABG: 2
SBUG: 1
MALG: 1
AMAG: 1
NWFA: 1
GOLA: 2
GOLG: 16
NWFA: 1
NWFG: 13
BMDG: 1
LEOG: 2
PAPA: 1
SALG: 2
AMAG: 1
GOLG: 1
BOCG: 1
LABG: 1
MALG: 1
NWFG: 1
GSDA: 1
WHWG: 1
GOLG: 1
BOCG: 1
NWFG: 1
BOCG: 1
NWFG: 1
AKIG: 1
ROTG: 1
GOLG: 2
BOCG: 1
NWFG: 1
GOLG: 1
ROTG: 1
BOCG: 1
NWFG: 1
BOCG: 1
GOLG: 1
BASG: 1
GSDG: 1
BOTA: 1
LABG: 2
BOCG: 1
GOLG: 1
NWFG: 1
GSDG: 1
BOCG: 2
GSDG: 1
BOCG: 1
SAMG: 1
GOLA: 1
GSDG: 1
GOLA: 1
GSDG: 1
BOCG: 3
GOLG: 1
ROTG: 1
GOLG: 1
BOCG: 1
NWFG: 1
WPGG: 1
NWFG: 1
GSDA: 1
ROTG: 1
NWFG: 1
SBUG: 1
ROTG: 1
CSHG: 1
SAMG: 1
MALG: 1
WHWG: 1
MALG: 1
SCSG: 1
SAMG: 1
GDAG: 2
SCMG: 1
CKCG: 1
SCMG: 1
NWFG: 1
GOLG: 1
ROTG: 1
WHWG: 1
STAG: 1
CSHG: 1
GOLG: 1
GSDA: 1
ROTG: 1
WHWA: 1
WHWG: 1
SBUG: 1
BMAG: 1
BOCG: 1
SAMG: 2
SBUG: 1
ROTG: 1
SBUG: 1
ROTG: 1
AMAG: 1
CSHG: 1
BOCG: 1
WPGG: 1
CSHG: 1
NWFG: 2
WPGA: 1
GOLA: 1
ROTG: 1
BASG: 1
ROTG: 1
BASG: 1
SCSG: 1
NWFG: 1
WPGG: 2
BOCG: 1
SCSG: 1
CSHG: 1
SAMG: 1
ROTG: 1
GOLG: 1
ROTG: 1
LEOG: 1
MALG: 1
BASG: 1
GOLG: 1
BMAG: 1
WPGG: 1
GOLG: 1
ROTG: 1
CSHG: 1
AMAG: 1
BASG: 1
WHWG: 1
BMAA: 1
BMAG: 1
TITG: 1
LEOG: 2
BEAG: 4
BFRG: 2
BRIG: 1
BUTA: 1
CAIA: 1
CAIG: 4
CHIG: 2
DOBG: 2
ECSA: 1
FBDG: 2
GSPG: 2
GPYG: 2
ITGG: 2
KEEG: 1
PEKG: 2
POMG: 3
SBEA: 3
SHEG: 3
SING: 4
HUSG: 1
SITG: 2
VIZG: 2
BOSG: 1
COLG: 1
BOSG: 1
GSPG: 1
COLG: 1
CBRG: 1
COLG: 1
BOSG: 1
CHIG: 1
COLG: 1
AIRG: 2
ECSA: 1
EBDG: 1
COLG: 1
BHOA: 1
BOSG: 1
CAIG: 1
LABG: 2
ECSG: 1
CAIG: 1
GSPA: 1
CAIA: 1
ECSG: 2
LABG: 1
CAIG: 1
EBDA: 1
BOSG: 1
AIRG: 1
BOSG: 1
AIRG: 3
GSPA: 1
BHOA: 1
COLG: 2
CBRG: 1
AIRG: 1
BOSG: 1
AIRG: 1
EBDA: 1
CHIG: 1
EBDG: 1
CBRG: 1
CBRA: 1
ASHG: 1
ECSG: 1
ASHG: 1
AIRG: 1
ASHG: 1
LABG: 1
ASHG: 1
CBRG: 1
BHOA: 1
CBRG: 1
ECSG: 1
AIRG: 1
ASHG: 1
BHOA: 1
CBRG: 2
GSPG: 1
CBRG: 1
ASHG: 1
EBDG: 1
GSPA: 1
EBDG: 1
BHOA: 1
ASHG: 1
BHOA: 1
GSDG: 14
TISG: 1
YORG: 3
POSG: 1
ROTG: 5
KEEA: 1
FTWG: 1
BFRG: 1
FTWG: 1
KEEG: 1
RHOA: 1
FTWG: 2
SCMG: 10
HAVA: 2
HAVG: 9
MALG: 14
SCMG: 9
HAVA: 1
HAVG: 11
MALG: 18
LABG: 8
PUGG: 1
FTWG: 1
PUGG: 1
CHOG: 1
HAVG: 1
KEEG: 1
BFRA: 1
HAVG: 1
DOBG: 1
ISTG: 1
RHOA: 1
DDBA: 1
PUGG: 1
KEEG: 1
RHOA: 1
PWCG: 2
CHOG: 1
RHOA: 1
BFRG: 1
KEEG: 1
NWTG: 1
JACG: 1
PEKG: 2
DACG: 1
JACG: 1
ESKG: 1
PEKG: 1
DACG: 1
SCWA: 1
ESKA: 1
JACG: 1
PEKG: 2
STZG: 5
LHAG: 1
ROTG: 1
CSPG: 1
DACG: 1
JACG: 1
LABG: 1
STZG: 1
CSPG: 1
STZG: 1
PEKG: 1
EBDA: 1
STZG: 1
PEKG: 1
PLIG: 1
BOSG: 1
BJIG: 1
ESTG: 1
ESKG: 1
PEKG: 1
ESKG: 1
OESG: 1
STZG: 1
CHIG: 1
ROTG: 1
SCWA: 1
PEKG: 1
CCOG: 1
POSG: 1
LHAG: 1
NWTA: 1
BFRG: 1
WIPA: 1
BJIG: 1
RHOG: 1
ESTG: 1
SCWA: 1
CSPG: 1
DACG: 1
STZG: 1
OESG: 1
DACG: 1
CCOG: 1
BJIG: 1
LHAG: 1
WIPA: 1
SCWA: 1
POSG: 1
LABG: 2
BMSA: 1
LABG: 2
GSDG: 1
WEIG: 1
ESTA: 1
BJIG: 1
STZG: 1
WEIG: 1
PWCG: 1
ESKA: 1
BRIG: 1
CCOG: 1
KOMG: 1
PUGG: 1
OESA: 1
FCRG: 1
SCWA: 1
BJIG: 1
CSPG: 2
CCOG: 1
CSPG: 1
LHAG: 1
CHIA: 1
FCRG: 1
POSG: 1
STZG: 1
ESTA: 1
FTWG: 1
LABG: 1
GSDG: 1
PEKG: 1
OESA: 1
CHOG: 1
PUGG: 1
ROTG: 2
RHOA: 1
PWCG: 1
BMSG: 1
ROTG: 1
POSG: 1
ROTG: 1
ACAG: 1
BMSA: 1
ROTG: 1
POSG: 1
SCWA: 1
ISTG: 1
LABG: 1
ROTG: 2
ISTG: 1
LABG: 2
ROTG: 3
GPYG: 1
KEEG: 1
ROTG: 1
ISTG: 1
BMSG: 1
ROTG: 2
ISTG: 1
LABG: 1
RHOA: 1
DOBG: 1
GSMG: 1
PWDG: 1
AFGG: 1
BEDG: 1
DAMG: 2
AFGG: 1
PWCG: 1
GPYG: 1
LABG: 1
BEDG: 1
PWCG: 1
GOLG: 1
SPIA: 1
DAMG: 1
HUSG: 1
SHEG: 1
HAVG: 1
LABG: 1
PWCG: 1
SHEG: 1
KRYG: 1
PUGG: 1
LABG: 1
GSPG: 1
POMG: 1
PUGG: 1
POTG: 1
PDMG: 1
GPYG: 1
HUSG: 1
DCRG: 1
LABG: 2
OTTG: 2
GPYG: 1
PDMG: 1
PUGG: 1
JRTG: 1
SING: 1
KRYG: 1
PDMG: 1
POSG: 1
TFXA: 1
POMG: 1
BUTG: 1
SCGA: 1
SAMG: 1
JRTG: 1
LABG: 2
VIZG: 1
BASG: 1
LABG: 2
SCGG: 1
DALG: 1
BUTG: 1
POMG: 1
BUTG: 1
SAMG: 1
GSMG: 1
SING: 1
BASG: 1
BUTA: 1
DALG: 1
GSMG: 1
LABG: 1
SITG: 1
PYSG: 1
POMG: 1
POMA: 1
SAMG: 1
SING: 1
BASG: 1
GSMG: 1
POMA: 1
SITG: 1
SCGG: 1
SHEG: 1
GSMG: 1
OTTA: 1
JRTA: 1
DAMG: 1
DALG: 1
VIZG: 1
SHEG: 4
BUTA: 1
SING: 1
JRTG: 1
HUSG: 1
PUGG: 1
DAMG: 1
PWCG: 1
BEDG: 1
PUGG: 1
DAMG: 1
TFXA: 1
POTG: 1
TIMG: 1
GPYG: 1
BASG: 1
HAVG: 1
BASG: 1
HAVG: 1
SAMG: 1
PWCG: 1
HAVG: 1
HUSG: 1
BSHG: 1
PUGG: 1
GPYG: 1
DALG: 1
HUSG: 1
GSMG: 1
DALG: 1
AFGG: 1
LABG: 1
BSHG: 1
PWCG: 1
LABG: 1
GPYG: 1
LABG: 2
HUSG: 1
AFGG: 1
HUSG: 1
LABG: 6
BOEG: 1
SCTG: 1
TISG: 1
LABG: 3
BRIA: 1
BMAG: 1
LABG: 1
LHAG: 1
VIZG: 1
ESSA: 1
FTWG: 1
LABG: 1
SCTG: 1
ESSA: 8
ESSG: 7
LABG: 1
FTWG: 1
LHAG: 1
FTWG: 1
LHAG: 1
LABG: 2
ESSG: 1
LHAG: 1
LABG: 1
BOEG: 1
ESSG: 1
LABG: 1
FBDG: 1
ACAG: 1
LABG: 2
ESSA: 1
LHAG: 1
JRTG: 1
LHAG: 1
BRIA: 1
YORG: 1
ESSA: 1
LHAG: 1
YORG: 2
ESSA: 1
BZOG: 1
LABG: 4
ESSA: 3
ESSG: 6
LABA: 1
LABG: 2
FBDG: 1
LABG: 1
SCTG: 1
ACAG: 1
TISA: 1
FBDG: 1
LABG: 1
VIZG: 1
LABG: 1
TISG: 1
LABG: 1
LHAG: 1
ESSA: 1
LABG: 1
VIZG: 1
SCTG: 1
LABG: 4
IWHG: 9
GDAG: 1
SBEA: 1
LABG: 1
GOLG: 1
LABG: 1
GSDG: 1
ROTG: 1
GOLA: 1
ESTG: 10
GOLG: 1
IWHG: 5
ESTG: 4
ESTA: 3
GOSA: 1
GSDG: 1
GOSG: 1
GSDG: 1
ESTG: 1
GSDG: 1
ESTG: 1
LABG: 1
GDAG: 1
BZOG: 1
GDAG: 2
KEEA: 1
GOLG: 2
IWHG: 7
MALG: 1
NWFG: 1
LABG: 1
NWFG: 1
SCMG: 1
GOLG: 1
SCMG: 1
NWFG: 1
IWHG: 10
ESTG: 18
SCMG: 1
SBEG: 1
ISHG: 1
LABG: 1
BOSG: 1
AIRG: 1
NWFG: 1
LABG: 2
IWHG: 12
GOSG: 2
GSDG: 1
GOSG: 2
GSDG: 1
ESTG: 1
IWHG: 6
BOEA: 1
GOLG: 1
ISTG: 1
BMSA: 1
LABG: 1
ESTG: 6
ESTA: 2
IWHG: 12
ESTG: 7
IWHG: 10
LABG: 1
SBEG: 1
LABG: 2
HUSG: 1
LABG: 1
ESTG: 1
SBEA: 1
IWHG: 10
LABG: 2
WIPA: 1
ISTG: 1
NWFG: 1
SBUA: 1
GSDG: 1
BJIG: 18
GOLG: 1
PWCG: 1
BECG: 1
LABG: 8
VIZG: 2
LABG: 13
BOCG: 1
ROTG: 1
LABG: 7
VIZG: 1
LABG: 2
VIZG: 1
LABG: 1
VIZG: 1
LABG: 1
VIZG: 1
LABG: 1
VIZG: 1
LABG: 2
GRYA: 1
LABG: 3
GRYA: 1
LABG: 1
GRYA: 1
LABG: 1
FBDG: 1
BOXG: 4
FBDG: 2
BOXG: 1
FBDG: 1
GOLG: 1
VIZG: 2
GOLG: 3
VIZG: 1
GOLA: 1
VIZG: 1
FBDG: 3
BOXG: 1
FBDG: 1
BOXG: 4
GOLG: 1
VIZG: 5
GOLG: 1
VIZG: 1
LABG: 8
BOXG: 2
FBDG: 4
VIZG: 1
BOXG: 1
VIZG: 1
LABG: 1
VIZG: 2
GOLG: 1
VIZA: 1
BOXG: 1
FBDG: 1
BOXG: 2
FBDG: 2
BOXG: 1
FBDG: 1
LABG: 1
FBDG: 1
BOXG: 5
BOXA: 2
FBDG: 1
BOXG: 5
BOXA: 1
LABG: 3
VIZG: 1
LABG: 1
VIZG: 1
LABG: 1
GRYA: 1
VIZG: 2
GOLA: 1
GOLG: 2
LABG: 8
GOLA: 1
LABG: 4
GOLG: 1
LABG: 1
TITG: 1
LABG: 1
IBIG: 1
TITG: 3
GRYA: 1
LABG: 3
GOLG: 1
LABG: 2
GRYA: 1
LABG: 2
VIZG: 1
GOLG: 1
VIZG: 1
LABG: 1
ROTG: 1
GOLG: 1
LABG: 1
GOLG: 3
LABG: 3
GOLG: 1
GOLA: 2
LABG: 1
ROTG: 1
GOLG: 1
GSDG: 1
ROTG: 1
LABG: 5
ROTG: 1
LABG: 1
ROTG: 1
LABG: 5
SBEA: 1
LABG: 2
ROTG: 1
LABG: 3
GOLG: 1
GSDG: 1
ROTG: 1
LABG: 2
BOXG: 1
ROTG: 2
BOXG: 1
LABG: 3
YORG: 1
PWDG: 1
GSDG: 1
PWDG: 1
HAVG: 1
YORG: 1
HAVG: 2
CANG: 1
PWDG: 1
YORG: 11
TISG: 1
YORG: 2
TISG: 1
YORG: 1
TISG: 2
MALG: 1
SCMG: 1
MALG: 1
SCMG: 1
HAVG: 3
YORG: 1
HAVG: 1
YORG: 5
NFTG: 3
MALG: 1
NFTG: 1
MALG: 1
YORG: 31
PAPG: 12
BOXG: 1
PAPG: 1
BOXG: 1
YORG: 10
GOLG: 4
LABG: 1
GOLG: 1
LABG: 2
YORG: 11
MALG: 1
VIZG: 1
ROTG: 1
VIZG: 4
YORG: 1
IWHG: 25
PWDG: 1
CURG: 1
LABG: 1
MALG: 1
IWHG: 29
BUTA: 1
BUTG: 1
LABG: 1
BUTA: 1
LABG: 3
BUTG: 1
LABG: 2
BUTG: 1
BUTA: 1
LABG: 3
BUTA: 1
LABG: 5
BUTA: 1
BUTG: 1
LABG: 7
LABA: 1
BUTG: 1
BUTA: 1
LABG: 2
BUTG: 1
LABG: 12
BUTG: 1
LABA: 5
LABG: 113
GSDA: 1
GOLG: 1
LABG: 1
NWFA: 1
ROTG: 1
BTEG: 10
BEAG: 4
BMDG: 1
BOTA: 7
BOTG: 1
BRIG: 9
CSPG: 6
CSPA: 1
DALG: 2
DALA: 1
DOBG: 2
EBDA: 4
EBDG: 1
BUTA: 1
ELKG: 5
ELKA: 1
EURG: 3
EURA: 3
FINA: 3
FING: 2
GOSA: 6
GRYG: 3
GRYA: 1
GSLG: 9
JRTG: 3
NSDA: 2
NSDG: 5
SCHA: 3
SCHG: 7
CSHG: 10
POSG: 1
WEIG: 11
NFTG: 2
NFTA: 1
CAIG: 8
CAIA: 2
TISG: 8
YORG: 14
BOXG: 1
CAIG: 4
YORA: 1
BOXG: 1
CAIG: 1
YORA: 1
NFTA: 1
YORG: 1
NFTA: 1
CAIG: 8
CAIA: 2
YORG: 20
NFTG: 2
YORG: 1
BOXG: 11
BOXA: 2
CNKG: 10
CKCG: 1
CKCA: 1
CSPG: 2
MALG: 1
YORG: 1
CKCA: 2
CSPG: 1
YORG: 1
MALG: 1
CKCA: 6
MALG: 1
IWHG: 39
IWHA: 1
CSPG: 3
MALG: 1
YORG: 1
CSPG: 4
CKCA: 1
CSPG: 1
DACA: 1
CKCA: 1
CSPG: 1
POTG: 1
YORG: 1
CSPG: 3
CKCG: 1
CKCA: 5
CSPG: 1
CKCG: 1
DACG: 1
CSPG: 2
DACG: 1
PDMA: 1
MALG: 1
DACG: 2
YORG: 1
DACG: 1
GOLA: 1
GOLG: 2
LABG: 4
GOLG: 1
VIZG: 3
VIZA: 1
POTG: 1
MALG: 1
IWHG: 3
DACG: 1
MALG: 1
CKCA: 1
MALG: 1
CSPG: 1
LABG: 1
VIZA: 1
CSPG: 1
VIZA: 1
VIZG: 1
WHWA: 1
BASG: 1
PMIG: 1
PUGG: 1
ECSG: 1
STZG: 1
CAIA: 1
BOXG: 1
JRTG: 1
STZG: 1
DACG: 1
BOSG: 1
RATG: 1
CSPG: 1
BOSG: 1
SCMG: 1
BOSG: 1
JRTG: 1
BOXG: 1
BOXA: 1
SCMA: 1
BEAG: 1
BOSG: 1
PMIG: 1
BOXG: 1
SCMG: 1
IWHG: 1
BOUG: 3
STZG: 1
ROTG: 1
BMDG: 1
MULG: 1
LHAG: 1
STZG: 1
LABG: 1
DACG: 1
BOXG: 1
MUSA: 1
DAMA: 1
CSPG: 1
NSDG: 1
YORG: 1
BOXG: 1
NSDG: 1
CATA: 1
MANG: 1
BOXG: 1
JRTG: 1
MALG: 1
BOXA: 1
CSPG: 1
BOUG: 1
LABG: 1
CAIG: 1
EBDG: 1
SBYA: 1
MALG: 1
POMG: 1
BOXG: 1
JRTG: 1
STZG: 1
BOSG: 1
STZG: 1
CSPG: 1
GOLG: 1
LHAG: 1
MALG: 1
PWCG: 1
NFTA: 1
POMG: 1
FBDG: 1
ETSA: 1
BOXG: 2
YORG: 1
CDTG: 1
WHWG: 1
ROTG: 1
LEOG: 1
BRDG: 1
PHAG: 2
BPIG: 1
BECG: 1
BTEG: 8
JRTG: 1
CSPG: 1
YORG: 1
STZG: 1
POTA: 1
JRTG: 1
TITG: 1
VIZG: 1
LABG: 1
KOMG: 1
BOUG: 1
PITG: 1
GSDG: 1
GOLG: 1
BFRG: 1
STZG: 1
BFRG: 1
BOUG: 1
BSHG: 1
RATG: 1
LABG: 1
RATG: 1
NWFG: 1
GSDG: 1
LABG: 1
GSDG: 1
GSDA: 1
CWCG: 1
GSDG: 1
PITG: 1
MSTG: 1
BOUG: 1
PITG: 1
ROTG: 6
NWFA: 1
NWFG: 8
PITG: 1
MSTG: 1
LABG: 1
RATG: 1
NWFG: 1
GPYG: 1
NWFG: 1
RECG: 1
MSTG: 1
MSTA: 1
RECA: 1
MSTG: 2
PITA: 1
GOLG: 1
ROTG: 2
VIZG: 1
LABG: 1
BMDG: 1
PITG: 1
BOXA: 2
LEOG: 1
OTTG: 1
NWFG: 1
FBDG: 1
YORG: 6
JRTG: 1
HUSG: 1
GOLG: 1
CSHG: 1
SHEG: 2
ASHG: 1
BMDG: 1
STAG: 1
WEIA: 1
SBEG: 1
NWFG: 1
BOCG: 8
LABG: 1
CKCG: 1
CKCA: 1
ESSA: 1
GSDG: 1
GOLA: 3
GOLG: 6
LABG: 2
GSDG: 1
BOXA: 2
BOXG: 9
LABG: 1
ROTG: 1
LABG: 1
ROTG: 1
NWFG: 1
LABG: 1
GSDG: 1
LABG: 3
BOXG: 1
GOLG: 1
LABG: 2
BASG: 2
BASA: 1
LABG: 3
NWFG: 1
NWFA: 1
LABG: 1
NWFG: 1
GSDG: 1
LABG: 2
BASG: 1
BOXG: 1
LABG: 1
CKCA: 1
GOLG: 1
POTA: 1
SBEG: 1
BOXG: 1
BEAG: 3
BMDG: 1
BEAG: 1
BMDG: 3
PWCG: 1
ACAG: 1
ITGG: 1
BHOG: 1
BEAG: 1
CSPG: 1
SHEG: 1
GOLG: 1
VIZG: 1
BOXG: 1
FCRA: 1
CURG: 1
CCOG: 1
ITGG: 1
FCRG: 1
DAMG: 1
RHOA: 1
WIPA: 1
CSHG: 1
SALG: 1
CSPG: 1
POTA: 1
GRYG: 1
WEIG: 1
JRTG: 1
WHWG: 1
CSPG: 1
POTG: 1
SALG: 1
WIPA: 1
CHOG: 1
CSPG: 1
JRTG: 1
CSPG: 2
DACG: 1
NEAG: 1
DACG: 2
CSPG: 1
DACG: 1
JRTG: 1
DACG: 1
POSG: 1
HUSG: 1
PUGG: 1
LABG: 2
IWHG: 1
GSDG: 1
PUGG: 1
BMDG: 1
DOBG: 1
BOXA: 1
POSG: 1
GOLG: 1
GOLA: 1
CAIG: 1
DANG: 1
POSG: 1
PMIG: 1
STZG: 1
LABG: 1
GSDG: 2
LABG: 1
SLOG: 1
ROTG: 1
YORG: 1
MANG: 1
GOLG: 1
SBUG: 1
STZG: 1
DOBG: 1
YORG: 1
PMIG: 2
LABG: 1
GSDA: 1
STZG: 1
SHEG: 1
SBUG: 1
GOLG: 1
ESSG: 1
CHIG: 1
BEAG: 1
CSPG: 1
ASHG: 1
STZG: 1
BOCG: 1
CSPG: 1
SHEG: 2
DACG: 1
BOCG: 1
JRTG: 1
BEAG: 2
YORG: 1
DOBG: 1
BOCG: 1
LABG: 1
SBEA: 1
GOLG: 1
SBUG: 1
POSG: 1
DOBG: 1
BOXG: 1
BMDG: 1
POSG: 1
SHEG: 1
JRTG: 1
BOCG: 1
POSG: 1
POSA: 1
POMG: 1
STZG: 1
WHWG: 1
LABG: 1
GOLG: 1
BOCA: 1
POSG: 1
PMIG: 1
POSA: 1
GSDG: 1
SBEA: 1
BOCG: 1
LABG: 3
GOLA: 2
POTA: 1
DOBG: 1
PEKG: 1
HUSG: 1
CDTG: 1
STZG: 1
SCMG: 1
BEAG: 1
LABG: 1
SHEG: 1
GSDG: 1
LABG: 1
BOSG: 1
WHWG: 1
BEAG: 1
LABG: 1
HUSG: 1
HUSA: 1
