# Supplementary material for: Risk-modeling of dog osteosarcoma genome scans shows individuals with Mendelian-level polygenic risk are common
Source: BMC Genomics. 2019 Mar 19;20:226. doi: 10.1186/s12864-019-5531-6 (PMC6425649; doi:10.1186/s12864-019-5531-6)
Supplement: Supplementary file 6 — Data. Haplotype phasing across osteosarcoma GWAS risk alleles. (ZIP 162 kb) [file 12864_2019_5531_MOESM6_ESM.zip › Hayward et al 2016/chr16_40711294_track.txt]

track type=bed name="MALG" description="MALG" itemRgb="On" visibility="3" 
chr16	40689205	40733175	MALG	0	.	40689205	40733175	41,128,185
track type=bed name="YORG" description="YORG" itemRgb="On" visibility="3" 
chr16	40689205	40742873	YORG	0	.	40689205	40742873	41,128,185
track type=bed name="SCTG" description="SCTG" itemRgb="On" visibility="3" 
chr16	40689205	40733175	SCTG	0	.	40689205	40733175	41,128,185
track type=bed name="LABG" description="LABG" itemRgb="On" visibility="3" 
chr16	40689205	40733175	LABG	0	.	40689205	40733175	41,128,185
track type=bed name="LABG" description="LABG" itemRgb="On" visibility="3" 
chr16	40689205	40733175	LABG	0	.	40689205	40733175	41,128,185
track type=bed name="LABG" description="LABG" itemRgb="On" visibility="3" 
chr16	40689205	40733175	LABG	0	.	40689205	40733175	41,128,185
track type=bed name="LABG" description="LABG" itemRgb="On" visibility="3" 
chr16	40689205	40733175	LABG	0	.	40689205	40733175	41,128,185
track type=bed name="LABG" description="LABG" itemRgb="On" visibility="3" 
chr16	40689205	40733175	LABG	0	.	40689205	40733175	41,128,185
track type=bed name="LABG" description="LABG" itemRgb="On" visibility="3" 
chr16	40689205	40733175	LABG	0	.	40689205	40733175	41,128,185
track type=bed name="NEAG" description="NEAG" itemRgb="On" visibility="3" 
chr16	40689205	40733175	NEAG	0	.	40689205	40733175	41,128,185
track type=bed name="GOLG" description="GOLG" itemRgb="On" visibility="3" 
chr16	40689205	40733175	GOLG	0	.	40689205	40733175	41,128,185
track type=bed name="NWFG" description="NWFG" itemRgb="On" visibility="3" 
chr16	40680850	40733175	NWFG	0	.	40680850	40733175	41,128,185
track type=bed name="GSDG" description="GSDG" itemRgb="On" visibility="3" 
chr16	40639881	40767304	GSDG	0	.	40639881	40767304	41,128,185
track type=bed name="ROTG" description="ROTG" itemRgb="On" visibility="3" 
chr16	40689205	40754388	ROTG	0	.	40689205	40754388	41,128,185
track type=bed name="SCMG" description="SCMG" itemRgb="On" visibility="3" 
chr16	40689205	40733175	SCMG	0	.	40689205	40733175	41,128,185
track type=bed name="HAVG" description="HAVG" itemRgb="On" visibility="3" 
chr16	40689205	40733175	HAVG	0	.	40689205	40733175	41,128,185
track type=bed name="MALG" description="MALG" itemRgb="On" visibility="3" 
chr16	40689205	40733175	MALG	0	.	40689205	40733175	41,128,185
track type=bed name="SCMG" description="SCMG" itemRgb="On" visibility="3" 
chr16	40689205	40733175	SCMG	0	.	40689205	40733175	41,128,185
track type=bed name="HAVG" description="HAVG" itemRgb="On" visibility="3" 
chr16	40689205	40733175	HAVG	0	.	40689205	40733175	41,128,185
track type=bed name="MALG" description="MALG" itemRgb="On" visibility="3" 
chr16	40689205	40733175	MALG	0	.	40689205	40733175	41,128,185
track type=bed name="LABG" description="LABG" itemRgb="On" visibility="3" 
chr16	40689205	40733175	LABG	0	.	40689205	40733175	41,128,185
track type=bed name="STZG" description="STZG" itemRgb="On" visibility="3" 
chr16	40689205	40733175	STZG	0	.	40689205	40733175	41,128,185
track type=bed name="LABG" description="LABG" itemRgb="On" visibility="3" 
chr16	40689205	40733175	LABG	0	.	40689205	40733175	41,128,185
track type=bed name="ESSG" description="ESSG" itemRgb="On" visibility="3" 
chr16	40689205	40733175	ESSG	0	.	40689205	40733175	41,128,185
track type=bed name="ESSG" description="ESSG" itemRgb="On" visibility="3" 
chr16	40689205	40733175	ESSG	0	.	40689205	40733175	41,128,185
track type=bed name="IWHG" description="IWHG" itemRgb="On" visibility="3" 
chr16	40689205	40733175	IWHG	0	.	40689205	40733175	41,128,185
track type=bed name="ESTG" description="ESTG" itemRgb="On" visibility="3" 
chr16	40689205	40733175	ESTG	0	.	40689205	40733175	41,128,185
track type=bed name="IWHG" description="IWHG" itemRgb="On" visibility="3" 
chr16	40689205	40733175	IWHG	0	.	40689205	40733175	41,128,185
track type=bed name="IWHG" description="IWHG" itemRgb="On" visibility="3" 
chr16	40689205	40733175	IWHG	0	.	40689205	40733175	41,128,185
track type=bed name="IWHG" description="IWHG" itemRgb="On" visibility="3" 
chr16	40689205	40733175	IWHG	0	.	40689205	40733175	41,128,185
track type=bed name="ESTG" description="ESTG" itemRgb="On" visibility="3" 
chr16	40689205	40733175	ESTG	0	.	40689205	40733175	41,128,185
track type=bed name="IWHG" description="IWHG" itemRgb="On" visibility="3" 
chr16	40689205	40733175	IWHG	0	.	40689205	40733175	41,128,185
track type=bed name="IWHG" description="IWHG" itemRgb="On" visibility="3" 
chr16	40689205	40733175	IWHG	0	.	40689205	40733175	41,128,185
track type=bed name="ESTG" description="ESTG" itemRgb="On" visibility="3" 
chr16	40689205	40733175	ESTG	0	.	40689205	40733175	41,128,185
track type=bed name="IWHG" description="IWHG" itemRgb="On" visibility="3" 
chr16	40689205	40733175	IWHG	0	.	40689205	40733175	41,128,185
track type=bed name="ESTG" description="ESTG" itemRgb="On" visibility="3" 
chr16	40689205	40733175	ESTG	0	.	40689205	40733175	41,128,185
track type=bed name="IWHG" description="IWHG" itemRgb="On" visibility="3" 
chr16	40689205	40733175	IWHG	0	.	40689205	40733175	41,128,185
track type=bed name="IWHG" description="IWHG" itemRgb="On" visibility="3" 
chr16	40689205	40733175	IWHG	0	.	40689205	40733175	41,128,185
track type=bed name="BJIG" description="BJIG" itemRgb="On" visibility="3" 
chr16	40689205	40733175	BJIG	0	.	40689205	40733175	41,128,185
track type=bed name="LABG" description="LABG" itemRgb="On" visibility="3" 
chr16	40689205	40733175	LABG	0	.	40689205	40733175	41,128,185
track type=bed name="LABG" description="LABG" itemRgb="On" visibility="3" 
chr16	40689205	40733175	LABG	0	.	40689205	40733175	41,128,185
track type=bed name="LABG" description="LABG" itemRgb="On" visibility="3" 
chr16	40689205	40733175	LABG	0	.	40689205	40733175	41,128,185
track type=bed name="VIZG" description="VIZG" itemRgb="On" visibility="3" 
chr16	40671670	40733175	VIZG	0	.	40671670	40733175	41,128,185
track type=bed name="LABG" description="LABG" itemRgb="On" visibility="3" 
chr16	40689205	40733175	LABG	0	.	40689205	40733175	41,128,185
track type=bed name="BOXG" description="BOXG" itemRgb="On" visibility="3" 
chr16	40689205	40733175	BOXG	0	.	40689205	40733175	41,128,185
track type=bed name="BOXG" description="BOXG" itemRgb="On" visibility="3" 
chr16	40689205	40733175	BOXG	0	.	40689205	40733175	41,128,185
track type=bed name="LABG" description="LABG" itemRgb="On" visibility="3" 
chr16	40689205	40733175	LABG	0	.	40689205	40733175	41,128,185
track type=bed name="LABG" description="LABG" itemRgb="On" visibility="3" 
chr16	40689205	40733175	LABG	0	.	40689205	40733175	41,128,185
track type=bed name="LABG" description="LABG" itemRgb="On" visibility="3" 
chr16	40689205	40733175	LABG	0	.	40689205	40733175	41,128,185
track type=bed name="YORG" description="YORG" itemRgb="On" visibility="3" 
chr16	40689205	40742873	YORG	0	.	40689205	40742873	41,128,185
track type=bed name="YORG" description="YORG" itemRgb="On" visibility="3" 
chr16	40689205	40742873	YORG	0	.	40689205	40742873	41,128,185
track type=bed name="YORG" description="YORG" itemRgb="On" visibility="3" 
chr16	40689205	40742873	YORG	0	.	40689205	40742873	41,128,185
track type=bed name="PAPG" description="PAPG" itemRgb="On" visibility="3" 
chr16	40689205	40733175	PAPG	0	.	40689205	40733175	41,128,185
track type=bed name="YORG" description="YORG" itemRgb="On" visibility="3" 
chr16	40689205	40742873	YORG	0	.	40689205	40742873	41,128,185
track type=bed name="YORG" description="YORG" itemRgb="On" visibility="3" 
chr16	40689205	40742873	YORG	0	.	40689205	40742873	41,128,185
track type=bed name="IWHG" description="IWHG" itemRgb="On" visibility="3" 
chr16	40689205	40733175	IWHG	0	.	40689205	40733175	41,128,185
track type=bed name="IWHG" description="IWHG" itemRgb="On" visibility="3" 
chr16	40689205	40733175	IWHG	0	.	40689205	40733175	41,128,185
track type=bed name="LABG" description="LABG" itemRgb="On" visibility="3" 
chr16	40689205	40733175	LABG	0	.	40689205	40733175	41,128,185
track type=bed name="LABG" description="LABG" itemRgb="On" visibility="3" 
chr16	40689205	40733175	LABG	0	.	40689205	40733175	41,128,185
track type=bed name="LABG" description="LABG" itemRgb="On" visibility="3" 
chr16	40689205	40733175	LABG	0	.	40689205	40733175	41,128,185
track type=bed name="LABG" description="LABG" itemRgb="On" visibility="3" 
chr16	40689205	40733175	LABG	0	.	40689205	40733175	41,128,185
track type=bed name="BTEG" description="BTEG" itemRgb="On" visibility="3" 
chr16	40689205	40733175	BTEG	0	.	40689205	40733175	41,128,185
track type=bed name="BRIG" description="BRIG" itemRgb="On" visibility="3" 
chr16	40689205	40733175	BRIG	0	.	40689205	40733175	41,128,185
track type=bed name="CSPG" description="CSPG" itemRgb="On" visibility="3" 
chr16	40689205	40733175	CSPG	0	.	40689205	40733175	41,128,185
track type=bed name="ELKG" description="ELKG" itemRgb="On" visibility="3" 
chr16	40689205	40733175	ELKG	0	.	40689205	40733175	41,128,185
track type=bed name="GSLG" description="GSLG" itemRgb="On" visibility="3" 
chr16	40689205	40733175	GSLG	0	.	40689205	40733175	41,128,185
track type=bed name="NSDG" description="NSDG" itemRgb="On" visibility="3" 
chr16	40689205	40733175	NSDG	0	.	40689205	40733175	41,128,185
track type=bed name="SCHG" description="SCHG" itemRgb="On" visibility="3" 
chr16	40689205	40733175	SCHG	0	.	40689205	40733175	41,128,185
track type=bed name="CSHG" description="CSHG" itemRgb="On" visibility="3" 
chr16	40689205	40733175	CSHG	0	.	40689205	40733175	41,128,185
track type=bed name="WEIG" description="WEIG" itemRgb="On" visibility="3" 
chr16	40689205	40820408	WEIG	0	.	40689205	40820408	41,128,185
track type=bed name="CAIG" description="CAIG" itemRgb="On" visibility="3" 
chr16	40689205	40733175	CAIG	0	.	40689205	40733175	41,128,185
track type=bed name="TISG" description="TISG" itemRgb="On" visibility="3" 
chr16	40689205	40733175	TISG	0	.	40689205	40733175	41,128,185
track type=bed name="YORG" description="YORG" itemRgb="On" visibility="3" 
chr16	40689205	40742873	YORG	0	.	40689205	40742873	41,128,185
track type=bed name="CAIG" description="CAIG" itemRgb="On" visibility="3" 
chr16	40689205	40733175	CAIG	0	.	40689205	40733175	41,128,185
track type=bed name="YORG" description="YORG" itemRgb="On" visibility="3" 
chr16	40689205	40742873	YORG	0	.	40689205	40742873	41,128,185
track type=bed name="BOXG" description="BOXG" itemRgb="On" visibility="3" 
chr16	40689205	40733175	BOXG	0	.	40689205	40733175	41,128,185
track type=bed name="CNKG" description="CNKG" itemRgb="On" visibility="3" 
chr16	40656042	40742873	CNKG	0	.	40656042	40742873	41,128,185
track type=bed name="IWHG" description="IWHG" itemRgb="On" visibility="3" 
chr16	40689205	40733175	IWHG	0	.	40689205	40733175	41,128,185
track type=bed name="BTEG" description="BTEG" itemRgb="On" visibility="3" 
chr16	40689205	40733175	BTEG	0	.	40689205	40733175	41,128,185
track type=bed name="ROTG" description="ROTG" itemRgb="On" visibility="3" 
chr16	40689205	40754388	ROTG	0	.	40689205	40754388	41,128,185
track type=bed name="NWFG" description="NWFG" itemRgb="On" visibility="3" 
chr16	40680850	40733175	NWFG	0	.	40680850	40733175	41,128,185
track type=bed name="YORG" description="YORG" itemRgb="On" visibility="3" 
chr16	40689205	40742873	YORG	0	.	40689205	40742873	41,128,185
track type=bed name="BOCG" description="BOCG" itemRgb="On" visibility="3" 
chr16	40689205	40754388	BOCG	0	.	40689205	40754388	41,128,185
track type=bed name="GOLG" description="GOLG" itemRgb="On" visibility="3" 
chr16	40689205	40733175	GOLG	0	.	40689205	40733175	41,128,185
track type=bed name="BOXG" description="BOXG" itemRgb="On" visibility="3" 
chr16	40689205	40733175	BOXG	0	.	40689205	40733175	41,128,185
track type=bed name="ESSA" description="ESSA" itemRgb="On" visibility="3" 
chr16	40656042	40767304	ESSA	0	.	40656042	40767304	39,174,96
track type=bed name="LABA" description="LABA" itemRgb="On" visibility="3" 
chr16	40478672	40953510	LABA	0	.	40478672	40953510	39,174,96
track type=bed name="BOTA" description="BOTA" itemRgb="On" visibility="3" 
chr16	40473514	40862045	BOTA	0	.	40473514	40862045	39,174,96
track type=bed name="GOSA" description="GOSA" itemRgb="On" visibility="3" 
chr16	39182892	41030611	GOSA	0	.	39182892	41030611	39,174,96
track type=bed name="CKCA" description="CKCA" itemRgb="On" visibility="3" 
chr16	40639881	40813356	CKCA	0	.	40639881	40813356	39,174,96
track type=bed name="CKCA" description="CKCA" itemRgb="On" visibility="3" 
chr16	40639881	40813356	CKCA	0	.	40639881	40813356	39,174,96
