# Supplementary material for: Risk-modeling of dog osteosarcoma genome scans shows individuals with Mendelian-level polygenic risk are common
Source: BMC Genomics. 2019 Mar 19;20:226. doi: 10.1186/s12864-019-5531-6 (PMC6425649; doi:10.1186/s12864-019-5531-6)
Supplement: Supplementary file 6 — Data. Haplotype phasing across osteosarcoma GWAS risk alleles. (ZIP 162 kb) [file 12864_2019_5531_MOESM6_ESM.zip › Hayward et al 2016/chr17_11502032_individuals.txt]

MALA: 8
YORA: 10
YORC: 1
TISA: 2
SCMA: 1
CAIA: 2
HAVA: 2
SCMA: 1
SCTA: 14
GSDC: 1
LABA: 1
JRTA: 1
SCMA: 1
BOTA: 1
ECSA: 1
GSDC: 1
GOLA: 2
BOSA: 1
BOXA: 1
BOTA: 1
LABA: 2
GOLA: 1
IWHA: 1
VIZA: 1
GSDC: 1
NWFA: 1
ROTA: 1
MALA: 1
CSPA: 2
LABA: 1
GSDC: 1
BOXA: 3
ROTA: 1
LABA: 2
BOXA: 1
CSPA: 1
YORA: 1
LABA: 1
VIZA: 1
GOLA: 1
LABA: 2
VIZA: 1
LABA: 1
GSDC: 1
LABA: 3
VIZA: 1
LABA: 1
SHEA: 1
LABA: 3
ROTA: 1
BOXA: 2
LABA: 1
BOXA: 1
LABA: 2
DOBA: 1
ASHA: 1
LABA: 2
DOBA: 1
ASHA: 2
NSDA: 1
SHEA: 1
DOBA: 1
SHEA: 1
CSPA: 1
DOBA: 3
CSPA: 1
SHEA: 1
CSPA: 2
ROTA: 1
BOXA: 1
CSPA: 1
DOBA: 1
BOXA: 1
ROTA: 1
DOBA: 1
SHEA: 1
LABA: 1
GOLA: 1
ROTA: 1
LABA: 5
BEAA: 1
LABA: 1
GOLA: 1
GOLC: 1
ROTA: 1
GOLA: 1
LABA: 1
GOLA: 1
YORA: 3
LABA: 1
BOXA: 1
VIZA: 3
LABA: 1
GOLA: 1
LABA: 2
BOXA: 1
GSDC: 1
BOXA: 1
LABA: 1
BOXA: 1
ROTA: 1
LABA: 1
ROTA: 1
GOLC: 1
LABA: 1
GOLA: 1
LABA: 1
GSDC: 1
LABA: 1
GSDC: 1
BMAA: 1
GSDC: 2
LABA: 2
NWFA: 2
LABA: 5
BOCA: 1
LABA: 1
NWFA: 1
LABA: 1
NWFA: 1
GSDC: 1
LABA: 2
BOXA: 3
LABA: 1
CSPA: 1
CKCA: 1
BOSA: 1
LABA: 1
BOXA: 3
LABA: 3
ASHA: 3
GOLA: 1
LABA: 2
GOLA: 1
GSDC: 2
XOLA: 4
GSDC: 1
CARA: 1
LABA: 3
XOMA: 1
COVA: 1
AFGA: 1
LABA: 1
NGSA: 1
LABA: 1
PGOA: 1
TAWA: 1
LABA: 1
BFRA: 1
LABA: 1
PIOA: 1
LABA: 4
PIOA: 1
LABA: 3
PIOA: 1
XOMA: 4
LABA: 1
ISSA: 1
NGSA: 1
SANA: 1
PIOA: 1
NGSA: 2
LABA: 1
PIOA: 3
NGSA: 1
PIOA: 2
LABA: 5
TJKA: 1
CCRA: 4
GOLA: 1
LABA: 1
GOLA: 1
CCRA: 1
LABA: 3
ISHA: 1
BGRA: 1
AKIC: 1
AKIA: 1
BZOA: 3
LABA: 4
GOLA: 1
LABA: 1
GOLA: 1
GOSA: 3
DCRA: 1
LABA: 5
GOLA: 1
LABA: 2
GSDA: 1
LABA: 3
GSDC: 1
LABA: 4
DCRA: 1
LABA: 1
GOLA: 1
GSDA: 1
LABA: 4
GOLA: 1
LABA: 3
GSDC: 1
LABA: 2
GSDC: 1
LABA: 1
GSMA: 1
LABA: 4
GSDC: 1
LABA: 1
GSDC: 1
BZOA: 1
LABA: 2
GSDC: 2
GOLA: 1
GSDC: 1
LABA: 2
GSDC: 1
LABA: 1
GSDC: 2
LABA: 7
AFGA: 1
LABA: 2
GSDC: 1
LABA: 4
GSDC: 2
LABA: 2
GOLA: 1
GSDC: 1
LABA: 4
GOLA: 1
LABA: 1
GSDC: 1
LABA: 1
GSDA: 1
GOLA: 1
AFGA: 2
BZOA: 1
DCRA: 1
GOSA: 3
CCRA: 1
GOLA: 1
BGRA: 1
AKIC: 2
AKIA: 1
BZOA: 2
DALA: 2
AFGA: 2
GSMA: 3
LABA: 1
CCRA: 4
LABA: 1
GSDC: 2
PAPA: 1
CCRA: 1
AKIC: 1
MALA: 1
MSTA: 1
BMDA: 1
PAPA: 1
MSTA: 1
CKCA: 7
PAPA: 1
GDAA: 1
MSTA: 2
AMAA: 1
MSTA: 2
SALA: 1
PAPA: 2
PMIA: 4
BOTA: 1
PMIA: 1
BOTA: 1
PMIA: 3
PAPA: 2
GDAA: 1
BMDA: 1
PAPA: 1
PMIA: 2
AMAA: 2
GDAA: 1
AMAA: 1
AMAC: 1
GDAA: 1
PAPA: 1
BOTA: 3
GDAA: 1
BMDA: 1
MSTA: 1
LEOA: 3
BOCA: 2
LEOA: 1
MSTA: 3
BOCA: 1
LEOA: 1
BMDA: 1
AMAA: 1
GDAA: 2
BOCA: 1
AMAA: 1
BOCA: 2
STAC: 1
NEAA: 5
PMIA: 1
BOCA: 1
STAA: 1
LABA: 2
SBUA: 1
MALA: 1
NWFA: 1
ROTA: 1
CKCA: 1
AMAA: 1
NWFA: 3
GOLA: 16
GOLC: 5
NWFA: 17
BMDA: 1
LEOA: 3
SALC: 1
BOCA: 1
GOLA: 1
LABA: 1
BOCA: 1
BASA: 1
LABA: 1
NWFA: 1
GSDC: 1
WHWA: 1
BOCA: 1
GOLA: 1
CWCA: 1
BOCA: 1
NWFA: 1
BOCA: 1
NWFA: 2
AKIC: 1
GSDC: 1
GOLA: 1
BOCA: 1
NWFA: 1
GOLA: 1
GOLC: 1
BOCA: 1
NWFA: 1
BOCA: 1
GOLA: 1
ROTA: 1
BOCA: 1
WPGA: 1
ROTA: 1
GSDC: 1
NWFA: 1
BOCA: 1
GOLC: 1
GOLA: 1
BASA: 1
GSDC: 1
BOTA: 1
BOCA: 2
GOLA: 1
LABA: 1
GSDC: 1
BOCA: 1
NWFA: 1
GSDC: 2
BOCA: 2
ROTA: 1
GSDC: 1
BOCA: 2
SAMA: 1
GOLA: 1
GSDC: 1
GOLA: 1
GSDC: 1
GOLA: 1
BOCA: 1
GOLA: 1
BOCA: 4
NWFA: 1
WPGA: 1
ROTA: 1
NWFA: 1
GSDC: 1
ROTA: 1
NWFA: 1
SBUA: 1
ROTA: 1
SAMA: 1
MALA: 1
WHWA: 1
MALA: 1
NWFA: 1
SAMA: 1
GDAA: 1
CKCA: 1
SCMA: 1
GDAA: 1
SCMA: 1
GDAA: 1
SCMA: 1
CKCA: 2
SCMA: 2
NWFA: 1
GOLA: 1
ROTA: 1
WHWA: 1
STAA: 1
CSHA: 1
GSDC: 1
ROTA: 1
WHWA: 1
GOLA: 1
WHWA: 1
BMAA: 1
BOCA: 1
SAMA: 2
SBUA: 1
WPGA: 1
SBUA: 1
ROTA: 1
SBUA: 1
ROTA: 1
CSHA: 1
BOCA: 1
NWFA: 2
BASA: 1
ROTA: 1
BASA: 1
SCSA: 1
WPGA: 1
SBUA: 1
NWFA: 1
WPGA: 2
ROTA: 1
BOCA: 1
SCSA: 1
SAMA: 1
SCMA: 1
ROTA: 1
GOLA: 1
ROTA: 1
LEOA: 1
MALA: 1
BASA: 1
GOLA: 1
BMAA: 1
WPGA: 1
GOLA: 1
ROTC: 1
CSHA: 1
AMAA: 1
BASA: 1
WHWA: 1
GSDC: 1
MSTA: 1
BMAA: 1
TITA: 1
WPGA: 2
MSTA: 1
LEOA: 2
BEAA: 5
BFRA: 2
BRIA: 1
BUTA: 1
CAIA: 8
CHIA: 4
DOBA: 1
ECSA: 3
FBDA: 2
GPYC: 2
HAVA: 1
ITGA: 3
PEKA: 1
POMA: 3
SBEA: 10
SHEA: 4
SINC: 2
SINA: 1
SITA: 2
VIZA: 1
BOSC: 1
COLA: 1
GSPA: 1
COLA: 1
CBRA: 1
COLA: 1
BOSA: 1
CHIA: 1
COLA: 1
CBRA: 1
EBDA: 1
AIRA: 2
ECSA: 1
COLA: 1
EBDA: 1
COLA: 1
BHOC: 1
BOSA: 1
CAIA: 1
CHIA: 1
ECSA: 1
LABA: 2
ECSA: 2
CAIA: 1
GSPA: 1
CAIA: 1
BOSA: 1
ECSA: 3
LABA: 1
EBDA: 1
CAIA: 1
BOSA: 1
EBDA: 1
BOSA: 1
AIRA: 2
ASHA: 2
GSPA: 1
EBDA: 1
BOSA: 1
AIRA: 3
GSPA: 1
COLA: 2
EBDA: 1
COLA: 1
CBRA: 1
AIRA: 1
BOSA: 1
AIRA: 1
EBDA: 1
CHIA: 1
EBDA: 1
CHIA: 1
CBRA: 4
ASHA: 1
ECSA: 1
ASHA: 1
AIRA: 1
ASHA: 2
LABA: 1
ASHA: 1
CBRA: 1
BHOC: 1
CBRA: 1
ECSA: 1
AIRA: 1
ASHA: 1
EBDA: 1
GSPA: 1
COLA: 1
CBRA: 2
GSPA: 1
CBRA: 1
ASHA: 1
EBDA: 1
GSPA: 1
EBDA: 1
GSPA: 1
ASHA: 1
GSDC: 17
TISA: 1
YORA: 3
POSA: 3
ROTA: 4
FTWA: 1
BFRA: 1
FTWA: 1
KEEC: 1
RHOA: 1
BFRA: 1
RHOA: 1
FTWA: 1
KEEC: 1
FTWA: 1
SCMA: 16
HAVC: 1
HAVA: 8
MALA: 13
SCMA: 14
HAVA: 11
MALA: 10
LABA: 9
FTWA: 1
PUGA: 1
FTWA: 1
PUGA: 1
SBEA: 1
CHOA: 1
BFRA: 2
HAVA: 1
FTWA: 1
KEEC: 1
ISTA: 1
KEEC: 1
BFRA: 1
DOBA: 1
FTWA: 1
ISTA: 1
DDBA: 2
RHOA: 1
PUGA: 1
BFRA: 1
RHOA: 1
BFRC: 1
PWCA: 2
RHOA: 1
BMSA: 1
BFRA: 1
KEEC: 1
NWTA: 1
JACA: 1
PEKA: 2
DACA: 1
JACA: 1
ESKA: 1
PEKA: 1
DACA: 1
SCWA: 1
ESKA: 1
JACA: 1
SCWA: 1
PEKA: 2
STZA: 3
WIPA: 1
STZA: 2
LHAA: 1
ROTA: 1
LABA: 1
DACA: 1
JACA: 1
LABA: 1
DACA: 1
STZA: 1
SCWA: 1
CSPA: 1
PLIC: 1
SBUA: 1
STZA: 1
PEKA: 1
EBDA: 1
PEKA: 1
WEIA: 1
BOSA: 1
LABA: 1
BJIA: 1
ESTC: 1
ESKA: 1
PEKA: 1
ESKA: 1
NWTA: 1
OESA: 1
FCRA: 1
ESKC: 1
ROTA: 1
STZA: 1
CHIA: 1
ROTC: 1
SCWA: 1
PEKA: 1
CCOA: 1
POSA: 1
LHAA: 1
NWTA: 1
BFRA: 1
WIPA: 1
BJIA: 1
RHOA: 1
ESTA: 1
SCWA: 1
CSPA: 1
DACA: 1
STZA: 1
OESA: 1
DACA: 1
CCOA: 1
BJIA: 1
LHAA: 1
WEIA: 1
BMSA: 1
WIPA: 1
SCWA: 1
POSA: 1
LABA: 2
BMSA: 1
LABA: 3
WEIA: 1
ESTA: 1
OESA: 1
BMSA: 1
STZA: 1
WEIA: 1
POSA: 1
ASHA: 1
ESKA: 1
BRIA: 1
BMSA: 1
PUGA: 1
SCWA: 1
OESA: 1
FCRA: 1
SCWA: 1
DOBA: 1
CSPA: 2
CCOA: 1
CSPA: 1
LHAA: 1
OESA: 1
CHIA: 1
ACAA: 1
POSA: 1
STZA: 1
ESTA: 1
FTWA: 1
ASHA: 1
OESA: 1
LABA: 2
CHOA: 1
GSDC: 1
OESA: 1
WEIA: 1
ACAA: 1
PUGA: 1
ROTA: 2
RHOA: 1
BMSA: 1
ROTA: 1
OESA: 1
POSA: 1
LABA: 1
ROTA: 1
TISA: 1
CCOA: 1
ACAA: 1
BMSA: 2
POSA: 1
SCWA: 1
ISTA: 1
LABA: 1
ROTA: 1
ISTA: 1
LABA: 2
ROTA: 1
WEIA: 1
ROTA: 2
GPYC: 1
KEEA: 1
ROTA: 1
ISTA: 1
BMSA: 1
ROTA: 2
ISTA: 1
LABA: 1
RHOA: 1
GSMA: 1
AFGA: 1
BEDA: 1
DAMA: 2
POTA: 1
AFGA: 1
PWCA: 2
GPYC: 1
LABA: 1
BEDA: 1
PWCC: 1
GOLA: 1
SPIA: 1
DAMA: 1
SHEA: 1
HAVA: 1
LABA: 1
SITA: 1
SHEA: 1
KRYA: 1
PUGA: 1
LABA: 1
GSPA: 1
POMA: 1
AFGA: 1
PUGA: 1
POTA: 1
PDMA: 2
GPYC: 1
HUSA: 1
DCRA: 1
LABA: 2
OTTA: 2
GPYC: 1
PDMA: 1
HAVA: 1
PUGA: 1
JRTA: 2
KRYA: 1
PDMA: 1
POSA: 1
TFXA: 1
POMA: 1
BUTA: 2
TFXA: 1
BASA: 1
LABA: 1
SAMC: 1
LABA: 1
JRTA: 1
LABA: 2
VIZA: 1
BASA: 1
LABA: 2
POMA: 1
LABA: 2
SCGA: 1
DALA: 1
BUTA: 1
POMA: 1
BUTA: 1
SAMA: 1
GSMA: 1
SINC: 1
BASA: 1
BUTA: 1
GSMA: 1
LABA: 2
SITA: 1
PYSA: 1
POMA: 2
SINC: 1
TFXA: 1
BASA: 1
NWFA: 1
GSMA: 1
POMA: 2
SCGC: 1
SHEA: 1
GSMA: 1
OTTA: 1
JRTA: 1
DAMA: 1
DALA: 1
VIZA: 1
POTA: 1
SHEA: 3
BUTA: 1
OTTA: 1
BUTA: 1
JRTA: 1
PUGA: 1
DAMA: 1
PWCA: 1
BEDA: 1
PUGA: 1
DAMA: 1
TFXA: 1
BUTA: 1
VIZA: 1
POTA: 1
SPIA: 1
PUGA: 1
POTA: 1
GPYC: 1
BASA: 1
HAVA: 1
BASA: 1
HAVA: 1
PWCA: 1
HAVA: 1
HUSA: 1
BSHA: 1
PUGA: 1
DALA: 1
GPYC: 1
HUSA: 1
GSMA: 1
AFGA: 1
HUSA: 1
LABA: 2
GSPA: 1
BSHA: 1
PWCA: 1
LABA: 4
PWDC: 1
LABA: 2
BOCA: 1
GPYA: 1
LABA: 2
HUSA: 1
AFGA: 1
HUSA: 1
LABA: 3
SCSA: 1
LABA: 3
BOEA: 1
SCTA: 1
TISA: 1
LABA: 4
BRIA: 1
BMAA: 1
LABA: 2
LHAA: 1
TISA: 1
ESSA: 1
FTWA: 1
LABA: 2
SCTA: 1
ESSA: 18
LABA: 2
FTWA: 1
LHAA: 1
FTWA: 1
LHAA: 1
LABA: 2
ESSA: 1
LHAA: 1
LABA: 1
BOEA: 1
ESSA: 1
LABA: 1
SCTA: 1
ESSA: 1
ACAA: 1
LABA: 2
ESSA: 1
TISA: 1
LHAA: 1
SCTA: 1
JRTA: 1
LHAA: 1
YORA: 1
LHAA: 1
YORA: 2
ESSA: 1
LABA: 1
BZOA: 1
LABA: 5
ESSA: 12
LABA: 4
FBDA: 1
LABA: 1
SCTA: 1
ACAA: 1
TISA: 1
FBDA: 1
LABA: 1
VIZA: 1
LABA: 2
TISA: 1
LABA: 1
ESSA: 1
SCTA: 1
LABA: 5
IWHA: 10
GDAC: 1
GDAA: 1
SBEA: 1
GDAA: 1
LABA: 2
GOLA: 1
LABA: 1
GSDC: 1
ROTA: 1
GOLA: 1
ESTA: 12
IWHA: 8
GOSA: 1
ESTA: 12
GOSA: 1
GSDC: 1
GOSA: 1
GSDC: 1
GOSA: 1
GSDC: 1
GOSA: 1
GSDC: 1
GOSA: 1
ESTA: 2
LABA: 1
GDAA: 2
KEEC: 1
GDAA: 1
SCMA: 1
LABA: 1
GOLA: 2
IWHA: 8
ESTA: 1
MALA: 1
NWFA: 1
LABA: 1
NWFA: 2
SCMA: 2
NWFA: 1
IWHA: 1
LABA: 1
IWHA: 9
ESTA: 24
SCMA: 1
SBEA: 1
ISHA: 1
LABA: 1
BOSA: 1
AIRA: 1
NWFA: 1
LABA: 2
SBEA: 1
IWHA: 12
GOSA: 1
GSDC: 1
GOSA: 1
GSDC: 2
GOSA: 1
GSDC: 1
GOSA: 1
GSDC: 1
GOSA: 1
ESTA: 1
IWHA: 9
BMSA: 2
SCWA: 1
LABA: 1
ESTA: 12
IWHA: 12
ESTA: 12
IWHA: 10
LABA: 1
SBEA: 1
LABA: 2
HUSA: 1
LABA: 1
SBEA: 1
ESTA: 1
LABA: 1
ESTA: 1
SBEA: 1
ESTA: 1
IWHA: 11
LABA: 2
WIPA: 1
ISTA: 1
NWFA: 1
SBUA: 1
BJIA: 10
BJIC: 4
BECA: 1
LABA: 8
VIZA: 1
LABA: 13
BOCA: 1
CCRA: 1
LABA: 5
GOLA: 1
VIZA: 1
LABA: 4
VIZC: 1
LABA: 1
VIZA: 1
LABA: 1
VIZA: 1
LABA: 1
VIZA: 1
LABA: 2
GRYA: 1
LABA: 3
GRYA: 1
LABA: 1
GRYA: 1
LABA: 1
FBDA: 1
BOXA: 6
FBDA: 2
BOXA: 1
FBDA: 1
GOLA: 1
VIZA: 3
GOLA: 2
VIZA: 2
BOXA: 1
FBDA: 3
BOXA: 2
FBDA: 1
BOXA: 5
GOLA: 1
GSDC: 1
VIZA: 5
GOLA: 1
VIZA: 1
LABA: 8
BOXA: 2
FBDA: 2
BOXA: 3
FBDA: 3
BOXA: 1
GOLA: 1
VIZA: 1
BOXA: 1
LABA: 1
VIZA: 3
BOXA: 1
FBDA: 1
BOXA: 2
FBDA: 1
BOXA: 1
FBDA: 1
BOXA: 2
FBDA: 1
BOXA: 1
LABA: 1
BOXA: 1
FBDA: 1
BOXA: 12
FBDA: 1
BOXA: 8
LABA: 3
VIZA: 1
LABA: 2
GRYA: 1
GOLA: 1
VIZA: 1
GOLA: 6
GOLC: 1
LABA: 8
GOLA: 2
LABA: 5
TITA: 1
LABA: 1
IBIA: 1
TITA: 1
GRYA: 1
LABA: 3
GOLC: 1
LABA: 2
GRYA: 1
LABA: 3
VIZA: 2
LABA: 1
ROTA: 1
GOLA: 1
LABA: 1
GSDC: 1
GOLA: 1
LABA: 1
GOLA: 1
LABA: 3
GOLC: 1
GOLA: 4
LABA: 1
GOLA: 2
LABA: 1
GOLA: 1
ROTA: 2
GOLA: 1
GSDC: 1
ROTA: 1
GSDC: 1
GOLC: 1
SBEA: 1
GOLA: 1
LABA: 4
ROTA: 1
LABA: 3
GSDC: 1
GOLA: 1
LABA: 1
SBEA: 1
GOLA: 1
LABA: 2
SBEA: 2
LABA: 5
GOLA: 1
GSDC: 1
ROTA: 1
LABA: 1
GSDC: 1
LABA: 1
BOXA: 1
ROTA: 1
BOXA: 2
LABA: 3
GSDC: 2
PWDA: 1
HAVC: 1
YORA: 1
HAVA: 2
CANA: 1
YORA: 12
TISA: 1
YORC: 1
TISA: 1
YORA: 1
TISA: 5
SCMA: 2
MALA: 1
SCMA: 5
HAVA: 4
YORA: 4
NFTA: 6
MALC: 1
NFTA: 1
MALA: 1
YORA: 28
PAPA: 9
BOXA: 1
PAPA: 1
BOXA: 1
PAPA: 1
BOXA: 1
PAPA: 1
GOLA: 1
YORA: 9
GOLA: 4
LABA: 1
GOLA: 1
LABA: 2
YORC: 1
YORA: 5
MALA: 1
MALC: 1
ROTA: 1
VIZA: 4
IWHA: 29
PWDA: 2
CURA: 1
LABA: 1
YORA: 1
LABA: 1
MALA: 1
IWHA: 18
SCDA: 1
IWHA: 12
BUTA: 3
LABA: 4
BUTA: 1
LABA: 4
BUTA: 3
LABA: 4
BUTA: 2
LABA: 4
BUTA: 1
LABA: 5
BUTA: 2
LABA: 10
BUTA: 2
LABA: 5
BUTA: 1
LABA: 12
LABC: 1
BUTA: 1
LABA: 140
GSDC: 1
LABA: 1
NWFA: 1
ROTA: 1
BTEA: 8
BEAA: 4
BMDA: 3
BOTA: 18
BRIA: 8
BRIC: 2
CSPA: 10
DALA: 4
DOBA: 2
EBDA: 11
BUTA: 1
ELKA: 12
EURA: 10
FINC: 1
FINA: 6
GOSA: 6
GRYA: 10
RHOA: 1
GSLA: 8
JRTA: 6
NSDA: 12
SCHA: 20
CSHA: 9
POSA: 2
WEIA: 15
NFTA: 8
CAIA: 18
TISA: 10
YORC: 2
YORA: 10
BOXA: 2
CAIC: 1
CAIA: 1
BOXA: 1
CAIA: 2
YORA: 1
CAIA: 1
YORA: 1
BOXA: 1
CAIA: 1
YORA: 3
NFTA: 1
YORA: 1
NFTA: 1
YORA: 1
NFTA: 1
CAIA: 17
YORA: 23
YORC: 1
NFTA: 3
YORA: 1
BOXA: 24
CNKA: 5
CNKC: 1
CKCA: 4
CSPA: 2
MALA: 1
YORA: 1
CKCA: 2
CSPA: 1
YORA: 1
CKCA: 2
MALA: 1
CKCA: 11
CSPA: 1
ACAA: 1
IWHA: 48
CSPA: 3
YORA: 1
CSPA: 4
CKCA: 1
CSPA: 1
DACA: 1
CSPA: 1
CKCA: 1
CSPA: 1
POTA: 1
YORA: 1
CSPA: 3
CKCA: 2
DACA: 1
CKCA: 2
CSPA: 1
CKCA: 6
CSPA: 1
DACA: 1
CKCA: 1
DACA: 1
CSPA: 1
CKCA: 2
CSPA: 1
DACA: 1
PDMA: 2
DACC: 1
CSPA: 1
MALA: 1
DACA: 2
YORA: 1
DACA: 2
GOLC: 1
GOLA: 2
ROTA: 1
SBEA: 1
LABA: 4
VIZA: 1
LABA: 1
GOLC: 1
VIZA: 3
LABA: 1
VIZA: 1
POTA: 2
IWHA: 8
CSPA: 1
DACA: 1
MALA: 1
CKCA: 2
CATA: 1
CSPA: 1
LABA: 1
VIZA: 1
CSPA: 1
VIZA: 4
WHWA: 1
BOXA: 2
BASA: 1
PMIA: 1
CAIA: 1
SCMA: 1
PUGA: 1
ECSA: 1
STZA: 1
BASA: 1
BFRA: 1
CAIA: 1
BOXA: 1
WHWA: 1
BOXA: 1
JRTA: 1
STZA: 1
DACA: 1
BOSA: 1
CSPA: 1
BOSA: 1
SCMA: 1
BOSA: 1
JRTA: 1
BOXA: 1
BFRA: 1
DACA: 1
BOXA: 1
SCMA: 1
BEAC: 1
BOSA: 1
BFRA: 1
SCMA: 1
BOXA: 1
SCMA: 1
WHWA: 1
IWHA: 4
NSDA: 1
BMDA: 2
CATA: 1
BOUA: 3
STZA: 1
ROTA: 1
BMDA: 1
MULA: 1
LHAA: 1
STZA: 1
WHWA: 1
LABA: 1
BFRA: 1
DACA: 1
BOXA: 2
BASA: 1
MUSA: 1
DAMA: 1
CSPA: 1
NSDA: 2
YORA: 1
BOXA: 1
NSDA: 2
CATA: 1
GOLA: 1
MANA: 1
BOXA: 1
JRTA: 1
SCMA: 1
MALC: 1
RATA: 1
BOXA: 1
CSPA: 1
BOXA: 1
LABA: 1
BOUA: 2
BOXA: 1
LABA: 1
CAIA: 1
EBDA: 1
MALA: 1
GOLC: 1
POMA: 2
BOXA: 1
JRTA: 1
STZA: 1
BOSA: 1
STZA: 1
CARA: 2
CSPA: 1
LHAA: 1
MALC: 1
STZA: 1
JRTA: 1
PWCA: 1
NFTA: 1
POMA: 1
BOXA: 1
FBDA: 1
ETSA: 1
BOXA: 2
YORA: 1
CDTA: 1
WHWA: 1
ROTA: 1
LEOA: 1
BRDA: 1
PHAA: 2
NWFA: 1
BPIA: 1
BECA: 1
BTEA: 8
BFRA: 1
JRTA: 1
CSPA: 1
STZA: 1
POTA: 1
JRTA: 1
VIZA: 1
LABA: 1
KOMA: 1
BOUA: 1
RATA: 1
PITA: 1
PUGA: 1
GSDC: 1
STZA: 1
BFRA: 1
BOUA: 1
BSHA: 1
RATA: 1
LABA: 1
RATA: 1
NWFA: 1
GSDC: 1
LABA: 1
GSDC: 5
CWCA: 1
GSDC: 2
GOLA: 2
PITA: 1
MSTA: 1
BOUA: 1
PITA: 1
ROTA: 6
NWFA: 5
OESA: 1
NWFA: 8
MSTA: 4
LABA: 1
RATA: 1
LABA: 1
NWFA: 1
GPYC: 1
NWFA: 1
RECA: 1
MSTA: 5
BECA: 1
ROTA: 2
VIZC: 1
VIZA: 4
LABA: 1
BMDA: 1
ISTA: 2
PITA: 1
NSDA: 1
BOXA: 2
LEOA: 1
OTTA: 4
NWFA: 1
FBDA: 1
YORA: 5
BOXA: 3
YORA: 1
BOXA: 1
YORA: 1
GSDC: 1
JRTA: 1
HUSA: 1
SHEA: 2
ASHA: 1
BMDA: 1
STAA: 1
SBEA: 1
NWFA: 1
BOCA: 11
LABA: 1
CKCA: 2
ESSA: 2
GSDC: 1
GOLC: 4
GOLA: 9
LABA: 3
GSDC: 3
BOXA: 14
GOLA: 1
LABA: 4
ROTA: 1
NWFA: 1
LABA: 1
GSDC: 1
LABA: 1
NWFA: 1
LABA: 1
BOXA: 2
GOLA: 1
LABA: 2
BASA: 4
LABA: 3
NWFA: 2
LABA: 1
NWFA: 1
LABA: 1
GSDC: 1
GOLC: 1
LABA: 1
GOLA: 1
BASA: 1
BOXA: 1
GSDA: 1
LABA: 2
GOLA: 1
CKCA: 1
GOLA: 1
POTA: 1
BOXA: 1
LABA: 1
SBEA: 1
BOXA: 1
BEAA: 3
BMDA: 1
BEAA: 1
BRIA: 1
BMDA: 5
PWCA: 1
ACAA: 1
CCOA: 2
ITGA: 1
CSPA: 1
SHEA: 1
SCTA: 1
GOLA: 1
BOXA: 1
FCRA: 1
SCTA: 1
CURA: 1
CCOA: 1
ITGA: 1
FCRA: 1
DAMA: 1
RHOA: 1
WIPA: 1
SCGA: 1
CSPA: 1
POTA: 1
WHWA: 1
POTA: 1
GRYA: 1
WEIA: 1
JRTA: 1
GRYA: 1
JRTA: 1
WHWA: 2
CSPA: 1
POTA: 1
PDMA: 1
WIPA: 1
WEIA: 1
CHOC: 1
CSPA: 2
JRTA: 1
CSPA: 1
WHWA: 2
WEIA: 1
CSPA: 1
DACA: 2
NEAA: 1
DACA: 2
CSPA: 1
GRYA: 1
JRTA: 1
DACA: 1
POSA: 1
PUGA: 2
LABA: 2
IWHA: 1
GSDC: 1
ESSA: 1
DOBA: 1
PUGA: 1
BMDA: 1
BOXA: 1
POSA: 1
GOLA: 1
CAIA: 1
DANA: 1
POSA: 1
BMDA: 1
YORA: 1
PMIA: 1
STZA: 1
LABA: 1
GSDC: 1
SCMA: 1
LABA: 1
GSDC: 1
SLOC: 1
GSDC: 1
BOSA: 1
YORA: 1
BFRA: 1
BOXA: 1
POSA: 1
SCHA: 1
GOLA: 1
SBUA: 1
DOBA: 1
POSA: 1
STZA: 1
YORA: 1
BEAA: 1
PMIA: 1
LABA: 2
POSA: 1
GSDC: 1
GOLA: 2
STZA: 1
PUGA: 1
SHEA: 1
JRTA: 1
SBUA: 1
LABA: 1
ESSA: 1
BEAA: 1
CSPA: 1
VIZA: 1
ASHA: 1
STZA: 1
BOCA: 1
SCMA: 1
CSPA: 1
SHEA: 2
BOCA: 1
JRTA: 1
ESSA: 1
BEAA: 2
YORA: 1
DOBA: 1
BOCA: 1
LABA: 1
SBEA: 1
POSA: 1
SBUA: 1
BMDA: 1
BOXA: 1
POSA: 1
BOXA: 1
SCMA: 1
DOBA: 1
BOXA: 1
LABA: 1
BMDA: 1
POSA: 1
SHEA: 2
JRTA: 2
LABA: 1
WHWA: 1
BOCA: 1
POSA: 2
BMDA: 1
POMA: 1
STZA: 1
WHWA: 1
LABA: 1
BOCA: 1
POSA: 1
PMIA: 1
POSA: 1
GSDC: 1
SBEA: 1
BOCA: 1
LABA: 3
GSDC: 1
POTA: 1
PEKA: 1
HUSA: 1
STZA: 1
SCMA: 1
BEAA: 1
LABA: 1
SHEA: 1
LABA: 1
BOSA: 1
POSA: 1
SBUA: 1
BEAA: 1
LABA: 1
HUSA: 1
RATA: 1
RATC: 1
