# Supplementary material for: Risk-modeling of dog osteosarcoma genome scans shows individuals with Mendelian-level polygenic risk are common
Source: BMC Genomics. 2019 Mar 19;20:226. doi: 10.1186/s12864-019-5531-6 (PMC6425649; doi:10.1186/s12864-019-5531-6)
Supplement: Supplementary file 6 — Data. Haplotype phasing across osteosarcoma GWAS risk alleles. (ZIP 162 kb) [file 12864_2019_5531_MOESM6_ESM.zip › Hayward et al 2016/chr17_11502032_track.txt]

track type=bed name="MALA" description="MALA" itemRgb="On" visibility="3" 
chr17	11462210	11524010	MALA	0	.	11462210	11524010	41,128,185
track type=bed name="YORA" description="YORA" itemRgb="On" visibility="3" 
chr17	11462210	11524010	YORA	0	.	11462210	11524010	41,128,185
track type=bed name="SCTA" description="SCTA" itemRgb="On" visibility="3" 
chr17	11462210	11524010	SCTA	0	.	11462210	11524010	41,128,185
track type=bed name="LABA" description="LABA" itemRgb="On" visibility="3" 
chr17	11462210	11524010	LABA	0	.	11462210	11524010	41,128,185
track type=bed name="LABA" description="LABA" itemRgb="On" visibility="3" 
chr17	11462210	11524010	LABA	0	.	11462210	11524010	41,128,185
track type=bed name="LABA" description="LABA" itemRgb="On" visibility="3" 
chr17	11462210	11524010	LABA	0	.	11462210	11524010	41,128,185
track type=bed name="LABA" description="LABA" itemRgb="On" visibility="3" 
chr17	11462210	11524010	LABA	0	.	11462210	11524010	41,128,185
track type=bed name="LABA" description="LABA" itemRgb="On" visibility="3" 
chr17	11462210	11524010	LABA	0	.	11462210	11524010	41,128,185
track type=bed name="CKCA" description="CKCA" itemRgb="On" visibility="3" 
chr17	11462210	11524010	CKCA	0	.	11462210	11524010	41,128,185
track type=bed name="NEAA" description="NEAA" itemRgb="On" visibility="3" 
chr17	11462210	11524010	NEAA	0	.	11462210	11524010	41,128,185
track type=bed name="GOLA" description="GOLA" itemRgb="On" visibility="3" 
chr17	11462210	11524010	GOLA	0	.	11462210	11524010	41,128,185
track type=bed name="NWFA" description="NWFA" itemRgb="On" visibility="3" 
chr17	11462210	11524010	NWFA	0	.	11462210	11524010	41,128,185
track type=bed name="BEAA" description="BEAA" itemRgb="On" visibility="3" 
chr17	11462210	11524010	BEAA	0	.	11462210	11524010	41,128,185
track type=bed name="CAIA" description="CAIA" itemRgb="On" visibility="3" 
chr17	11462210	11524010	CAIA	0	.	11462210	11524010	41,128,185
track type=bed name="SBEA" description="SBEA" itemRgb="On" visibility="3" 
chr17	11462210	11524010	SBEA	0	.	11462210	11524010	41,128,185
track type=bed name="SCMA" description="SCMA" itemRgb="On" visibility="3" 
chr17	11462210	11524010	SCMA	0	.	11462210	11524010	41,128,185
track type=bed name="HAVA" description="HAVA" itemRgb="On" visibility="3" 
chr17	11462210	11524010	HAVA	0	.	11462210	11524010	41,128,185
track type=bed name="MALA" description="MALA" itemRgb="On" visibility="3" 
chr17	11462210	11524010	MALA	0	.	11462210	11524010	41,128,185
track type=bed name="SCMA" description="SCMA" itemRgb="On" visibility="3" 
chr17	11462210	11524010	SCMA	0	.	11462210	11524010	41,128,185
track type=bed name="HAVA" description="HAVA" itemRgb="On" visibility="3" 
chr17	11462210	11524010	HAVA	0	.	11462210	11524010	41,128,185
track type=bed name="MALA" description="MALA" itemRgb="On" visibility="3" 
chr17	11462210	11524010	MALA	0	.	11462210	11524010	41,128,185
track type=bed name="LABA" description="LABA" itemRgb="On" visibility="3" 
chr17	11462210	11524010	LABA	0	.	11462210	11524010	41,128,185
track type=bed name="ESSA" description="ESSA" itemRgb="On" visibility="3" 
chr17	11462210	11524010	ESSA	0	.	11462210	11524010	41,128,185
track type=bed name="LABA" description="LABA" itemRgb="On" visibility="3" 
chr17	11462210	11524010	LABA	0	.	11462210	11524010	41,128,185
track type=bed name="ESSA" description="ESSA" itemRgb="On" visibility="3" 
chr17	11462210	11524010	ESSA	0	.	11462210	11524010	41,128,185
track type=bed name="LABA" description="LABA" itemRgb="On" visibility="3" 
chr17	11462210	11524010	LABA	0	.	11462210	11524010	41,128,185
track type=bed name="IWHA" description="IWHA" itemRgb="On" visibility="3" 
chr17	11462210	11524010	IWHA	0	.	11462210	11524010	41,128,185
track type=bed name="ESTA" description="ESTA" itemRgb="On" visibility="3" 
chr17	11325206	11524010	ESTA	0	.	11325206	11524010	41,128,185
track type=bed name="IWHA" description="IWHA" itemRgb="On" visibility="3" 
chr17	11462210	11524010	IWHA	0	.	11462210	11524010	41,128,185
track type=bed name="ESTA" description="ESTA" itemRgb="On" visibility="3" 
chr17	11325206	11524010	ESTA	0	.	11325206	11524010	41,128,185
track type=bed name="IWHA" description="IWHA" itemRgb="On" visibility="3" 
chr17	11462210	11524010	IWHA	0	.	11462210	11524010	41,128,185
track type=bed name="IWHA" description="IWHA" itemRgb="On" visibility="3" 
chr17	11462210	11524010	IWHA	0	.	11462210	11524010	41,128,185
track type=bed name="ESTA" description="ESTA" itemRgb="On" visibility="3" 
chr17	11325206	11524010	ESTA	0	.	11325206	11524010	41,128,185
track type=bed name="IWHA" description="IWHA" itemRgb="On" visibility="3" 
chr17	11462210	11524010	IWHA	0	.	11462210	11524010	41,128,185
track type=bed name="IWHA" description="IWHA" itemRgb="On" visibility="3" 
chr17	11462210	11524010	IWHA	0	.	11462210	11524010	41,128,185
track type=bed name="ESTA" description="ESTA" itemRgb="On" visibility="3" 
chr17	11325206	11524010	ESTA	0	.	11325206	11524010	41,128,185
track type=bed name="IWHA" description="IWHA" itemRgb="On" visibility="3" 
chr17	11462210	11524010	IWHA	0	.	11462210	11524010	41,128,185
track type=bed name="ESTA" description="ESTA" itemRgb="On" visibility="3" 
chr17	11325206	11524010	ESTA	0	.	11325206	11524010	41,128,185
track type=bed name="IWHA" description="IWHA" itemRgb="On" visibility="3" 
chr17	11462210	11524010	IWHA	0	.	11462210	11524010	41,128,185
track type=bed name="IWHA" description="IWHA" itemRgb="On" visibility="3" 
chr17	11462210	11524010	IWHA	0	.	11462210	11524010	41,128,185
track type=bed name="BJIA" description="BJIA" itemRgb="On" visibility="3" 
chr17	11462210	11524010	BJIA	0	.	11462210	11524010	41,128,185
track type=bed name="LABA" description="LABA" itemRgb="On" visibility="3" 
chr17	11462210	11524010	LABA	0	.	11462210	11524010	41,128,185
track type=bed name="LABA" description="LABA" itemRgb="On" visibility="3" 
chr17	11462210	11524010	LABA	0	.	11462210	11524010	41,128,185
track type=bed name="LABA" description="LABA" itemRgb="On" visibility="3" 
chr17	11462210	11524010	LABA	0	.	11462210	11524010	41,128,185
track type=bed name="BOXA" description="BOXA" itemRgb="On" visibility="3" 
chr17	11473509	11570722	BOXA	0	.	11473509	11570722	41,128,185
track type=bed name="BOXA" description="BOXA" itemRgb="On" visibility="3" 
chr17	11473509	11570722	BOXA	0	.	11473509	11570722	41,128,185
track type=bed name="VIZA" description="VIZA" itemRgb="On" visibility="3" 
chr17	11462210	11524010	VIZA	0	.	11462210	11524010	41,128,185
track type=bed name="LABA" description="LABA" itemRgb="On" visibility="3" 
chr17	11462210	11524010	LABA	0	.	11462210	11524010	41,128,185
track type=bed name="BOXA" description="BOXA" itemRgb="On" visibility="3" 
chr17	11473509	11570722	BOXA	0	.	11473509	11570722	41,128,185
track type=bed name="BOXA" description="BOXA" itemRgb="On" visibility="3" 
chr17	11473509	11570722	BOXA	0	.	11473509	11570722	41,128,185
track type=bed name="GOLA" description="GOLA" itemRgb="On" visibility="3" 
chr17	11462210	11524010	GOLA	0	.	11462210	11524010	41,128,185
track type=bed name="LABA" description="LABA" itemRgb="On" visibility="3" 
chr17	11462210	11524010	LABA	0	.	11462210	11524010	41,128,185
track type=bed name="LABA" description="LABA" itemRgb="On" visibility="3" 
chr17	11462210	11524010	LABA	0	.	11462210	11524010	41,128,185
track type=bed name="LABA" description="LABA" itemRgb="On" visibility="3" 
chr17	11462210	11524010	LABA	0	.	11462210	11524010	41,128,185
track type=bed name="YORA" description="YORA" itemRgb="On" visibility="3" 
chr17	11462210	11524010	YORA	0	.	11462210	11524010	41,128,185
track type=bed name="TISA" description="TISA" itemRgb="On" visibility="3" 
chr17	11462210	11524010	TISA	0	.	11462210	11524010	41,128,185
track type=bed name="SCMA" description="SCMA" itemRgb="On" visibility="3" 
chr17	11462210	11524010	SCMA	0	.	11462210	11524010	41,128,185
track type=bed name="NFTA" description="NFTA" itemRgb="On" visibility="3" 
chr17	11462210	11524010	NFTA	0	.	11462210	11524010	41,128,185
track type=bed name="YORA" description="YORA" itemRgb="On" visibility="3" 
chr17	11462210	11524010	YORA	0	.	11462210	11524010	41,128,185
track type=bed name="PAPA" description="PAPA" itemRgb="On" visibility="3" 
chr17	11462210	11524010	PAPA	0	.	11462210	11524010	41,128,185
track type=bed name="YORA" description="YORA" itemRgb="On" visibility="3" 
chr17	11462210	11524010	YORA	0	.	11462210	11524010	41,128,185
track type=bed name="YORA" description="YORA" itemRgb="On" visibility="3" 
chr17	11462210	11524010	YORA	0	.	11462210	11524010	41,128,185
track type=bed name="IWHA" description="IWHA" itemRgb="On" visibility="3" 
chr17	11462210	11524010	IWHA	0	.	11462210	11524010	41,128,185
track type=bed name="IWHA" description="IWHA" itemRgb="On" visibility="3" 
chr17	11462210	11524010	IWHA	0	.	11462210	11524010	41,128,185
track type=bed name="IWHA" description="IWHA" itemRgb="On" visibility="3" 
chr17	11462210	11524010	IWHA	0	.	11462210	11524010	41,128,185
track type=bed name="LABA" description="LABA" itemRgb="On" visibility="3" 
chr17	11462210	11524010	LABA	0	.	11462210	11524010	41,128,185
track type=bed name="LABA" description="LABA" itemRgb="On" visibility="3" 
chr17	11462210	11524010	LABA	0	.	11462210	11524010	41,128,185
track type=bed name="LABA" description="LABA" itemRgb="On" visibility="3" 
chr17	11462210	11524010	LABA	0	.	11462210	11524010	41,128,185
track type=bed name="LABA" description="LABA" itemRgb="On" visibility="3" 
chr17	11462210	11524010	LABA	0	.	11462210	11524010	41,128,185
track type=bed name="LABA" description="LABA" itemRgb="On" visibility="3" 
chr17	11462210	11524010	LABA	0	.	11462210	11524010	41,128,185
track type=bed name="BTEA" description="BTEA" itemRgb="On" visibility="3" 
chr17	11462210	11524010	BTEA	0	.	11462210	11524010	41,128,185
track type=bed name="BOTA" description="BOTA" itemRgb="On" visibility="3" 
chr17	11462210	11524010	BOTA	0	.	11462210	11524010	41,128,185
track type=bed name="BRIA" description="BRIA" itemRgb="On" visibility="3" 
chr17	11462210	11524010	BRIA	0	.	11462210	11524010	41,128,185
track type=bed name="CSPA" description="CSPA" itemRgb="On" visibility="3" 
chr17	11462210	11524010	CSPA	0	.	11462210	11524010	41,128,185
track type=bed name="EBDA" description="EBDA" itemRgb="On" visibility="3" 
chr17	11054391	11570722	EBDA	0	.	11054391	11570722	41,128,185
track type=bed name="ELKA" description="ELKA" itemRgb="On" visibility="3" 
chr17	11341636	11570722	ELKA	0	.	11341636	11570722	41,128,185
track type=bed name="EURA" description="EURA" itemRgb="On" visibility="3" 
chr17	11462210	11524010	EURA	0	.	11462210	11524010	41,128,185
track type=bed name="FINA" description="FINA" itemRgb="On" visibility="3" 
chr17	11462210	11524010	FINA	0	.	11462210	11524010	41,128,185
track type=bed name="GOSA" description="GOSA" itemRgb="On" visibility="3" 
chr17	11462210	11524010	GOSA	0	.	11462210	11524010	41,128,185
track type=bed name="GRYA" description="GRYA" itemRgb="On" visibility="3" 
chr17	11462210	11524010	GRYA	0	.	11462210	11524010	41,128,185
track type=bed name="GSLA" description="GSLA" itemRgb="On" visibility="3" 
chr17	11462210	11524010	GSLA	0	.	11462210	11524010	41,128,185
track type=bed name="JRTA" description="JRTA" itemRgb="On" visibility="3" 
chr17	11462210	11524010	JRTA	0	.	11462210	11524010	41,128,185
track type=bed name="NSDA" description="NSDA" itemRgb="On" visibility="3" 
chr17	11462210	11524010	NSDA	0	.	11462210	11524010	41,128,185
track type=bed name="SCHA" description="SCHA" itemRgb="On" visibility="3" 
chr17	11462210	11524010	SCHA	0	.	11462210	11524010	41,128,185
track type=bed name="CSHA" description="CSHA" itemRgb="On" visibility="3" 
chr17	11462210	11524010	CSHA	0	.	11462210	11524010	41,128,185
track type=bed name="WEIA" description="WEIA" itemRgb="On" visibility="3" 
chr17	11473509	11524010	WEIA	0	.	11473509	11524010	41,128,185
track type=bed name="NFTA" description="NFTA" itemRgb="On" visibility="3" 
chr17	11462210	11524010	NFTA	0	.	11462210	11524010	41,128,185
track type=bed name="CAIA" description="CAIA" itemRgb="On" visibility="3" 
chr17	11462210	11524010	CAIA	0	.	11462210	11524010	41,128,185
track type=bed name="TISA" description="TISA" itemRgb="On" visibility="3" 
chr17	11462210	11524010	TISA	0	.	11462210	11524010	41,128,185
track type=bed name="YORA" description="YORA" itemRgb="On" visibility="3" 
chr17	11462210	11524010	YORA	0	.	11462210	11524010	41,128,185
track type=bed name="CAIA" description="CAIA" itemRgb="On" visibility="3" 
chr17	11462210	11524010	CAIA	0	.	11462210	11524010	41,128,185
track type=bed name="YORA" description="YORA" itemRgb="On" visibility="3" 
chr17	11462210	11524010	YORA	0	.	11462210	11524010	41,128,185
track type=bed name="BOXA" description="BOXA" itemRgb="On" visibility="3" 
chr17	11473509	11570722	BOXA	0	.	11473509	11570722	41,128,185
track type=bed name="CNKA" description="CNKA" itemRgb="On" visibility="3" 
chr17	11462210	11524010	CNKA	0	.	11462210	11524010	41,128,185
track type=bed name="CKCA" description="CKCA" itemRgb="On" visibility="3" 
chr17	11462210	11524010	CKCA	0	.	11462210	11524010	41,128,185
track type=bed name="IWHA" description="IWHA" itemRgb="On" visibility="3" 
chr17	11462210	11524010	IWHA	0	.	11462210	11524010	41,128,185
track type=bed name="CKCA" description="CKCA" itemRgb="On" visibility="3" 
chr17	11462210	11524010	CKCA	0	.	11462210	11524010	41,128,185
track type=bed name="IWHA" description="IWHA" itemRgb="On" visibility="3" 
chr17	11462210	11524010	IWHA	0	.	11462210	11524010	41,128,185
track type=bed name="BTEA" description="BTEA" itemRgb="On" visibility="3" 
chr17	11462210	11524010	BTEA	0	.	11462210	11524010	41,128,185
track type=bed name="ROTA" description="ROTA" itemRgb="On" visibility="3" 
chr17	11462210	11524010	ROTA	0	.	11462210	11524010	41,128,185
track type=bed name="NWFA" description="NWFA" itemRgb="On" visibility="3" 
chr17	11462210	11524010	NWFA	0	.	11462210	11524010	41,128,185
track type=bed name="NWFA" description="NWFA" itemRgb="On" visibility="3" 
chr17	11462210	11524010	NWFA	0	.	11462210	11524010	41,128,185
track type=bed name="MSTA" description="MSTA" itemRgb="On" visibility="3" 
chr17	11473509	11524010	MSTA	0	.	11473509	11524010	41,128,185
track type=bed name="YORA" description="YORA" itemRgb="On" visibility="3" 
chr17	11462210	11524010	YORA	0	.	11462210	11524010	41,128,185
track type=bed name="BOCA" description="BOCA" itemRgb="On" visibility="3" 
chr17	11462210	11524010	BOCA	0	.	11462210	11524010	41,128,185
track type=bed name="GOLA" description="GOLA" itemRgb="On" visibility="3" 
chr17	11462210	11524010	GOLA	0	.	11462210	11524010	41,128,185
track type=bed name="BOXA" description="BOXA" itemRgb="On" visibility="3" 
chr17	11473509	11570722	BOXA	0	.	11473509	11570722	41,128,185
track type=bed name="BMDA" description="BMDA" itemRgb="On" visibility="3" 
chr17	11462210	11524010	BMDA	0	.	11462210	11524010	41,128,185
track type=bed name="GOLC" description="GOLC" itemRgb="On" visibility="3" 
chr17	11325206	11524010	GOLC	0	.	11325206	11524010	39,174,96
track type=bed name="GSDC" description="GSDC" itemRgb="On" visibility="3" 
chr17	8288358	13231124	GSDC	0	.	8288358	13231124	39,174,96
track type=bed name="GSDC" description="GSDC" itemRgb="On" visibility="3" 
chr17	8288358	13231124	GSDC	0	.	8288358	13231124	39,174,96
