# Supplementary material for: Risk-modeling of dog osteosarcoma genome scans shows individuals with Mendelian-level polygenic risk are common
Source: BMC Genomics. 2019 Mar 19;20:226. doi: 10.1186/s12864-019-5531-6 (PMC6425649; doi:10.1186/s12864-019-5531-6)
Supplement: Supplementary file 6 — Data. Haplotype phasing across osteosarcoma GWAS risk alleles. (ZIP 162 kb) [file 12864_2019_5531_MOESM6_ESM.zip › Hayward et al 2016/chr19_31109850_individuals.txt]

MALA: 11
MALG: 1
YORG: 5
YORA: 5
TISG: 1
SCMA: 1
CAIA: 1
HAVG: 1
SCMA: 1
SCTA: 14
GSDG: 1
LABG: 1
ROTA: 1
GSDG: 1
GOLG: 2
BOSA: 1
BOXA: 1
GOLG: 1
BOTG: 1
LABG: 1
IWHG: 1
GOLG: 1
VIZG: 1
GSDG: 1
NWFA: 1
ROTA: 2
MALA: 1
CSPA: 1
CSPG: 1
GSDG: 1
BOXA: 2
ROTA: 1
BOXA: 1
ROTG: 1
LABG: 1
VIZG: 2
GOLG: 1
LABA: 1
VIZG: 1
GOLG: 1
LABG: 2
GSDG: 1
GOLG: 1
LABA: 1
VIZG: 1
DOBG: 1
LABA: 2
LABG: 1
GOLG: 1
BOXA: 2
LABA: 2
LABG: 2
ASHG: 1
NSDA: 1
SHEA: 1
DOBA: 1
DOBG: 1
CSPG: 1
SHEA: 1
CSPA: 1
CSPG: 1
ROTA: 1
BOXA: 1
CSPA: 1
DOBA: 1
BOXA: 1
DOBA: 1
SHEA: 1
GOLG: 1
ROTA: 1
LABG: 3
LABA: 1
BEAG: 1
LHAG: 1
LABA: 1
GOLG: 2
ROTA: 1
GOLG: 2
YORG: 1
LABG: 1
BOXA: 1
VIZG: 1
VIZA: 1
LABG: 1
ROTA: 1
LABG: 2
BOXG: 1
GOLG: 1
BOXA: 1
LABG: 1
GOLG: 1
LABG: 1
ROTA: 1
GOLG: 1
GOLA: 1
GSDG: 5
LABG: 2
NWFA: 1
LABG: 3
BOCA: 1
NWFA: 1
LABG: 1
NWFG: 1
GSDG: 2
LABG: 1
BOXA: 2
CKCG: 1
LABA: 1
BOXA: 1
LABA: 1
LABG: 1
BOXA: 1
GSDG: 1
GOLG: 2
LABG: 1
GSDG: 3
XOLA: 2
XOLG: 1
CARG: 1
XOMA: 1
AFGA: 1
NGSA: 1
TAWG: 1
BFRG: 1
LABA: 2
PIOG: 1
PIOA: 1
XOMG: 1
XOMA: 1
ISSA: 1
NGSA: 1
SANA: 1
PIOA: 2
NGSA: 2
PIOG: 1
PIOA: 2
NGSA: 1
PIOA: 2
LABG: 2
LABA: 1
TJKA: 1
CCRA: 4
LABA: 1
CCRA: 1
LABG: 1
GOLG: 1
LABA: 1
ISHA: 1
BGRA: 1
AKIG: 2
BZOA: 1
BZOG: 2
LABA: 1
LABG: 3
GOLG: 1
GSDG: 1
GOLG: 1
GOSG: 1
GOSA: 1
BZOG: 2
LABG: 1
GOLG: 1
LABG: 1
AKIG: 1
GSDG: 1
LABG: 2
GSDG: 2
GOLA: 1
LABG: 1
LABA: 1
GSDG: 1
LABA: 1
GSDG: 1
LABG: 1
PIOG: 1
LABG: 1
LABA: 1
GSDG: 4
GSMA: 1
LABA: 1
LABG: 1
GSDG: 1
BZOG: 1
GSDG: 2
GOLG: 2
GSDG: 4
LABA: 1
LABG: 1
AFGA: 1
LABG: 1
LABA: 1
GSDG: 1
LABG: 1
GSDG: 2
LABG: 2
GSDG: 1
GOLG: 1
LABA: 1
GSDG: 1
LABG: 1
GSDG: 1
AFGA: 2
DCRA: 1
GOSG: 1
GOLG: 1
CCRA: 1
AKIG: 2
BZOA: 1
BZOG: 1
DALA: 1
DALG: 1
AFGA: 2
GSMG: 1
GSMA: 2
LABA: 1
CCRA: 4
LABG: 1
GSDG: 3
PAPA: 1
CCRA: 1
AKIG: 1
MALA: 1
BMDA: 1
PAPA: 1
GDAA: 1
MSTG: 1
CKCG: 6
PAPA: 1
MSTG: 1
AMAG: 1
MSTA: 1
SALA: 1
PMIG: 5
GDAG: 1
PMIG: 1
PAPA: 1
BMDA: 1
BMDG: 1
PAPA: 2
PMIA: 1
PMIG: 1
AMAG: 4
GDAA: 1
BOTG: 1
SALA: 2
BMDA: 1
MSTG: 1
STAA: 1
LEOG: 1
BOCA: 1
LEOA: 1
CWCG: 1
MSTG: 2
BOCA: 1
BMDA: 1
AMAG: 1
GDAG: 1
BOCA: 1
AMAG: 1
BOCG: 1
STAG: 1
NEAA: 2
PMIG: 1
BOCG: 1
STAA: 1
LABG: 1
SBUA: 1
MALA: 1
CKCG: 1
AMAG: 1
NWFA: 1
GOLA: 2
GOLG: 25
NWFA: 15
NWFG: 1
LEOA: 1
LEOG: 1
PAPA: 1
SALA: 2
AMAG: 1
BOCA: 1
GOLG: 1
LABG: 1
MALA: 1
NWFA: 1
GSDG: 1
WHWA: 1
BOCG: 1
GOLG: 1
CWCG: 1
BOCA: 1
NWFA: 2
AKIG: 1
GSDG: 1
ROTA: 1
GOLG: 1
BOCA: 2
NWFA: 1
GOLG: 1
ROTA: 2
GSDG: 1
NWFA: 1
BOCA: 1
GOLG: 2
GSDG: 1
BOTA: 1
LABG: 1
BOCG: 1
GOLG: 1
GSDG: 1
GOLG: 1
NWFA: 1
GSDG: 2
ROTA: 1
GSDG: 1
SAMG: 1
GOLG: 1
GSDG: 2
GOLA: 1
BOCA: 1
GOLG: 1
BOCA: 2
GOLG: 1
BOCA: 2
NWFA: 1
WPGG: 1
ROTA: 1
NWFA: 1
GSDG: 1
NWFA: 1
SBUA: 1
ROTA: 1
CSHG: 1
SAMG: 1
MALA: 2
WHWA: 1
MALA: 1
NWFA: 1
CKCG: 1
SCMA: 1
GDAA: 1
SCMA: 1
NWFA: 1
GOLA: 1
ROTA: 1
WHWA: 1
STAG: 1
GOLG: 1
ROTA: 1
WHWA: 2
SBUA: 1
BMAA: 1
BOCA: 1
SAMG: 1
SBUA: 2
ROTA: 1
SBUA: 1
ROTA: 1
AMAG: 1
CSHG: 1
BOCG: 1
CSHA: 1
NWFA: 2
WPGG: 1
GOLA: 1
ROTA: 1
BASG: 1
ROTA: 1
BASA: 1
NWFA: 1
SCSA: 1
CSHA: 1
SAMA: 1
SCMA: 1
ROTA: 1
GOLG: 1
ROTA: 1
LEOG: 1
MALA: 1
BASA: 1
GOLA: 1
ROTA: 1
WPGG: 1
CSHG: 1
AMAG: 1
WHWA: 1
GSDG: 1
BMAG: 1
BMAA: 1
TITG: 1
WPGG: 1
MSTA: 1
LEOA: 1
LEOG: 1
BEAA: 5
BFRA: 1
BUTA: 1
CAIA: 8
CHIA: 4
ECSG: 3
FBDA: 2
SCGA: 1
GPYG: 2
HAVA: 1
ITGG: 2
ITGA: 2
PEKA: 1
POMA: 1
SBEA: 5
SBEG: 1
SHEA: 1
SINA: 1
SITA: 2
VIZG: 2
BOSA: 1
CHIA: 1
BOSA: 1
COLG: 1
CBRA: 2
EBDA: 1
AIRG: 1
ECSG: 1
EBDA: 1
BOSA: 1
CAIA: 1
BOSG: 1
LABA: 1
ECSG: 1
GSPA: 1
CAIA: 1
ECSG: 1
EBDA: 1
CAIA: 1
EBDA: 1
AIRA: 2
ASHG: 1
ASHA: 1
GSPA: 1
EBDA: 1
AIRA: 1
CHIG: 1
EBDA: 1
CBRA: 3
ASHA: 1
ECSG: 1
AIRA: 1
ASHA: 1
LABA: 1
ASHA: 1
ECSG: 1
GSPA: 1
COLA: 1
BHOA: 1
CBRA: 1
GSPA: 1
CBRG: 1
EBDA: 1
BHOA: 1
ASHA: 1
BHOA: 1
GSDG: 19
TISG: 1
YORA: 1
POSA: 1
ROTA: 5
FTWA: 1
KEEA: 1
RHOA: 1
BFRG: 1
SCMA: 16
HAVA: 3
HAVG: 1
MALA: 15
SCMA: 9
HAVG: 3
HAVA: 3
MALG: 1
MALA: 13
LABG: 3
LABA: 2
PUGA: 1
FTWA: 1
CHOG: 1
BFRA: 1
FTWG: 1
ISTG: 1
KEEG: 1
BFRG: 1
DOBA: 1
ISTG: 1
DDBA: 1
DDBG: 1
RHOA: 1
PUGA: 1
KEEG: 1
BFRG: 1
RHOA: 1
BFRG: 1
PWCA: 2
CHOG: 1
RHOA: 1
BMSG: 1
KEEG: 1
JACG: 2
ESKA: 1
DACA: 1
SCWA: 1
ESKA: 1
SCWA: 1
PEKA: 1
STZG: 4
LHAG: 1
ROTA: 1
CSPA: 1
DACG: 1
JACG: 1
LABG: 1
DACA: 1
STZG: 1
SCWA: 1
ESTA: 1
PLIA: 1
PEKA: 1
EBDA: 1
STZG: 1
PEKG: 1
WEIG: 1
PLIA: 1
BOSA: 1
BJIG: 1
ESKA: 1
NWTA: 1
BRIG: 1
OESA: 1
FCRA: 1
ESKA: 1
STZG: 1
CHIA: 1
ROTA: 1
SCWA: 1
POSA: 1
LHAG: 1
NWTA: 1
BFRG: 1
BJIG: 1
RHOG: 1
ESTA: 1
STZG: 1
OESA: 1
DACA: 1
BMSA: 1
SCWA: 1
POSA: 1
LABG: 1
LABA: 1
BMSG: 1
LABG: 1
LABA: 1
GSDG: 1
BMSG: 1
BJIG: 1
STZG: 1
PWCA: 1
POSA: 1
BRIG: 1
KOMA: 1
SCWA: 1
OESA: 1
FCRA: 1
BJIG: 1
CSPA: 1
CCOA: 1
CSPA: 1
LHAG: 1
CHIA: 1
FCRG: 1
ACAA: 1
POSA: 1
STZG: 1
ESTA: 1
GOLA: 1
LABG: 1
CHOG: 1
GSDG: 1
ROTA: 1
BMSA: 1
ROTA: 1
POSA: 1
ROTA: 1
TISG: 1
CCOA: 1
ACAA: 1
BMSG: 2
ROTA: 1
POSA: 1
ISTG: 1
ROTA: 1
ISTG: 1
LABG: 1
WEIG: 1
HUSA: 1
ROTA: 2
GPYG: 1
KEEG: 1
ROTA: 1
ISTG: 1
BMSA: 1
ROTA: 2
ISTG: 1
GSMA: 1
AFGA: 1
POTA: 1
AFGA: 1
PWCA: 2
LABA: 1
PWCA: 1
DAMA: 1
HUSA: 1
SHEA: 1
HAVA: 1
PWCG: 1
POTA: 1
SITA: 1
KRYG: 1
PUGA: 1
POMA: 1
PUGA: 1
POTA: 1
GPYA: 1
HUSA: 1
DCRA: 1
OTTG: 1
OTTA: 1
GPYA: 1
PUGA: 1
JRTG: 1
SINA: 1
KRYG: 1
POSA: 1
TFXA: 1
HAVG: 1
BUTA: 2
TFXG: 1
BASG: 1
VIZG: 1
SCGA: 1
SAMA: 1
JRTG: 1
LABG: 1
VIZG: 1
LABG: 1
POMA: 1
LABA: 1
BUTA: 2
GSMA: 1
SINA: 1
BASG: 1
BUTA: 1
DALG: 1
LABG: 2
SITG: 1
PYSA: 1
POMA: 2
SAMA: 1
SINA: 1
NWFA: 1
SITA: 1
SCGA: 1
GSMA: 1
OTTG: 1
OTTA: 1
JRTG: 1
DAMA: 1
DALA: 1
SHEA: 2
BUTA: 1
OTTG: 1
BUTA: 1
SINA: 1
HUSA: 1
PUGA: 1
DAMG: 1
BEDA: 1
PUGA: 1
DAMA: 1
BUTA: 1
VIZG: 1
PUGA: 1
BASG: 1
SAMG: 1
PWCA: 1
HAVG: 1
PUGA: 1
DALG: 1
HUSA: 1
DALA: 1
AFGA: 1
LABG: 1
BSHA: 1
PWCA: 1
LABG: 1
LABA: 2
BOCA: 1
GPYG: 1
LABA: 1
AFGA: 1
LABA: 3
SCSA: 1
LABA: 2
LABG: 1
SCTA: 1
LABA: 1
LABG: 1
BRIG: 1
ISTG: 1
LABG: 1
LHAG: 1
VIZG: 2
ESSG: 1
FTWA: 1
SCTA: 1
VIZG: 1
BRIG: 1
ESSG: 9
ESSA: 4
LABG: 1
LHAG: 1
FTWA: 1
LHAG: 1
ESSG: 1
BOEA: 1
ESSG: 1
LABG: 1
SCTA: 1
LHAG: 1
SCTA: 1
JRTA: 1
LHAG: 1
BRIG: 1
ESSG: 1
LHAA: 1
ESSG: 1
YORA: 1
YORG: 1
ESSG: 1
LABG: 1
BZOG: 1
LABG: 3
LABA: 1
ESSG: 4
ESSA: 4
LABA: 3
LABG: 1
FBDA: 1
LABA: 1
SCTA: 1
ACAA: 1
TISG: 1
FBDA: 1
LABA: 1
VIZG: 1
LABA: 2
LABG: 1
VIZG: 1
SCTA: 1
LABG: 2
IWHG: 9
GDAG: 1
SBEA: 1
GDAG: 1
GOLG: 1
LABG: 1
ROTA: 1
GOLG: 1
ESTA: 10
IWHG: 6
ESTA: 11
GSDG: 1
GOSA: 1
GSDG: 1
GOSA: 1
GSDG: 1
GOSA: 1
GSDG: 1
GOSG: 1
ESTA: 1
GSDG: 1
ESTA: 1
LABA: 1
GOLG: 1
GDAG: 1
GDAA: 1
SCMA: 1
LABG: 1
GOLA: 1
IWHG: 8
ESTA: 1
MALA: 1
NWFA: 2
SCMA: 1
GOLG: 1
SCMA: 1
NWFA: 1
IWHG: 1
LABG: 1
IWHG: 9
ESTA: 24
SCMA: 1
ISHA: 1
LABG: 1
BOSA: 1
NWFA: 1
GOLG: 1
SBEA: 1
IWHG: 11
GOSG: 1
GSDG: 1
GOSA: 1
GSDG: 2
GOSG: 1
GSDG: 2
ESTA: 1
IWHG: 9
BOEA: 1
GOLG: 1
ISTG: 1
BMSG: 2
SCWA: 1
LABG: 1
ESTA: 12
IWHG: 10
ESTA: 11
IWHG: 6
IWHA: 1
LABG: 1
SBEG: 1
LABG: 1
HUSA: 1
LABG: 1
SBEG: 1
ESTA: 2
SBEG: 1
IWHG: 9
ISTG: 1
NWFG: 1
SBUG: 1
GSDG: 1
BJIG: 15
BJIA: 1
PWCA: 1
BECA: 1
LABG: 1
LABA: 1
VIZG: 2
LABG: 5
LABA: 1
CCRA: 1
ROTA: 1
LABA: 1
LABG: 1
GOLG: 1
LABG: 1
GOLG: 1
VIZG: 1
LABA: 2
VIZG: 1
GOLA: 1
LABG: 1
VIZG: 2
LABA: 1
VIZG: 1
LABG: 1
GRYA: 1
LABA: 1
GRYA: 1
LABA: 1
GRYA: 1
LABG: 1
FBDA: 1
BOXA: 5
FBDG: 1
BOXA: 1
VIZG: 2
VIZA: 1
GOLG: 1
VIZG: 3
BOXA: 1
FBDA: 3
BOXA: 5
VIZG: 7
VIZA: 1
GOLG: 1
VIZG: 1
LABG: 5
BOXA: 2
FBDA: 1
BOXA: 2
FBDA: 3
VIZG: 1
GOLG: 1
BOXA: 1
VIZG: 1
LABG: 1
GOLG: 1
VIZG: 3
FBDG: 1
BOXA: 2
FBDG: 1
BOXA: 1
FBDA: 1
BOXA: 1
FBDA: 1
BOXG: 2
BOXA: 6
FBDA: 1
BOXG: 2
BOXA: 2
LABA: 1
VIZG: 4
GRYA: 1
GOLG: 1
VIZG: 1
GOLA: 1
GOLG: 2
VIZG: 1
GOLG: 2
GOLA: 1
LABG: 1
LABA: 1
GOLG: 2
LABA: 2
TITG: 1
LABG: 1
IBIA: 1
TITG: 2
GRYA: 1
GOLG: 1
LABG: 1
GRYA: 1
LABG: 2
VIZG: 4
ROTA: 1
GSDG: 1
GOLG: 1
LABA: 1
GOLG: 1
LABG: 3
GOLG: 2
LABG: 1
GOLG: 2
LABG: 1
GOLG: 2
ROTA: 1
GSDG: 1
ROTA: 1
GSDG: 1
LABG: 1
SBEA: 1
GOLG: 1
LABA: 1
LABG: 2
ROTA: 1
LABG: 1
GSDG: 1
GOLG: 2
LABA: 1
SBEA: 1
GSDG: 1
LABA: 1
ROTA: 1
LABA: 1
GOLG: 2
GSDG: 1
GOLA: 1
LABA: 1
GSDG: 1
LABG: 1
BOXA: 1
ROTA: 1
BOXA: 1
LABG: 2
YORG: 1
PWDA: 1
GSDG: 2
YORA: 1
HAVA: 1
PWDA: 1
YORA: 4
YORG: 4
TISG: 2
MALA: 1
SCMG: 1
SCMA: 1
MALA: 1
SCMA: 4
HAVA: 1
HAVG: 1
YORA: 1
YORG: 1
NFTA: 2
NFTG: 1
MALA: 2
YORG: 11
YORA: 4
PAPG: 1
PAPA: 12
BOXA: 2
PAPA: 2
YORA: 4
YORG: 4
GOLG: 5
LABA: 1
GOLG: 1
LABG: 1
LABA: 1
YORG: 3
YORA: 2
VIZG: 1
MALG: 1
ROTA: 1
VIZG: 6
YORA: 1
IWHG: 26
PWDA: 1
PWDG: 1
CURA: 1
IWSG: 1
PWDG: 1
MALA: 1
IWHG: 16
SCDA: 1
IWHG: 12
BUTA: 3
LABG: 2
BUTA: 4
LABG: 3
BUTA: 1
LABG: 1
BUTA: 1
LABA: 3
BUTA: 2
LABG: 2
LABA: 2
BUTA: 2
LABG: 2
LABA: 1
BUTA: 1
LABA: 5
LABG: 3
BUTA: 1
LABA: 29
LABG: 39
GSDG: 1
ROTA: 1
BTEA: 2
BTEG: 3
BEAA: 3
BMDA: 2
BOTG: 9
BOTA: 1
BRIG: 5
BRIA: 2
CSPG: 5
DALG: 2
DOBA: 1
EBDA: 10
BUTA: 1
ELKG: 6
ELKA: 1
EURG: 4
EURA: 1
FINA: 10
GOSA: 2
GOSG: 6
GRYA: 3
RHOG: 1
GSLA: 4
GSLG: 2
JRTA: 1
JRTG: 2
NSDA: 5
NSDG: 2
SCHA: 8
SCHG: 1
CSHA: 2
CSHG: 5
POSA: 2
WEIA: 5
WEIG: 4
NFTA: 8
CAIA: 17
TISA: 1
TISG: 7
YORG: 5
YORA: 2
BOXA: 1
BOXG: 1
CAIG: 2
BOXG: 1
CAIA: 2
CAIG: 2
YORA: 1
BOXG: 1
CAIA: 1
YORA: 1
YORG: 1
NFTA: 1
YORA: 1
NFTA: 1
CAIA: 15
YORG: 3
YORA: 5
NFTA: 2
BOXG: 1
BOXA: 18
CNKA: 3
CNKG: 6
CKCG: 3
CSPG: 1
MALA: 1
YORA: 1
CKCG: 2
CSPG: 1
YORA: 1
CKCG: 2
MALA: 1
CKCG: 9
MALA: 1
ACAA: 1
IWHG: 29
GOLG: 1
IWHG: 10
CSPG: 2
CSPA: 1
MALA: 1
CSPG: 2
CKCG: 1
CSPG: 1
CKCG: 1
POTA: 1
CSPA: 1
CKCG: 2
DACA: 1
CKCA: 1
CKCG: 6
CSPA: 1
CKCG: 1
DACA: 1
CSPA: 1
CKCG: 2
PDMA: 2
DACA: 1
CSPG: 1
MALA: 1
DACA: 2
YORG: 1
DACA: 1
GOLG: 2
GOLA: 1
ROTA: 1
SBEA: 1
LABG: 1
LABA: 2
VIZG: 1
GOLA: 1
VIZG: 3
VIZA: 1
POTA: 1
MALA: 1
DACG: 1
IWHG: 8
CSPA: 1
DACA: 1
CKCG: 1
MALA: 1
CATA: 1
VIZA: 1
CSPA: 1
VIZG: 4
WHWA: 1
BOXA: 2
BASA: 1
PMIG: 1
CAIA: 1
SCMA: 1
STZG: 1
BFRG: 1
CAIA: 1
BOXA: 1
WHWA: 1
BOXA: 1
JRTA: 1
STZG: 1
DACA: 1
BOSA: 1
BOSG: 1
SCMA: 1
JRTA: 1
BOXA: 1
BFRA: 1
DACG: 1
BEAA: 1
PMIA: 1
SCMA: 1
BOXA: 1
SCMA: 1
WHWA: 1
IWHG: 4
BMDG: 1
BOUA: 3
LHAG: 1
STZG: 1
WHWA: 1
DACA: 1
BOXA: 1
MUSG: 1
DAMA: 1
CSPA: 1
NSDA: 2
MANA: 1
BOXA: 1
JRTG: 1
SCMA: 1
MALA: 1
RATA: 1
BOXA: 2
BOUA: 1
CAIA: 1
SBYA: 1
POMG: 1
BOXA: 1
JRTA: 1
STZG: 1
STZA: 1
CARG: 1
CSPA: 1
CARG: 1
GOLA: 1
LHAG: 1
MALA: 1
STZG: 1
PWCA: 1
POMA: 1
BOXA: 1
ETSG: 1
BOXA: 2
CDTG: 1
WHWA: 1
ROTG: 1
BRDA: 1
PHAA: 2
BECA: 1
BTEG: 1
BTEA: 1
CSPA: 1
YORG: 1
CHIA: 1
JRTG: 2
CWCG: 1
TITG: 1
VIZG: 1
LABG: 1
KOMA: 1
BOUA: 1
PUGA: 1
GSDG: 1
GOLG: 1
BFRG: 1
STZG: 1
BFRG: 1
BOUA: 1
BSHG: 1
RATA: 1
NWFA: 1
GSDG: 1
LABG: 1
GSDG: 4
CWCG: 1
GSDG: 2
GOLA: 1
PITA: 2
ROTA: 5
NWFA: 6
NWFG: 1
PITA: 1
MSTG: 1
MSTA: 1
RATA: 1
LABA: 1
GPYG: 1
NWFA: 1
RECG: 1
MSTG: 1
MSTA: 1
RECA: 1
PITA: 1
BECA: 1
ROTA: 2
VIZG: 4
BMDA: 1
ISTG: 2
BOXA: 2
LEOG: 1
OTTG: 1
NWFA: 1
FBDA: 1
YORG: 3
YORA: 1
BOXG: 1
YORA: 1
YORG: 1
GSDG: 1
JRTG: 1
HUSA: 1
CSHG: 1
SHEA: 2
BMDA: 1
STAA: 1
WEIA: 1
NWFA: 1
BOCG: 2
BOCA: 5
LABA: 1
CKCG: 2
ESSG: 1
GSDG: 1
GOLG: 9
GOLA: 3
LABG: 2
GSDG: 2
BOXG: 1
BOXA: 8
ROTA: 1
LABG: 3
ROTA: 1
NWFA: 1
LABG: 1
GSDG: 1
LABA: 1
NWFA: 1
LABA: 1
LABG: 1
BOXA: 1
GOLG: 2
LABG: 1
BASG: 3
BASA: 1
LABG: 2
NWFA: 3
LABG: 1
GSDG: 2
GOLG: 1
LABA: 1
GOLG: 1
BOXA: 1
GSDA: 1
GOLG: 1
LABA: 1
BOXA: 1
BEAA: 4
BRIG: 1
BMDG: 1
BMDA: 2
PWCA: 1
CCOG: 1
ITGA: 1
BHOA: 1
BEAA: 1
CSPA: 1
SHEG: 1
SCTA: 1
GOLG: 1
BOXA: 1
FCRA: 1
SCTA: 1
ITGA: 1
DAMA: 1
WIPA: 1
CSHG: 1
SALA: 1
CSPA: 1
POTA: 1
WHWA: 1
POTA: 1
WEIG: 1
JRTG: 1
WHWA: 2
POTA: 1
PDMA: 1
WIPA: 1
CHOA: 1
CSPG: 1
JRTA: 1
CSPA: 1
WHWA: 2
DACA: 4
GRYA: 1
DACA: 1
JRTA: 1
DACA: 1
POSA: 1
HUSA: 1
PUGA: 2
LABA: 2
GSDG: 1
PUGA: 1
BMDA: 1
DOBA: 1
POSA: 1
GOLG: 1
POSA: 1
BMDA: 1
PMIG: 1
STZG: 1
LABA: 1
GSDG: 2
SCMA: 1
LABA: 1
GSDG: 1
SLOG: 1
GSDG: 1
BFRA: 1
BOXA: 1
SCHA: 1
MANA: 1
SBUG: 1
DOBG: 1
POSA: 1
DOBA: 1
BEAA: 1
PMIG: 1
LABG: 2
POSA: 1
GSDG: 1
GOLG: 1
GOLA: 1
STZG: 1
SHEA: 1
SBUA: 1
GOLG: 1
ESSG: 1
CHIA: 1
BEAA: 2
VIZG: 1
ASHA: 1
SCMA: 1
CSPA: 1
SHEA: 1
DACA: 1
JRTG: 1
ESSG: 1
BEAA: 2
YORG: 1
DOBA: 1
LABA: 1
POSA: 1
HUSA: 1
SBUA: 1
BOXA: 1
POSA: 1
BOXA: 1
DOBA: 1
BMDA: 1
POSA: 1
SHEA: 2
JRTA: 1
LABG: 1
WHWA: 1
BOCA: 1
POSA: 2
POMA: 1
WHWA: 1
GOLA: 1
POSA: 1
BEAA: 1
POSA: 1
GSDG: 1
LABG: 3
GOLG: 1
GSDG: 1
PEKA: 1
HUSA: 1
CDTG: 1
HUSG: 1
LABG: 1
SHEA: 1
GSDG: 1
POSA: 1
WHWA: 1
HUSG: 1
RATG: 2
