# Supplementary material for: Risk-modeling of dog osteosarcoma genome scans shows individuals with Mendelian-level polygenic risk are common
Source: BMC Genomics. 2019 Mar 19;20:226. doi: 10.1186/s12864-019-5531-6 (PMC6425649; doi:10.1186/s12864-019-5531-6)
Supplement: Supplementary file 6 — Data. Haplotype phasing across osteosarcoma GWAS risk alleles. (ZIP 162 kb) [file 12864_2019_5531_MOESM6_ESM.zip › Hayward et al 2016/chr19_31109850_track.txt]

track type=bed name="MALA" description="MALA" itemRgb="On" visibility="3" 
chr19	31082190	31130701	MALA	0	.	31082190	31130701	41,128,185
track type=bed name="YORA" description="YORA" itemRgb="On" visibility="3" 
chr19	31082190	31149583	YORA	0	.	31082190	31149583	41,128,185
track type=bed name="SCTA" description="SCTA" itemRgb="On" visibility="3" 
chr19	31082190	31130701	SCTA	0	.	31082190	31130701	41,128,185
track type=bed name="NWFA" description="NWFA" itemRgb="On" visibility="3" 
chr19	31082190	31157752	NWFA	0	.	31082190	31157752	41,128,185
track type=bed name="BEAA" description="BEAA" itemRgb="On" visibility="3" 
chr19	31082190	31149583	BEAA	0	.	31082190	31149583	41,128,185
track type=bed name="CAIA" description="CAIA" itemRgb="On" visibility="3" 
chr19	31069466	31130701	CAIA	0	.	31069466	31130701	41,128,185
track type=bed name="SBEA" description="SBEA" itemRgb="On" visibility="3" 
chr19	31082190	31130701	SBEA	0	.	31082190	31130701	41,128,185
track type=bed name="ROTA" description="ROTA" itemRgb="On" visibility="3" 
chr19	31082190	31130701	ROTA	0	.	31082190	31130701	41,128,185
track type=bed name="SCMA" description="SCMA" itemRgb="On" visibility="3" 
chr19	31082190	31130701	SCMA	0	.	31082190	31130701	41,128,185
track type=bed name="MALA" description="MALA" itemRgb="On" visibility="3" 
chr19	31082190	31130701	MALA	0	.	31082190	31130701	41,128,185
track type=bed name="SCMA" description="SCMA" itemRgb="On" visibility="3" 
chr19	31082190	31130701	SCMA	0	.	31082190	31130701	41,128,185
track type=bed name="MALA" description="MALA" itemRgb="On" visibility="3" 
chr19	31082190	31130701	MALA	0	.	31082190	31130701	41,128,185
track type=bed name="ESTA" description="ESTA" itemRgb="On" visibility="3" 
chr19	31082190	31130701	ESTA	0	.	31082190	31130701	41,128,185
track type=bed name="ESTA" description="ESTA" itemRgb="On" visibility="3" 
chr19	31082190	31130701	ESTA	0	.	31082190	31130701	41,128,185
track type=bed name="ESTA" description="ESTA" itemRgb="On" visibility="3" 
chr19	31082190	31130701	ESTA	0	.	31082190	31130701	41,128,185
track type=bed name="ESTA" description="ESTA" itemRgb="On" visibility="3" 
chr19	31082190	31130701	ESTA	0	.	31082190	31130701	41,128,185
track type=bed name="ESTA" description="ESTA" itemRgb="On" visibility="3" 
chr19	31082190	31130701	ESTA	0	.	31082190	31130701	41,128,185
track type=bed name="BOXA" description="BOXA" itemRgb="On" visibility="3" 
chr19	31082190	31141892	BOXA	0	.	31082190	31141892	41,128,185
track type=bed name="BOXA" description="BOXA" itemRgb="On" visibility="3" 
chr19	31082190	31141892	BOXA	0	.	31082190	31141892	41,128,185
track type=bed name="BOXA" description="BOXA" itemRgb="On" visibility="3" 
chr19	31082190	31141892	BOXA	0	.	31082190	31141892	41,128,185
track type=bed name="PAPA" description="PAPA" itemRgb="On" visibility="3" 
chr19	31082190	31130701	PAPA	0	.	31082190	31130701	41,128,185
track type=bed name="LABA" description="LABA" itemRgb="On" visibility="3" 
chr19	31082190	31130701	LABA	0	.	31082190	31130701	41,128,185
track type=bed name="LABA" description="LABA" itemRgb="On" visibility="3" 
chr19	31082190	31130701	LABA	0	.	31082190	31130701	41,128,185
track type=bed name="EBDA" description="EBDA" itemRgb="On" visibility="3" 
chr19	31069466	31130701	EBDA	0	.	31069466	31130701	41,128,185
track type=bed name="FINA" description="FINA" itemRgb="On" visibility="3" 
chr19	31069466	31130701	FINA	0	.	31069466	31130701	41,128,185
track type=bed name="NSDA" description="NSDA" itemRgb="On" visibility="3" 
chr19	31082190	31157752	NSDA	0	.	31082190	31157752	41,128,185
track type=bed name="SCHA" description="SCHA" itemRgb="On" visibility="3" 
chr19	31082190	31130701	SCHA	0	.	31082190	31130701	41,128,185
track type=bed name="WEIA" description="WEIA" itemRgb="On" visibility="3" 
chr19	31062130	31130701	WEIA	0	.	31062130	31130701	41,128,185
track type=bed name="NFTA" description="NFTA" itemRgb="On" visibility="3" 
chr19	31069466	31130701	NFTA	0	.	31069466	31130701	41,128,185
track type=bed name="CAIA" description="CAIA" itemRgb="On" visibility="3" 
chr19	31069466	31130701	CAIA	0	.	31069466	31130701	41,128,185
track type=bed name="CAIA" description="CAIA" itemRgb="On" visibility="3" 
chr19	31069466	31130701	CAIA	0	.	31069466	31130701	41,128,185
track type=bed name="YORA" description="YORA" itemRgb="On" visibility="3" 
chr19	31082190	31149583	YORA	0	.	31082190	31149583	41,128,185
track type=bed name="BOXA" description="BOXA" itemRgb="On" visibility="3" 
chr19	31082190	31141892	BOXA	0	.	31082190	31141892	41,128,185
track type=bed name="ROTA" description="ROTA" itemRgb="On" visibility="3" 
chr19	31082190	31130701	ROTA	0	.	31082190	31130701	41,128,185
track type=bed name="NWFA" description="NWFA" itemRgb="On" visibility="3" 
chr19	31082190	31157752	NWFA	0	.	31082190	31157752	41,128,185
track type=bed name="BOCA" description="BOCA" itemRgb="On" visibility="3" 
chr19	31082190	31169682	BOCA	0	.	31082190	31169682	41,128,185
track type=bed name="BOXA" description="BOXA" itemRgb="On" visibility="3" 
chr19	31082190	31141892	BOXA	0	.	31082190	31141892	41,128,185
track type=bed name="YORG" description="YORG" itemRgb="On" visibility="3" 
chr19	30484097	31141892	YORG	0	.	30484097	31141892	39,174,96
track type=bed name="GSDG" description="GSDG" itemRgb="On" visibility="3" 
chr19	30959833	31130701	GSDG	0	.	30959833	31130701	39,174,96
track type=bed name="CKCG" description="CKCG" itemRgb="On" visibility="3" 
chr19	31082190	31130701	CKCG	0	.	31082190	31130701	39,174,96
track type=bed name="PMIG" description="PMIG" itemRgb="On" visibility="3" 
chr19	31034369	31130701	PMIG	0	.	31034369	31130701	39,174,96
track type=bed name="GOLG" description="GOLG" itemRgb="On" visibility="3" 
chr19	30926207	31130701	GOLG	0	.	30926207	31130701	39,174,96
track type=bed name="GSDG" description="GSDG" itemRgb="On" visibility="3" 
chr19	30959833	31130701	GSDG	0	.	30959833	31130701	39,174,96
track type=bed name="ESSG" description="ESSG" itemRgb="On" visibility="3" 
chr19	31062130	31130701	ESSG	0	.	31062130	31130701	39,174,96
track type=bed name="IWHG" description="IWHG" itemRgb="On" visibility="3" 
chr19	30959833	31130701	IWHG	0	.	30959833	31130701	39,174,96
track type=bed name="IWHG" description="IWHG" itemRgb="On" visibility="3" 
chr19	30959833	31130701	IWHG	0	.	30959833	31130701	39,174,96
track type=bed name="IWHG" description="IWHG" itemRgb="On" visibility="3" 
chr19	30959833	31130701	IWHG	0	.	30959833	31130701	39,174,96
track type=bed name="IWHG" description="IWHG" itemRgb="On" visibility="3" 
chr19	30959833	31130701	IWHG	0	.	30959833	31130701	39,174,96
track type=bed name="IWHG" description="IWHG" itemRgb="On" visibility="3" 
chr19	30959833	31130701	IWHG	0	.	30959833	31130701	39,174,96
track type=bed name="IWHG" description="IWHG" itemRgb="On" visibility="3" 
chr19	30959833	31130701	IWHG	0	.	30959833	31130701	39,174,96
track type=bed name="IWHG" description="IWHG" itemRgb="On" visibility="3" 
chr19	30959833	31130701	IWHG	0	.	30959833	31130701	39,174,96
track type=bed name="IWHG" description="IWHG" itemRgb="On" visibility="3" 
chr19	30959833	31130701	IWHG	0	.	30959833	31130701	39,174,96
track type=bed name="IWHG" description="IWHG" itemRgb="On" visibility="3" 
chr19	30959833	31130701	IWHG	0	.	30959833	31130701	39,174,96
track type=bed name="BJIG" description="BJIG" itemRgb="On" visibility="3" 
chr19	31062130	31141892	BJIG	0	.	31062130	31141892	39,174,96
track type=bed name="LABG" description="LABG" itemRgb="On" visibility="3" 
chr19	31062130	31130701	LABG	0	.	31062130	31130701	39,174,96
track type=bed name="VIZG" description="VIZG" itemRgb="On" visibility="3" 
chr19	30959833	31149583	VIZG	0	.	30959833	31149583	39,174,96
track type=bed name="LABG" description="LABG" itemRgb="On" visibility="3" 
chr19	31062130	31130701	LABG	0	.	31062130	31130701	39,174,96
track type=bed name="YORG" description="YORG" itemRgb="On" visibility="3" 
chr19	30484097	31141892	YORG	0	.	30484097	31141892	39,174,96
track type=bed name="GOLG" description="GOLG" itemRgb="On" visibility="3" 
chr19	30926207	31130701	GOLG	0	.	30926207	31130701	39,174,96
track type=bed name="VIZG" description="VIZG" itemRgb="On" visibility="3" 
chr19	30959833	31149583	VIZG	0	.	30959833	31149583	39,174,96
track type=bed name="IWHG" description="IWHG" itemRgb="On" visibility="3" 
chr19	30959833	31130701	IWHG	0	.	30959833	31130701	39,174,96
track type=bed name="IWHG" description="IWHG" itemRgb="On" visibility="3" 
chr19	30959833	31130701	IWHG	0	.	30959833	31130701	39,174,96
track type=bed name="IWHG" description="IWHG" itemRgb="On" visibility="3" 
chr19	30959833	31130701	IWHG	0	.	30959833	31130701	39,174,96
track type=bed name="LABG" description="LABG" itemRgb="On" visibility="3" 
chr19	31062130	31130701	LABG	0	.	31062130	31130701	39,174,96
track type=bed name="BOTG" description="BOTG" itemRgb="On" visibility="3" 
chr19	31082190	31141892	BOTG	0	.	31082190	31141892	39,174,96
track type=bed name="BRIG" description="BRIG" itemRgb="On" visibility="3" 
chr19	31062130	31130701	BRIG	0	.	31062130	31130701	39,174,96
track type=bed name="CSPG" description="CSPG" itemRgb="On" visibility="3" 
chr19	31034369	31130701	CSPG	0	.	31034369	31130701	39,174,96
track type=bed name="ELKG" description="ELKG" itemRgb="On" visibility="3" 
chr19	31062130	31130701	ELKG	0	.	31062130	31130701	39,174,96
track type=bed name="GOSG" description="GOSG" itemRgb="On" visibility="3" 
chr19	31062130	31130701	GOSG	0	.	31062130	31130701	39,174,96
track type=bed name="CSHG" description="CSHG" itemRgb="On" visibility="3" 
chr19	31062130	31130701	CSHG	0	.	31062130	31130701	39,174,96
track type=bed name="TISG" description="TISG" itemRgb="On" visibility="3" 
chr19	31062130	31130701	TISG	0	.	31062130	31130701	39,174,96
track type=bed name="YORG" description="YORG" itemRgb="On" visibility="3" 
chr19	30484097	31141892	YORG	0	.	30484097	31141892	39,174,96
track type=bed name="CNKG" description="CNKG" itemRgb="On" visibility="3" 
chr19	30959833	31130701	CNKG	0	.	30959833	31130701	39,174,96
track type=bed name="CKCG" description="CKCG" itemRgb="On" visibility="3" 
chr19	31082190	31130701	CKCG	0	.	31082190	31130701	39,174,96
track type=bed name="IWHG" description="IWHG" itemRgb="On" visibility="3" 
chr19	30959833	31130701	IWHG	0	.	30959833	31130701	39,174,96
track type=bed name="IWHG" description="IWHG" itemRgb="On" visibility="3" 
chr19	30959833	31130701	IWHG	0	.	30959833	31130701	39,174,96
track type=bed name="CKCG" description="CKCG" itemRgb="On" visibility="3" 
chr19	31082190	31130701	CKCG	0	.	31082190	31130701	39,174,96
track type=bed name="IWHG" description="IWHG" itemRgb="On" visibility="3" 
chr19	30959833	31130701	IWHG	0	.	30959833	31130701	39,174,96
track type=bed name="GOLG" description="GOLG" itemRgb="On" visibility="3" 
chr19	30926207	31130701	GOLG	0	.	30926207	31130701	39,174,96
