# Supplementary material for: Risk-modeling of dog osteosarcoma genome scans shows individuals with Mendelian-level polygenic risk are common
Source: BMC Genomics. 2019 Mar 19;20:226. doi: 10.1186/s12864-019-5531-6 (PMC6425649; doi:10.1186/s12864-019-5531-6)
Supplement: Supplementary file 6 — Data. Haplotype phasing across osteosarcoma GWAS risk alleles. (ZIP 162 kb) [file 12864_2019_5531_MOESM6_ESM.zip › Hayward et al 2016/chr2_16625410_individuals.txt]

MALC: 12
YORC: 8
TISC: 3
SCMC: 1
CAIA: 1
HAVC: 2
SCMC: 1
SCTC: 12
GSDC: 1
SCMC: 1
ROTC: 1
ECSC: 1
GSDC: 1
GOLC: 3
BOSA: 1
GOLC: 1
LABC: 2
GOLC: 1
IWHC: 1
GOLC: 2
VIZC: 1
GSDC: 1
ROTC: 2
CSPA: 1
LABC: 1
GSDC: 1
BOXA: 1
LABC: 1
BOXA: 1
CSPC: 1
YORC: 1
ROTC: 1
LABC: 1
VIZC: 2
LABC: 2
VIZC: 1
GOLC: 1
LABC: 2
GSDC: 1
LABC: 2
GOLC: 1
LABC: 1
VIZC: 1
DOBC: 1
LABC: 3
GOLC: 1
ROTC: 1
BOXA: 1
LABC: 2
ASHC: 1
LABC: 2
ASHC: 1
ASHA: 1
NSDC: 1
DOBC: 1
SHEC: 1
CSPC: 1
DOBC: 2
CSPC: 1
SHEC: 1
CSPC: 1
ROTC: 1
BOXA: 1
CSPC: 1
DOBC: 1
ROTC: 1
DOBC: 1
LABC: 1
GOLC: 2
ROTC: 1
LABC: 5
GOLC: 1
LABC: 1
GOLC: 3
ROTC: 1
GOLC: 2
LABC: 1
GOLC: 1
YORC: 1
LABC: 1
BOXA: 1
VIZC: 3
LABC: 1
GOLC: 2
ROTC: 1
LABC: 2
BOXA: 1
GSDC: 1
BOXA: 1
LABC: 1
BOXA: 1
GOLC: 1
LABC: 1
ROTC: 1
GOLC: 1
LABC: 1
GSDC: 1
LABC: 1
GSDC: 3
LABC: 2
NWFC: 1
LABC: 7
NWFA: 1
GSDC: 2
LABC: 2
BOXA: 1
LABC: 1
CSPC: 1
CKCC: 1
BOSA: 1
LABC: 1
BOXA: 2
LABC: 2
BOXA: 1
ASHC: 1
GOLC: 1
ASHC: 1
GOLC: 2
LABC: 2
GOLC: 1
GSDA: 2
GSDC: 1
XOMC: 2
GSDC: 1
PERC: 1
CARC: 1
LABC: 3
XOMA: 1
COVC: 1
AFGC: 1
LABC: 1
NGSC: 1
LABC: 1
TAWA: 1
LABC: 1
BFRC: 1
LABC: 1
PIOA: 1
LABC: 7
PIOC: 1
XOLC: 1
XOMC: 1
XOLC: 2
LABC: 1
ISSC: 1
NGSC: 1
PIOC: 1
NGSC: 2
LABC: 1
PIOC: 1
NGSC: 1
PIOC: 1
LABC: 4
TJKC: 1
CCRA: 1
CCRC: 2
GOLC: 1
LABC: 1
GOLC: 1
LABC: 1
GOLC: 1
LABC: 2
ISHA: 1
AKIC: 4
BZOC: 4
LABC: 5
GSDC: 2
GOLC: 1
GOSC: 3
BZOC: 2
LABC: 4
GOLC: 1
LABC: 2
GOLC: 1
LABC: 1
AKIC: 1
GOLC: 1
GSDC: 1
LABC: 1
GSDC: 1
LABC: 1
GSDC: 1
GOLC: 1
LABC: 1
GOLC: 1
LABC: 3
DCRC: 1
LABC: 1
GOLC: 1
GSDC: 1
LABC: 4
GOLC: 1
LABC: 3
GSDC: 2
LABC: 2
GSDC: 1
LABC: 1
GSDC: 1
GSMC: 1
LABC: 3
LABA: 1
GSDC: 1
LABC: 1
GSDC: 1
BZOC: 1
LABC: 2
GSDC: 2
GOLC: 2
AKIC: 1
GSDC: 1
LABC: 2
GSDC: 1
LABC: 1
GSDC: 1
LABC: 8
AFGC: 1
LABC: 2
GSDC: 1
LABC: 4
GSDC: 2
LABC: 1
GOLC: 1
GSDC: 1
LABC: 4
GSDC: 1
GOLC: 1
LABC: 1
GSDC: 1
LABC: 1
GSDC: 1
AFGC: 2
BZOC: 1
GOSC: 3
GOLC: 1
CCRC: 1
GOLC: 1
BGRC: 1
AKIC: 4
BZOA: 1
BZOC: 1
DALC: 1
AFGC: 2
GSMC: 2
LABC: 1
CCRA: 1
CCRC: 4
LABC: 1
GSDC: 2
PAPA: 1
AKIC: 1
MALC: 1
MSTC: 1
BMDC: 1
GDAC: 1
MALC: 1
MSTC: 1
CKCC: 7
GDAA: 1
MSTC: 2
AMAC: 1
MSTC: 1
SALC: 1
PAPC: 1
PMIC: 1
BOTA: 1
PMIA: 1
PMIC: 1
GDAA: 1
PMIC: 1
PAPC: 1
GDAA: 1
BMDA: 1
PAPA: 1
PMIA: 1
AMAC: 2
GDAA: 1
AMAC: 2
GDAA: 1
PAPA: 1
BOTA: 1
BOTC: 1
SALC: 2
MSTC: 1
LEOC: 1
LEOA: 1
STAC: 1
BOCC: 2
CWCA: 1
MSTC: 3
LEOC: 1
AMAC: 1
BMDC: 1
AMAC: 1
GDAA: 2
BOCC: 1
AMAC: 1
BOCA: 1
BOCC: 1
STAC: 1
NEAC: 3
PMIA: 1
BOCC: 1
STAC: 1
LABC: 2
SBUC: 1
NWFC: 1
ROTC: 1
CKCC: 1
AMAC: 1
NWFA: 2
GOLC: 36
NWFC: 3
NWFA: 8
LEOC: 1
SALC: 1
AMAC: 1
GOLC: 1
LABC: 1
BOCC: 1
BASC: 1
LABC: 1
MALC: 1
GSDC: 1
WHWA: 1
GOLC: 1
NWFA: 1
NWFC: 1
GOLC: 1
AKIC: 1
GSDC: 1
ROTC: 1
GOLC: 2
BOCC: 1
NWFC: 1
GOLC: 2
BOCC: 1
NWFA: 1
BOCC: 1
GOLC: 1
ROTC: 2
GSDC: 1
NWFA: 1
BOCC: 1
GOLC: 2
LABC: 1
GOLC: 1
BOCC: 1
GOLC: 1
LABC: 1
GSDC: 1
BOCA: 1
GOLC: 1
NWFA: 1
GSDC: 2
BOCC: 1
GSDC: 1
BOCC: 2
SAMA: 1
GSDC: 1
GOLC: 1
GSDC: 1
GOLC: 2
BOCA: 2
GOLC: 1
ROTC: 1
GOLC: 1
BOCC: 2
NWFA: 1
ROTC: 1
NWFC: 1
GSDC: 1
ROTC: 1
NWFA: 1
SBUC: 1
SAMA: 1
MALC: 1
WHWA: 1
MALC: 1
SCSC: 1
NWFA: 1
SAMC: 1
CKCC: 1
SCMC: 1
GDAA: 2
SCMC: 1
CKCC: 2
SCMC: 2
NWFA: 1
STAC: 1
GOLC: 1
GSDC: 1
WHWA: 1
GOLC: 1
WHWA: 1
SAMC: 2
SBUC: 3
ROTC: 1
AMAC: 1
CSHC: 1
BOCC: 1
WPGC: 1
GOLC: 1
ROTC: 1
BASC: 1
ROTC: 1
BASC: 1
SCSC: 1
SBUC: 1
NWFA: 1
WPGC: 1
ROTC: 1
SCSC: 1
SCMC: 1
ROTC: 1
GOLC: 1
ROTA: 1
MALC: 1
BASA: 1
GOLC: 2
WPGC: 1
CSHC: 1
AMAC: 1
WHWA: 1
GSDC: 1
MSTC: 1
BMAC: 1
WPGA: 1
MSTC: 1
LEOA: 1
BEAA: 1
BEAC: 2
BFRC: 1
BRIC: 1
CAIA: 4
CHIC: 1
DOBC: 2
ECSC: 3
FBDA: 1
GSPC: 2
GPYA: 1
GPYC: 1
HAVC: 1
ITGC: 3
KEEC: 1
PEKA: 1
PEKC: 1
POMC: 3
SBEA: 5
SHEC: 4
SINC: 3
SITA: 2
VIZC: 2
CHIA: 1
BOSA: 1
GSPC: 1
COLA: 2
BOSC: 1
CHIC: 1
COLA: 1
AIRC: 2
COLA: 1
CAIA: 1
ECSC: 1
BOSC: 1
LABC: 2
ECSC: 2
GSPC: 1
CAIA: 1
ECSC: 2
LABC: 1
EBDA: 1
BOSC: 1
AIRC: 2
EBDC: 1
AIRC: 3
GSPA: 1
BHOC: 1
COLA: 3
AIRC: 2
EBDA: 1
CHIC: 1
CBRA: 1
CBRC: 1
ASHC: 1
ECSC: 1
ASHC: 1
AIRC: 1
ASHC: 2
LABC: 1
ASHC: 1
CBRC: 2
ECSC: 1
ASHC: 1
EBDC: 1
BHOC: 1
CBRC: 1
ASHC: 1
EBDC: 1
BHOC: 1
ASHC: 1
GSDC: 17
TISC: 1
YORC: 1
POSC: 2
ROTC: 3
KEEC: 1
FTWC: 1
BFRC: 1
FTWC: 1
KEEC: 1
RHOC: 2
FTWC: 1
KEEC: 1
FTWC: 1
SCMC: 16
HAVC: 10
MALC: 15
SCMC: 13
HAVC: 12
MALC: 18
LABC: 8
FTWC: 1
PUGC: 1
PUGA: 1
CHOC: 1
BFRC: 2
HAVC: 1
FTWC: 1
KEEC: 1
ISTC: 1
KEEC: 1
HAVC: 1
DOBC: 1
FTWC: 1
DOBC: 1
ISTC: 1
DDBC: 1
KEEA: 1
BFRC: 1
BFRA: 1
PWCC: 2
CHOC: 1
BMSC: 1
BFRC: 1
KEEC: 1
NWTA: 1
JACC: 1
PEKC: 2
JACC: 1
ESKC: 1
PEKA: 1
DACC: 1
SCWC: 1
JACC: 1
SCWC: 1
PEKC: 1
STZC: 3
WIPC: 1
STZC: 2
LHAC: 1
ROTC: 1
LABC: 1
CSPC: 1
DACC: 1
JACC: 1
LABC: 1
STZC: 1
SCWC: 1
CSPC: 1
ESTC: 1
PLIA: 1
SBUC: 1
PEKC: 1
STZC: 1
BOSA: 1
LABC: 1
BJIC: 1
ESTC: 1
PEKC: 1
ESKC: 1
NWTC: 1
OESC: 1
FCRC: 1
ESKC: 1
ROTC: 1
STZC: 1
SCWC: 1
PEKC: 1
POSC: 1
LHAC: 1
NWTC: 1
BFRA: 1
WIPC: 1
RHOC: 1
ESTC: 1
SCWC: 1
CSPC: 1
DACA: 1
STZC: 1
OESC: 1
CCOC: 1
LHAC: 1
BMSC: 1
WIPC: 1
SCWC: 1
POSC: 1
LABC: 2
BMSC: 1
LABC: 3
GSDC: 1
WEIC: 1
KEEC: 1
ESTC: 1
BMSC: 1
BJIC: 1
STZC: 1
WEIC: 1
PWCC: 1
POSA: 1
ESKC: 1
BRIC: 1
CCOA: 1
KOMC: 1
PUGA: 1
SCWC: 1
OESC: 1
FCRC: 1
SCWC: 1
BJIC: 1
DOBC: 1
CSPC: 2
OESC: 1
CHIC: 1
FCRC: 1
ACAA: 1
POSC: 1
STZC: 1
ESTC: 1
FTWC: 1
ASHC: 1
GOLC: 1
LABC: 2
CHOC: 1
GSDC: 1
PEKC: 1
WEIC: 1
ACAC: 1
ROTC: 2
RHOC: 1
PWCC: 1
BMSC: 1
ROTC: 1
POSC: 1
LABC: 1
ACAC: 1
ACAA: 1
BMSC: 2
ROTC: 1
SCWC: 1
ISTC: 1
ROTC: 2
ISTC: 1
LABC: 2
ROTC: 1
HUSC: 1
ROTC: 1
KEEC: 1
ROTC: 1
ISTC: 1
BMSC: 1
ROTC: 1
LABC: 1
RHOC: 1
DOBA: 1
GSMA: 1
AFGC: 1
BEDA: 1
DAMC: 1
AFGC: 1
PWCC: 2
GPYC: 1
LABC: 1
PWCC: 1
GOLC: 1
SPIC: 1
DAMA: 1
HUSC: 1
HAVC: 1
LABC: 1
PWCC: 1
POTC: 1
SHEC: 1
KRYC: 1
LABC: 1
GSPC: 1
POMC: 1
AFGC: 1
PUGA: 1
POTC: 1
PDMC: 1
PDMA: 1
GPYC: 1
HUSC: 1
DCRC: 1
LABC: 2
GPYA: 1
PUGA: 1
JRTC: 1
SINC: 1
KRYC: 1
PDMA: 1
HAVC: 1
POMC: 1
BUTA: 1
TFXC: 1
BASC: 1
VIZC: 1
SCGC: 1
LABC: 1
SAMC: 1
LABC: 3
VIZC: 1
LABC: 1
POMC: 1
LABC: 2
DALC: 1
BUTC: 2
GSMC: 1
SINC: 1
BUTA: 1
DALC: 1
LABC: 2
POMC: 2
SAMC: 1
SINC: 1
NWFA: 1
POMC: 1
SCGA: 1
DAMA: 1
VIZC: 1
POTC: 1
SHEC: 3
BUTC: 1
OTTC: 1
BUTC: 1
SINC: 1
JRTC: 1
HUSC: 1
PWCC: 1
BEDA: 1
PUGA: 1
DAMA: 1
SCGA: 1
BUTA: 1
VIZC: 1
SPIC: 1
PUGA: 1
HAVC: 1
BASA: 1
HAVC: 1
PWCC: 1
HAVC: 1
HUSC: 1
BSHC: 1
PUGA: 1
DALC: 2
HUSC: 1
GSMC: 1
DALC: 1
AFGC: 1
LABC: 2
GSPC: 1
PWCC: 1
LABC: 4
PWDC: 1
LABC: 2
GPYA: 1
LABC: 2
AFGC: 1
LABC: 3
SCSC: 1
LABC: 3
BOEA: 1
SCTC: 1
TISC: 1
LABC: 4
BRIC: 1
ISTC: 1
LABC: 2
LHAC: 1
TISC: 1
VIZC: 1
ESSC: 1
FTWC: 1
LABC: 2
SCTC: 1
VIZC: 1
ESSA: 1
ESSC: 15
LABC: 2
FTWC: 1
LHAC: 1
FTWC: 1
LABC: 2
ESSC: 1
LHAC: 1
LABC: 1
ESSC: 1
LABC: 1
SCTC: 1
ESSA: 1
ACAA: 1
LABC: 2
ESSC: 1
TISC: 1
LHAC: 1
SCTC: 1
JRTC: 1
LHAC: 1
ESSC: 1
LHAC: 1
ESSC: 1
YORA: 1
ESSC: 1
LABC: 1
BZOC: 1
LABC: 4
ESSC: 1
LABC: 1
ESSA: 1
ESSC: 11
LABC: 3
FBDC: 1
LABC: 1
SCTC: 1
ACAC: 1
FBDC: 1
LABC: 1
VIZC: 1
LABC: 3
LHAC: 1
LABC: 1
VIZC: 1
SCTC: 1
LABC: 1
VIZC: 1
LABC: 2
IWHC: 10
GDAA: 1
SBEA: 1
GDAA: 1
LABC: 2
GOLC: 1
LABC: 1
GSDC: 1
ROTC: 1
GOLC: 1
ESTC: 12
GOLC: 1
IWHC: 8
GOSC: 1
ESTC: 12
GOSC: 2
GSDC: 1
GOSC: 1
GSDC: 1
GOSC: 1
GSDC: 1
GOSC: 1
ESTC: 2
LABC: 1
BZOC: 1
GDAA: 3
SCMC: 1
LABC: 1
GOLC: 2
IWHC: 8
ESTC: 1
MALC: 1
NWFA: 1
LABC: 1
SCMC: 1
GOLC: 2
SCMC: 1
NWFC: 1
IWHC: 1
LABC: 1
IWHC: 9
ESTC: 24
SCMC: 1
SBEA: 1
ISHA: 1
AIRC: 1
GOLC: 1
LABC: 2
IWHC: 12
GOSC: 1
GSDC: 1
GOSC: 1
GSDC: 2
GOSC: 1
GSDC: 1
GOSC: 1
GSDC: 1
GOSC: 1
ESTC: 1
IWHC: 9
BOEC: 1
GOLC: 1
ISTC: 1
BMSC: 2
LABC: 1
ESTC: 12
IWHC: 12
ESTC: 12
IWHC: 10
LABC: 2
HUSC: 1
LABC: 1
ESTC: 1
LABC: 1
ESTC: 1
SBEA: 1
ESTC: 1
IWHC: 11
LABC: 2
WIPC: 1
ISTC: 1
SBUC: 1
GSDC: 1
BJIC: 16
CATC: 1
BJIC: 1
PWCC: 1
GOLC: 1
LABC: 8
VIZC: 2
LABC: 13
BOCC: 1
CCRC: 1
ROTC: 1
LABC: 5
GOLC: 1
VIZC: 1
LABC: 2
VIZC: 1
GOLC: 1
LABC: 2
VIZC: 1
LABC: 1
VIZC: 1
LABC: 1
VIZC: 1
LABC: 1
VIZC: 1
LABC: 2
GRYA: 1
LABC: 5
BOXA: 7
FBDA: 1
GOLC: 1
VIZC: 3
GOLC: 4
VIZC: 2
GOLC: 1
VIZC: 1
BOXA: 1
FBDC: 2
BOXA: 1
FBDA: 1
BOXA: 4
VIZC: 2
GSDC: 1
VIZC: 6
GOLC: 1
VIZC: 1
LABC: 8
BOXA: 1
FBDC: 1
BOXA: 3
FBDA: 1
VIZC: 1
GOLC: 1
VIZC: 1
BOXA: 1
VIZC: 1
LABC: 1
VIZC: 2
GOLC: 1
VIZC: 3
BOXA: 1
FBDA: 1
BOXA: 2
FBDC: 1
BOXA: 4
LABC: 1
BOXA: 1
FBDC: 1
BOXA: 8
BOXC: 1
FBDA: 1
BOXA: 6
LABC: 3
VIZC: 1
LABC: 1
VIZC: 1
LABC: 1
VIZC: 2
GOLC: 1
VIZC: 1
GOLC: 4
VIZC: 1
GOLC: 4
LABC: 8
GOLC: 3
LABC: 2
GOLC: 1
LABC: 2
GOLC: 1
TITC: 1
LABC: 1
TITC: 1
LABC: 3
GOLC: 1
LABC: 2
GRYA: 1
LABC: 3
VIZC: 2
GOLC: 1
VIZC: 2
LABC: 1
ROTC: 1
GOLC: 1
LABC: 1
GOLC: 1
GSDC: 1
GOLC: 1
LABC: 1
GOLC: 2
LABC: 3
GOLC: 5
LABC: 1
GOLC: 3
LABC: 1
GOLC: 1
ROTC: 1
GOLC: 1
ROTC: 1
GOLC: 1
GSDC: 2
GOLC: 1
LABC: 1
GOLC: 1
LABC: 5
ROTC: 1
LABC: 2
GOLC: 1
LABC: 1
SBEC: 1
GOLC: 1
LABA: 1
GSDC: 1
LABC: 1
SBEA: 1
LABC: 1
GOLC: 1
LABC: 1
ROTC: 1
LABC: 3
GOLC: 2
GSDC: 1
GOLC: 1
LABC: 1
ROTC: 1
LABC: 1
GSDC: 1
LABC: 1
BOXA: 1
ROTC: 2
BOXA: 2
LABC: 3
PWDC: 1
GSDC: 2
HAVC: 2
CANC: 1
PWDC: 1
YORC: 11
TISC: 1
YORC: 1
TISC: 1
YORC: 1
TISA: 1
MALC: 1
SCMC: 2
MALC: 1
SCMC: 5
HAVC: 3
YORC: 1
HAVC: 1
YORC: 1
NFTC: 6
MALC: 1
NFTC: 1
MALC: 1
YORA: 6
YORC: 15
PAPC: 6
PAPA: 3
BOXA: 1
PAPA: 1
BOXA: 2
PAPC: 1
GOLC: 1
YORC: 9
GOLC: 7
LABC: 2
YORC: 4
MALC: 1
VIZC: 2
ROTC: 1
VIZC: 3
YORC: 1
IWHC: 27
PWDC: 2
CURC: 1
IWSC: 1
PWDC: 1
LABC: 1
YORC: 1
LABC: 1
MALC: 1
IWHC: 18
SCDC: 1
IWHC: 12
BUTC: 1
LABC: 8
BUTA: 1
BUTC: 1
LABC: 13
BUTC: 1
LABC: 9
BUTC: 1
LABC: 5
BUTA: 1
LABC: 12
BUTA: 1
LABC: 128
LABA: 1
GSDC: 1
GOLC: 1
LABC: 1
NWFA: 1
ROTC: 1
BTEA: 4
BTEC: 2
BEAA: 3
BMDC: 1
BOTA: 2
BOTC: 9
BRIC: 4
BRIA: 1
CSPC: 4
CSPA: 1
DALC: 3
DALA: 1
DOBC: 2
EBDA: 3
EBDC: 4
BUTA: 1
ELKC: 4
EURC: 7
FINC: 10
GOSC: 12
GRYA: 5
GRYC: 1
RHOC: 1
GSLC: 8
JRTA: 1
JRTC: 2
NSDC: 11
SCHC: 12
SCHA: 1
CSHC: 5
POSC: 1
WEIC: 15
NFTC: 3
CAIC: 1
CAIA: 9
TISC: 8
TISA: 1
YORA: 1
YORC: 12
BOXC: 1
CAIC: 1
BOXC: 1
CAIA: 1
CAIC: 1
BOXC: 1
CAIC: 3
YORC: 1
BOXC: 1
CAIC: 1
YORC: 2
NFTC: 1
YORC: 2
CAIC: 3
CAIA: 9
YORC: 14
YORA: 1
NFTA: 3
YORA: 1
BOXA: 15
CNKA: 1
CNKC: 10
CKCC: 4
CSPC: 1
MALC: 1
YORA: 1
CKCC: 2
YORC: 1
CKCC: 2
MALC: 1
CKCC: 11
MALC: 1
ACAC: 1
IWHC: 37
GOLC: 1
IWHC: 11
CSPC: 1
MALC: 1
YORC: 1
CSPC: 3
CKCC: 1
DACA: 1
CKCC: 1
POTC: 1
CSPC: 1
CKCC: 2
DACA: 1
CKCC: 2
CSPC: 1
CKCC: 9
DACC: 1
PDMC: 1
CSPC: 1
MALC: 1
DACC: 1
YORC: 1
DACC: 1
GOLC: 4
ROTC: 1
LABC: 2
VIZC: 1
LABC: 1
GOLC: 1
VIZC: 5
DACC: 1
MALC: 1
IWHC: 8
CSPC: 1
DACC: 1
MALC: 1
CKCC: 1
MALC: 1
CKCC: 1
CATC: 1
CSPC: 1
LABC: 1
VIZC: 1
CSPC: 1
VIZC: 5
WHWA: 1
BOXA: 2
BASC: 1
SCMC: 1
PUGA: 1
ECSC: 1
STZC: 1
BFRC: 1
CAIA: 1
BOXA: 1
JRTA: 1
DACA: 1
RATC: 1
SCMA: 1
BOSA: 1
BOXA: 1
DACA: 1
BOXA: 1
SCMC: 1
BEAA: 1
BOSC: 1
BFRC: 1
SCMC: 1
BOXA: 1
SCMC: 1
IWHC: 4
NSDC: 1
BMDC: 2
CATC: 1
BOUA: 2
STZC: 1
BMDC: 1
STZC: 1
WHWC: 1
LABC: 1
BFRC: 1
DACC: 1
BOXA: 2
BASC: 1
DAMA: 1
BOXA: 1
NSDC: 2
GOLC: 1
MANC: 1
BOXA: 1
JRTC: 1
SCMC: 1
MALC: 1
RATC: 1
CSPC: 1
BOXA: 1
LABC: 1
BOUA: 1
BOXA: 1
LABC: 1
EBDC: 1
MALC: 1
GOLC: 1
POMC: 2
BOXA: 1
JRTA: 1
STZC: 2
CARC: 3
GOLC: 1
LHAC: 1
MALC: 1
JRTA: 1
PWCC: 1
NFTC: 1
POMC: 1
ETSC: 1
BOXA: 1
YORC: 1
WHWC: 1
ROTC: 1
BRDC: 1
PHAC: 2
NWFA: 1
BPIA: 1
BECA: 1
BTEC: 6
BTEA: 1
JRTA: 1
CSPC: 1
YORA: 1
STZC: 1
CHIC: 1
JRTA: 1
TITC: 1
VIZC: 1
LABC: 1
KOMC: 1
BOUA: 1
RATC: 1
PITC: 1
PUGA: 1
GSDC: 1
GOLC: 1
STZC: 1
BOUA: 1
RATC: 1
NWFC: 1
GSDC: 1
LABC: 1
GSDC: 4
CWCC: 1
GSDC: 2
GOLA: 1
GOLC: 1
PITC: 1
MSTC: 1
ROTC: 5
NWFC: 2
OESA: 1
NWFA: 1
NWFC: 2
PITC: 1
MSTC: 4
LABC: 2
RECC: 1
MSTC: 3
RECC: 1
MSTC: 2
PITC: 1
GOLC: 1
ROTC: 1
VIZC: 5
LABC: 1
BMDC: 1
ISTC: 1
PITC: 1
NSDC: 1
BOXA: 1
LEOA: 1
OTTA: 3
NWFA: 1
FBDC: 1
YORC: 3
BOXA: 3
YORC: 1
BOXA: 1
GSDC: 1
HUSC: 1
GOLC: 1
CSHC: 1
SHEC: 1
ASHC: 1
STAC: 1
NWFC: 1
BOCC: 7
BOCA: 1
LABC: 1
CKCC: 2
ESSC: 2
GSDC: 1
GOLC: 15
LABC: 3
GSDC: 2
BOXA: 12
GOLC: 1
LABC: 4
ROTC: 1
LABC: 1
GSDC: 1
LABC: 1
NWFA: 1
LABC: 2
BOXA: 1
GOLC: 1
LABC: 1
GOLC: 1
LABC: 1
BASC: 3
LABC: 3
NWFA: 1
NWFC: 1
LABC: 1
NWFA: 1
LABC: 1
GSDC: 2
GOLC: 1
LABC: 2
GOLC: 1
BOXA: 1
LABC: 1
GOLC: 1
CKCC: 1
GOLC: 1
POTC: 1
LABC: 1
SBEA: 1
BEAC: 2
BMDC: 1
BEAC: 1
BRIC: 1
BMDC: 3
BMDA: 1
PWCC: 1
CCOA: 1
ITGC: 1
BEAC: 1
CSPC: 1
SHEC: 1
SCTC: 1
GOLC: 1
VIZC: 1
BOXA: 1
FCRC: 1
SCTC: 1
CURC: 1
FCRC: 1
SCGA: 1
CSHC: 1
GOLC: 1
SALC: 1
CSPA: 1
POTC: 1
WHWA: 1
GRYC: 1
WEIC: 1
JRTC: 2
WHWA: 1
PDMC: 1
WIPC: 1
WEIC: 1
CSPC: 1
WEIC: 1
CSPC: 1
NEAC: 1
DACC: 2
CSPC: 1
GRYA: 1
POSC: 1
HUSC: 1
PUGA: 1
LABC: 3
IWHC: 1
GSDC: 1
ESSA: 1
DOBC: 1
PUGA: 1
BMDC: 1
DOBC: 1
POSC: 1
GOLC: 2
PMIC: 1
STZC: 1
LABC: 1
GSDC: 2
LABC: 1
GSDC: 1
SLOC: 1
GSDC: 1
YORC: 1
BFRA: 1
BOXA: 1
POSC: 1
SCHC: 1
MANC: 1
GOLC: 1
SBUC: 1
POSC: 1
STZC: 1
DOBC: 1
YORC: 1
PMIC: 1
LABC: 2
GSDC: 1
GOLC: 2
STZC: 1
PUGC: 1
JRTA: 1
SBUC: 1
GOLC: 2
LABC: 1
BEAA: 1
CSPC: 1
VIZC: 1
ASHC: 1
SCMC: 1
CSPC: 1
SHEA: 1
DACC: 1
BOCC: 1
JRTC: 1
BEAC: 1
YORC: 1
DOBC: 1
BOCC: 1
LABC: 1
SBEC: 1
GOLC: 1
HUSC: 1
BMDC: 1
BOXA: 1
POSA: 1
BOXA: 1
SCMC: 1
DOBC: 1
BOXA: 1
LABC: 1
BMDC: 1
POSC: 1
SHEC: 2
JRTC: 1
LABC: 1
WHWA: 1
POSC: 1
STZC: 1
LABC: 1
GOLC: 1
BOCC: 1
PMIC: 1
POSC: 1
GSDC: 1
BOCC: 1
LABC: 3
GOLC: 1
POTC: 1
DOBC: 1
PEKA: 1
HUSC: 1
STZC: 1
SCMC: 1
HUSC: 1
LABC: 1
SHEA: 1
LABC: 1
BOSA: 1
SBUC: 1
LABC: 1
RATA: 1
RATC: 1
