# Supplementary material for: Risk-modeling of dog osteosarcoma genome scans shows individuals with Mendelian-level polygenic risk are common
Source: BMC Genomics. 2019 Mar 19;20:226. doi: 10.1186/s12864-019-5531-6 (PMC6425649; doi:10.1186/s12864-019-5531-6)
Supplement: Supplementary file 6 — Data. Haplotype phasing across osteosarcoma GWAS risk alleles. (ZIP 162 kb) [file 12864_2019_5531_MOESM6_ESM.zip › Hayward et al 2016/chr2_16625410_track.txt]

track type=bed name="MALC" description="MALC" itemRgb="On" visibility="3" 
chr2	16551051	16664672	MALC	0	.	16551051	16664672	41,128,185
track type=bed name="YORC" description="YORC" itemRgb="On" visibility="3" 
chr2	16572618	16664672	YORC	0	.	16572618	16664672	41,128,185
track type=bed name="SCTC" description="SCTC" itemRgb="On" visibility="3" 
chr2	16592849	16708406	SCTC	0	.	16592849	16708406	41,128,185
track type=bed name="LABC" description="LABC" itemRgb="On" visibility="3" 
chr2	16579596	16664672	LABC	0	.	16579596	16664672	41,128,185
track type=bed name="LABC" description="LABC" itemRgb="On" visibility="3" 
chr2	16579596	16664672	LABC	0	.	16579596	16664672	41,128,185
track type=bed name="LABC" description="LABC" itemRgb="On" visibility="3" 
chr2	16579596	16664672	LABC	0	.	16579596	16664672	41,128,185
track type=bed name="LABC" description="LABC" itemRgb="On" visibility="3" 
chr2	16579596	16664672	LABC	0	.	16579596	16664672	41,128,185
track type=bed name="LABC" description="LABC" itemRgb="On" visibility="3" 
chr2	16579596	16664672	LABC	0	.	16579596	16664672	41,128,185
track type=bed name="CKCC" description="CKCC" itemRgb="On" visibility="3" 
chr2	16592849	16664672	CKCC	0	.	16592849	16664672	41,128,185
track type=bed name="GOLC" description="GOLC" itemRgb="On" visibility="3" 
chr2	16579596	16664672	GOLC	0	.	16579596	16664672	41,128,185
track type=bed name="GSDC" description="GSDC" itemRgb="On" visibility="3" 
chr2	16592849	16664672	GSDC	0	.	16592849	16664672	41,128,185
track type=bed name="SCMC" description="SCMC" itemRgb="On" visibility="3" 
chr2	16592849	16664672	SCMC	0	.	16592849	16664672	41,128,185
track type=bed name="HAVC" description="HAVC" itemRgb="On" visibility="3" 
chr2	16579596	16664672	HAVC	0	.	16579596	16664672	41,128,185
track type=bed name="MALC" description="MALC" itemRgb="On" visibility="3" 
chr2	16551051	16664672	MALC	0	.	16551051	16664672	41,128,185
track type=bed name="SCMC" description="SCMC" itemRgb="On" visibility="3" 
chr2	16592849	16664672	SCMC	0	.	16592849	16664672	41,128,185
track type=bed name="HAVC" description="HAVC" itemRgb="On" visibility="3" 
chr2	16579596	16664672	HAVC	0	.	16579596	16664672	41,128,185
track type=bed name="MALC" description="MALC" itemRgb="On" visibility="3" 
chr2	16551051	16664672	MALC	0	.	16551051	16664672	41,128,185
track type=bed name="LABC" description="LABC" itemRgb="On" visibility="3" 
chr2	16579596	16664672	LABC	0	.	16579596	16664672	41,128,185
track type=bed name="ESSC" description="ESSC" itemRgb="On" visibility="3" 
chr2	16592849	16664672	ESSC	0	.	16592849	16664672	41,128,185
track type=bed name="ESSC" description="ESSC" itemRgb="On" visibility="3" 
chr2	16592849	16664672	ESSC	0	.	16592849	16664672	41,128,185
track type=bed name="IWHC" description="IWHC" itemRgb="On" visibility="3" 
chr2	15879756	21098588	IWHC	0	.	15879756	21098588	41,128,185
track type=bed name="ESTC" description="ESTC" itemRgb="On" visibility="3" 
chr2	16478578	16664672	ESTC	0	.	16478578	16664672	41,128,185
track type=bed name="IWHC" description="IWHC" itemRgb="On" visibility="3" 
chr2	15879756	21098588	IWHC	0	.	15879756	21098588	41,128,185
track type=bed name="ESTC" description="ESTC" itemRgb="On" visibility="3" 
chr2	16478578	16664672	ESTC	0	.	16478578	16664672	41,128,185
track type=bed name="IWHC" description="IWHC" itemRgb="On" visibility="3" 
chr2	15879756	21098588	IWHC	0	.	15879756	21098588	41,128,185
track type=bed name="IWHC" description="IWHC" itemRgb="On" visibility="3" 
chr2	15879756	21098588	IWHC	0	.	15879756	21098588	41,128,185
track type=bed name="ESTC" description="ESTC" itemRgb="On" visibility="3" 
chr2	16478578	16664672	ESTC	0	.	16478578	16664672	41,128,185
track type=bed name="IWHC" description="IWHC" itemRgb="On" visibility="3" 
chr2	15879756	21098588	IWHC	0	.	15879756	21098588	41,128,185
track type=bed name="IWHC" description="IWHC" itemRgb="On" visibility="3" 
chr2	15879756	21098588	IWHC	0	.	15879756	21098588	41,128,185
track type=bed name="ESTC" description="ESTC" itemRgb="On" visibility="3" 
chr2	16478578	16664672	ESTC	0	.	16478578	16664672	41,128,185
track type=bed name="IWHC" description="IWHC" itemRgb="On" visibility="3" 
chr2	15879756	21098588	IWHC	0	.	15879756	21098588	41,128,185
track type=bed name="ESTC" description="ESTC" itemRgb="On" visibility="3" 
chr2	16478578	16664672	ESTC	0	.	16478578	16664672	41,128,185
track type=bed name="IWHC" description="IWHC" itemRgb="On" visibility="3" 
chr2	15879756	21098588	IWHC	0	.	15879756	21098588	41,128,185
track type=bed name="IWHC" description="IWHC" itemRgb="On" visibility="3" 
chr2	15879756	21098588	IWHC	0	.	15879756	21098588	41,128,185
track type=bed name="BJIC" description="BJIC" itemRgb="On" visibility="3" 
chr2	16579596	16664672	BJIC	0	.	16579596	16664672	41,128,185
track type=bed name="LABC" description="LABC" itemRgb="On" visibility="3" 
chr2	16579596	16664672	LABC	0	.	16579596	16664672	41,128,185
track type=bed name="LABC" description="LABC" itemRgb="On" visibility="3" 
chr2	16579596	16664672	LABC	0	.	16579596	16664672	41,128,185
track type=bed name="LABC" description="LABC" itemRgb="On" visibility="3" 
chr2	16579596	16664672	LABC	0	.	16579596	16664672	41,128,185
track type=bed name="LABC" description="LABC" itemRgb="On" visibility="3" 
chr2	16579596	16664672	LABC	0	.	16579596	16664672	41,128,185
track type=bed name="VIZC" description="VIZC" itemRgb="On" visibility="3" 
chr2	16572618	16664672	VIZC	0	.	16572618	16664672	41,128,185
track type=bed name="LABC" description="LABC" itemRgb="On" visibility="3" 
chr2	16579596	16664672	LABC	0	.	16579596	16664672	41,128,185
track type=bed name="LABC" description="LABC" itemRgb="On" visibility="3" 
chr2	16579596	16664672	LABC	0	.	16579596	16664672	41,128,185
track type=bed name="GOLC" description="GOLC" itemRgb="On" visibility="3" 
chr2	16579596	16664672	GOLC	0	.	16579596	16664672	41,128,185
track type=bed name="LABC" description="LABC" itemRgb="On" visibility="3" 
chr2	16579596	16664672	LABC	0	.	16579596	16664672	41,128,185
track type=bed name="YORC" description="YORC" itemRgb="On" visibility="3" 
chr2	16572618	16664672	YORC	0	.	16572618	16664672	41,128,185
track type=bed name="SCMC" description="SCMC" itemRgb="On" visibility="3" 
chr2	16592849	16664672	SCMC	0	.	16592849	16664672	41,128,185
track type=bed name="NFTC" description="NFTC" itemRgb="On" visibility="3" 
chr2	16478578	16809923	NFTC	0	.	16478578	16809923	41,128,185
track type=bed name="YORC" description="YORC" itemRgb="On" visibility="3" 
chr2	16572618	16664672	YORC	0	.	16572618	16664672	41,128,185
track type=bed name="PAPC" description="PAPC" itemRgb="On" visibility="3" 
chr2	16579596	16685039	PAPC	0	.	16579596	16685039	41,128,185
track type=bed name="YORC" description="YORC" itemRgb="On" visibility="3" 
chr2	16572618	16664672	YORC	0	.	16572618	16664672	41,128,185
track type=bed name="GOLC" description="GOLC" itemRgb="On" visibility="3" 
chr2	16579596	16664672	GOLC	0	.	16579596	16664672	41,128,185
track type=bed name="IWHC" description="IWHC" itemRgb="On" visibility="3" 
chr2	15879756	21098588	IWHC	0	.	15879756	21098588	41,128,185
track type=bed name="IWHC" description="IWHC" itemRgb="On" visibility="3" 
chr2	15879756	21098588	IWHC	0	.	15879756	21098588	41,128,185
track type=bed name="IWHC" description="IWHC" itemRgb="On" visibility="3" 
chr2	15879756	21098588	IWHC	0	.	15879756	21098588	41,128,185
track type=bed name="LABC" description="LABC" itemRgb="On" visibility="3" 
chr2	16579596	16664672	LABC	0	.	16579596	16664672	41,128,185
track type=bed name="LABC" description="LABC" itemRgb="On" visibility="3" 
chr2	16579596	16664672	LABC	0	.	16579596	16664672	41,128,185
track type=bed name="LABC" description="LABC" itemRgb="On" visibility="3" 
chr2	16579596	16664672	LABC	0	.	16579596	16664672	41,128,185
track type=bed name="LABC" description="LABC" itemRgb="On" visibility="3" 
chr2	16579596	16664672	LABC	0	.	16579596	16664672	41,128,185
track type=bed name="LABC" description="LABC" itemRgb="On" visibility="3" 
chr2	16579596	16664672	LABC	0	.	16579596	16664672	41,128,185
track type=bed name="LABC" description="LABC" itemRgb="On" visibility="3" 
chr2	16579596	16664672	LABC	0	.	16579596	16664672	41,128,185
track type=bed name="BOTC" description="BOTC" itemRgb="On" visibility="3" 
chr2	16592849	16664672	BOTC	0	.	16592849	16664672	41,128,185
track type=bed name="EURC" description="EURC" itemRgb="On" visibility="3" 
chr2	16592849	16664672	EURC	0	.	16592849	16664672	41,128,185
track type=bed name="FINC" description="FINC" itemRgb="On" visibility="3" 
chr2	16579596	16664672	FINC	0	.	16579596	16664672	41,128,185
track type=bed name="GOSC" description="GOSC" itemRgb="On" visibility="3" 
chr2	16592849	16664672	GOSC	0	.	16592849	16664672	41,128,185
track type=bed name="GSLC" description="GSLC" itemRgb="On" visibility="3" 
chr2	16572618	16672123	GSLC	0	.	16572618	16672123	41,128,185
track type=bed name="NSDC" description="NSDC" itemRgb="On" visibility="3" 
chr2	16551051	16708406	NSDC	0	.	16551051	16708406	41,128,185
track type=bed name="SCHC" description="SCHC" itemRgb="On" visibility="3" 
chr2	16592849	16664672	SCHC	0	.	16592849	16664672	41,128,185
track type=bed name="CSHC" description="CSHC" itemRgb="On" visibility="3" 
chr2	16579596	16664672	CSHC	0	.	16579596	16664672	41,128,185
track type=bed name="WEIC" description="WEIC" itemRgb="On" visibility="3" 
chr2	16579596	16664672	WEIC	0	.	16579596	16664672	41,128,185
track type=bed name="TISC" description="TISC" itemRgb="On" visibility="3" 
chr2	16579596	16664672	TISC	0	.	16579596	16664672	41,128,185
track type=bed name="YORC" description="YORC" itemRgb="On" visibility="3" 
chr2	16572618	16664672	YORC	0	.	16572618	16664672	41,128,185
track type=bed name="YORC" description="YORC" itemRgb="On" visibility="3" 
chr2	16572618	16664672	YORC	0	.	16572618	16664672	41,128,185
track type=bed name="CNKC" description="CNKC" itemRgb="On" visibility="3" 
chr2	16592849	16664672	CNKC	0	.	16592849	16664672	41,128,185
track type=bed name="CKCC" description="CKCC" itemRgb="On" visibility="3" 
chr2	16592849	16664672	CKCC	0	.	16592849	16664672	41,128,185
track type=bed name="IWHC" description="IWHC" itemRgb="On" visibility="3" 
chr2	15879756	21098588	IWHC	0	.	15879756	21098588	41,128,185
track type=bed name="IWHC" description="IWHC" itemRgb="On" visibility="3" 
chr2	15879756	21098588	IWHC	0	.	15879756	21098588	41,128,185
track type=bed name="CKCC" description="CKCC" itemRgb="On" visibility="3" 
chr2	16592849	16664672	CKCC	0	.	16592849	16664672	41,128,185
track type=bed name="VIZC" description="VIZC" itemRgb="On" visibility="3" 
chr2	16572618	16664672	VIZC	0	.	16572618	16664672	41,128,185
track type=bed name="IWHC" description="IWHC" itemRgb="On" visibility="3" 
chr2	15879756	21098588	IWHC	0	.	15879756	21098588	41,128,185
track type=bed name="VIZC" description="VIZC" itemRgb="On" visibility="3" 
chr2	16572618	16664672	VIZC	0	.	16572618	16664672	41,128,185
track type=bed name="BTEC" description="BTEC" itemRgb="On" visibility="3" 
chr2	16572618	16664672	BTEC	0	.	16572618	16664672	41,128,185
track type=bed name="ROTC" description="ROTC" itemRgb="On" visibility="3" 
chr2	12326790	17633655	ROTC	0	.	12326790	17633655	41,128,185
track type=bed name="VIZC" description="VIZC" itemRgb="On" visibility="3" 
chr2	16572618	16664672	VIZC	0	.	16572618	16664672	41,128,185
track type=bed name="BOCC" description="BOCC" itemRgb="On" visibility="3" 
chr2	16592849	16664672	BOCC	0	.	16592849	16664672	41,128,185
track type=bed name="GOLC" description="GOLC" itemRgb="On" visibility="3" 
chr2	16579596	16664672	GOLC	0	.	16579596	16664672	41,128,185
track type=bed name="NWFA" description="NWFA" itemRgb="On" visibility="3" 
chr2	16140741	16664672	NWFA	0	.	16140741	16664672	39,174,96
track type=bed name="SBEA" description="SBEA" itemRgb="On" visibility="3" 
chr2	16528653	16708406	SBEA	0	.	16528653	16708406	39,174,96
track type=bed name="BOXA" description="BOXA" itemRgb="On" visibility="3" 
chr2	16572618	16664672	BOXA	0	.	16572618	16664672	39,174,96
track type=bed name="BOXA" description="BOXA" itemRgb="On" visibility="3" 
chr2	16572618	16664672	BOXA	0	.	16572618	16664672	39,174,96
track type=bed name="BOXA" description="BOXA" itemRgb="On" visibility="3" 
chr2	16572618	16664672	BOXA	0	.	16572618	16664672	39,174,96
track type=bed name="YORA" description="YORA" itemRgb="On" visibility="3" 
chr2	16551051	16723282	YORA	0	.	16551051	16723282	39,174,96
track type=bed name="GRYA" description="GRYA" itemRgb="On" visibility="3" 
chr2	16388044	16856192	GRYA	0	.	16388044	16856192	39,174,96
track type=bed name="CAIA" description="CAIA" itemRgb="On" visibility="3" 
chr2	16528653	16708406	CAIA	0	.	16528653	16708406	39,174,96
track type=bed name="CAIA" description="CAIA" itemRgb="On" visibility="3" 
chr2	16528653	16708406	CAIA	0	.	16528653	16708406	39,174,96
track type=bed name="BOXA" description="BOXA" itemRgb="On" visibility="3" 
chr2	16572618	16664672	BOXA	0	.	16572618	16664672	39,174,96
track type=bed name="BOXA" description="BOXA" itemRgb="On" visibility="3" 
chr2	16572618	16664672	BOXA	0	.	16572618	16664672	39,174,96
