# Supplementary material for: Risk-modeling of dog osteosarcoma genome scans shows individuals with Mendelian-level polygenic risk are common
Source: BMC Genomics. 2019 Mar 19;20:226. doi: 10.1186/s12864-019-5531-6 (PMC6425649; doi:10.1186/s12864-019-5531-6)
Supplement: Supplementary file 6 — Data. Haplotype phasing across osteosarcoma GWAS risk alleles. (ZIP 162 kb) [file 12864_2019_5531_MOESM6_ESM.zip › Hayward et al 2016/chr21_43093428_individuals.txt]

MALA: 1
MALG: 10
YORG: 15
TISA: 1
SCMG: 1
CAIG: 2
HAVG: 2
SCMG: 1
SCTG: 13
LABG: 1
JRTG: 1
SCMG: 1
ROTG: 1
BOTG: 1
ECSG: 1
GSDG: 1
GOLG: 3
BOSG: 1
BOXG: 1
GOLG: 1
BOTG: 1
LABG: 2
GOLG: 1
IWHG: 1
GOLG: 2
VIZG: 1
GSDG: 1
NWFG: 1
ROTG: 2
MALG: 1
CSPG: 2
LABG: 1
GSDG: 1
BOXG: 3
ROTG: 1
LABG: 2
BOXG: 1
CSPG: 1
YORG: 1
ROTG: 1
LABG: 1
VIZG: 2
GOLG: 1
LABG: 2
VIZG: 1
GOLG: 1
LABG: 2
GSDG: 1
LABG: 2
GOLG: 1
LABG: 1
VIZG: 1
DOBG: 1
LABG: 1
SHEG: 1
LABG: 3
GOLG: 1
BOXG: 2
LABG: 1
BOXG: 1
LABG: 2
DOBG: 1
ASHG: 1
LABG: 2
DOBG: 1
ASHG: 2
NSDG: 1
SHEG: 1
DOBG: 1
SHEG: 1
CSPG: 1
DOBG: 3
CSPG: 1
SHEG: 1
CSPG: 2
BOXG: 1
CSPG: 1
DOBG: 1
BOXG: 1
ROTG: 1
DOBG: 1
LABG: 1
GOLG: 2
ROTG: 1
LABG: 5
BEAG: 1
LABG: 1
GOLG: 3
ROTG: 1
GOLG: 2
LABG: 1
GOLG: 1
YORG: 3
LABG: 1
BOXG: 1
VIZG: 2
VIZA: 1
LABG: 1
GOLG: 2
ROTG: 1
LABG: 2
BOXG: 1
GSDG: 1
GOLG: 1
BOXG: 1
LABG: 1
BOXG: 1
ROTG: 1
GOLG: 1
LABG: 1
GOLG: 1
LABG: 1
GOLG: 1
LABG: 1
GSDG: 1
LABG: 1
GSDG: 4
LABG: 2
NWFG: 2
LABG: 5
BOCG: 1
LABG: 1
NWFG: 1
LABG: 1
NWFG: 1
GSDG: 1
LABG: 2
BOXG: 3
LABG: 1
CSPG: 1
CKCG: 1
BOSG: 1
LABG: 1
BOXG: 3
LABG: 3
BOXG: 1
ASHG: 1
GOLG: 1
ASHG: 2
GOLG: 2
LABG: 2
GOLG: 1
GSDG: 3
XOLG: 3
GSDG: 1
CARG: 1
LABG: 3
XOMG: 1
COVG: 1
LABG: 1
NGSG: 1
LABG: 1
PGOG: 1
LABG: 1
BFRG: 1
LABG: 1
PIOG: 1
LABG: 4
PIOG: 1
LABG: 3
PIOG: 1
XOLG: 1
XOMG: 3
XOLG: 1
LABG: 1
ISSG: 1
NGSG: 1
SANG: 1
PIOG: 2
NGSG: 2
LABG: 1
PIOG: 3
NGSG: 1
PIOG: 2
LABG: 5
TJKG: 1
CCRG: 3
GOLG: 1
LABG: 1
GOLG: 1
CCRG: 1
LABG: 1
GOLG: 1
LABG: 2
ISHG: 1
BGRG: 1
AKIG: 4
BZOA: 1
BZOG: 2
LABG: 5
GOLG: 1
LABG: 1
GSDG: 2
GOLG: 1
GOSG: 2
BZOG: 2
DCRG: 1
LABG: 5
GOLG: 1
LABG: 2
GOLG: 1
LABG: 1
AKIG: 1
GOLG: 1
GSDG: 1
LABG: 3
GSDG: 1
GOLG: 1
LABG: 1
GOLG: 1
LABG: 3
DCRG: 1
LABG: 1
GOLG: 1
GSDG: 1
LABG: 4
PIOG: 1
GOLG: 1
LABG: 3
GSDG: 3
LABG: 3
GSDG: 1
GSMG: 1
LABG: 4
GSDG: 1
LABG: 1
GSDG: 1
BZOG: 1
LABG: 2
GSDG: 1
GOLG: 2
AKIG: 1
GSDG: 1
LABG: 2
GSDG: 1
LABG: 1
GSDG: 2
LABG: 8
AFGG: 1
LABG: 7
GSDG: 2
LABG: 2
GOLG: 1
GSDG: 1
LABG: 4
GSDG: 1
GOLG: 1
LABG: 1
GSDG: 1
LABG: 1
GSDG: 1
GOLG: 1
AFGA: 1
BZOG: 1
DCRG: 1
GOSG: 1
GOLG: 1
CCRG: 1
GOLG: 1
BGRG: 1
AKIG: 4
BZOG: 2
DALG: 2
AFGG: 1
GSMG: 1
LABG: 1
CCRG: 5
LABG: 1
GSDG: 2
PAPG: 2
AKIG: 1
MALG: 1
MSTG: 1
BMDG: 1
PAPG: 1
GDAG: 1
MSTG: 1
CKCG: 7
PAPG: 1
GDAG: 1
MSTG: 2
AMAG: 1
MSTG: 2
SALG: 1
PAPG: 2
PMIG: 3
BOTG: 2
PMIG: 1
GDAG: 1
PMIG: 2
PMIA: 1
PAPG: 2
GDAG: 1
BMDG: 2
PAPG: 2
PMIG: 2
AMAG: 1
GDAG: 1
AMAG: 2
GDAG: 1
PAPG: 1
BOTG: 3
SALA: 1
SALG: 1
GDAG: 1
BMDG: 1
MSTG: 1
LEOG: 2
STAG: 1
LEOG: 1
BOCG: 2
LEOG: 1
CWCG: 1
MSTG: 3
BOCG: 1
LEOG: 1
AMAG: 1
BMDG: 1
AMAG: 1
GDAG: 2
BOCG: 1
AMAG: 1
BOCG: 2
STAG: 1
NEAG: 5
PMIG: 1
BOCG: 1
STAG: 1
LABG: 2
SBUG: 1
MALG: 1
NWFG: 1
CKCG: 1
AMAG: 1
NWFG: 3
GOLG: 41
NWFG: 17
BMDG: 1
LEOG: 3
PAPG: 1
SALG: 2
AMAG: 1
BOCG: 1
GOLG: 1
LABG: 1
BASG: 1
LABG: 1
MALG: 1
NWFG: 1
GSDG: 1
WHWG: 1
BOCG: 1
GOLG: 1
CWCG: 1
BOCG: 1
NWFG: 1
BOCG: 1
NWFG: 2
GOLG: 1
AKIG: 1
GSDG: 1
ROTG: 1
GOLG: 2
BOCG: 1
NWFG: 1
GOLG: 2
BOCG: 1
NWFG: 1
BOCG: 1
GOLG: 1
ROTG: 1
BOCG: 1
WPGG: 1
GSDG: 1
NWFG: 1
BOCG: 1
GOLG: 2
BASG: 1
GSDG: 1
BOTG: 1
LABG: 1
BOCG: 1
GOLG: 2
LABG: 1
GSDG: 1
BOCG: 1
GOLG: 1
NWFG: 1
GSDG: 2
BOCG: 2
ROTG: 1
GSDG: 1
BOCG: 2
SAMG: 1
GOLG: 1
GSDG: 1
GOLG: 2
BOCG: 1
GOLG: 1
BOCG: 2
GOLG: 2
ROTG: 1
GOLG: 1
BOCG: 2
NWFG: 1
WPGG: 1
NWFG: 2
SBUG: 1
CSHG: 1
SAMG: 1
MALG: 2
WHWG: 1
SCSG: 1
NWFG: 1
SAMG: 1
GDAG: 1
CKCG: 1
SCMG: 1
GDAG: 1
SCMG: 1
GDAG: 1
SCMG: 1
CKCG: 2
SCMG: 2
NWFG: 1
GOLG: 1
ROTG: 1
WHWG: 1
STAG: 1
CSHG: 1
GOLG: 1
GSDG: 1
ROTG: 1
WHWG: 1
GOLG: 1
WHWG: 1
SBUG: 1
BMAG: 1
BOCG: 1
SAMG: 2
SBUG: 1
WPGG: 1
SBUG: 1
ROTG: 1
SBUG: 1
ROTG: 1
AMAG: 1
CSHG: 1
BOCG: 1
WPGG: 1
CSHG: 1
NWFG: 2
WPGG: 1
GOLG: 1
ROTG: 1
BASG: 1
ROTG: 1
BASG: 1
SCSG: 1
WPGG: 1
SBUG: 1
NWFG: 1
WPGG: 1
ROTG: 1
BOCG: 1
SCSG: 1
CSHG: 1
SAMG: 1
SCMG: 1
ROTG: 1
GOLG: 1
ROTG: 1
LEOG: 1
MALG: 1
BASG: 1
GOLG: 1
BMAG: 1
WPGG: 1
GOLG: 1
WPGG: 1
CSHG: 1
AMAG: 1
BASG: 1
WHWG: 1
GSDG: 1
BMAG: 1
MSTG: 1
BMAG: 1
TITA: 1
WPGG: 2
MSTG: 1
LEOG: 2
BEAG: 6
BFRG: 2
BRIG: 1
BUTG: 1
CAIG: 8
CHIG: 4
DOBG: 2
ECSG: 3
FBDG: 2
GSPG: 2
GPYG: 2
HAVG: 1
ITGG: 4
KEEG: 1
PEKG: 2
POMG: 2
SBEG: 10
SHEG: 4
SING: 4
HUSG: 1
SITG: 2
VIZG: 2
BOSG: 2
GSPG: 1
COLA: 1
CBRG: 1
COLA: 1
BOSG: 1
CBRG: 1
EBDG: 1
AIRG: 2
ECSG: 1
EBDG: 1
COLG: 1
BHOG: 1
BOSG: 1
CAIG: 1
CHIG: 1
ECSG: 1
BOSG: 1
LABG: 2
ECSG: 1
CAIG: 1
GSPA: 1
CAIG: 1
BOSG: 1
ECSG: 3
LABG: 1
EBDG: 1
CAIG: 1
BOSG: 1
EBDG: 1
BOSG: 1
ASHG: 2
GSPG: 1
EBDG: 1
BOSG: 1
AIRG: 3
GSPG: 1
BHOG: 1
COLG: 1
EBDG: 1
CBRG: 1
AIRG: 1
BOSG: 1
AIRG: 1
EBDG: 2
CHIG: 1
CBRG: 4
ASHA: 1
ECSG: 1
ASHG: 1
AIRG: 1
ASHG: 1
ASHA: 1
LABG: 1
CBRG: 1
BHOG: 1
CBRG: 1
ECSG: 1
ASHG: 1
EBDG: 1
GSPG: 1
COLG: 1
BHOG: 1
CBRG: 1
GSPG: 1
CBRG: 1
GSPG: 1
CBRG: 1
ASHG: 1
EBDG: 1
GSPG: 1
EBDG: 1
BHOG: 1
GSPG: 1
ASHG: 1
BHOG: 1
GSDG: 15
YORG: 3
POSG: 1
ROTG: 4
KEEG: 1
FTWG: 1
BFRG: 1
FTWG: 1
BFRG: 1
FTWG: 1
KEEG: 1
FTWG: 1
SCMG: 16
HAVG: 10
MALG: 9
SCMG: 14
HAVG: 13
MALA: 3
MALG: 11
LABG: 9
FTWG: 1
PUGG: 1
FTWG: 1
PUGG: 1
SBEG: 1
BFRG: 3
HAVG: 1
FTWG: 1
ISTG: 1
KEEG: 1
BFRG: 1
HAVG: 1
DOBG: 1
FTWG: 1
DOBG: 1
ISTG: 1
DDBG: 2
RHOG: 1
DDBG: 1
PUGG: 1
BFRG: 2
PWCG: 2
CHOA: 1
BMSG: 1
BFRG: 1
KEEG: 1
NWTG: 1
JACG: 1
PEKG: 2
DACG: 1
JACG: 1
ESKG: 1
PEKG: 1
DACG: 1
SCWG: 1
ESKG: 1
JACG: 1
SCWG: 1
PEKG: 1
STZG: 3
WIPG: 1
STZG: 2
ROTG: 1
LABG: 1
CSPG: 1
DACG: 1
JACG: 1
LABG: 1
DACG: 1
STZG: 1
SCWG: 1
CSPG: 1
SBUG: 1
STZG: 1
PEKG: 1
EBDG: 1
STZG: 1
PEKA: 1
WEIG: 1
PLIA: 1
BOSG: 1
LABG: 1
BJIG: 1
ESTG: 1
ESKG: 1
PEKG: 1
ESKG: 1
NWTG: 1
BRIG: 1
OESG: 1
FCRG: 1
ESKG: 1
ROTG: 1
STZG: 1
SCWG: 1
PEKG: 1
LHAG: 1
NWTA: 1
BFRG: 1
BJIG: 1
RHOG: 1
ESTG: 1
SCWG: 1
CSPG: 1
DACG: 1
STZG: 1
OESG: 1
DACG: 1
CCOG: 1
BJIG: 1
LHAG: 1
WEIG: 1
BMSG: 1
WIPG: 1
SCWG: 1
LABG: 2
BMSG: 1
LABG: 3
WEIA: 1
KEEG: 1
OESG: 1
BMSG: 1
BJIG: 1
WEIG: 1
PWCG: 1
POSA: 1
BRIG: 1
CCOG: 1
KOMG: 1
BMSG: 1
PUGG: 1
SCWG: 1
OESG: 1
FCRG: 1
SCWG: 1
BJIG: 1
DOBG: 1
CSPG: 2
CCOG: 1
CSPG: 1
LHAG: 1
OESG: 1
CHIG: 1
FCRG: 1
ACAG: 1
POSA: 1
FTWG: 1
ASHG: 1
OESG: 1
GOLG: 1
LABG: 1
GOLG: 1
LABG: 1
GSDG: 1
PEKG: 1
OESG: 1
WEIG: 1
ACAG: 1
CHOG: 1
PUGG: 1
ROTG: 2
CCOG: 1
RHOA: 1
PWCG: 1
BMSG: 1
ROTG: 1
OESG: 1
LABG: 1
CCOG: 1
ACAG: 2
BMSG: 2
ROTG: 1
SCWG: 1
ISTG: 1
LABG: 1
ROTG: 2
ISTG: 1
LABG: 2
ROTA: 1
WEIG: 1
HUSG: 1
ROTG: 1
GPYG: 1
KEEG: 1
ROTG: 1
ISTG: 1
BMSG: 1
ROTG: 1
ISTG: 1
LABG: 1
DOBG: 1
GSMG: 1
PWDG: 1
BEDG: 1
DAMG: 2
POTG: 1
AFGA: 1
PWCG: 2
GPYG: 1
LABG: 1
BEDG: 1
PWCG: 1
GOLG: 1
SPIG: 1
DAMG: 1
HAVG: 1
LABG: 1
PWCG: 1
POTG: 1
SITG: 1
SHEG: 1
KRYG: 1
PUGG: 1
LABG: 1
GSPG: 1
POMG: 1
PUGG: 1
POTG: 1
PDMG: 2
GPYG: 1
HUSG: 1
DCRG: 1
LABG: 2
OTTG: 2
GPYG: 1
PDMG: 1
HAVG: 1
PUGG: 1
JRTG: 2
SING: 1
KRYG: 1
PDMG: 1
TFXG: 1
HAVG: 1
POMG: 1
BUTG: 2
BASG: 1
SCGG: 1
LABG: 1
SAMG: 1
LABG: 1
JRTG: 1
LABG: 2
BASG: 1
LABG: 2
POMG: 1
LABG: 2
SCGG: 1
DALG: 1
BUTG: 1
POMG: 1
BUTG: 1
SAMG: 1
GSMG: 1
SING: 1
BASG: 1
BUTG: 1
DALG: 1
GSMG: 1
LABG: 2
SITG: 1
POMG: 2
SAMG: 1
SING: 1
TFXG: 1
BASG: 1
NWFG: 1
GSMG: 1
POMG: 1
SITG: 1
SCGG: 1
SHEG: 1
GSMG: 1
OTTG: 2
JRTG: 1
DAMG: 1
DALG: 1
VIZG: 1
POTG: 1
SHEG: 4
BUTG: 1
OTTG: 1
BUTG: 1
SING: 1
JRTG: 1
HUSG: 1
PUGG: 1
DAMG: 1
PWCG: 1
BEDG: 1
PUGG: 1
DAMG: 1
TFXG: 1
SCGG: 1
BUTG: 1
VIZG: 1
SPIG: 1
PUGG: 1
POTG: 1
GPYG: 1
BASG: 1
HAVG: 1
BASG: 1
SAMG: 1
PWCG: 1
HAVG: 1
HUSG: 1
BSHG: 1
PUGG: 1
DALG: 1
GPYG: 1
DALG: 1
HUSG: 1
DALG: 1
AFGG: 1
LABG: 2
GSPG: 1
BSHG: 1
PWCG: 1
LABG: 4
PWDG: 1
LABG: 2
BOCG: 1
GPYG: 1
LABG: 2
HUSG: 2
LABG: 2
SCSG: 1
LABG: 3
BOEG: 1
TISG: 1
LABG: 4
BRIG: 1
ISTG: 1
BMAG: 1
LABG: 2
LHAG: 1
VIZG: 1
ESSG: 1
FTWG: 1
LABG: 2
SCTG: 1
VIZG: 1
BRIG: 1
ESSG: 19
LABG: 2
FTWG: 1
LHAG: 1
FTWG: 1
LHAG: 1
LABG: 2
ESSG: 1
LHAG: 1
LABG: 1
BOEG: 1
ESSG: 1
LABG: 1
ESSG: 1
FBDG: 1
ACAG: 1
LABG: 2
ESSG: 1
TISG: 1
LHAG: 1
SCTG: 1
JRTG: 1
LHAG: 1
BRIG: 1
YORG: 1
ESSG: 1
LHAG: 1
ESSG: 1
YORG: 2
ESSG: 1
LABG: 1
BZOG: 1
LABG: 4
ESSG: 1
LABG: 1
ESSG: 13
LABG: 4
FBDG: 1
LABG: 1
ACAG: 2
FBDG: 1
LABG: 1
VIZG: 1
LABG: 2
TISG: 1
LABG: 1
ESSG: 1
LABG: 1
VIZG: 1
SCTG: 1
LABG: 5
IWHG: 10
GDAG: 3
LABG: 2
GOLG: 1
LABG: 1
GSDG: 1
ROTG: 1
GOLG: 1
ESTA: 11
GOLG: 1
IWHG: 8
GOSG: 1
ESTA: 11
GOSG: 1
GSDG: 2
GOSG: 1
GSDG: 2
ESTA: 1
GSDA: 1
LABG: 1
GOLG: 1
GDAG: 1
BZOG: 1
GDAG: 2
KEEG: 1
SCMG: 1
LABG: 1
GOLG: 2
IWHG: 8
ESTA: 1
MALA: 1
NWFG: 1
LABG: 1
NWFG: 2
SCMG: 1
GOLG: 2
SCMG: 1
NWFG: 1
IWHG: 1
LABG: 1
IWHG: 9
ESTA: 18
SCMG: 1
SBEG: 1
ISHG: 1
LABG: 1
BOSG: 1
NWFG: 1
GOLG: 1
LABG: 2
SBEG: 1
IWHG: 12
GOSG: 1
GSDG: 2
GOSA: 1
GSDG: 1
GOSG: 1
ESTA: 1
IWHG: 9
BOEG: 1
GOLG: 1
ISTG: 1
BMSG: 2
SCWG: 1
LABG: 1
ESTA: 10
ESTG: 1
IWHG: 12
ESTA: 10
IWHG: 10
LABG: 1
SBEG: 1
LABG: 2
HUSA: 1
LABG: 1
SBEG: 1
LABG: 1
ESTA: 1
SBEG: 1
ESTA: 1
IWHG: 11
LABG: 2
WIPG: 1
ISTG: 1
NWFG: 1
SBUG: 1
GSDG: 1
BJIG: 18
CATG: 1
BJIG: 1
PWCG: 1
GOLG: 1
BECG: 1
LABG: 8
VIZG: 2
LABG: 13
CCRG: 1
LABG: 4
GOLG: 1
LABG: 1
GOLG: 1
VIZG: 1
LABG: 2
VIZG: 1
GOLG: 1
LABG: 2
VIZG: 1
LABG: 1
VIZG: 1
LABG: 4
GRYG: 1
LABG: 4
GRYG: 1
LABG: 1
FBDG: 1
BOXG: 6
FBDG: 1
BOXG: 1
FBDG: 1
BOXG: 1
FBDG: 1
GOLG: 1
VIZG: 2
GOLG: 3
VIZG: 2
GOLG: 1
VIZG: 1
BOXG: 1
FBDG: 3
BOXG: 2
FBDG: 1
BOXG: 5
GOLG: 1
VIZG: 2
GSDA: 1
VIZG: 4
GOLG: 1
VIZG: 1
LABG: 8
BOXG: 2
FBDG: 2
BOXG: 3
FBDG: 3
BOXG: 1
VIZG: 1
GOLG: 1
VIZG: 1
BOXG: 1
VIZG: 1
LABG: 1
VIZG: 1
GOLG: 1
VIZG: 3
BOXG: 1
FBDG: 2
BOXG: 2
FBDG: 1
BOXG: 1
FBDG: 1
BOXG: 2
FBDG: 1
BOXG: 1
LABG: 1
BOXG: 1
FBDG: 1
BOXG: 12
FBDG: 1
BOXG: 8
LABG: 3
VIZG: 1
LABG: 1
VIZG: 1
LABG: 1
VIZG: 2
GOLG: 10
LABG: 8
GOLG: 3
LABG: 2
GOLG: 1
LABG: 2
GOLG: 1
LABG: 1
TITG: 1
LABG: 1
IBIG: 1
GRYG: 1
LABG: 3
GOLG: 1
LABG: 5
VIZG: 1
GOLG: 1
VIZG: 2
LABG: 1
GOLG: 2
GSDG: 1
GOLG: 1
LABG: 1
GOLG: 2
LABG: 3
GOLG: 6
LABG: 1
GOLG: 3
LABG: 1
GOLG: 3
GSDA: 1
GSDG: 1
GOLG: 1
LABG: 1
SBEG: 1
GOLG: 1
LABG: 4
ROTA: 1
LABG: 1
ROTG: 1
LABG: 2
GSDG: 1
GOLG: 2
LABG: 1
SBEG: 1
GOLG: 1
LABG: 1
GSDG: 1
LABG: 1
SBEG: 2
LABG: 1
GOLG: 1
LABG: 4
GOLG: 2
GSDA: 1
GOLG: 1
LABG: 1
ROTG: 1
LABG: 1
GSDG: 1
LABG: 1
BOXG: 1
ROTG: 1
BOXG: 2
LABG: 3
YORG: 1
PWDG: 1
GSDG: 1
PWDG: 1
GSDG: 1
PWDG: 1
HAVG: 1
YORG: 1
HAVG: 2
CANG: 1
PWDG: 1
YORG: 13
TISA: 1
YORG: 1
TISG: 2
YORG: 1
TISG: 1
SCMG: 2
MALG: 1
SCMG: 5
HAVG: 3
YORG: 1
HAVG: 1
YORG: 3
NFTG: 4
NFTA: 1
MALG: 1
NFTA: 1
YORG: 34
PAPG: 14
BOXG: 1
PAPG: 1
BOXG: 1
PAPG: 1
BOXG: 1
PAPG: 1
GOLG: 1
YORA: 1
YORG: 8
GOLG: 7
LABG: 1
GOLG: 1
LABG: 2
YORA: 2
YORG: 6
MALG: 1
VIZG: 1
MALG: 1
VIZG: 1
ROTG: 1
VIZG: 4
IWHG: 29
PWDG: 2
CURG: 1
IWSA: 1
PWDG: 1
LABG: 2
MALA: 1
IWHG: 18
SCDG: 1
IWHG: 12
BUTG: 3
LABG: 4
BUTG: 1
LABG: 4
BUTG: 3
LABG: 4
BUTG: 2
LABG: 4
BUTG: 1
LABG: 5
BUTG: 2
LABG: 10
BUTG: 2
LABG: 5
BUTG: 1
LABG: 14
BUTG: 1
LABG: 141
GSDG: 1
GOLG: 1
LABG: 1
NWFG: 1
ROTG: 1
BTEG: 10
BEAG: 3
BMDG: 3
BOTG: 18
BRIG: 12
CSPG: 10
DALG: 5
DOBG: 1
EBDG: 11
BUTG: 1
ELKG: 11
EURG: 10
FING: 12
GOSG: 7
GOSA: 2
GRYG: 9
RHOG: 1
GSLG: 9
JRTG: 4
NSDG: 12
SCHG: 14
CSHG: 11
WEIA: 3
WEIG: 3
NFTG: 8
CAIG: 18
TISA: 1
TISG: 1
YORG: 15
BOXG: 2
CAIG: 1
BOXG: 1
CAIG: 2
BOXG: 1
CAIG: 2
YORG: 1
CAIG: 1
BOXG: 1
CAIG: 1
YORG: 2
NFTG: 1
YORG: 1
NFTA: 1
CAIG: 14
YORG: 20
NFTG: 3
YORG: 1
BOXG: 24
CNKG: 10
CKCG: 4
CSPG: 2
YORG: 1
CKCG: 2
CSPG: 1
YORG: 1
CKCG: 13
CSPG: 1
MALG: 1
IWHG: 37
GOLG: 1
IWHG: 11
CSPG: 3
MALG: 1
YORG: 1
CSPG: 4
CKCG: 1
CSPG: 1
DACG: 1
CSPG: 1
CKCG: 1
CSPG: 1
POTG: 1
YORG: 1
CSPG: 3
CKCG: 2
DACG: 1
CKCG: 2
CSPG: 1
CKCG: 6
CSPG: 1
DACG: 1
CKCG: 1
DACG: 1
CSPG: 1
CKCG: 2
CSPG: 1
DACG: 1
PDMG: 3
DACG: 1
CSPG: 1
MALG: 1
DACG: 2
YORG: 1
DACG: 1
GOLG: 4
ROTG: 1
SBEG: 1
LABG: 4
VIZG: 1
LABG: 1
GOLG: 1
VIZG: 3
LABG: 1
VIZG: 1
POTG: 2
DACG: 1
MALA: 1
IWHG: 8
CSPG: 1
DACG: 1
MALG: 1
CKCG: 1
MALG: 1
CKCG: 1
CATG: 1
CSPG: 1
LABG: 1
VIZG: 1
CSPG: 1
VIZG: 4
WHWG: 1
BOXG: 2
BASG: 1
PMIG: 1
CAIG: 1
SCMG: 1
PUGG: 1
ECSG: 1
STZG: 1
BASG: 1
BFRG: 1
CAIG: 1
BOXG: 1
WHWG: 1
BOXG: 1
JRTG: 1
STZG: 1
DACG: 1
BOSG: 1
RATG: 1
CSPG: 1
BOSG: 1
SCMG: 1
BOSG: 1
JRTG: 1
BOXG: 1
BFRG: 1
DACG: 1
BOXG: 1
SCMG: 1
BEAG: 1
BOSG: 1
BFRG: 1
SCMG: 1
BOXG: 1
SCMG: 1
WHWG: 1
IWHG: 4
NSDG: 1
BMDG: 2
CATG: 1
BOUG: 3
ROTG: 1
BMDG: 1
MULG: 1
LHAG: 1
WHWG: 1
LABG: 1
DACG: 1
BOXG: 2
BASG: 1
MUSG: 1
DAMG: 1
CSPG: 1
NSDG: 2
YORG: 1
BOXG: 1
NSDG: 2
GOLG: 1
MANG: 1
BOXG: 1
JRTG: 1
SCMG: 1
MALG: 1
RATG: 1
BOXG: 1
CSPG: 1
BOXG: 1
LABG: 1
BOUG: 1
BOXG: 1
LABG: 1
CAIG: 1
EBDG: 1
SBYG: 1
GOLG: 1
POMG: 2
BOXG: 1
JRTG: 1
STZG: 1
BOSG: 1
STZG: 1
CARG: 2
CSPG: 1
CARG: 1
GOLG: 1
MALG: 1
STZG: 1
JRTG: 1
PWCG: 1
NFTG: 1
POMG: 1
BOXG: 1
FBDG: 1
ETSG: 1
BOXG: 2
YORG: 1
CDTG: 1
WHWG: 1
ROTG: 1
LEOG: 1
BRDG: 1
NWFG: 1
BPIG: 1
BECG: 1
BTEG: 8
BFRG: 1
JRTG: 1
CSPG: 1
YORG: 1
STZG: 1
CHIG: 1
POTG: 1
JRTG: 1
CWCG: 1
VIZG: 1
LABG: 1
KOMG: 1
BOUG: 1
RATG: 1
PITG: 1
PUGG: 1
GSDG: 1
GOLG: 1
BFRG: 1
STZG: 1
BFRG: 1
BOUG: 1
BSHG: 1
RATG: 1
LABG: 1
NWFG: 1
GSDG: 1
LABG: 1
GSDG: 4
CWCG: 1
GSDG: 2
GOLG: 2
PITG: 1
MSTG: 1
BOUG: 1
PITG: 1
ROTA: 2
ROTG: 1
NWFG: 5
OESG: 1
NWFG: 8
PITG: 1
MSTG: 4
LABG: 2
NWFG: 1
GPYG: 1
NWFG: 1
RECG: 1
MSTG: 3
RECG: 1
MSTG: 2
PITG: 1
GOLG: 1
BECG: 1
ROTA: 1
VIZG: 4
LABG: 1
BMDG: 1
ISTG: 2
PITG: 1
NSDG: 1
BOXG: 2
LEOG: 1
OTTG: 4
NWFG: 1
FBDG: 1
YORG: 3
YORA: 1
BOXG: 3
YORG: 1
BOXG: 1
YORG: 1
JRTG: 1
HUSG: 1
GOLG: 1
CSHG: 1
SHEG: 2
ASHG: 1
BMDG: 1
STAG: 1
WEIG: 1
SBEG: 1
NWFG: 1
BOCG: 10
LABG: 1
CKCG: 2
ESSG: 2
GSDG: 1
GOLG: 15
LABG: 3
GSDG: 3
BOXG: 14
GOLG: 1
LABG: 2
ROTG: 1
LABG: 3
ROTG: 1
NWFG: 1
LABG: 1
GSDG: 1
LABG: 1
NWFG: 1
LABG: 2
BOXG: 2
GOLG: 1
LABG: 1
GOLG: 1
LABG: 1
BASG: 4
LABG: 1
GSDG: 1
LABG: 2
NWFG: 2
LABG: 1
NWFG: 1
LABG: 1
GSDG: 1
GOLG: 1
LABG: 2
GOLG: 1
BASG: 1
BOXG: 1
GSDG: 1
LABG: 2
GOLG: 1
CKCG: 1
GOLG: 1
POTG: 1
BOXG: 1
LABG: 1
SBEG: 1
BOXG: 1
BEAG: 3
BMDG: 1
BEAG: 1
BRIG: 1
BMDG: 5
PWCG: 1
ACAG: 1
CCOG: 2
ITGG: 1
BHOG: 1
BEAG: 1
CSPG: 1
SHEG: 1
SCTG: 1
GOLG: 1
VIZG: 1
BOXG: 1
FCRG: 1
SCTG: 1
CURG: 1
CCOG: 1
ITGG: 1
FCRG: 1
DAMG: 1
RHOG: 1
WIPG: 1
SCGG: 1
CSHG: 1
GOLG: 1
CSPG: 1
POTG: 1
WHWG: 1
POTG: 1
JRTG: 1
GRYG: 1
JRTG: 1
WHWG: 2
CSPG: 1
PDMG: 1
SALG: 1
WIPG: 1
CHOG: 1
CSPG: 2
JRTG: 1
CSPG: 1
WHWG: 2
WEIG: 1
CSPG: 1
DACG: 2
NEAG: 1
DACG: 2
CSPG: 1
GRYG: 1
DACG: 1
JRTG: 1
DACG: 1
POSG: 1
HUSA: 1
PUGG: 2
LABG: 3
IWHG: 1
GSDG: 1
ESSG: 1
DOBG: 1
PUGG: 1
BMDG: 1
DOBG: 1
BOXG: 1
GOLG: 2
CAIG: 1
DANG: 1
POSG: 1
BMDG: 1
YORG: 1
LABG: 1
GSDG: 2
SCMG: 1
LABG: 1
GSDG: 2
BOSG: 1
ROTG: 1
YORG: 1
BFRG: 1
BOXG: 1
POSG: 1
MANG: 1
GOLG: 1
SBUG: 1
DOBG: 1
POSG: 1
STZG: 1
DOBG: 1
YORG: 1
BEAG: 1
PMIG: 2
LABG: 2
GSDG: 1
GOLG: 2
PUGG: 1
SHEG: 1
JRTG: 1
SBUG: 1
GOLG: 2
LABG: 1
ESSG: 1
BEAG: 1
CSPG: 1
VIZG: 1
DOBG: 1
STZG: 1
BOCG: 1
SCMG: 1
CSPG: 1
SHEG: 1
DACG: 1
BOCG: 1
JRTG: 1
ESSG: 1
BEAG: 2
YORG: 1
DOBG: 1
BOCG: 1
LABG: 1
SBEG: 1
GOLG: 1
POSG: 1
SBUG: 1
BMDG: 1
BOXG: 1
POSG: 1
BOXG: 1
SCMG: 1
DOBG: 1
BOXG: 1
LABG: 1
BMDG: 1
SHEG: 2
JRTG: 2
LABG: 1
WHWG: 1
BOCG: 1
POSG: 1
BMDG: 1
POMG: 1
STZG: 1
WHWG: 1
LABG: 1
GOLG: 1
BOCA: 1
POSA: 1
BEAG: 1
POSG: 1
GSDG: 1
SBEG: 1
BOCG: 1
LABG: 3
GOLG: 1
GSDG: 1
GOLG: 1
POTG: 1
DOBG: 1
PEKA: 1
STZG: 1
SCMG: 1
BEAG: 1
LABG: 1
GSDG: 1
LABG: 1
BOSG: 1
SBUG: 1
BEAG: 1
