# Supplementary material for: Risk-modeling of dog osteosarcoma genome scans shows individuals with Mendelian-level polygenic risk are common
Source: BMC Genomics. 2019 Mar 19;20:226. doi: 10.1186/s12864-019-5531-6 (PMC6425649; doi:10.1186/s12864-019-5531-6)
Supplement: Supplementary file 6 — Data. Haplotype phasing across osteosarcoma GWAS risk alleles. (ZIP 162 kb) [file 12864_2019_5531_MOESM6_ESM.zip › Hayward et al 2016/chr21_43093428_track.txt]

track type=bed name="MALG" description="MALG" itemRgb="On" visibility="3" 
chr21	43068033	43126506	MALG	0	.	43068033	43126506	41,128,185
track type=bed name="YORG" description="YORG" itemRgb="On" visibility="3" 
chr21	43068033	43126506	YORG	0	.	43068033	43126506	41,128,185
track type=bed name="SCTG" description="SCTG" itemRgb="On" visibility="3" 
chr21	43068033	43126506	SCTG	0	.	43068033	43126506	41,128,185
track type=bed name="LABG" description="LABG" itemRgb="On" visibility="3" 
chr21	43068033	43118489	LABG	0	.	43068033	43118489	41,128,185
track type=bed name="LABG" description="LABG" itemRgb="On" visibility="3" 
chr21	43068033	43118489	LABG	0	.	43068033	43118489	41,128,185
track type=bed name="LABG" description="LABG" itemRgb="On" visibility="3" 
chr21	43068033	43118489	LABG	0	.	43068033	43118489	41,128,185
track type=bed name="LABG" description="LABG" itemRgb="On" visibility="3" 
chr21	43068033	43118489	LABG	0	.	43068033	43118489	41,128,185
track type=bed name="LABG" description="LABG" itemRgb="On" visibility="3" 
chr21	43068033	43118489	LABG	0	.	43068033	43118489	41,128,185
track type=bed name="LABG" description="LABG" itemRgb="On" visibility="3" 
chr21	43068033	43118489	LABG	0	.	43068033	43118489	41,128,185
track type=bed name="LABG" description="LABG" itemRgb="On" visibility="3" 
chr21	43068033	43118489	LABG	0	.	43068033	43118489	41,128,185
track type=bed name="CCRG" description="CCRG" itemRgb="On" visibility="3" 
chr21	43068033	43143885	CCRG	0	.	43068033	43143885	41,128,185
track type=bed name="CKCG" description="CKCG" itemRgb="On" visibility="3" 
chr21	43068033	43118489	CKCG	0	.	43068033	43118489	41,128,185
track type=bed name="NEAG" description="NEAG" itemRgb="On" visibility="3" 
chr21	43068033	43126506	NEAG	0	.	43068033	43126506	41,128,185
track type=bed name="GOLG" description="GOLG" itemRgb="On" visibility="3" 
chr21	43068033	43143885	GOLG	0	.	43068033	43143885	41,128,185
track type=bed name="NWFG" description="NWFG" itemRgb="On" visibility="3" 
chr21	43068033	43126506	NWFG	0	.	43068033	43126506	41,128,185
track type=bed name="BEAG" description="BEAG" itemRgb="On" visibility="3" 
chr21	43068033	43159217	BEAG	0	.	43068033	43159217	41,128,185
track type=bed name="CAIG" description="CAIG" itemRgb="On" visibility="3" 
chr21	43068033	43143885	CAIG	0	.	43068033	43143885	41,128,185
track type=bed name="SBEG" description="SBEG" itemRgb="On" visibility="3" 
chr21	43068033	43126506	SBEG	0	.	43068033	43126506	41,128,185
track type=bed name="GSDG" description="GSDG" itemRgb="On" visibility="3" 
chr21	43064390	43118489	GSDG	0	.	43064390	43118489	41,128,185
track type=bed name="SCMG" description="SCMG" itemRgb="On" visibility="3" 
chr21	43068033	43126506	SCMG	0	.	43068033	43126506	41,128,185
track type=bed name="HAVG" description="HAVG" itemRgb="On" visibility="3" 
chr21	43068033	43126506	HAVG	0	.	43068033	43126506	41,128,185
track type=bed name="MALG" description="MALG" itemRgb="On" visibility="3" 
chr21	43068033	43126506	MALG	0	.	43068033	43126506	41,128,185
track type=bed name="SCMG" description="SCMG" itemRgb="On" visibility="3" 
chr21	43068033	43126506	SCMG	0	.	43068033	43126506	41,128,185
track type=bed name="HAVG" description="HAVG" itemRgb="On" visibility="3" 
chr21	43068033	43126506	HAVG	0	.	43068033	43126506	41,128,185
track type=bed name="MALG" description="MALG" itemRgb="On" visibility="3" 
chr21	43068033	43126506	MALG	0	.	43068033	43126506	41,128,185
track type=bed name="LABG" description="LABG" itemRgb="On" visibility="3" 
chr21	43068033	43118489	LABG	0	.	43068033	43118489	41,128,185
track type=bed name="ESSG" description="ESSG" itemRgb="On" visibility="3" 
chr21	43068033	43126506	ESSG	0	.	43068033	43126506	41,128,185
track type=bed name="ESSG" description="ESSG" itemRgb="On" visibility="3" 
chr21	43068033	43126506	ESSG	0	.	43068033	43126506	41,128,185
track type=bed name="LABG" description="LABG" itemRgb="On" visibility="3" 
chr21	43068033	43118489	LABG	0	.	43068033	43118489	41,128,185
track type=bed name="IWHG" description="IWHG" itemRgb="On" visibility="3" 
chr21	43068033	43126506	IWHG	0	.	43068033	43126506	41,128,185
track type=bed name="IWHG" description="IWHG" itemRgb="On" visibility="3" 
chr21	43068033	43126506	IWHG	0	.	43068033	43126506	41,128,185
track type=bed name="IWHG" description="IWHG" itemRgb="On" visibility="3" 
chr21	43068033	43126506	IWHG	0	.	43068033	43126506	41,128,185
track type=bed name="IWHG" description="IWHG" itemRgb="On" visibility="3" 
chr21	43068033	43126506	IWHG	0	.	43068033	43126506	41,128,185
track type=bed name="IWHG" description="IWHG" itemRgb="On" visibility="3" 
chr21	43068033	43126506	IWHG	0	.	43068033	43126506	41,128,185
track type=bed name="IWHG" description="IWHG" itemRgb="On" visibility="3" 
chr21	43068033	43126506	IWHG	0	.	43068033	43126506	41,128,185
track type=bed name="IWHG" description="IWHG" itemRgb="On" visibility="3" 
chr21	43068033	43126506	IWHG	0	.	43068033	43126506	41,128,185
track type=bed name="IWHG" description="IWHG" itemRgb="On" visibility="3" 
chr21	43068033	43126506	IWHG	0	.	43068033	43126506	41,128,185
track type=bed name="IWHG" description="IWHG" itemRgb="On" visibility="3" 
chr21	43068033	43126506	IWHG	0	.	43068033	43126506	41,128,185
track type=bed name="BJIG" description="BJIG" itemRgb="On" visibility="3" 
chr21	43068033	43118489	BJIG	0	.	43068033	43118489	41,128,185
track type=bed name="LABG" description="LABG" itemRgb="On" visibility="3" 
chr21	43068033	43118489	LABG	0	.	43068033	43118489	41,128,185
track type=bed name="LABG" description="LABG" itemRgb="On" visibility="3" 
chr21	43068033	43118489	LABG	0	.	43068033	43118489	41,128,185
track type=bed name="BOXG" description="BOXG" itemRgb="On" visibility="3" 
chr21	43064390	43126506	BOXG	0	.	43064390	43126506	41,128,185
track type=bed name="BOXG" description="BOXG" itemRgb="On" visibility="3" 
chr21	43064390	43126506	BOXG	0	.	43064390	43126506	41,128,185
track type=bed name="LABG" description="LABG" itemRgb="On" visibility="3" 
chr21	43068033	43118489	LABG	0	.	43068033	43118489	41,128,185
track type=bed name="BOXG" description="BOXG" itemRgb="On" visibility="3" 
chr21	43064390	43126506	BOXG	0	.	43064390	43126506	41,128,185
track type=bed name="BOXG" description="BOXG" itemRgb="On" visibility="3" 
chr21	43064390	43126506	BOXG	0	.	43064390	43126506	41,128,185
track type=bed name="GOLG" description="GOLG" itemRgb="On" visibility="3" 
chr21	43068033	43143885	GOLG	0	.	43068033	43143885	41,128,185
track type=bed name="LABG" description="LABG" itemRgb="On" visibility="3" 
chr21	43068033	43118489	LABG	0	.	43068033	43118489	41,128,185
track type=bed name="LABG" description="LABG" itemRgb="On" visibility="3" 
chr21	43068033	43118489	LABG	0	.	43068033	43118489	41,128,185
track type=bed name="GOLG" description="GOLG" itemRgb="On" visibility="3" 
chr21	43068033	43143885	GOLG	0	.	43068033	43143885	41,128,185
track type=bed name="YORG" description="YORG" itemRgb="On" visibility="3" 
chr21	43068033	43126506	YORG	0	.	43068033	43126506	41,128,185
track type=bed name="SCMG" description="SCMG" itemRgb="On" visibility="3" 
chr21	43068033	43126506	SCMG	0	.	43068033	43126506	41,128,185
track type=bed name="YORG" description="YORG" itemRgb="On" visibility="3" 
chr21	43068033	43126506	YORG	0	.	43068033	43126506	41,128,185
track type=bed name="PAPG" description="PAPG" itemRgb="On" visibility="3" 
chr21	43068033	43126506	PAPG	0	.	43068033	43126506	41,128,185
track type=bed name="YORG" description="YORG" itemRgb="On" visibility="3" 
chr21	43068033	43126506	YORG	0	.	43068033	43126506	41,128,185
track type=bed name="GOLG" description="GOLG" itemRgb="On" visibility="3" 
chr21	43068033	43143885	GOLG	0	.	43068033	43143885	41,128,185
track type=bed name="YORG" description="YORG" itemRgb="On" visibility="3" 
chr21	43068033	43126506	YORG	0	.	43068033	43126506	41,128,185
track type=bed name="IWHG" description="IWHG" itemRgb="On" visibility="3" 
chr21	43068033	43126506	IWHG	0	.	43068033	43126506	41,128,185
track type=bed name="IWHG" description="IWHG" itemRgb="On" visibility="3" 
chr21	43068033	43126506	IWHG	0	.	43068033	43126506	41,128,185
track type=bed name="IWHG" description="IWHG" itemRgb="On" visibility="3" 
chr21	43068033	43126506	IWHG	0	.	43068033	43126506	41,128,185
track type=bed name="LABG" description="LABG" itemRgb="On" visibility="3" 
chr21	43068033	43118489	LABG	0	.	43068033	43118489	41,128,185
track type=bed name="LABG" description="LABG" itemRgb="On" visibility="3" 
chr21	43068033	43118489	LABG	0	.	43068033	43118489	41,128,185
track type=bed name="LABG" description="LABG" itemRgb="On" visibility="3" 
chr21	43068033	43118489	LABG	0	.	43068033	43118489	41,128,185
track type=bed name="LABG" description="LABG" itemRgb="On" visibility="3" 
chr21	43068033	43118489	LABG	0	.	43068033	43118489	41,128,185
track type=bed name="LABG" description="LABG" itemRgb="On" visibility="3" 
chr21	43068033	43118489	LABG	0	.	43068033	43118489	41,128,185
track type=bed name="BTEG" description="BTEG" itemRgb="On" visibility="3" 
chr21	43068033	43126506	BTEG	0	.	43068033	43126506	41,128,185
track type=bed name="BOTG" description="BOTG" itemRgb="On" visibility="3" 
chr21	43068033	43126506	BOTG	0	.	43068033	43126506	41,128,185
track type=bed name="BRIG" description="BRIG" itemRgb="On" visibility="3" 
chr21	43068033	43126506	BRIG	0	.	43068033	43126506	41,128,185
track type=bed name="CSPG" description="CSPG" itemRgb="On" visibility="3" 
chr21	43068033	43118489	CSPG	0	.	43068033	43118489	41,128,185
track type=bed name="DALG" description="DALG" itemRgb="On" visibility="3" 
chr21	43068033	43126506	DALG	0	.	43068033	43126506	41,128,185
track type=bed name="EBDG" description="EBDG" itemRgb="On" visibility="3" 
chr21	43068033	43187940	EBDG	0	.	43068033	43187940	41,128,185
track type=bed name="ELKG" description="ELKG" itemRgb="On" visibility="3" 
chr21	43068033	43118489	ELKG	0	.	43068033	43118489	41,128,185
track type=bed name="EURG" description="EURG" itemRgb="On" visibility="3" 
chr21	43068033	43126506	EURG	0	.	43068033	43126506	41,128,185
track type=bed name="FING" description="FING" itemRgb="On" visibility="3" 
chr21	43068033	43126506	FING	0	.	43068033	43126506	41,128,185
track type=bed name="GOSG" description="GOSG" itemRgb="On" visibility="3" 
chr21	43068033	43133773	GOSG	0	.	43068033	43133773	41,128,185
track type=bed name="GRYG" description="GRYG" itemRgb="On" visibility="3" 
chr21	43060625	43159217	GRYG	0	.	43060625	43159217	41,128,185
track type=bed name="GSLG" description="GSLG" itemRgb="On" visibility="3" 
chr21	43041602	43118489	GSLG	0	.	43041602	43118489	41,128,185
track type=bed name="NSDG" description="NSDG" itemRgb="On" visibility="3" 
chr21	43068033	43219392	NSDG	0	.	43068033	43219392	41,128,185
track type=bed name="SCHG" description="SCHG" itemRgb="On" visibility="3" 
chr21	43068033	43126506	SCHG	0	.	43068033	43126506	41,128,185
track type=bed name="CSHG" description="CSHG" itemRgb="On" visibility="3" 
chr21	43068033	43118489	CSHG	0	.	43068033	43118489	41,128,185
track type=bed name="NFTG" description="NFTG" itemRgb="On" visibility="3" 
chr21	43068033	43143885	NFTG	0	.	43068033	43143885	41,128,185
track type=bed name="CAIG" description="CAIG" itemRgb="On" visibility="3" 
chr21	43068033	43143885	CAIG	0	.	43068033	43143885	41,128,185
track type=bed name="YORG" description="YORG" itemRgb="On" visibility="3" 
chr21	43068033	43126506	YORG	0	.	43068033	43126506	41,128,185
track type=bed name="CAIG" description="CAIG" itemRgb="On" visibility="3" 
chr21	43068033	43143885	CAIG	0	.	43068033	43143885	41,128,185
track type=bed name="YORG" description="YORG" itemRgb="On" visibility="3" 
chr21	43068033	43126506	YORG	0	.	43068033	43126506	41,128,185
track type=bed name="BOXG" description="BOXG" itemRgb="On" visibility="3" 
chr21	43064390	43126506	BOXG	0	.	43064390	43126506	41,128,185
track type=bed name="CNKG" description="CNKG" itemRgb="On" visibility="3" 
chr21	43068033	43118489	CNKG	0	.	43068033	43118489	41,128,185
track type=bed name="CKCG" description="CKCG" itemRgb="On" visibility="3" 
chr21	43068033	43118489	CKCG	0	.	43068033	43118489	41,128,185
track type=bed name="IWHG" description="IWHG" itemRgb="On" visibility="3" 
chr21	43068033	43126506	IWHG	0	.	43068033	43126506	41,128,185
track type=bed name="IWHG" description="IWHG" itemRgb="On" visibility="3" 
chr21	43068033	43126506	IWHG	0	.	43068033	43126506	41,128,185
track type=bed name="CKCG" description="CKCG" itemRgb="On" visibility="3" 
chr21	43068033	43118489	CKCG	0	.	43068033	43118489	41,128,185
track type=bed name="IWHG" description="IWHG" itemRgb="On" visibility="3" 
chr21	43068033	43126506	IWHG	0	.	43068033	43126506	41,128,185
track type=bed name="BTEG" description="BTEG" itemRgb="On" visibility="3" 
chr21	43068033	43126506	BTEG	0	.	43068033	43126506	41,128,185
track type=bed name="NWFG" description="NWFG" itemRgb="On" visibility="3" 
chr21	43068033	43126506	NWFG	0	.	43068033	43126506	41,128,185
track type=bed name="NWFG" description="NWFG" itemRgb="On" visibility="3" 
chr21	43068033	43126506	NWFG	0	.	43068033	43126506	41,128,185
track type=bed name="BOCG" description="BOCG" itemRgb="On" visibility="3" 
chr21	43064390	43143885	BOCG	0	.	43064390	43143885	41,128,185
track type=bed name="GOLG" description="GOLG" itemRgb="On" visibility="3" 
chr21	43068033	43143885	GOLG	0	.	43068033	43143885	41,128,185
track type=bed name="BOXG" description="BOXG" itemRgb="On" visibility="3" 
chr21	43064390	43126506	BOXG	0	.	43064390	43126506	41,128,185
track type=bed name="BMDG" description="BMDG" itemRgb="On" visibility="3" 
chr21	43068033	43126506	BMDG	0	.	43068033	43126506	41,128,185
track type=bed name="ESTA" description="ESTA" itemRgb="On" visibility="3" 
chr21	42686529	47872897	ESTA	0	.	42686529	47872897	39,174,96
track type=bed name="ESTA" description="ESTA" itemRgb="On" visibility="3" 
chr21	42686529	47872897	ESTA	0	.	42686529	47872897	39,174,96
track type=bed name="ESTA" description="ESTA" itemRgb="On" visibility="3" 
chr21	42686529	47872897	ESTA	0	.	42686529	47872897	39,174,96
track type=bed name="ESTA" description="ESTA" itemRgb="On" visibility="3" 
chr21	42686529	47872897	ESTA	0	.	42686529	47872897	39,174,96
track type=bed name="ESTA" description="ESTA" itemRgb="On" visibility="3" 
chr21	42686529	47872897	ESTA	0	.	42686529	47872897	39,174,96
