# Supplementary material for: Risk-modeling of dog osteosarcoma genome scans shows individuals with Mendelian-level polygenic risk are common
Source: BMC Genomics. 2019 Mar 19;20:226. doi: 10.1186/s12864-019-5531-6 (PMC6425649; doi:10.1186/s12864-019-5531-6)
Supplement: Supplementary file 6 — Data. Haplotype phasing across osteosarcoma GWAS risk alleles. (ZIP 162 kb) [file 12864_2019_5531_MOESM6_ESM.zip › Hayward et al 2016/chr25_16672073_individuals.txt]

MALA: 7
MALG: 4
YORG: 7
YORA: 4
TISG: 3
CAIA: 2
HAVG: 2
SCMG: 1
SCTA: 7
GSDG: 1
LABG: 1
SCMG: 1
ROTA: 1
BOTA: 1
ECSA: 1
GOLA: 1
BOXA: 1
BOTA: 1
LABG: 1
GOLA: 2
GOLG: 1
VIZA: 1
GSDA: 1
NWFA: 1
MALA: 1
CSPA: 2
LABG: 1
GSDG: 1
BOXA: 3
ROTG: 1
LABG: 1
BOXA: 1
CSPA: 1
YORA: 1
LABG: 1
VIZA: 2
GOLG: 1
LABG: 2
VIZA: 1
GOLG: 1
LABG: 1
GSDG: 1
LABG: 1
LABA: 2
BOXA: 2
LABG: 1
BOXA: 1
LABG: 3
DOBG: 1
ASHA: 1
NSDG: 1
SHEG: 1
DOBA: 2
DOBG: 1
CSPA: 1
SHEG: 1
CSPA: 1
BOXA: 1
CSPA: 1
DOBA: 1
BOXA: 1
ROTG: 1
DOBA: 1
SHEG: 1
LABG: 1
GOLG: 1
LABG: 4
LHAG: 1
LABG: 1
GOLA: 2
ROTG: 1
GOLG: 1
GOLA: 1
LABG: 1
YORG: 3
LABG: 1
BOXA: 1
VIZA: 2
GOLA: 1
GOLG: 1
LABA: 1
BOXA: 3
GOLA: 2
GOLG: 1
LABA: 2
GSDG: 1
GSDA: 1
LABA: 1
NWFG: 1
LABA: 2
LABG: 2
NWFA: 1
GSDG: 1
GSDA: 1
BOXA: 3
CSPG: 1
CKCA: 1
BOSG: 1
LABA: 1
BOXA: 3
LABA: 2
LABG: 1
BOXA: 1
GOLA: 3
LABG: 2
GOLG: 1
GSDA: 1
XOLG: 1
XOMG: 2
XOLA: 1
XOLG: 1
PERA: 1
CARG: 1
LABG: 1
XOMA: 1
COVG: 1
AFGA: 1
LABG: 1
NGSG: 1
LABG: 1
LABA: 1
PIOG: 1
LABG: 3
PIOG: 1
LABA: 1
XOMG: 2
XOLA: 2
XOMG: 1
LABG: 1
ISSA: 1
NGSG: 1
SANG: 1
PIOA: 2
NGSG: 2
LABG: 1
PIOA: 1
NGSG: 1
PIOA: 1
PIOG: 1
LABG: 1
TJKA: 1
CCRA: 4
GOLG: 1
LABG: 1
CCRG: 1
LABA: 1
GOLA: 1
LABG: 1
ISHA: 1
BGRA: 1
AKIA: 3
BZOA: 1
LABG: 1
GOLA: 1
LABG: 1
GSDG: 1
GOLG: 1
GOSA: 2
BZOG: 1
DCRA: 1
LABG: 3
LABA: 1
AKIA: 1
LABG: 1
GSDG: 1
GOLA: 1
LABG: 4
GSDG: 1
LABA: 1
GSDG: 1
LABA: 1
LABG: 2
GSDG: 2
LABA: 1
LABG: 2
GSDG: 1
LABA: 2
GSDG: 2
BZOG: 1
GSDG: 1
GOLA: 1
GOLG: 1
AKIA: 1
GSDG: 1
LABG: 7
LABA: 2
GSDG: 1
GOLA: 1
LABG: 1
LABA: 1
GSDA: 1
GOLA: 1
GSDG: 2
GOLA: 1
AFGA: 1
BZOG: 1
GOSA: 2
CCRG: 1
GOLG: 1
BGRA: 1
AKIA: 3
DALA: 1
AFGA: 2
GSMA: 1
LABG: 1
CCRA: 2
LABG: 1
GSDG: 2
GSDA: 1
PAPG: 1
CCRA: 1
AKIA: 1
MALA: 1
BMDA: 1
GDAA: 1
MALG: 1
MSTG: 1
CKCA: 2
GDAG: 1
MSTG: 1
AMAG: 1
MSTA: 1
PAPA: 1
PMIA: 1
BOTA: 1
PMIA: 1
BOTA: 1
PMIA: 4
PAPG: 2
BMDA: 2
PAPA: 1
PMIA: 2
AMAG: 3
GDAG: 1
BOTA: 3
SALA: 2
BMDA: 1
MSTG: 1
LEOA: 2
BOCA: 2
LEOA: 1
CWCA: 1
MSTA: 1
MSTG: 1
LEOA: 1
AMAG: 1
BMDA: 1
GDAA: 2
BOCA: 1
AMAG: 1
STAA: 1
NEAG: 1
PMIA: 1
BOCA: 1
NWFG: 1
ROTG: 1
NWFG: 1
GOLG: 11
GOLA: 13
NWFA: 1
NWFG: 5
BMDA: 1
LEOA: 1
LEOG: 1
PAPG: 1
SALA: 1
AMAG: 1
BOCA: 1
GOLA: 1
BASA: 1
NWFG: 1
GSDG: 1
WHWA: 1
BOCA: 1
GOLA: 1
NWFA: 1
BOCG: 1
AKIA: 1
GSDG: 1
GOLA: 2
BOCG: 1
NWFG: 1
BOCA: 1
ROTA: 1
BOCA: 1
ROTG: 1
GSDG: 1
GOLG: 2
BASA: 1
GSDA: 1
BOTA: 1
LABG: 1
GOLA: 1
BOCA: 1
GOLA: 1
GSDA: 1
BOCA: 2
SAMG: 1
GOLA: 1
BOCA: 4
WPGA: 1
NWFG: 1
GSDG: 1
ROTG: 1
SAMG: 1
MALA: 2
WHWA: 1
SCSA: 1
SAMG: 1
GDAA: 1
CKCA: 1
SCMG: 1
GDAG: 2
SCMA: 1
CKCA: 1
SCMG: 1
WHWA: 1
STAA: 1
CSHA: 1
GOLA: 1
ROTA: 1
WHWA: 2
SBUA: 1
BOCA: 1
SAMG: 1
WPGG: 1
SBUG: 1
ROTA: 1
AMAG: 1
CSHG: 1
BOCA: 1
CSHG: 1
NWFG: 1
WPGG: 1
BASA: 2
SCSA: 1
WPGA: 1
WPGG: 1
SAMG: 1
SCMG: 1
MALG: 1
BMAA: 1
GOLG: 1
CSHA: 1
AMAG: 1
BASA: 1
WHWA: 1
WPGA: 1
LEOA: 1
BEAA: 5
BFRA: 1
BFRG: 1
BRIA: 1
BUTA: 1
CAIG: 1
CAIA: 1
CHIA: 3
DOBA: 2
ECSG: 1
ECSA: 1
GSPA: 1
SCGA: 1
GPYA: 1
HAVG: 1
ITGA: 3
KEEG: 1
POMA: 2
POMG: 1
SBEG: 1
SBEA: 7
SHEG: 3
SINA: 1
SING: 3
HUSG: 1
VIZA: 1
COLG: 1
CHIA: 1
BOSA: 1
GSPG: 1
COLG: 2
BOSA: 1
COLG: 1
CBRA: 1
EBDA: 1
AIRG: 1
ECSA: 1
COLG: 1
EBDA: 1
COLG: 1
BHOA: 1
CAIA: 1
LABA: 1
LABG: 1
ECSG: 1
ECSA: 1
CAIA: 2
ECSA: 3
LABG: 1
EBDA: 2
AIRG: 2
ASHA: 1
GSPA: 1
EBDA: 1
AIRG: 2
BHOG: 1
COLG: 2
EBDA: 1
COLG: 1
EBDA: 1
CHIA: 1
EBDA: 1
CHIA: 1
CBRA: 4
ECSA: 1
ASHA: 3
ECSA: 1
AIRA: 1
EBDA: 1
BHOG: 1
CBRG: 1
GSPG: 1
GSPA: 1
CBRA: 1
EBDA: 2
GSPA: 1
ASHA: 1
BHOG: 1
GSDG: 14
GSDA: 2
TISG: 1
YORG: 1
POSA: 2
ROTA: 2
ROTG: 1
FTWA: 2
KEEA: 1
RHOA: 1
BFRG: 1
FTWA: 1
KEEA: 1
FTWA: 1
SCMA: 4
SCMG: 4
HAVA: 2
HAVG: 3
MALG: 1
MALA: 9
SCMA: 4
SCMG: 4
HAVA: 4
HAVG: 3
MALG: 6
MALA: 5
LABA: 1
LABG: 3
FTWA: 1
PUGA: 1
FTWA: 1
PUGA: 1
SBEA: 1
BFRG: 1
BFRA: 1
FTWA: 1
KEEA: 1
ISTA: 1
BFRA: 1
HAVG: 1
FTWA: 1
DOBA: 1
ISTA: 1
DDBA: 2
RHOA: 1
DDBA: 1
BFRA: 1
RHOA: 1
BFRA: 1
PWCA: 1
CHOG: 1
RHOG: 1
JACA: 1
PEKG: 2
ESKA: 1
PEKG: 1
SCWA: 1
ESKA: 1
JACG: 1
SCWA: 1
PEKG: 2
STZG: 3
WIPG: 1
STZG: 2
LHAG: 1
LABG: 1
CSPA: 1
DACA: 1
JACA: 1
LABG: 1
DACA: 1
STZG: 1
SCWA: 1
CSPA: 1
ESTG: 1
STZG: 1
PEKG: 1
EBDA: 1
STZG: 1
LABG: 1
BJIG: 1
ESTA: 1
ESKA: 2
BRIA: 1
FCRG: 1
ESKA: 1
STZG: 1
ROTG: 1
SCWA: 1
CCOG: 1
POSG: 1
NWTG: 1
BJIG: 1
RHOG: 1
SCWA: 1
CSPA: 1
STZG: 1
OESA: 1
BJIG: 1
LHAG: 1
WEIG: 1
BMSA: 1
SCWA: 1
LABG: 1
LABA: 1
WEIA: 1
KEEA: 1
OESG: 1
BMSA: 1
BJIG: 1
STZG: 1
PWCA: 1
POSA: 1
ASHA: 1
BRIA: 1
BMSA: 1
SCWG: 1
OESA: 1
FCRG: 1
SCWA: 1
BJIG: 1
DOBA: 1
CSPA: 2
CCOG: 1
CSPA: 1
ACAG: 1
POSG: 1
FTWA: 1
OESA: 1
GOLG: 1
LABG: 1
CHOG: 1
WEIG: 1
CHOG: 1
PUGA: 1
ROTA: 2
CCOA: 1
RHOA: 1
BMSG: 1
ROTG: 1
OESA: 1
POSG: 1
LABG: 1
ROTG: 1
TISG: 1
ACAG: 2
BMSA: 1
SCWA: 1
ISTA: 2
LABG: 2
ROTG: 1
WEIG: 1
HUSG: 1
ROTG: 1
KEEG: 1
ROTA: 1
ISTA: 1
ROTG: 1
ISTA: 1
LABG: 1
RHOA: 1
PWDG: 1
BEDA: 1
DAMG: 2
POTA: 1
AFGA: 1
PWCG: 1
LABG: 1
BEDA: 1
PWCG: 1
DAMG: 1
HUSG: 1
SHEA: 1
PWCA: 1
POTA: 1
SITA: 1
SHEG: 1
KRYG: 1
PUGA: 1
POMA: 1
AFGA: 1
POTA: 1
PDMA: 2
GPYG: 1
HUSG: 1
DCRA: 1
LABG: 2
OTTA: 2
PDMG: 1
HAVA: 1
JRTA: 1
SING: 1
KRYG: 1
PDMA: 1
TFXA: 1
POMG: 1
BASA: 1
VIZA: 1
SCGA: 1
SAMG: 1
LABG: 1
VIZA: 1
BASA: 1
LABG: 1
POMG: 1
LABG: 1
DALA: 1
BUTG: 1
SAMG: 1
GSMA: 1
SING: 1
BASA: 1
DALA: 1
GSMA: 1
LABG: 1
PYSG: 1
POMG: 1
SAMG: 1
SING: 1
TFXA: 1
BASA: 1
GSMG: 1
POMG: 2
SCGA: 1
OTTA: 1
JRTA: 1
DAMA: 1
DALA: 1
VIZA: 1
POTA: 1
SHEG: 1
OTTA: 1
SING: 1
JRTA: 1
HUSG: 1
PUGG: 1
DAMA: 1
BEDA: 1
PUGA: 1
DAMG: 1
BUTA: 1
VIZA: 1
POTA: 1
SPIA: 1
PUGA: 1
TIMA: 1
BASA: 2
HAVG: 1
SAMG: 1
HUSG: 1
BSHA: 1
PUGG: 1
DALA: 1
GPYG: 1
DALA: 1
HUSG: 1
GSMG: 1
DALA: 1
AFGA: 1
HUSG: 1
LABG: 1
PWCA: 1
LABA: 1
LABG: 2
PWDG: 1
LABG: 4
HUSG: 1
AFGA: 1
HUSG: 1
LABA: 1
BOEA: 1
LABG: 4
BRIA: 1
ISTA: 1
LABG: 2
VIZA: 1
TISG: 1
VIZA: 1
ESSA: 1
FTWA: 1
SCTA: 1
VIZA: 1
BRIA: 1
ESSA: 16
ESSG: 2
LABG: 1
FTWA: 2
ESSG: 1
LHAG: 1
LABG: 1
BOEG: 1
LABG: 1
ESSA: 1
FBDG: 1
LABG: 1
ESSA: 1
TISG: 1
LHAG: 1
SCTA: 1
JRTA: 1
LHAG: 1
BRIG: 1
YORG: 1
ESSA: 1
LHAG: 1
ESSA: 2
LABA: 1
LABG: 1
ESSA: 1
LABG: 1
ESSA: 13
LABG: 3
ACAG: 2
TISG: 1
VIZA: 1
LABG: 2
TISG: 1
LHAG: 1
ESSA: 1
LABG: 1
VIZA: 1
SCTA: 1
LABG: 3
VIZA: 1
IWHG: 4
IWHA: 4
GDAA: 1
SBEA: 1
LABA: 1
GOLA: 1
GSDG: 1
GOLG: 1
ESTG: 12
IWHG: 1
IWHA: 5
ESTG: 12
GSDG: 2
GOSA: 1
GSDG: 1
GOSA: 1
ESTG: 2
LABA: 1
GOLG: 1
GDAA: 1
GDAG: 1
LABG: 1
IWHA: 4
IWHG: 1
ESTG: 1
NWFA: 1
LABG: 1
SCMG: 1
GOLA: 1
NWFA: 1
LABG: 1
IWHA: 1
IWHG: 2
ESTG: 24
BOSG: 1
AIRG: 1
GOLG: 1
LABG: 2
IWHG: 1
IWHA: 7
GOSA: 2
GSDG: 1
GOSA: 1
GSDG: 1
ESTG: 1
IWHA: 4
IWHG: 1
BOEG: 1
GOLG: 1
ISTA: 1
BMSG: 1
SCWA: 1
ESTG: 12
IWHG: 6
IWHA: 4
ESTG: 12
IWHG: 1
IWHA: 5
LABG: 1
SBEA: 1
LABG: 1
SBEA: 1
ESTG: 1
LABG: 1
ESTG: 1
SBEA: 1
ESTG: 1
IWHG: 6
IWHA: 2
LABG: 2
ISTA: 1
SBUA: 1
BJIG: 10
BJIA: 1
GOLA: 1
LABG: 5
LABA: 1
VIZA: 2
LABG: 10
BOCA: 1
ROTA: 1
LABG: 1
GOLG: 1
LABG: 1
VIZA: 1
LABG: 2
VIZA: 1
LABG: 2
VIZA: 1
LABG: 1
VIZA: 1
LABG: 1
VIZA: 1
LABG: 1
VIZA: 1
LABG: 1
GRYG: 1
LABG: 3
GRYG: 1
LABG: 1
GRYG: 1
LABG: 1
FBDG: 1
BOXG: 1
BOXA: 6
FBDG: 1
BOXA: 1
VIZA: 3
GOLA: 1
GOLG: 2
VIZA: 3
BOXA: 1
FBDG: 1
FBDA: 1
BOXA: 2
FBDG: 1
BOXA: 4
VIZA: 7
GOLA: 1
VIZA: 1
LABG: 5
LABA: 2
BOXA: 2
FBDG: 1
BOXA: 3
FBDA: 2
BOXA: 1
VIZA: 1
GOLG: 1
VIZA: 1
BOXA: 1
VIZA: 1
LABG: 1
VIZA: 5
BOXA: 1
FBDG: 2
BOXA: 2
FBDA: 1
BOXA: 1
FBDA: 1
BOXA: 3
LABG: 1
BOXA: 1
FBDG: 1
BOXA: 12
FBDG: 1
BOXA: 8
LABG: 1
VIZA: 2
LABG: 1
VIZA: 2
GRYG: 1
VIZA: 2
GOLG: 2
GOLA: 1
LABG: 5
GOLG: 1
GOLA: 1
LABG: 1
GOLA: 1
LABG: 1
TITG: 1
IBIA: 1
TITG: 1
GRYG: 1
LABG: 3
GRYG: 1
LABG: 2
LABA: 1
VIZA: 1
GOLG: 1
VIZA: 2
GOLA: 1
LABG: 1
GOLA: 1
GSDA: 1
GOLA: 1
LABG: 1
GOLA: 1
LABG: 3
GOLA: 2
LABG: 1
GOLA: 2
GOLG: 2
GSDG: 1
LABG: 1
SBEA: 1
LABG: 5
LABA: 1
GSDG: 1
GOLA: 1
LABG: 3
GOLG: 1
LABG: 4
GOLA: 2
ROTG: 1
LABA: 1
BOXA: 1
ROTA: 1
BOXA: 2
LABG: 2
PWDA: 1
GSDG: 1
PWDG: 1
YORG: 1
HAVG: 1
HAVA: 1
YORG: 6
YORA: 2
TISG: 1
YORG: 1
TISG: 2
TISA: 1
MALG: 1
SCMG: 2
MALG: 1
SCMA: 1
SCMG: 1
HAVG: 1
YORG: 1
HAVA: 1
YORG: 2
YORA: 1
NFTA: 1
NFTG: 1
MALG: 1
NFTG: 1
MALG: 1
YORA: 5
YORG: 23
PAPA: 4
PAPG: 4
BOXA: 1
PAPA: 1
BOXA: 2
GOLA: 1
YORA: 1
YORG: 8
GOLG: 2
GOLA: 2
LABG: 2
YORG: 6
VIZA: 8
YORG: 1
IWHA: 11
IWHG: 4
PWDG: 2
CURG: 1
PWDG: 1
YORG: 1
LABG: 1
MALA: 1
IWHG: 3
IWHA: 6
SCDA: 1
IWHA: 5
BUTA: 2
LABG: 4
BUTA: 1
LABG: 2
BUTA: 2
LABG: 3
BUTA: 1
BUTG: 1
LABG: 2
LABA: 1
BUTA: 1
LABA: 1
LABG: 2
BUTA: 2
LABG: 8
BUTA: 2
LABG: 2
BUTA: 1
LABG: 9
BUTA: 1
LABG: 64
LABA: 14
GSDG: 1
LABG: 1
ROTG: 1
BTEA: 4
BTEG: 4
BEAA: 2
BMDA: 3
BOTA: 18
BRIA: 3
BRIG: 3
CSPG: 1
CSPA: 7
DALA: 3
DOBG: 1
EBDA: 9
BUTA: 1
ELKA: 10
EURG: 1
EURA: 5
FINA: 7
GOSA: 10
GRYG: 7
GSLG: 7
JRTA: 3
JRTG: 1
NSDA: 4
NSDG: 3
SCHA: 9
SCHG: 2
CSHG: 5
CSHA: 1
WEIA: 12
WEIG: 1
NFTG: 1
CAIA: 8
CAIG: 4
TISG: 7
TISA: 2
YORA: 1
YORG: 4
BOXG: 3
BOXA: 1
CAIG: 2
YORA: 1
BOXG: 1
YORA: 1
YORG: 1
NFTA: 1
CAIG: 4
CAIA: 8
YORG: 14
YORA: 2
NFTA: 3
BOXA: 24
CNKG: 10
CKCA: 4
CSPA: 2
MALG: 1
YORA: 1
CKCA: 1
CSPA: 1
CKCA: 1
MALA: 1
CKCA: 5
CKCG: 1
CSPA: 1
ACAG: 1
IWHA: 17
IWHG: 7
GOLG: 1
IWHA: 3
CSPA: 3
YORG: 1
CSPA: 3
CKCA: 1
CSPA: 1
DACA: 1
CSPA: 4
CKCA: 1
DACG: 1
CKCA: 1
CSPA: 1
CKCA: 5
CSPA: 1
CKCA: 1
CSPA: 1
CKCG: 1
CSPA: 1
PDMA: 1
PDMG: 1
DACA: 1
CSPA: 1
MALA: 1
DACG: 1
DACA: 1
YORG: 1
DACA: 1
GOLA: 2
LABG: 4
VIZA: 1
LABG: 1
GOLG: 1
VIZA: 5
POTA: 1
MALG: 1
DACA: 1
IWHA: 6
IWHG: 1
DACA: 1
MALG: 1
CKCA: 1
CATG: 1
CSPA: 1
LABG: 1
VIZA: 1
CSPA: 1
VIZA: 5
WHWA: 1
BOXA: 2
BASA: 1
PMIA: 1
CAIG: 1
SCMG: 1
PUGG: 1
ECSA: 1
BFRG: 1
BOXA: 2
JRTG: 1
STZG: 1
DACA: 1
BOSA: 1
RATA: 1
CSPA: 1
SCMA: 1
BOSG: 1
JRTA: 1
BOXA: 1
BFRA: 1
BOXA: 1
SCMG: 1
BEAA: 1
BOSG: 1
PMIA: 1
SCMG: 1
BOXA: 1
SCMG: 1
WHWA: 1
IWHA: 2
NSDG: 1
BMDA: 2
ROTG: 1
BMDA: 1
MULA: 1
WHWA: 1
DACA: 1
BOXA: 2
BASA: 1
MUSA: 1
DAMA: 1
CSPA: 1
NSDG: 1
NSDA: 1
BOXA: 1
NSDG: 2
CATA: 1
MANA: 1
BOXA: 1
JRTA: 1
SCMG: 1
MALA: 1
RATG: 1
BOXA: 1
CSPA: 1
BOUG: 1
BOXA: 1
LABG: 1
EBDA: 1
MALG: 1
BOXA: 1
STZG: 2
CARA: 1
CSPA: 1
GOLA: 1
LHAG: 1
MALA: 1
STZG: 1
JRTA: 1
PWCA: 1
NFTA: 1
BOXA: 1
ETSA: 1
BOXA: 2
CDTA: 1
WHWA: 1
LEOA: 1
BRDA: 1
PHAA: 1
BPIG: 1
BTEA: 4
BFRA: 1
CSPA: 1
YORG: 1
STZG: 1
POTA: 1
JRTA: 1
CWCA: 1
TITG: 1
VIZA: 1
BOUG: 1
RATA: 1
PITG: 1
PUGG: 1
GSDG: 1
BFRG: 1
BOUG: 1
BSHA: 1
LABG: 1
NWFG: 1
LABA: 1
GSDG: 5
CWCA: 1
GOLA: 1
GOLG: 1
PITG: 1
BOUA: 1
ROTG: 4
ROTA: 2
NWFG: 7
PITG: 1
MSTG: 1
LABG: 1
RATA: 1
NWFG: 2
MSTA: 1
RECA: 1
MSTG: 2
PITG: 1
BECG: 1
VIZA: 5
LABG: 1
BMDA: 1
ISTA: 2
BOXA: 2
LEOA: 1
OTTA: 4
NWFG: 1
YORG: 1
YORA: 2
BOXA: 3
YORA: 1
BOXA: 1
GSDG: 1
JRTG: 1
HUSG: 1
CSHA: 1
SHEG: 2
ASHA: 1
BMDA: 1
STAG: 1
WEIG: 1
NWFG: 1
BOCA: 8
BOCG: 2
LABG: 1
CKCA: 1
ESSA: 2
GOLG: 4
GOLA: 5
LABG: 2
GSDG: 1
GSDA: 1
BOXA: 14
LABG: 2
NWFG: 1
LABG: 2
LABA: 1
BOXA: 2
GOLA: 1
BASA: 3
GSDG: 1
LABG: 2
NWFA: 1
LABG: 1
GSDG: 2
GOLG: 1
LABG: 2
GOLG: 1
BOXA: 1
LABG: 2
GOLA: 1
CKCA: 1
GOLA: 1
POTA: 1
BOXA: 1
LABG: 1
BOXA: 1
BEAA: 1
BMDA: 1
BEAA: 1
BMDA: 4
ACAG: 1
ITGA: 1
BHOG: 1
CSPA: 1
SHEG: 1
SCTA: 1
GOLA: 1
BOXA: 1
FCRG: 1
CURG: 1
CCOG: 1
WIPG: 1
GOLG: 1
SALA: 1
WHWA: 1
POTA: 1
GRYG: 1
WEIA: 1
JRTA: 1
WHWA: 2
CSPA: 1
WIPG: 1
WEIA: 1
CHOG: 2
CSPA: 3
WHWA: 2
WEIG: 1
CSPA: 1
DACA: 2
NEAG: 1
CSPA: 1
GRYG: 1
JRTG: 1
POSG: 1
HUSG: 1
LABA: 1
IWHG: 1
ESSG: 1
BMDA: 1
BOXA: 1
POSA: 1
DANG: 1
POSA: 1
BMDA: 1
PMIA: 1
STZG: 1
LABG: 1
GSDG: 3
SLOG: 1
BFRG: 1
BOXA: 1
POSA: 1
SCHA: 1
MANA: 1
DOBG: 1
STZG: 1
DOBA: 1
BEAA: 1
PMIA: 1
LABG: 1
POSG: 1
STZG: 1
JRTA: 1
ESSA: 1
CHIA: 1
BEAA: 2
CSPA: 1
STZA: 1
CSPA: 1
SHEG: 1
DACA: 1
BEAA: 1
YORG: 1
LABG: 1
SBEG: 1
GOLG: 1
HUSG: 1
BMDA: 1
BOXA: 1
POSG: 1
BOXA: 1
DOBA: 1
BOXA: 1
LABA: 1
BMDA: 1
SHEG: 1
JRTG: 1
JRTA: 1
LABA: 1
WHWA: 1
POSA: 1
BMDA: 1
POMG: 1
STZG: 1
WHWA: 1
LABG: 1
GOLA: 1
PMIA: 1
POSA: 1
BOCA: 1
LABG: 3
GOLG: 1
GSDG: 1
GOLG: 1
PEKA: 1
HUSG: 1
STZG: 1
SCMA: 1
HUSG: 1
BEAA: 1
SHEG: 1
LABG: 1
POSG: 1
SBUA: 1
WHWA: 1
BEAG: 1
LABA: 1
HUSG: 2
