# Supplementary material for: Risk-modeling of dog osteosarcoma genome scans shows individuals with Mendelian-level polygenic risk are common
Source: BMC Genomics. 2019 Mar 19;20:226. doi: 10.1186/s12864-019-5531-6 (PMC6425649; doi:10.1186/s12864-019-5531-6)
Supplement: Supplementary file 6 — Data. Haplotype phasing across osteosarcoma GWAS risk alleles. (ZIP 162 kb) [file 12864_2019_5531_MOESM6_ESM.zip › Hayward et al 2016/chr25_16672073_track.txt]

track type=bed name="MALA" description="MALA" itemRgb="On" visibility="3" 
chr25	16642347	16709534	MALA	0	.	16642347	16709534	41,128,185
track type=bed name="SCTA" description="SCTA" itemRgb="On" visibility="3" 
chr25	16642347	16709534	SCTA	0	.	16642347	16709534	41,128,185
track type=bed name="GOLA" description="GOLA" itemRgb="On" visibility="3" 
chr25	16613513	16866887	GOLA	0	.	16613513	16866887	41,128,185
track type=bed name="BEAA" description="BEAA" itemRgb="On" visibility="3" 
chr25	16642347	16709534	BEAA	0	.	16642347	16709534	41,128,185
track type=bed name="SBEA" description="SBEA" itemRgb="On" visibility="3" 
chr25	16613513	16725338	SBEA	0	.	16613513	16725338	41,128,185
track type=bed name="MALA" description="MALA" itemRgb="On" visibility="3" 
chr25	16642347	16709534	MALA	0	.	16642347	16709534	41,128,185
track type=bed name="MALA" description="MALA" itemRgb="On" visibility="3" 
chr25	16642347	16709534	MALA	0	.	16642347	16709534	41,128,185
track type=bed name="ESSA" description="ESSA" itemRgb="On" visibility="3" 
chr25	16642347	16709534	ESSA	0	.	16642347	16709534	41,128,185
track type=bed name="ESSA" description="ESSA" itemRgb="On" visibility="3" 
chr25	16642347	16709534	ESSA	0	.	16642347	16709534	41,128,185
track type=bed name="IWHA" description="IWHA" itemRgb="On" visibility="3" 
chr25	16642347	16709534	IWHA	0	.	16642347	16709534	41,128,185
track type=bed name="IWHA" description="IWHA" itemRgb="On" visibility="3" 
chr25	16642347	16709534	IWHA	0	.	16642347	16709534	41,128,185
track type=bed name="IWHA" description="IWHA" itemRgb="On" visibility="3" 
chr25	16642347	16709534	IWHA	0	.	16642347	16709534	41,128,185
track type=bed name="BOXA" description="BOXA" itemRgb="On" visibility="3" 
chr25	16642347	16725338	BOXA	0	.	16642347	16725338	41,128,185
track type=bed name="VIZA" description="VIZA" itemRgb="On" visibility="3" 
chr25	16642347	16709534	VIZA	0	.	16642347	16709534	41,128,185
track type=bed name="VIZA" description="VIZA" itemRgb="On" visibility="3" 
chr25	16642347	16709534	VIZA	0	.	16642347	16709534	41,128,185
track type=bed name="BOXA" description="BOXA" itemRgb="On" visibility="3" 
chr25	16642347	16725338	BOXA	0	.	16642347	16725338	41,128,185
track type=bed name="BOXA" description="BOXA" itemRgb="On" visibility="3" 
chr25	16642347	16725338	BOXA	0	.	16642347	16725338	41,128,185
track type=bed name="YORA" description="YORA" itemRgb="On" visibility="3" 
chr25	16642347	16709534	YORA	0	.	16642347	16709534	41,128,185
track type=bed name="VIZA" description="VIZA" itemRgb="On" visibility="3" 
chr25	16642347	16709534	VIZA	0	.	16642347	16709534	41,128,185
track type=bed name="IWHA" description="IWHA" itemRgb="On" visibility="3" 
chr25	16642347	16709534	IWHA	0	.	16642347	16709534	41,128,185
track type=bed name="IWHA" description="IWHA" itemRgb="On" visibility="3" 
chr25	16642347	16709534	IWHA	0	.	16642347	16709534	41,128,185
track type=bed name="IWHA" description="IWHA" itemRgb="On" visibility="3" 
chr25	16642347	16709534	IWHA	0	.	16642347	16709534	41,128,185
track type=bed name="LABA" description="LABA" itemRgb="On" visibility="3" 
chr25	16642347	16709534	LABA	0	.	16642347	16709534	41,128,185
track type=bed name="BOTA" description="BOTA" itemRgb="On" visibility="3" 
chr25	16613513	16756651	BOTA	0	.	16613513	16756651	41,128,185
track type=bed name="CSPA" description="CSPA" itemRgb="On" visibility="3" 
chr25	16642347	16709534	CSPA	0	.	16642347	16709534	41,128,185
track type=bed name="EBDA" description="EBDA" itemRgb="On" visibility="3" 
chr25	16642347	16709534	EBDA	0	.	16642347	16709534	41,128,185
track type=bed name="ELKA" description="ELKA" itemRgb="On" visibility="3" 
chr25	16642347	16709534	ELKA	0	.	16642347	16709534	41,128,185
track type=bed name="EURA" description="EURA" itemRgb="On" visibility="3" 
chr25	16642347	16709534	EURA	0	.	16642347	16709534	41,128,185
track type=bed name="FINA" description="FINA" itemRgb="On" visibility="3" 
chr25	16642347	16725338	FINA	0	.	16642347	16725338	41,128,185
track type=bed name="GOSA" description="GOSA" itemRgb="On" visibility="3" 
chr25	16642347	16709534	GOSA	0	.	16642347	16709534	41,128,185
track type=bed name="SCHA" description="SCHA" itemRgb="On" visibility="3" 
chr25	16642347	16709534	SCHA	0	.	16642347	16709534	41,128,185
track type=bed name="WEIA" description="WEIA" itemRgb="On" visibility="3" 
chr25	16642347	16709534	WEIA	0	.	16642347	16709534	41,128,185
track type=bed name="CAIA" description="CAIA" itemRgb="On" visibility="3" 
chr25	16642347	16709534	CAIA	0	.	16642347	16709534	41,128,185
track type=bed name="CAIA" description="CAIA" itemRgb="On" visibility="3" 
chr25	16642347	16709534	CAIA	0	.	16642347	16709534	41,128,185
track type=bed name="BOXA" description="BOXA" itemRgb="On" visibility="3" 
chr25	16642347	16725338	BOXA	0	.	16642347	16725338	41,128,185
track type=bed name="CKCA" description="CKCA" itemRgb="On" visibility="3" 
chr25	16613513	16725338	CKCA	0	.	16613513	16725338	41,128,185
track type=bed name="IWHA" description="IWHA" itemRgb="On" visibility="3" 
chr25	16642347	16709534	IWHA	0	.	16642347	16709534	41,128,185
track type=bed name="CKCA" description="CKCA" itemRgb="On" visibility="3" 
chr25	16613513	16725338	CKCA	0	.	16613513	16725338	41,128,185
track type=bed name="VIZA" description="VIZA" itemRgb="On" visibility="3" 
chr25	16642347	16709534	VIZA	0	.	16642347	16709534	41,128,185
track type=bed name="IWHA" description="IWHA" itemRgb="On" visibility="3" 
chr25	16642347	16709534	IWHA	0	.	16642347	16709534	41,128,185
track type=bed name="VIZA" description="VIZA" itemRgb="On" visibility="3" 
chr25	16642347	16709534	VIZA	0	.	16642347	16709534	41,128,185
track type=bed name="VIZA" description="VIZA" itemRgb="On" visibility="3" 
chr25	16642347	16709534	VIZA	0	.	16642347	16709534	41,128,185
track type=bed name="BOCA" description="BOCA" itemRgb="On" visibility="3" 
chr25	16642347	16709534	BOCA	0	.	16642347	16709534	41,128,185
track type=bed name="GOLA" description="GOLA" itemRgb="On" visibility="3" 
chr25	16613513	16866887	GOLA	0	.	16613513	16866887	41,128,185
track type=bed name="BOXA" description="BOXA" itemRgb="On" visibility="3" 
chr25	16642347	16725338	BOXA	0	.	16642347	16725338	41,128,185
track type=bed name="YORG" description="YORG" itemRgb="On" visibility="3" 
chr25	16646766	16709534	YORG	0	.	16646766	16709534	39,174,96
track type=bed name="LABG" description="LABG" itemRgb="On" visibility="3" 
chr25	16646766	16709534	LABG	0	.	16646766	16709534	39,174,96
track type=bed name="GOLG" description="GOLG" itemRgb="On" visibility="3" 
chr25	16642347	16709534	GOLG	0	.	16642347	16709534	39,174,96
track type=bed name="NWFG" description="NWFG" itemRgb="On" visibility="3" 
chr25	16642347	16709534	NWFG	0	.	16642347	16709534	39,174,96
track type=bed name="GSDG" description="GSDG" itemRgb="On" visibility="3" 
chr25	16642347	16709534	GSDG	0	.	16642347	16709534	39,174,96
track type=bed name="MALG" description="MALG" itemRgb="On" visibility="3" 
chr25	16646766	16709534	MALG	0	.	16646766	16709534	39,174,96
track type=bed name="ESTG" description="ESTG" itemRgb="On" visibility="3" 
chr25	14495348	28282999	ESTG	0	.	14495348	28282999	39,174,96
track type=bed name="ESTG" description="ESTG" itemRgb="On" visibility="3" 
chr25	14495348	28282999	ESTG	0	.	14495348	28282999	39,174,96
track type=bed name="ESTG" description="ESTG" itemRgb="On" visibility="3" 
chr25	14495348	28282999	ESTG	0	.	14495348	28282999	39,174,96
track type=bed name="ESTG" description="ESTG" itemRgb="On" visibility="3" 
chr25	14495348	28282999	ESTG	0	.	14495348	28282999	39,174,96
track type=bed name="IWHG" description="IWHG" itemRgb="On" visibility="3" 
chr25	16646766	16725338	IWHG	0	.	16646766	16725338	39,174,96
track type=bed name="ESTG" description="ESTG" itemRgb="On" visibility="3" 
chr25	14495348	28282999	ESTG	0	.	14495348	28282999	39,174,96
track type=bed name="IWHG" description="IWHG" itemRgb="On" visibility="3" 
chr25	16646766	16725338	IWHG	0	.	16646766	16725338	39,174,96
track type=bed name="BJIG" description="BJIG" itemRgb="On" visibility="3" 
chr25	16646766	16709534	BJIG	0	.	16646766	16709534	39,174,96
track type=bed name="LABG" description="LABG" itemRgb="On" visibility="3" 
chr25	16646766	16709534	LABG	0	.	16646766	16709534	39,174,96
track type=bed name="LABG" description="LABG" itemRgb="On" visibility="3" 
chr25	16646766	16709534	LABG	0	.	16646766	16709534	39,174,96
track type=bed name="LABG" description="LABG" itemRgb="On" visibility="3" 
chr25	16646766	16709534	LABG	0	.	16646766	16709534	39,174,96
track type=bed name="LABG" description="LABG" itemRgb="On" visibility="3" 
chr25	16646766	16709534	LABG	0	.	16646766	16709534	39,174,96
track type=bed name="LABG" description="LABG" itemRgb="On" visibility="3" 
chr25	16646766	16709534	LABG	0	.	16646766	16709534	39,174,96
track type=bed name="YORG" description="YORG" itemRgb="On" visibility="3" 
chr25	16646766	16709534	YORG	0	.	16646766	16709534	39,174,96
track type=bed name="YORG" description="YORG" itemRgb="On" visibility="3" 
chr25	16646766	16709534	YORG	0	.	16646766	16709534	39,174,96
track type=bed name="YORG" description="YORG" itemRgb="On" visibility="3" 
chr25	16646766	16709534	YORG	0	.	16646766	16709534	39,174,96
track type=bed name="YORG" description="YORG" itemRgb="On" visibility="3" 
chr25	16646766	16709534	YORG	0	.	16646766	16709534	39,174,96
track type=bed name="LABG" description="LABG" itemRgb="On" visibility="3" 
chr25	16646766	16709534	LABG	0	.	16646766	16709534	39,174,96
track type=bed name="LABG" description="LABG" itemRgb="On" visibility="3" 
chr25	16646766	16709534	LABG	0	.	16646766	16709534	39,174,96
track type=bed name="LABG" description="LABG" itemRgb="On" visibility="3" 
chr25	16646766	16709534	LABG	0	.	16646766	16709534	39,174,96
track type=bed name="GRYG" description="GRYG" itemRgb="On" visibility="3" 
chr25	16642347	16709534	GRYG	0	.	16642347	16709534	39,174,96
track type=bed name="GSLG" description="GSLG" itemRgb="On" visibility="3" 
chr25	16646766	16709534	GSLG	0	.	16646766	16709534	39,174,96
track type=bed name="CSHG" description="CSHG" itemRgb="On" visibility="3" 
chr25	16646766	16709534	CSHG	0	.	16646766	16709534	39,174,96
track type=bed name="TISG" description="TISG" itemRgb="On" visibility="3" 
chr25	16646766	16709534	TISG	0	.	16646766	16709534	39,174,96
track type=bed name="YORG" description="YORG" itemRgb="On" visibility="3" 
chr25	16646766	16709534	YORG	0	.	16646766	16709534	39,174,96
track type=bed name="CNKG" description="CNKG" itemRgb="On" visibility="3" 
chr25	16642347	16866887	CNKG	0	.	16642347	16866887	39,174,96
track type=bed name="IWHG" description="IWHG" itemRgb="On" visibility="3" 
chr25	16646766	16725338	IWHG	0	.	16646766	16725338	39,174,96
track type=bed name="GSDG" description="GSDG" itemRgb="On" visibility="3" 
chr25	16642347	16709534	GSDG	0	.	16642347	16709534	39,174,96
track type=bed name="NWFG" description="NWFG" itemRgb="On" visibility="3" 
chr25	16642347	16709534	NWFG	0	.	16642347	16709534	39,174,96
