# Supplementary material for: Risk-modeling of dog osteosarcoma genome scans shows individuals with Mendelian-level polygenic risk are common
Source: BMC Genomics. 2019 Mar 19;20:226. doi: 10.1186/s12864-019-5531-6 (PMC6425649; doi:10.1186/s12864-019-5531-6)
Supplement: Supplementary file 6 — Data. Haplotype phasing across osteosarcoma GWAS risk alleles. (ZIP 162 kb) [file 12864_2019_5531_MOESM6_ESM.zip › Hayward et al 2016/chr25_18930578_individuals.txt]

MALT: 12
YORT: 10
TISA: 3
SCMT: 1
CAIT: 1
HAVT: 2
SCMA: 1
SCTT: 2
SCTA: 4
SCMA: 1
ROTA: 1
BOTT: 1
BOST: 1
BOXA: 1
GOLA: 1
BOTA: 1
LABA: 2
GOLT: 1
IWHT: 1
GOLA: 1
GOLT: 1
VIZT: 1
NWFT: 1
CSPT: 1
LABT: 1
GSDT: 1
BOXA: 3
ROTT: 1
LABT: 1
BOXA: 1
YORT: 1
LABT: 3
VIZT: 1
LABT: 1
LABA: 1
GSDT: 1
LABT: 1
GOLT: 1
LABA: 1
DOBA: 1
LABT: 4
BOXA: 3
LABA: 2
DOBT: 1
ASHT: 2
NSDA: 1
SHEA: 1
DOBA: 1
SHEA: 1
CSPT: 1
DOBA: 1
DOBT: 1
CSPT: 1
SHEA: 1
CSPT: 1
CSPA: 1
BOXA: 1
CSPT: 1
BOXA: 1
ROTT: 1
DOBA: 1
SHEA: 1
GOLT: 1
GOLA: 1
LABT: 1
BEAA: 1
LHAA: 1
LABT: 1
GOLT: 1
ROTT: 1
GOLT: 3
YORT: 1
LABT: 1
BOXA: 1
VIZT: 1
GOLA: 1
BOXA: 1
GOLT: 1
BOXA: 2
LABT: 2
LABA: 1
GSDT: 1
BMAA: 1
GSDA: 1
LABT: 2
NWFT: 2
LABT: 4
NWFT: 1
LABT: 1
GSDT: 1
BOXA: 2
LABT: 1
CSPT: 1
CKCA: 1
BOST: 1
LABA: 1
BOXA: 3
LABT: 1
BOXA: 1
GSDA: 1
ASHT: 1
GOLT: 3
LABT: 2
GOLT: 1
XOLT: 2
XOLA: 1
CARA: 1
LABT: 1
XOMA: 1
NGST: 1
PGOT: 1
LABT: 6
XOLT: 1
XOMT: 1
XOLA: 1
XOMT: 1
LABT: 1
ISSA: 1
NGST: 1
SANT: 1
PIOA: 1
NGST: 2
PIOA: 1
NGST: 1
PIOT: 1
LABA: 1
LABT: 2
TJKT: 1
CCRT: 4
GOLT: 1
CCRT: 1
LABA: 1
GOLT: 1
BGRT: 1
BZOT: 4
LABT: 4
GSDT: 1
GOLT: 1
GOSA: 1
BZOT: 2
LABA: 1
LABT: 4
GOLT: 1
LABT: 1
AKIA: 1
GOLA: 1
GSDT: 2
GOLT: 1
LABT: 1
GOLT: 1
LABT: 1
GSDT: 1
GOLT: 1
GSDT: 1
LABT: 2
GOLT: 1
LABT: 1
GSDT: 3
LABT: 2
GSDT: 2
GSMA: 1
LABT: 1
LABA: 1
GSDT: 1
BZOT: 1
LABT: 2
GSDT: 1
GOLT: 1
AKIA: 1
GSDT: 1
LABT: 1
GSDT: 1
LABA: 2
LABT: 1
AFGT: 1
LABT: 3
GSDT: 1
GOLT: 1
LABT: 3
GOLT: 1
GSDT: 2
GOLT: 1
AFGT: 2
DCRT: 1
GOST: 2
GOLA: 1
BZOT: 1
DALT: 1
AFGT: 2
GSMT: 1
GSMA: 1
CCRT: 3
GSDT: 2
PAPT: 2
CCRA: 1
MSTA: 1
MALT: 1
CKCA: 3
GDAA: 1
MSTA: 1
PAPT: 2
PMIA: 2
BOTA: 1
PMIA: 1
GDAA: 1
PMIT: 1
PAPT: 2
GDAA: 1
BMDA: 1
PAPT: 1
PMIT: 2
AMAA: 1
GDAA: 1
AMAA: 1
GDAA: 1
PAPT: 1
BOTA: 2
SALT: 1
BMDA: 1
MSTT: 1
LEOA: 2
STAA: 1
BOCA: 2
LEOA: 1
CWCA: 1
MSTA: 3
BOCA: 1
AMAA: 2
GDAA: 2
AMAA: 1
BOCT: 1
STAT: 1
NEAA: 1
NEAT: 2
PMIT: 1
LABA: 1
LABT: 1
MALT: 1
NWFT: 1
ROTT: 1
CKCA: 1
NWFT: 3
GOLT: 16
GOLA: 9
NWFT: 14
LEOA: 1
LEOT: 1
PAPT: 1
SALA: 1
AMAA: 1
BOCA: 1
GOLT: 1
LABA: 1
BOCT: 1
MALT: 1
NWFT: 1
GSDT: 1
WHWT: 1
GOLT: 1
CWCA: 1
BOCT: 1
NWFT: 1
BOCT: 1
NWFT: 2
GSDT: 1
GOLT: 2
NWFT: 1
GOLA: 1
BOCA: 1
NWFT: 1
BOCA: 1
ROTA: 1
WPGT: 1
GSDT: 1
BOCA: 1
GOLA: 1
BOTA: 1
LABT: 1
BOCA: 1
GOLT: 1
BOCT: 1
GOLT: 1
BOCA: 1
GOLT: 1
NWFT: 1
GSDT: 1
BOCT: 1
BOCA: 2
SAMA: 1
GOLT: 2
GOLA: 1
BOCA: 1
BOCT: 1
GOLT: 2
BOCA: 2
NWFT: 2
GSDT: 1
NWFT: 1
CSHA: 1
SAMA: 1
MALT: 3
NWFT: 1
SAMA: 1
CKCA: 1
SCMA: 1
GDAA: 1
SCMT: 1
CKCA: 2
SCMA: 1
WHWT: 1
STAT: 1
CSHT: 1
GSDT: 1
WHWT: 2
BOCA: 1
SAMA: 1
SBUT: 1
ROTA: 1
CSHA: 1
BOCA: 1
WPGT: 1
CSHT: 1
WPGT: 1
BAST: 2
SCST: 1
WPGT: 1
SBUA: 1
NWFT: 1
WPGT: 2
CSHT: 1
SAMA: 1
SCMA: 1
LEOT: 1
MALT: 1
BMAA: 1
GOLA: 1
WPGT: 1
CSHA: 1
AMAA: 1
BAST: 1
WHWT: 1
BMAT: 1
MSTA: 1
WPGT: 1
LEOT: 1
BEAA: 1
BFRT: 1
BUTA: 1
CAIA: 2
CHIT: 1
DOBA: 1
ECSA: 1
GSPA: 1
SCGT: 1
HAVT: 1
ITGT: 2
KEEA: 1
PEKT: 2
POMA: 2
SBEA: 5
SHEA: 4
SINT: 3
HUST: 1
SITT: 2
VIZA: 1
BOSA: 1
CHIA: 1
BOST: 1
GSPT: 1
COLA: 2
BOSA: 1
CHIT: 1
COLA: 1
CBRA: 1
EBDA: 1
AIRT: 1
ECST: 1
BHOA: 1
CAIA: 1
ECSA: 1
BOST: 1
LABA: 1
CAIA: 1
CAIT: 1
BOST: 1
ECST: 1
ECSA: 1
LABT: 1
CAIA: 1
EBDA: 1
AIRT: 2
ASHA: 1
EBDA: 1
BOSA: 1
AIRT: 1
GSPT: 1
BHOA: 1
COLA: 2
EBDA: 1
CHIA: 1
CHIT: 1
CBRA: 1
ASHA: 1
ECSA: 1
ASHT: 1
AIRT: 1
ASHT: 1
LABT: 1
ASHA: 1
BHOT: 1
AIRA: 1
BHOA: 1
CBRT: 1
GSPT: 1
EBDT: 1
GSPT: 1
BHOA: 1
ASHT: 1
GSDT: 17
GSDA: 1
TISA: 1
YORA: 1
POST: 2
ROTT: 1
KEEA: 1
FTWA: 2
KEEA: 1
RHOT: 1
BFRT: 1
RHOA: 1
FTWA: 1
KEEA: 1
FTWA: 1
SCMA: 5
SCMT: 2
HAVT: 9
HAVA: 1
MALT: 14
SCMT: 2
SCMA: 4
HAVT: 11
HAVA: 1
MALT: 16
LABT: 3
LABA: 1
FTWA: 1
PUGA: 1
FTWA: 1
PUGA: 1
SBEA: 1
HAVT: 1
FTWA: 1
KEEA: 2
HAVT: 1
FTWA: 1
DOBT: 1
ISTT: 1
DDBA: 2
RHOT: 1
DDBA: 1
PUGT: 1
KEEA: 1
BFRA: 1
RHOT: 1
PWCT: 1
BFRT: 1
KEEA: 1
NWTT: 1
JACT: 1
PEKA: 1
DACA: 1
JACT: 1
SCWA: 2
STZA: 3
WIPT: 1
STZA: 2
LHAT: 1
LABT: 1
CSPT: 1
DACT: 1
JACT: 1
LABA: 1
DACA: 1
STZA: 1
SCWA: 1
PLIT: 1
SBUT: 1
STZA: 1
WEIT: 1
BOST: 1
LABT: 1
ESKA: 1
PEKA: 1
NWTT: 1
BRIT: 1
OEST: 1
FCRT: 1
ESKA: 1
CHIA: 1
ROTT: 1
SCWA: 1
PEKT: 1
LHAA: 1
NWTT: 1
BFRT: 1
BJIT: 1
RHOT: 1
SCWA: 1
CSPT: 1
OEST: 1
WEIT: 1
SCWA: 1
LABA: 1
LABT: 1
GSDT: 1
KEEA: 1
OEST: 1
BMSA: 1
STZA: 1
PWCT: 1
POST: 1
ESKT: 1
CCOT: 1
KOMT: 1
BMSA: 1
SCWT: 1
OESA: 1
FCRT: 1
SCWA: 1
DOBA: 1
CSPT: 1
CCOT: 1
CSPT: 1
FCRT: 1
POSA: 1
ESTT: 1
FTWA: 1
ASHT: 1
LABT: 1
LABA: 1
CHOT: 1
WEIT: 1
CHOA: 1
PUGA: 1
ROTA: 2
CCOT: 1
RHOT: 1
PWCA: 1
ROTT: 1
POSA: 1
LABT: 1
ROTT: 1
CCOT: 1
ACAT: 1
BMSA: 1
POSA: 1
SCWA: 1
ROTA: 1
LABT: 1
ROTT: 1
WEIT: 1
ROTT: 1
KEEA: 1
ROTA: 1
ISTT: 1
BMSA: 1
ROTT: 1
ISTT: 1
RHOT: 1
DOBA: 1
PWDT: 1
DAMA: 1
PWCA: 1
BEDA: 1
PWCT: 1
GOLT: 1
HUST: 1
SHET: 1
HAVT: 1
LABT: 1
PWCT: 1
SITT: 1
SHEA: 1
KRYT: 1
PUGT: 1
LABA: 1
POMA: 1
AFGT: 1
PUGA: 1
POTA: 1
GPYT: 1
HUST: 1
DCRT: 1
LABT: 2
OTTT: 1
PDMA: 1
HAVA: 1
PUGT: 1
JRTT: 1
SINT: 1
KRYT: 1
PDMA: 1
HAVT: 1
POMA: 1
BAST: 1
VIZT: 1
SCGA: 1
SAMA: 1
LABA: 1
LABT: 1
BAST: 1
LABT: 2
POMA: 1
LABT: 1
SCGT: 1
DALA: 1
BUTT: 1
POMA: 1
SAMA: 1
GSMA: 1
BUTA: 1
GSMA: 1
SITT: 1
PYSA: 1
POMA: 1
SAMA: 1
TFXT: 1
BASA: 1
NWFT: 1
GSMA: 1
POMA: 1
SCGA: 1
SHEA: 1
DALT: 1
VIZT: 1
POTT: 1
SHEA: 4
BUTA: 2
SINT: 1
JRTA: 1
PUGT: 1
PWCA: 1
BEDT: 1
PUGA: 1
TFXT: 1
BUTA: 1
VIZT: 1
POTA: 1
SPIT: 1
GPYT: 1
BAST: 1
HAVT: 1
BAST: 1
HAVT: 1
SAMA: 1
PWCT: 1
HUST: 1
BSHA: 1
PUGT: 1
GPYT: 1
HUST: 1
DALA: 1
AFGT: 1
HUST: 1
LABT: 4
BOCA: 1
AFGT: 1
HUST: 1
LABT: 2
LABA: 2
BOEA: 1
SCTT: 1
TIST: 1
LABT: 2
BRIT: 1
ISTA: 1
BMAA: 1
LABT: 1
LHAA: 1
VIZT: 1
TISA: 1
ESSA: 1
FTWA: 1
LABA: 1
LABT: 1
BRIT: 1
ESST: 7
ESSA: 6
FTWA: 2
LABT: 1
ESST: 1
LABT: 1
BOEA: 1
LABT: 1
SCTT: 1
ESSA: 1
FBDT: 1
ACAA: 1
LABT: 1
ESST: 1
SCTT: 1
LHAA: 1
BRIT: 1
LHAA: 1
YORT: 1
ESST: 1
LABA: 3
ESSA: 4
ESST: 3
LABT: 4
SCTT: 1
ACAT: 1
LABT: 1
VIZT: 1
LABT: 2
LHAT: 1
ESSA: 1
VIZT: 1
SCTA: 1
LABA: 1
VIZT: 1
IWHA: 2
IWHT: 6
GDAA: 1
SBEA: 1
GDAA: 1
LABT: 2
GOLT: 1
ESTT: 12
GOLT: 1
IWHT: 1
IWHA: 2
GOSA: 1
ESTT: 12
GSDT: 1
GOSA: 1
GSDT: 2
GOST: 1
GOSA: 1
ESTT: 2
LABT: 1
GOLA: 1
BZOT: 1
GDAT: 1
GDAA: 1
KEEA: 1
GDAA: 1
LABT: 1
GOLT: 1
GOLA: 1
IWHT: 3
IWHA: 2
ESTT: 1
MALT: 1
NWFT: 1
LABT: 1
NWFT: 2
SCMA: 1
GOLT: 2
NWFT: 1
IWHT: 1
LABT: 1
IWHT: 6
ESTT: 24
SBEA: 1
ISHT: 1
LABA: 1
AIRT: 1
NWFT: 1
GOLT: 1
SBEA: 1
IWHT: 7
IWHA: 1
GOSA: 1
GSDT: 1
GOST: 2
GSDT: 1
GOST: 1
GSDT: 1
GOSA: 1
ESTT: 1
IWHA: 2
IWHT: 4
BOET: 1
GOLA: 1
BMSA: 1
SCWA: 1
LABT: 1
ESTT: 12
IWHT: 6
IWHA: 1
ESTT: 12
IWHT: 5
IWHA: 1
SBEA: 1
HUSA: 1
SBEA: 1
ESTT: 1
LABT: 1
ESTT: 1
SBEA: 1
ESTT: 1
IWHA: 1
IWHT: 6
NWFT: 1
BJIA: 1
BJIT: 10
BECA: 1
LABA: 1
LABT: 5
VIZT: 2
LABT: 11
BOCA: 1
CCRT: 1
ROTA: 1
LABT: 2
VIZT: 1
LABT: 4
VIZT: 1
LABT: 2
VIZT: 1
LABT: 3
GRYT: 1
LABT: 3
GRYT: 1
LABT: 1
GRYT: 1
LABT: 1
FBDT: 1
BOXT: 1
BOXA: 6
FBDT: 1
BOXA: 1
GOLT: 1
VIZT: 2
GOLA: 1
GOLT: 3
VIZT: 3
BOXA: 1
FBDT: 1
BOXA: 2
FBDT: 1
BOXA: 4
GOLA: 1
VIZT: 2
GSDT: 1
VIZT: 4
LABT: 7
BOXA: 1
FBDA: 1
BOXA: 3
FBDA: 2
BOXA: 1
VIZT: 1
BOXA: 1
VIZA: 1
LABA: 1
VIZT: 3
BOXA: 1
FBDT: 1
BOXA: 2
FBDA: 1
BOXA: 1
FBDA: 1
BOXA: 3
LABT: 1
BOXA: 13
FBDT: 1
BOXA: 8
LABT: 2
VIZT: 1
LABT: 1
VIZT: 1
LABT: 1
VIZT: 1
GRYT: 1
GOLT: 1
VIZT: 1
GOLA: 1
GOLT: 1
LABT: 5
GOLT: 1
LABT: 1
GOLT: 1
LABT: 2
TITA: 1
IBIA: 1
TITA: 3
GRYT: 1
LABT: 4
LABA: 1
GRYT: 1
LABT: 2
VIZT: 1
GOLT: 1
VIZT: 2
LABT: 1
LABA: 1
GOLT: 1
GSDA: 1
GOLT: 1
LABT: 1
GOLT: 2
LABT: 3
GOLT: 2
GOLA: 1
ROTA: 1
GSDT: 2
GOLT: 1
LABT: 6
LABA: 1
GSDT: 1
GOLA: 2
LABT: 1
GOLT: 1
LABT: 1
GSDT: 1
LABT: 1
SBEA: 2
LABT: 5
GOLA: 2
LABT: 1
ROTT: 1
LABT: 1
LABA: 1
BOXA: 1
ROTA: 1
BOXA: 2
LABA: 1
LABT: 2
PWDA: 1
GSDT: 1
PWDT: 1
HAVT: 3
CANA: 1
YORA: 1
YORT: 9
TIST: 1
MALT: 1
SCMA: 2
MALT: 1
SCMA: 1
HAVT: 3
YORT: 1
HAVA: 1
YORT: 3
NFTT: 6
MALT: 1
NFTT: 1
MALT: 1
YORT: 18
YORA: 3
PAPT: 11
PAPA: 2
BOXA: 1
PAPT: 1
BOXA: 1
PAPT: 1
YORT: 9
GOLT: 3
GOLA: 3
LABA: 1
LABT: 2
YORT: 8
MALT: 1
VIZT: 3
YORT: 1
IWHT: 15
PWDT: 2
CURT: 1
PWDA: 1
YORT: 1
MALT: 1
IWHT: 6
IWHA: 2
SCDT: 1
IWHT: 5
IWHA: 2
BUTA: 3
LABT: 2
BUTA: 1
LABT: 1
BUTA: 2
LABT: 2
LABA: 1
BUTA: 2
LABT: 2
BUTA: 1
LABT: 2
LABA: 1
BUTA: 2
LABA: 1
LABT: 5
BUTA: 2
LABA: 1
LABT: 1
BUTA: 1
LABT: 9
LABA: 1
BUTA: 1
LABT: 66
LABA: 15
GSDT: 1
NWFT: 1
ROTT: 1
BTET: 6
BEAT: 2
BEAA: 1
BOTA: 10
BRIA: 3
BRIT: 3
CSPT: 4
CSPA: 1
DALA: 2
DALT: 1
DOBT: 2
EBDT: 7
BUTA: 1
ELKT: 3
ELKA: 4
EURT: 2
EURA: 3
FINA: 6
FINT: 2
GOST: 3
GOSA: 2
GRYA: 4
GSLA: 8
JRTT: 1
JRTA: 2
NSDT: 6
NSDA: 2
SCHT: 8
SCHA: 4
CSHA: 2
CSHT: 2
WEIA: 5
WEIT: 4
NFTA: 6
CAIT: 4
CAIA: 5
TIST: 5
TISA: 1
YORT: 12
BOXT: 1
CAIT: 1
BOXT: 1
CAIT: 3
YORT: 1
CAIT: 1
YORT: 1
BOXT: 1
CAIT: 1
YORT: 3
NFTT: 1
YORT: 1
NFTT: 1
YORT: 1
NFTT: 1
CAIA: 12
CAIT: 2
YORA: 2
YORT: 16
NFTA: 3
YORA: 1
BOXA: 21
CNKT: 11
CKCA: 4
CSPT: 2
MALT: 1
YORT: 1
CKCA: 2
YORT: 1
CKCA: 2
MALT: 1
CKCA: 9
CSPT: 1
MALT: 1
IWHA: 2
IWHT: 20
GOLA: 1
IWHT: 4
IWHA: 2
CSPT: 2
MALT: 1
YORT: 1
CSPT: 4
CKCA: 1
CSPT: 1
DACT: 1
CSPT: 1
CKCA: 1
CSPA: 1
POTT: 1
CSPT: 2
CKCA: 1
DACA: 1
CKCA: 8
CSPT: 1
CKCA: 1
DACT: 1
CSPT: 1
CKCA: 1
CSPT: 1
PDMT: 1
DACA: 1
CSPT: 1
DACA: 3
DACT: 1
GOLT: 3
SBEA: 1
LABT: 4
GOLA: 1
VIZA: 1
VIZT: 3
LABT: 1
VIZA: 1
DACT: 1
IWHA: 1
IWHT: 2
CSPA: 1
DACA: 1
MALT: 1
CKCA: 1
MALT: 1
CKCA: 1
CATT: 1
CSPT: 1
LABA: 1
CSPA: 1
VIZT: 1
WHWA: 1
BOXA: 2
BASA: 1
CAIA: 1
SCMA: 1
PUGT: 1
STZA: 1
BAST: 1
BFRT: 1
CAIA: 1
BOXA: 1
WHWA: 1
BOXA: 1
JRTT: 1
RATA: 1
CSPT: 1
BOST: 2
JRTT: 1
BOXA: 2
SCMA: 1
BEAA: 1
BOST: 1
BFRT: 1
PMIT: 1
SCMA: 1
BOXA: 1
WHWA: 1
IWHT: 3
NSDT: 1
BMDA: 2
BOUT: 1
ROTT: 1
MULT: 1
WHWT: 1
BOXA: 2
BAST: 1
MUST: 1
CSPT: 1
NSDT: 1
NSDA: 1
YORT: 1
BOXA: 1
NSDA: 1
NSDT: 1
MANT: 1
BOXA: 1
SCMA: 1
RATA: 1
BOXA: 1
CSPT: 1
BOUT: 1
BOXA: 1
LABT: 1
CAIA: 1
EBDA: 1
POMA: 2
JRTT: 1
STZA: 2
CARA: 1
CSPT: 1
CART: 1
LHAA: 1
MALT: 1
PWCT: 1
NFTT: 1
BOXA: 3
YORT: 1
WHWA: 1
LEOA: 1
BRDA: 1
PHAA: 2
BPIT: 1
BECA: 1
BTET: 4
JRTA: 1
STZA: 1
CHIT: 1
JRTA: 1
CWCA: 1
TITA: 1
VIZT: 1
KOMT: 1
PUGT: 1
GSDT: 1
GOLT: 1
BFRT: 1
BOUA: 1
BSHT: 1
RATT: 1
LABA: 1
GSDT: 5
CWCA: 1
GOLT: 1
PITT: 1
MSTA: 1
BOUA: 1
PITA: 1
ROTT: 4
ROTA: 2
NWFT: 8
MSTA: 2
LABT: 1
RATA: 1
GPYT: 1
MSTT: 2
MSTA: 3
PITT: 1
VIZT: 3
LABT: 1
BMDA: 1
ISTA: 2
BOXA: 2
LEOA: 1
OTTT: 1
NWFA: 1
FBDA: 1
YORT: 4
BOXA: 3
YORT: 1
BOXA: 1
YORA: 1
GSDT: 1
HUST: 1
CSHT: 1
SHEA: 2
BMDA: 1
STAT: 1
WEIT: 1
SBEA: 1
NWFT: 1
BOCA: 3
BOCT: 1
LABT: 1
CKCA: 1
ESSA: 1
ESST: 1
GSDT: 1
GOLA: 1
GOLT: 2
LABT: 3
GSDT: 1
GSDA: 1
BOXA: 14
GOLT: 1
LABT: 1
LABA: 1
NWFT: 1
LABT: 1
NWFT: 1
LABT: 2
BOXA: 2
LABA: 2
BAST: 3
GSDT: 1
NWFT: 1
LABT: 1
NWFT: 1
LABT: 1
GSDT: 2
GOLA: 1
LABT: 1
BOXA: 1
LABT: 2
GOLT: 1
CKCA: 1
GOLT: 1
BOXA: 1
SBEA: 1
BOXA: 1
BEAA: 1
BEAT: 1
BRIT: 1
BMDT: 3
PWCA: 1
CCOT: 2
BHOA: 1
SHEA: 1
BOXA: 1
FCRT: 1
CCOA: 1
ITGT: 1
DAMT: 1
RHOT: 1
WIPA: 1
SALT: 1
POTA: 1
WHWT: 1
POTT: 1
JRTT: 2
PDMA: 1
WIPA: 1
WEIA: 1
CSPT: 2
WHWT: 1
WEIT: 1
CSPT: 1
DACT: 3
JRTA: 1
POSA: 1
HUST: 1
LABT: 1
LABA: 1
IWHT: 1
PUGT: 1
BMDA: 1
BOXA: 1
GOLA: 1
DANA: 1
POST: 1
BMDA: 1
YORT: 1
PMIT: 1
STZA: 1
GSDT: 3
SLOT: 1
BOST: 1
YORT: 1
BFRT: 1
BOXA: 1
SCHT: 1
MANT: 1
GOLT: 1
DOBT: 1
POST: 1
STZA: 1
DOBA: 1
BEAA: 1
LABT: 1
GSDT: 1
STZA: 1
SHEA: 1
JRTA: 1
GOLT: 1
GOLA: 1
LABA: 1
CHIT: 1
BEAA: 2
CSPT: 1
VIZT: 1
ASHT: 1
DOBT: 1
STZA: 1
CSPA: 1
SHEA: 2
ESST: 1
YORT: 1
BOCA: 1
LABT: 1
SBEA: 1
GOLT: 1
HUSA: 1
BMDA: 1
BOXA: 2
DOBA: 1
BOXA: 1
LABA: 1
BMDA: 1
POST: 1
SHEA: 1
SHET: 1
JRTT: 2
LABT: 1
POMA: 1
STZA: 1
WHWA: 1
LABT: 1
BOCA: 1
POST: 1
PMIT: 1
BOCA: 1
LABT: 3
GSDT: 1
POTT: 1
PEKA: 1
HUST: 1
CDTT: 1
BEAT: 1
LABA: 1
SHEA: 1
GSDT: 1
LABT: 1
SBUA: 1
WHWT: 1
BEAT: 1
LABT: 1
HUST: 2
