# Supplementary material for: Risk-modeling of dog osteosarcoma genome scans shows individuals with Mendelian-level polygenic risk are common
Source: BMC Genomics. 2019 Mar 19;20:226. doi: 10.1186/s12864-019-5531-6 (PMC6425649; doi:10.1186/s12864-019-5531-6)
Supplement: Supplementary file 6 — Data. Haplotype phasing across osteosarcoma GWAS risk alleles. (ZIP 162 kb) [file 12864_2019_5531_MOESM6_ESM.zip › Hayward et al 2016/chr25_18930578_track.txt]

track type=bed name="MALT" description="MALT" itemRgb="On" visibility="3" 
chr25	18912644	18939656	MALT	0	.	18912644	18939656	41,128,185
track type=bed name="YORT" description="YORT" itemRgb="On" visibility="3" 
chr25	18899427	18939656	YORT	0	.	18899427	18939656	41,128,185
track type=bed name="LABT" description="LABT" itemRgb="On" visibility="3" 
chr25	18899427	18939656	LABT	0	.	18899427	18939656	41,128,185
track type=bed name="GOLT" description="GOLT" itemRgb="On" visibility="3" 
chr25	18899427	18939656	GOLT	0	.	18899427	18939656	41,128,185
track type=bed name="NWFT" description="NWFT" itemRgb="On" visibility="3" 
chr25	18912644	18939656	NWFT	0	.	18912644	18939656	41,128,185
track type=bed name="GSDT" description="GSDT" itemRgb="On" visibility="3" 
chr25	18912644	18939656	GSDT	0	.	18912644	18939656	41,128,185
track type=bed name="HAVT" description="HAVT" itemRgb="On" visibility="3" 
chr25	18912644	18939656	HAVT	0	.	18912644	18939656	41,128,185
track type=bed name="MALT" description="MALT" itemRgb="On" visibility="3" 
chr25	18912644	18939656	MALT	0	.	18912644	18939656	41,128,185
track type=bed name="HAVT" description="HAVT" itemRgb="On" visibility="3" 
chr25	18912644	18939656	HAVT	0	.	18912644	18939656	41,128,185
track type=bed name="MALT" description="MALT" itemRgb="On" visibility="3" 
chr25	18912644	18939656	MALT	0	.	18912644	18939656	41,128,185
track type=bed name="ESST" description="ESST" itemRgb="On" visibility="3" 
chr25	18912644	19032608	ESST	0	.	18912644	19032608	41,128,185
track type=bed name="IWHT" description="IWHT" itemRgb="On" visibility="3" 
chr25	18849299	18939656	IWHT	0	.	18849299	18939656	41,128,185
track type=bed name="ESTT" description="ESTT" itemRgb="On" visibility="3" 
chr25	14495348	28282999	ESTT	0	.	14495348	28282999	41,128,185
track type=bed name="ESTT" description="ESTT" itemRgb="On" visibility="3" 
chr25	14495348	28282999	ESTT	0	.	14495348	28282999	41,128,185
track type=bed name="IWHT" description="IWHT" itemRgb="On" visibility="3" 
chr25	18849299	18939656	IWHT	0	.	18849299	18939656	41,128,185
track type=bed name="ESTT" description="ESTT" itemRgb="On" visibility="3" 
chr25	14495348	28282999	ESTT	0	.	14495348	28282999	41,128,185
track type=bed name="IWHT" description="IWHT" itemRgb="On" visibility="3" 
chr25	18849299	18939656	IWHT	0	.	18849299	18939656	41,128,185
track type=bed name="ESTT" description="ESTT" itemRgb="On" visibility="3" 
chr25	14495348	28282999	ESTT	0	.	14495348	28282999	41,128,185
track type=bed name="IWHT" description="IWHT" itemRgb="On" visibility="3" 
chr25	18849299	18939656	IWHT	0	.	18849299	18939656	41,128,185
track type=bed name="ESTT" description="ESTT" itemRgb="On" visibility="3" 
chr25	14495348	28282999	ESTT	0	.	14495348	28282999	41,128,185
track type=bed name="IWHT" description="IWHT" itemRgb="On" visibility="3" 
chr25	18849299	18939656	IWHT	0	.	18849299	18939656	41,128,185
track type=bed name="IWHT" description="IWHT" itemRgb="On" visibility="3" 
chr25	18849299	18939656	IWHT	0	.	18849299	18939656	41,128,185
track type=bed name="BJIT" description="BJIT" itemRgb="On" visibility="3" 
chr25	18912644	18939656	BJIT	0	.	18912644	18939656	41,128,185
track type=bed name="LABT" description="LABT" itemRgb="On" visibility="3" 
chr25	18899427	18939656	LABT	0	.	18899427	18939656	41,128,185
track type=bed name="LABT" description="LABT" itemRgb="On" visibility="3" 
chr25	18899427	18939656	LABT	0	.	18899427	18939656	41,128,185
track type=bed name="LABT" description="LABT" itemRgb="On" visibility="3" 
chr25	18899427	18939656	LABT	0	.	18899427	18939656	41,128,185
track type=bed name="LABT" description="LABT" itemRgb="On" visibility="3" 
chr25	18899427	18939656	LABT	0	.	18899427	18939656	41,128,185
track type=bed name="LABT" description="LABT" itemRgb="On" visibility="3" 
chr25	18899427	18939656	LABT	0	.	18899427	18939656	41,128,185
track type=bed name="LABT" description="LABT" itemRgb="On" visibility="3" 
chr25	18899427	18939656	LABT	0	.	18899427	18939656	41,128,185
track type=bed name="YORT" description="YORT" itemRgb="On" visibility="3" 
chr25	18899427	18939656	YORT	0	.	18899427	18939656	41,128,185
track type=bed name="NFTT" description="NFTT" itemRgb="On" visibility="3" 
chr25	18790714	18939656	NFTT	0	.	18790714	18939656	41,128,185
track type=bed name="YORT" description="YORT" itemRgb="On" visibility="3" 
chr25	18899427	18939656	YORT	0	.	18899427	18939656	41,128,185
track type=bed name="PAPT" description="PAPT" itemRgb="On" visibility="3" 
chr25	18843845	18939656	PAPT	0	.	18843845	18939656	41,128,185
track type=bed name="YORT" description="YORT" itemRgb="On" visibility="3" 
chr25	18899427	18939656	YORT	0	.	18899427	18939656	41,128,185
track type=bed name="YORT" description="YORT" itemRgb="On" visibility="3" 
chr25	18899427	18939656	YORT	0	.	18899427	18939656	41,128,185
track type=bed name="IWHT" description="IWHT" itemRgb="On" visibility="3" 
chr25	18849299	18939656	IWHT	0	.	18849299	18939656	41,128,185
track type=bed name="IWHT" description="IWHT" itemRgb="On" visibility="3" 
chr25	18849299	18939656	IWHT	0	.	18849299	18939656	41,128,185
track type=bed name="IWHT" description="IWHT" itemRgb="On" visibility="3" 
chr25	18849299	18939656	IWHT	0	.	18849299	18939656	41,128,185
track type=bed name="LABT" description="LABT" itemRgb="On" visibility="3" 
chr25	18899427	18939656	LABT	0	.	18899427	18939656	41,128,185
track type=bed name="LABT" description="LABT" itemRgb="On" visibility="3" 
chr25	18899427	18939656	LABT	0	.	18899427	18939656	41,128,185
track type=bed name="LABT" description="LABT" itemRgb="On" visibility="3" 
chr25	18899427	18939656	LABT	0	.	18899427	18939656	41,128,185
track type=bed name="BTET" description="BTET" itemRgb="On" visibility="3" 
chr25	18912644	18939656	BTET	0	.	18912644	18939656	41,128,185
track type=bed name="EBDT" description="EBDT" itemRgb="On" visibility="3" 
chr25	18899427	19057450	EBDT	0	.	18899427	19057450	41,128,185
track type=bed name="NSDT" description="NSDT" itemRgb="On" visibility="3" 
chr25	18912644	19032608	NSDT	0	.	18912644	19032608	41,128,185
track type=bed name="SCHT" description="SCHT" itemRgb="On" visibility="3" 
chr25	18912644	18958951	SCHT	0	.	18912644	18958951	41,128,185
track type=bed name="TIST" description="TIST" itemRgb="On" visibility="3" 
chr25	18899427	18958951	TIST	0	.	18899427	18958951	41,128,185
track type=bed name="YORT" description="YORT" itemRgb="On" visibility="3" 
chr25	18899427	18939656	YORT	0	.	18899427	18939656	41,128,185
track type=bed name="YORT" description="YORT" itemRgb="On" visibility="3" 
chr25	18899427	18939656	YORT	0	.	18899427	18939656	41,128,185
track type=bed name="CNKT" description="CNKT" itemRgb="On" visibility="3" 
chr25	18875306	18939656	CNKT	0	.	18875306	18939656	41,128,185
track type=bed name="IWHT" description="IWHT" itemRgb="On" visibility="3" 
chr25	18849299	18939656	IWHT	0	.	18849299	18939656	41,128,185
track type=bed name="GSDT" description="GSDT" itemRgb="On" visibility="3" 
chr25	18912644	18939656	GSDT	0	.	18912644	18939656	41,128,185
track type=bed name="NWFT" description="NWFT" itemRgb="On" visibility="3" 
chr25	18912644	18939656	NWFT	0	.	18912644	18939656	41,128,185
track type=bed name="GOLA" description="GOLA" itemRgb="On" visibility="3" 
chr25	18912644	18995980	GOLA	0	.	18912644	18995980	39,174,96
track type=bed name="SBEA" description="SBEA" itemRgb="On" visibility="3" 
chr25	18912644	19026638	SBEA	0	.	18912644	19026638	39,174,96
track type=bed name="SCMA" description="SCMA" itemRgb="On" visibility="3" 
chr25	18912644	18938975	SCMA	0	.	18912644	18938975	39,174,96
track type=bed name="ESSA" description="ESSA" itemRgb="On" visibility="3" 
chr25	18902480	19026638	ESSA	0	.	18902480	19026638	39,174,96
track type=bed name="BOXA" description="BOXA" itemRgb="On" visibility="3" 
chr25	18891421	19057450	BOXA	0	.	18891421	19057450	39,174,96
track type=bed name="BOXA" description="BOXA" itemRgb="On" visibility="3" 
chr25	18891421	19057450	BOXA	0	.	18891421	19057450	39,174,96
track type=bed name="BOXA" description="BOXA" itemRgb="On" visibility="3" 
chr25	18891421	19057450	BOXA	0	.	18891421	19057450	39,174,96
track type=bed name="LABA" description="LABA" itemRgb="On" visibility="3" 
chr25	18912644	18995980	LABA	0	.	18912644	18995980	39,174,96
track type=bed name="BOTA" description="BOTA" itemRgb="On" visibility="3" 
chr25	18899427	19026638	BOTA	0	.	18899427	19026638	39,174,96
track type=bed name="FINA" description="FINA" itemRgb="On" visibility="3" 
chr25	18912644	19026638	FINA	0	.	18912644	19026638	39,174,96
track type=bed name="GSLA" description="GSLA" itemRgb="On" visibility="3" 
chr25	18902480	18938975	GSLA	0	.	18902480	18938975	39,174,96
track type=bed name="WEIA" description="WEIA" itemRgb="On" visibility="3" 
chr25	18888053	18995980	WEIA	0	.	18888053	18995980	39,174,96
track type=bed name="NFTA" description="NFTA" itemRgb="On" visibility="3" 
chr25	18902480	19026638	NFTA	0	.	18902480	19026638	39,174,96
track type=bed name="CAIA" description="CAIA" itemRgb="On" visibility="3" 
chr25	18912644	18995980	CAIA	0	.	18912644	18995980	39,174,96
track type=bed name="CAIA" description="CAIA" itemRgb="On" visibility="3" 
chr25	18912644	18995980	CAIA	0	.	18912644	18995980	39,174,96
track type=bed name="BOXA" description="BOXA" itemRgb="On" visibility="3" 
chr25	18891421	19057450	BOXA	0	.	18891421	19057450	39,174,96
track type=bed name="CKCA" description="CKCA" itemRgb="On" visibility="3" 
chr25	18912644	19026638	CKCA	0	.	18912644	19026638	39,174,96
track type=bed name="CKCA" description="CKCA" itemRgb="On" visibility="3" 
chr25	18912644	19026638	CKCA	0	.	18912644	19026638	39,174,96
track type=bed name="BOXA" description="BOXA" itemRgb="On" visibility="3" 
chr25	18891421	19057450	BOXA	0	.	18891421	19057450	39,174,96
