# Supplementary material for: Risk-modeling of dog osteosarcoma genome scans shows individuals with Mendelian-level polygenic risk are common
Source: BMC Genomics. 2019 Mar 19;20:226. doi: 10.1186/s12864-019-5531-6 (PMC6425649; doi:10.1186/s12864-019-5531-6)
Supplement: Supplementary file 6 — Data. Haplotype phasing across osteosarcoma GWAS risk alleles. (ZIP 162 kb) [file 12864_2019_5531_MOESM6_ESM.zip › Hayward et al 2016/chr25_26686591_individuals.txt]

MALG: 4
YORA: 3
YORG: 2
TISA: 1
SCMG: 1
CAIG: 1
HAVA: 1
SCMG: 1
SCTA: 3
SCTG: 4
ROTA: 1
GSDG: 1
LABG: 1
JRTA: 1
SCMG: 1
BOTA: 1
GSDG: 1
GOLG: 3
BOSA: 1
BOXA: 1
GOLG: 1
BOTA: 1
LABG: 1
GOLG: 3
GSDG: 1
NWFA: 1
ROTA: 2
MALA: 1
CSPA: 1
CSPG: 1
LABA: 1
GSDG: 1
BOXA: 2
LABG: 1
CSPA: 1
VIZA: 1
GOLG: 1
LABG: 1
VIZG: 1
GOLG: 1
LABG: 2
GOLG: 1
LABG: 1
DOBG: 1
LABG: 2
LABA: 1
GOLG: 1
BOXA: 2
LABG: 2
DOBG: 1
LABG: 2
DOBG: 1
ASHG: 1
ASHA: 1
NSDG: 1
SHEA: 1
DOBG: 1
SHEA: 1
DOBG: 2
CSPA: 1
SHEA: 1
CSPG: 2
ROTA: 1
BOXA: 1
DOBG: 1
BOXG: 1
ROTA: 1
DOBG: 1
SHEA: 1
LABG: 1
GOLG: 2
ROTA: 1
LABG: 3
LHAG: 1
LABG: 1
GOLG: 3
ROTG: 1
GOLG: 3
YORG: 1
YORA: 1
LABG: 1
BOXA: 1
GOLG: 2
ROTA: 1
LABG: 1
BOXA: 1
GSDG: 1
GOLG: 1
BOXA: 1
LABG: 1
ROTA: 1
GOLG: 1
ROTA: 1
GOLG: 1
LABG: 1
GOLG: 1
LABG: 1
BMAG: 1
GSDG: 1
GSDA: 1
LABG: 2
NWFA: 1
LABG: 3
GSDG: 1
LABG: 1
BOXA: 1
LABG: 1
CSPA: 1
CKCA: 1
BOSA: 1
LABA: 1
BOXA: 2
BOXG: 2
GSDA: 1
GOLG: 1
ASHA: 1
GOLG: 2
LABG: 2
GOLG: 1
GSDA: 1
GSDG: 1
XOLA: 1
XOMG: 2
XOLA: 1
LABG: 3
COVA: 1
LABG: 1
NGSG: 1
PGOG: 1
TAWA: 1
LABG: 2
PIOG: 1
LABA: 1
LABG: 4
XOMG: 1
XOMA: 1
XOLA: 1
XOMG: 1
NGSA: 1
PIOG: 1
PIOA: 1
NGSA: 1
LABG: 1
PIOA: 1
PIOG: 1
LABG: 4
TJKG: 1
CCRG: 2
CCRA: 1
GOLG: 2
CCRG: 1
LABG: 1
GOLG: 1
LABG: 1
ISHA: 1
AKIG: 1
AKIA: 1
BZOA: 3
LABA: 1
LABG: 3
GOLG: 1
LABG: 1
GSDG: 1
GOLG: 1
GOSA: 2
BZOA: 1
BZOG: 1
LABG: 3
GOLG: 2
LABG: 1
AKIA: 1
GOLG: 1
LABG: 2
GSDG: 1
LABG: 1
GSDA: 1
GOLG: 2
LABG: 2
GSDG: 1
DCRA: 1
GOLG: 1
LABG: 3
PIOG: 1
GOLG: 1
LABG: 1
GSDG: 1
LABG: 2
GSDG: 1
LABG: 5
LABA: 1
GOLG: 2
GSDA: 1
LABG: 2
GSDA: 1
LABG: 5
AFGG: 1
LABG: 2
GSDG: 1
LABG: 2
LABA: 1
GSDA: 1
GSDG: 1
LABG: 1
GOLG: 1
GSDG: 1
LABG: 1
LABA: 1
GSDG: 1
GOLG: 1
LABA: 1
LABG: 1
GOLG: 1
AFGA: 1
GOSA: 2
GOSG: 1
GOLG: 1
CCRG: 1
GOLG: 1
BGRG: 1
AKIG: 1
BZOA: 1
DALA: 1
GSMA: 2
LABG: 1
CCRG: 4
PAPG: 2
CCRG: 1
PAPA: 1
GDAA: 1
MALA: 1
CKCG: 1
CKCA: 3
PAPA: 1
GDAA: 1
MSTA: 1
MSTG: 1
AMAA: 1
SALG: 1
PAPA: 1
PMIA: 1
PMIG: 1
BOTA: 1
PMIG: 1
BOTA: 1
PMIG: 1
GDAA: 1
PMIG: 1
PAPA: 1
GDAA: 1
PAPG: 1
PMIG: 1
GDAA: 1
AMAA: 2
GDAA: 1
PAPG: 1
BOTA: 3
GDAA: 1
BMDA: 1
STAG: 1
LEOA: 1
BOCG: 1
CWCA: 1
MSTA: 1
MSTG: 1
BOCA: 1
AMAA: 1
BMDA: 1
GDAA: 1
BOCG: 1
NEAA: 5
PMIG: 1
BOCG: 1
LABG: 1
SBUA: 1
MALA: 1
ROTA: 1
CKCA: 1
AMAA: 1
GOLG: 41
NWFA: 8
NWFG: 2
LEOA: 2
PAPA: 1
SALG: 1
SALA: 1
AMAA: 1
GOLG: 1
BOCG: 1
BASG: 1
MALA: 1
WHWG: 1
GOLG: 1
CWCA: 1
NWFA: 1
GOLG: 1
AKIA: 1
GSDA: 1
ROTA: 1
GOLG: 2
BOCG: 1
NWFA: 1
GOLG: 2
NWFA: 1
GOLG: 1
ROTA: 1
BOCG: 1
WPGA: 1
ROTA: 1
NWFA: 1
GOLG: 2
BASG: 1
BOTA: 1
LABG: 1
GOLG: 2
GSDG: 1
GOLG: 1
NWFA: 1
GSDG: 1
GSDA: 1
BOCG: 2
ROTA: 1
BOCG: 1
SAMA: 1
GOLG: 1
GSDG: 1
GOLG: 1
GSDG: 1
GOLG: 1
BOCG: 1
GOLG: 1
BOCG: 1
BOCA: 1
GOLG: 2
ROTA: 1
GOLG: 1
BOCG: 2
NWFA: 1
ROTA: 1
NWFA: 1
SBUA: 1
ROTA: 1
SAMA: 1
WHWG: 1
SCSA: 1
NWFA: 1
GDAA: 1
SCMG: 1
GDAA: 1
SCMG: 1
GDAA: 1
SCMG: 1
CKCA: 1
SCMG: 2
NWFA: 1
ROTA: 1
WHWG: 1
STAA: 1
GOLG: 1
WHWG: 1
GOLG: 1
WHWG: 1
SBUA: 1
BMAG: 1
SAMA: 1
SBUA: 1
WPGG: 1
SBUA: 1
ROTA: 1
CSHA: 1
BOCA: 1
WPGG: 1
NWFA: 2
WPGA: 1
GOLG: 1
ROTA: 1
BASG: 1
ROTA: 1
WPGA: 1
SBUA: 1
NWFA: 1
WPGA: 1
ROTA: 1
BOCA: 1
SCSG: 1
SCMG: 1
ROTA: 1
GOLG: 1
ROTA: 1
LEOA: 1
BASG: 1
GOLG: 1
WPGA: 1
GOLG: 1
WPGA: 1
BASG: 1
WHWG: 1
GSDG: 1
BMAG: 1
BEAA: 2
BUTA: 1
CAIA: 2
CAIG: 3
CHIA: 1
CHIG: 3
DOBG: 2
FBDA: 1
GSPG: 2
SCGA: 1
HAVA: 1
ITGG: 4
KEEA: 1
POMA: 2
SBEA: 5
SHEA: 4
SINA: 4
HUSA: 1
SITG: 2
VIZG: 1
COLA: 1
CHIG: 1
BOSA: 1
COLA: 2
CBRG: 1
EBDA: 1
AIRA: 1
ECSG: 1
COLA: 1
BHOA: 1
BOSA: 1
ECSA: 1
BOSA: 1
LABG: 2
GSPG: 1
CAIA: 1
BOSA: 1
ECSG: 2
LABG: 1
EBDA: 2
BOSA: 1
AIRA: 1
ASHA: 1
EBDA: 1
BOSA: 1
AIRA: 2
BHOA: 1
COLA: 2
EBDA: 1
AIRA: 1
EBDA: 1
CHIA: 1
EBDA: 1
CBRG: 2
ASHA: 1
ECSG: 1
AIRG: 1
ASHG: 1
ASHA: 1
LABG: 1
ASHA: 1
CBRG: 1
CBRA: 1
ECSG: 1
AIRA: 1
EBDA: 1
COLA: 1
BHOA: 1
CBRG: 2
GSPA: 1
ASHA: 1
EBDA: 1
GSPA: 1
EBDA: 1
BHOA: 1
GSPG: 1
ASHG: 1
BHOA: 1
GSDA: 9
GSDG: 3
YORA: 1
POSA: 3
ROTA: 5
FTWG: 1
BFRG: 1
FTWG: 1
KEEG: 1
RHOG: 1
BFRA: 1
RHOG: 1
FTWG: 1
SCMG: 14
HAVA: 2
HAVG: 4
MALA: 7
MALG: 4
SCMG: 8
SCMA: 1
HAVG: 4
HAVA: 4
MALA: 8
MALG: 3
LABG: 4
FTWG: 2
SBEG: 1
CHOG: 1
BFRA: 1
BFRG: 1
FTWG: 1
KEEG: 1
ISTA: 1
BFRG: 1
DOBG: 1
FTWG: 1
DOBG: 1
ISTA: 1
DDBA: 1
PUGG: 1
BFRA: 1
PWCG: 1
CHOG: 1
BMSA: 1
JACG: 1
PEKG: 1
JACG: 1
ESKA: 1
SCWA: 1
ESKA: 1
JACG: 1
SCWA: 1
STZG: 2
STZA: 1
WIPA: 1
LHAA: 1
ROTA: 1
LABG: 1
DACA: 1
JACG: 1
LABG: 1
DACA: 1
STZG: 1
CSPA: 1
ESTG: 1
PEKA: 1
EBDA: 1
STZA: 1
PEKA: 1
WEIA: 1
BOSA: 1
ESKA: 1
NWTA: 1
BRIA: 1
OESA: 1
FCRG: 1
ROTA: 1
SCWA: 1
PEKA: 1
CCOA: 1
POSA: 1
NWTG: 1
BFRA: 1
WIPA: 1
BJIG: 1
RHOG: 1
ESTG: 1
SCWA: 1
DACA: 1
OESA: 1
DACA: 1
CCOA: 1
BJIG: 1
LHAG: 1
WIPA: 1
POSA: 1
LABG: 1
BMSA: 1
LABG: 2
WEIA: 1
KEEG: 1
STZA: 1
PWCA: 1
POSA: 1
BRIG: 1
CCOA: 1
BMSG: 1
SCWA: 1
OESA: 1
SCWA: 1
DOBG: 1
CSPA: 2
CCOA: 1
LHAG: 1
CHIG: 1
FCRG: 1
ACAA: 1
POSA: 1
ESTG: 1
FTWG: 1
ASHA: 1
GOLG: 1
LABG: 1
GOLG: 1
LABG: 1
CHOG: 1
GSDG: 1
PEKA: 1
WEIA: 1
CHOG: 1
ROTA: 1
CCOA: 1
PWCG: 1
BMSA: 1
ROTA: 1
OESA: 1
POSA: 1
LABG: 1
ROTA: 1
TISA: 1
ACAA: 1
BMSA: 1
ROTA: 1
POSA: 1
SCWA: 1
ISTA: 1
LABA: 1
ROTA: 1
ISTA: 1
LABG: 2
ROTA: 1
HUSA: 1
ROTA: 2
GPYA: 1
ROTA: 1
ISTA: 1
BMSA: 1
ROTA: 2
ISTA: 1
RHOG: 1
DOBG: 1
PWDG: 1
DAMG: 1
DAMA: 1
PWCA: 1
PWCG: 1
LABG: 1
PWCA: 1
GOLG: 1
DAMG: 1
HUSA: 1
SHEA: 1
HAVG: 1
PWCA: 1
POTA: 1
SHEA: 1
KRYA: 1
GSPA: 1
POMA: 1
PUGG: 1
POTG: 1
PDMA: 1
GPYG: 1
HUSA: 1
DCRA: 1
LABG: 2
PDMG: 1
HAVG: 1
PUGG: 1
JRTG: 1
JRTA: 1
SINA: 1
POSA: 1
BUTA: 2
TFXG: 1
BASG: 1
SCGA: 1
LABG: 3
BASG: 1
LABG: 2
DALG: 1
BUTA: 2
SAMA: 1
GSMA: 1
BASA: 1
BUTA: 1
DALA: 1
GSMA: 1
LABG: 2
SITA: 1
PYSG: 1
POMG: 1
BASG: 1
NWFA: 1
GSMG: 1
POMG: 1
SITA: 1
SCGG: 1
SHEA: 1
GSMA: 1
OTTG: 1
JRTA: 1
DAMA: 1
SHEA: 4
BUTA: 1
OTTA: 1
BUTA: 1
HUSG: 1
DAMA: 1
BEDA: 1
DAMG: 1
SCGA: 1
BUTA: 1
VIZA: 1
SPIG: 1
PUGA: 1
HAVG: 1
SAMG: 1
PWCA: 1
HAVG: 1
HUSA: 1
BSHG: 1
PUGA: 1
DALA: 1
GPYA: 1
HUSA: 1
GSMA: 1
DALA: 1
AFGG: 1
HUSA: 1
LABG: 5
PWDG: 1
LABG: 2
GPYG: 1
LABG: 1
HUSA: 1
AFGG: 1
HUSA: 1
LABG: 4
TISA: 1
LABG: 3
LABA: 1
BRIG: 1
BMAG: 1
LABG: 2
LHAG: 1
VIZA: 1
ESSG: 1
FTWG: 1
LABG: 2
BRIG: 1
ESSA: 3
ESSG: 9
LABG: 2
FTWG: 1
LHAG: 1
FTWG: 1
LABG: 2
ESSG: 1
LHAA: 1
ESSG: 1
LABG: 1
SCTA: 1
ESSG: 1
FBDA: 1
ACAA: 1
LABG: 2
ESSG: 1
LHAG: 1
JRTG: 1
LHAG: 1
ESSA: 1
YORA: 2
ESSG: 1
LABG: 1
BZOA: 1
LABG: 3
ESSG: 5
ESSA: 1
LABG: 2
FBDA: 1
LABG: 1
SCTG: 1
ACAA: 1
TISA: 1
LABG: 1
VIZA: 1
LABG: 1
TISA: 1
LABG: 2
VIZA: 1
SCTG: 1
LABG: 4
IWHA: 6
GDAA: 2
SBEA: 1
GDAA: 1
LABA: 1
GOLG: 1
LABG: 1
ROTA: 1
GOLG: 1
ESTG: 12
GOLG: 1
IWHG: 2
IWHA: 5
GOSA: 1
ESTG: 12
GOSA: 1
GSDA: 1
GOSG: 1
GSDA: 1
GOSG: 1
ESTG: 1
GSDG: 1
ESTG: 1
LABG: 1
GOLG: 1
GDAA: 3
KEEG: 1
GDAA: 1
SCMG: 1
LABG: 1
GOLG: 2
IWHA: 5
ESTG: 1
NWFA: 1
NWFG: 1
SCMG: 1
GOLG: 2
SCMG: 1
NWFA: 1
IWHA: 1
LABG: 1
IWHA: 6
ESTG: 24
SCMG: 1
SBEA: 1
ISHG: 1
BOSG: 1
AIRG: 1
GOLG: 1
LABG: 1
IWHG: 2
IWHA: 8
GOSG: 1
GOSA: 1
GSDA: 4
ESTG: 1
IWHA: 3
GOLG: 1
ISTA: 1
BMSA: 2
SCWA: 1
LABG: 1
ESTG: 12
IWHA: 4
IWHG: 2
ESTG: 12
IWHA: 7
IWHG: 2
LABG: 1
SBEA: 1
LABG: 1
HUSA: 1
LABG: 1
ESTG: 3
IWHA: 3
IWHG: 1
LABG: 1
WIPA: 1
NWFA: 1
BJIG: 2
BJIA: 8
GOLG: 2
LABG: 6
VIZA: 2
LABG: 11
BOCG: 1
CCRG: 1
ROTA: 1
LABG: 4
GOLG: 1
LABG: 1
GOLG: 1
VIZA: 1
LABG: 2
GOLG: 1
LABG: 4
VIZA: 1
LABG: 3
GRYA: 1
LABG: 3
GRYA: 1
LABG: 1
GRYA: 1
LABG: 1
FBDA: 1
BOXG: 1
BOXA: 5
FBDA: 2
GOLG: 1
VIZG: 2
GOLG: 3
VIZA: 1
GOLG: 1
VIZA: 1
BOXA: 2
FBDA: 1
BOXA: 3
BOXG: 1
GOLG: 1
VIZA: 3
VIZG: 1
GOLG: 1
VIZA: 1
LABG: 8
BOXG: 1
BOXA: 1
FBDA: 2
BOXG: 1
BOXA: 2
GOLG: 1
VIZA: 1
BOXA: 1
VIZG: 1
LABG: 1
GOLG: 1
BOXA: 1
FBDA: 1
FBDG: 1
BOXA: 2
FBDA: 1
BOXG: 1
BOXA: 1
LABG: 1
BOXA: 1
FBDA: 1
BOXA: 11
BOXG: 1
LABG: 2
VIZA: 1
LABG: 1
VIZA: 1
LABG: 1
GRYA: 1
GOLG: 10
LABG: 6
GOLG: 3
LABG: 1
GOLG: 2
LABG: 1
TITA: 1
LABG: 1
TITA: 1
GRYA: 1
LABG: 3
GOLG: 1
LABG: 1
GRYA: 1
LABG: 3
VIZG: 1
GOLG: 1
VIZA: 1
LABA: 1
ROTA: 1
GOLG: 3
LABG: 1
GOLG: 2
LABG: 3
GOLG: 5
LABG: 1
GOLG: 3
LABG: 1
GOLG: 1
ROTA: 1
GOLG: 1
ROTA: 1
GOLG: 1
GSDA: 1
ROTA: 1
GOLG: 2
LABG: 3
ROTA: 1
LABG: 1
ROTA: 1
LABG: 2
GSDG: 1
GOLG: 2
LABG: 1
GOLG: 1
GSDG: 1
LABG: 1
SBEG: 1
LABG: 1
GOLG: 1
LABG: 1
ROTA: 1
LABG: 3
GOLG: 3
ROTA: 1
GSDG: 1
LABG: 1
ROTG: 1
ROTA: 1
BOXA: 1
LABG: 3
PWDG: 3
HAVG: 1
YORA: 1
HAVG: 2
PWDG: 1
YORA: 3
YORG: 4
TISA: 1
TISG: 1
YORG: 1
TISA: 3
TISG: 1
MALA: 1
SCMG: 2
MALG: 1
SCMG: 4
HAVG: 2
HAVA: 1
YORA: 1
HAVA: 1
YORA: 2
YORG: 1
NFTG: 3
MALA: 1
NFTG: 1
MALA: 1
YORG: 15
YORA: 8
PAPG: 5
PAPA: 2
BOXG: 1
BOXA: 1
PAPG: 1
GOLG: 1
YORA: 1
YORG: 6
GOLG: 7
LABG: 1
GOLG: 1
LABG: 1
YORG: 1
YORA: 3
VIZA: 1
ROTA: 1
VIZA: 3
VIZG: 1
IWHG: 5
IWHA: 8
PWDG: 2
CURA: 1
IWSA: 1
LABG: 1
YORG: 1
LABG: 1
IWHG: 5
IWHA: 9
SCDG: 1
IWHG: 3
IWHA: 6
BUTA: 3
LABG: 4
BUTA: 1
LABG: 4
BUTA: 3
LABG: 2
BUTA: 1
LABG: 2
BUTA: 1
LABG: 5
BUTA: 2
LABG: 6
BUTA: 2
LABA: 1
LABG: 4
BUTA: 1
LABG: 11
BUTA: 1
LABA: 1
LABG: 100
GOLG: 1
NWFA: 1
ROTA: 1
BTEG: 7
BTEA: 1
BEAA: 1
BEAG: 1
BMDA: 1
BMDG: 1
BOTA: 17
BRIA: 1
BRIG: 8
CSPA: 3
CSPG: 3
DALG: 1
DALA: 1
DOBG: 2
EBDA: 7
BUTA: 1
ELKG: 3
ELKA: 6
EURG: 5
FING: 6
FINA: 3
GOSA: 1
GOSG: 6
GRYA: 8
GSLA: 9
JRTG: 3
NSDG: 8
SCHA: 4
SCHG: 9
CSHA: 5
CSHG: 1
POSA: 2
WEIG: 1
WEIA: 5
NFTA: 5
NFTG: 1
CAIG: 1
CAIA: 10
TISA: 6
TISG: 2
YORG: 2
YORA: 7
BOXA: 2
CAIG: 2
CAIA: 1
YORG: 1
CAIG: 1
YORG: 1
BOXG: 1
CAIG: 1
YORG: 1
NFTG: 1
YORG: 1
NFTG: 1
YORG: 1
NFTG: 1
CAIA: 12
CAIG: 1
YORG: 9
YORA: 5
NFTA: 2
BOXG: 3
BOXA: 18
CNKA: 10
CKCG: 2
MALG: 1
CKCG: 2
CSPA: 1
CKCA: 4
CKCG: 1
CSPA: 1
IWHG: 5
IWHA: 20
GOLG: 1
IWHG: 1
IWHA: 4
CSPA: 1
MALG: 1
YORG: 1
CSPA: 2
POTA: 1
CSPA: 1
DACA: 1
CKCG: 2
CKCA: 7
CSPA: 1
CKCG: 1
CKCA: 1
PDMA: 1
DACA: 1
CSPA: 1
MALA: 1
DACG: 1
YORG: 1
DACA: 1
DACG: 1
GOLG: 4
ROTA: 1
SBEA: 1
LABA: 1
LABG: 3
GOLG: 1
VIZG: 1
POTA: 1
MALA: 1
DACA: 1
IWHG: 2
IWHA: 2
CSPA: 1
DACG: 1
CSPA: 1
VIZG: 1
VIZA: 3
WHWA: 1
BOXA: 2
BASA: 1
PMIG: 1
CAIG: 1
SCMG: 1
PUGA: 1
STZA: 1
BASG: 1
BOXA: 1
WHWG: 1
BOXA: 1
STZA: 1
RATA: 1
BOSA: 1
SCMG: 1
BOSA: 1
JRTG: 1
BOXA: 1
BFRG: 1
DACA: 1
BOXA: 1
SCMG: 1
BEAG: 1
BFRG: 1
PMIG: 1
SCMG: 1
BOXA: 1
IWHA: 2
NSDG: 1
BMDA: 1
BOUA: 1
STZA: 1
ROTA: 1
BMDG: 1
LHAG: 1
WHWG: 1
BFRG: 1
BOXA: 1
BASG: 1
MUSA: 1
NSDG: 1
YORG: 1
NSDG: 2
GOLG: 1
MANA: 1
BOXA: 1
JRTG: 1
SCMG: 1
RATG: 1
CSPG: 1
LABG: 1
BOUA: 2
BOXA: 1
EBDA: 1
GOLG: 1
BOXA: 1
JRTA: 1
STZA: 1
CARG: 1
CSPA: 1
GOLG: 1
LHAG: 1
MALA: 1
STZA: 1
JRTA: 1
POMA: 1
BOXA: 1
ETSG: 1
CDTG: 1
ROTA: 1
BRDG: 1
PHAG: 1
NWFA: 1
BPIG: 1
BECG: 1
BTEA: 2
BTEG: 6
JRTG: 1
CSPA: 1
YORG: 1
STZA: 1
CHIA: 1
POTA: 1
VIZA: 1
PITA: 1
GSDG: 1
STZA: 1
BFRA: 1
BSHG: 1
RATA: 1
LABG: 1
RATG: 1
NWFA: 1
GSDG: 1
LABA: 1
GSDA: 1
GSDG: 2
CWCA: 1
GOLG: 2
PITA: 1
BOUA: 1
ROTA: 5
NWFA: 4
OESA: 1
NWFG: 1
NWFA: 6
PITA: 1
MSTA: 3
LABG: 1
RATG: 1
LABG: 1
NWFA: 1
MSTA: 2
PITG: 1
GOLG: 1
BECA: 1
ROTA: 2
VIZA: 1
VIZG: 1
LABG: 1
BMDA: 1
ISTA: 2
PITG: 1
NSDG: 1
OTTA: 1
OTTG: 2
NWFA: 1
FBDA: 1
YORA: 1
YORG: 2
BOXG: 2
YORA: 1
BOXG: 1
YORA: 1
GSDG: 1
JRTG: 1
GOLG: 1
SHEA: 1
SHEG: 1
BMDA: 1
BOCG: 3
BOCA: 4
LABG: 1
CKCA: 1
ESSG: 1
GOLG: 15
LABG: 3
GSDG: 2
GSDA: 1
BOXA: 9
BOXG: 1
GOLG: 1
LABG: 1
ROTA: 1
LABA: 1
LABG: 2
NWFA: 1
LABG: 3
BOXA: 2
GOLG: 1
LABG: 1
GOLG: 1
LABG: 1
BASG: 3
LABG: 1
GSDG: 1
LABA: 1
LABG: 1
NWFA: 1
LABG: 1
NWFA: 1
LABG: 1
GSDG: 1
GOLG: 1
LABA: 1
GOLG: 1
BOXA: 1
LABG: 1
GOLG: 1
CKCG: 1
POTA: 1
LABG: 1
BOXA: 1
BEAG: 1
BRIG: 1
BMDG: 2
BMDA: 1
CCOA: 1
ITGG: 1
BHOG: 1
CSPG: 1
SHEA: 1
SCTA: 1
GOLG: 1
VIZG: 1
BOXA: 1
CCOA: 1
ITGG: 1
FCRG: 1
DAMA: 1
WIPA: 1
CSHG: 1
GOLG: 1
SALG: 1
CSPG: 1
POTG: 1
WHWG: 1
POTA: 1
GRYA: 1
WEIA: 1
JRTG: 1
WHWG: 2
POTA: 1
SALG: 1
WIPA: 1
WEIG: 1
CSPA: 2
WHWG: 2
WEIA: 1
CSPA: 1
DACG: 1
DACA: 1
NEAA: 1
DACA: 1
JRTA: 1
DACG: 1
POSA: 1
HUSA: 1
PUGA: 1
LABG: 2
IWHA: 1
GSDG: 1
PUGA: 1
BMDA: 1
DOBG: 1
POSA: 1
GOLG: 2
BMDA: 1
YORA: 1
LABG: 1
GSDG: 2
SCMG: 1
SLOG: 1
GSDG: 1
BOSA: 1
BFRA: 1
BOXA: 1
POSA: 1
SCHG: 1
GOLG: 1
DOBG: 2
PMIG: 1
LABG: 2
POSA: 1
GOLG: 2
PUGA: 1
SHEA: 1
SBUA: 1
GOLG: 2
BEAG: 1
BEAA: 1
DOBG: 1
STZA: 1
SCMG: 1
CSPA: 1
SHEA: 2
BOCA: 1
BEAA: 1
YORG: 1
LABG: 1
SBEG: 1
GOLG: 1
HUSA: 1
SBUA: 1
BMDA: 1
BOXA: 1
POSA: 1
SCMG: 1
DOBG: 1
BOXA: 1
LABG: 1
BMDA: 1
POSA: 1
SHEA: 1
JRTA: 1
WHWG: 1
BOCG: 1
POSA: 2
BMDG: 1
POMG: 1
LABG: 1
GOLG: 1
BOCA: 1
POSA: 1
PMIG: 1
BEAA: 1
POSA: 1
BOCA: 1
LABG: 1
GOLG: 2
DOBG: 1
PEKG: 1
HUSA: 1
SCMG: 1
HUSA: 1
BEAA: 1
LABA: 1
SHEA: 1
GSDA: 1
LABG: 1
POSA: 1
SBUG: 1
BEAA: 1
LABG: 1
HUSA: 1
RATG: 1
RATA: 1
