# Supplementary material for: Risk-modeling of dog osteosarcoma genome scans shows individuals with Mendelian-level polygenic risk are common
Source: BMC Genomics. 2019 Mar 19;20:226. doi: 10.1186/s12864-019-5531-6 (PMC6425649; doi:10.1186/s12864-019-5531-6)
Supplement: Supplementary file 6 — Data. Haplotype phasing across osteosarcoma GWAS risk alleles. (ZIP 162 kb) [file 12864_2019_5531_MOESM6_ESM.zip › Hayward et al 2016/chr25_26686591_track.txt]

track type=bed name="LABG" description="LABG" itemRgb="On" visibility="3" 
chr25	26664691	26802729	LABG	0	.	26664691	26802729	41,128,185
track type=bed name="LABG" description="LABG" itemRgb="On" visibility="3" 
chr25	26664691	26802729	LABG	0	.	26664691	26802729	41,128,185
track type=bed name="GOLG" description="GOLG" itemRgb="On" visibility="3" 
chr25	26664691	26782137	GOLG	0	.	26664691	26782137	41,128,185
track type=bed name="SCMG" description="SCMG" itemRgb="On" visibility="3" 
chr25	26581636	26985670	SCMG	0	.	26581636	26985670	41,128,185
track type=bed name="SCMG" description="SCMG" itemRgb="On" visibility="3" 
chr25	26581636	26985670	SCMG	0	.	26581636	26985670	41,128,185
track type=bed name="LABG" description="LABG" itemRgb="On" visibility="3" 
chr25	26664691	26802729	LABG	0	.	26664691	26802729	41,128,185
track type=bed name="ESSG" description="ESSG" itemRgb="On" visibility="3" 
chr25	26581636	26802729	ESSG	0	.	26581636	26802729	41,128,185
track type=bed name="ESSG" description="ESSG" itemRgb="On" visibility="3" 
chr25	26581636	26802729	ESSG	0	.	26581636	26802729	41,128,185
track type=bed name="ESTG" description="ESTG" itemRgb="On" visibility="3" 
chr25	14495348	28282999	ESTG	0	.	14495348	28282999	41,128,185
track type=bed name="ESTG" description="ESTG" itemRgb="On" visibility="3" 
chr25	14495348	28282999	ESTG	0	.	14495348	28282999	41,128,185
track type=bed name="ESTG" description="ESTG" itemRgb="On" visibility="3" 
chr25	14495348	28282999	ESTG	0	.	14495348	28282999	41,128,185
track type=bed name="ESTG" description="ESTG" itemRgb="On" visibility="3" 
chr25	14495348	28282999	ESTG	0	.	14495348	28282999	41,128,185
track type=bed name="ESTG" description="ESTG" itemRgb="On" visibility="3" 
chr25	14495348	28282999	ESTG	0	.	14495348	28282999	41,128,185
track type=bed name="LABG" description="LABG" itemRgb="On" visibility="3" 
chr25	26664691	26802729	LABG	0	.	26664691	26802729	41,128,185
track type=bed name="LABG" description="LABG" itemRgb="On" visibility="3" 
chr25	26664691	26802729	LABG	0	.	26664691	26802729	41,128,185
track type=bed name="LABG" description="LABG" itemRgb="On" visibility="3" 
chr25	26664691	26802729	LABG	0	.	26664691	26802729	41,128,185
track type=bed name="GOLG" description="GOLG" itemRgb="On" visibility="3" 
chr25	26664691	26782137	GOLG	0	.	26664691	26782137	41,128,185
track type=bed name="LABG" description="LABG" itemRgb="On" visibility="3" 
chr25	26664691	26802729	LABG	0	.	26664691	26802729	41,128,185
track type=bed name="GOLG" description="GOLG" itemRgb="On" visibility="3" 
chr25	26664691	26782137	GOLG	0	.	26664691	26782137	41,128,185
track type=bed name="YORG" description="YORG" itemRgb="On" visibility="3" 
chr25	26624316	26751446	YORG	0	.	26624316	26751446	41,128,185
track type=bed name="PAPG" description="PAPG" itemRgb="On" visibility="3" 
chr25	26664691	26802729	PAPG	0	.	26664691	26802729	41,128,185
track type=bed name="YORG" description="YORG" itemRgb="On" visibility="3" 
chr25	26624316	26751446	YORG	0	.	26624316	26751446	41,128,185
track type=bed name="GOLG" description="GOLG" itemRgb="On" visibility="3" 
chr25	26664691	26782137	GOLG	0	.	26664691	26782137	41,128,185
track type=bed name="IWHG" description="IWHG" itemRgb="On" visibility="3" 
chr25	26593299	26904143	IWHG	0	.	26593299	26904143	41,128,185
track type=bed name="IWHG" description="IWHG" itemRgb="On" visibility="3" 
chr25	26593299	26904143	IWHG	0	.	26593299	26904143	41,128,185
track type=bed name="LABG" description="LABG" itemRgb="On" visibility="3" 
chr25	26664691	26802729	LABG	0	.	26664691	26802729	41,128,185
track type=bed name="LABG" description="LABG" itemRgb="On" visibility="3" 
chr25	26664691	26802729	LABG	0	.	26664691	26802729	41,128,185
track type=bed name="LABG" description="LABG" itemRgb="On" visibility="3" 
chr25	26664691	26802729	LABG	0	.	26664691	26802729	41,128,185
track type=bed name="LABG" description="LABG" itemRgb="On" visibility="3" 
chr25	26664691	26802729	LABG	0	.	26664691	26802729	41,128,185
track type=bed name="BTEG" description="BTEG" itemRgb="On" visibility="3" 
chr25	26538805	26751446	BTEG	0	.	26538805	26751446	41,128,185
track type=bed name="BRIG" description="BRIG" itemRgb="On" visibility="3" 
chr25	26624316	26751446	BRIG	0	.	26624316	26751446	41,128,185
track type=bed name="EURG" description="EURG" itemRgb="On" visibility="3" 
chr25	26624316	26751446	EURG	0	.	26624316	26751446	41,128,185
track type=bed name="FING" description="FING" itemRgb="On" visibility="3" 
chr25	26581636	26751446	FING	0	.	26581636	26751446	41,128,185
track type=bed name="GOSG" description="GOSG" itemRgb="On" visibility="3" 
chr25	26624316	26782137	GOSG	0	.	26624316	26782137	41,128,185
track type=bed name="NSDG" description="NSDG" itemRgb="On" visibility="3" 
chr25	26478242	26817249	NSDG	0	.	26478242	26817249	41,128,185
track type=bed name="SCHG" description="SCHG" itemRgb="On" visibility="3" 
chr25	26410860	26879457	SCHG	0	.	26410860	26879457	41,128,185
track type=bed name="YORG" description="YORG" itemRgb="On" visibility="3" 
chr25	26624316	26751446	YORG	0	.	26624316	26751446	41,128,185
track type=bed name="IWHG" description="IWHG" itemRgb="On" visibility="3" 
chr25	26593299	26904143	IWHG	0	.	26593299	26904143	41,128,185
track type=bed name="BTEG" description="BTEG" itemRgb="On" visibility="3" 
chr25	26538805	26751446	BTEG	0	.	26538805	26751446	41,128,185
track type=bed name="GOLG" description="GOLG" itemRgb="On" visibility="3" 
chr25	26664691	26782137	GOLG	0	.	26664691	26782137	41,128,185
track type=bed name="NEAA" description="NEAA" itemRgb="On" visibility="3" 
chr25	26608062	26751446	NEAA	0	.	26608062	26751446	39,174,96
track type=bed name="NWFA" description="NWFA" itemRgb="On" visibility="3" 
chr25	26624316	26824375	NWFA	0	.	26624316	26824375	39,174,96
track type=bed name="SBEA" description="SBEA" itemRgb="On" visibility="3" 
chr25	26608062	26751446	SBEA	0	.	26608062	26751446	39,174,96
track type=bed name="GSDA" description="GSDA" itemRgb="On" visibility="3" 
chr25	26624316	26751446	GSDA	0	.	26624316	26751446	39,174,96
track type=bed name="ROTA" description="ROTA" itemRgb="On" visibility="3" 
chr25	26608062	26773471	ROTA	0	.	26608062	26773471	39,174,96
track type=bed name="MALA" description="MALA" itemRgb="On" visibility="3" 
chr25	26608062	26751446	MALA	0	.	26608062	26751446	39,174,96
track type=bed name="MALA" description="MALA" itemRgb="On" visibility="3" 
chr25	26608062	26751446	MALA	0	.	26608062	26751446	39,174,96
track type=bed name="IWHA" description="IWHA" itemRgb="On" visibility="3" 
chr25	26497882	26773471	IWHA	0	.	26497882	26773471	39,174,96
track type=bed name="IWHA" description="IWHA" itemRgb="On" visibility="3" 
chr25	26497882	26773471	IWHA	0	.	26497882	26773471	39,174,96
track type=bed name="IWHA" description="IWHA" itemRgb="On" visibility="3" 
chr25	26497882	26773471	IWHA	0	.	26497882	26773471	39,174,96
track type=bed name="IWHA" description="IWHA" itemRgb="On" visibility="3" 
chr25	26497882	26773471	IWHA	0	.	26497882	26773471	39,174,96
track type=bed name="IWHA" description="IWHA" itemRgb="On" visibility="3" 
chr25	26497882	26773471	IWHA	0	.	26497882	26773471	39,174,96
track type=bed name="IWHA" description="IWHA" itemRgb="On" visibility="3" 
chr25	26497882	26773471	IWHA	0	.	26497882	26773471	39,174,96
track type=bed name="BJIA" description="BJIA" itemRgb="On" visibility="3" 
chr25	26641052	26728308	BJIA	0	.	26641052	26728308	39,174,96
track type=bed name="BOXA" description="BOXA" itemRgb="On" visibility="3" 
chr25	26608062	27116465	BOXA	0	.	26608062	27116465	39,174,96
track type=bed name="BOXA" description="BOXA" itemRgb="On" visibility="3" 
chr25	26608062	27116465	BOXA	0	.	26608062	27116465	39,174,96
track type=bed name="YORA" description="YORA" itemRgb="On" visibility="3" 
chr25	26608062	26751446	YORA	0	.	26608062	26751446	39,174,96
track type=bed name="IWHA" description="IWHA" itemRgb="On" visibility="3" 
chr25	26497882	26773471	IWHA	0	.	26497882	26773471	39,174,96
track type=bed name="IWHA" description="IWHA" itemRgb="On" visibility="3" 
chr25	26497882	26773471	IWHA	0	.	26497882	26773471	39,174,96
track type=bed name="IWHA" description="IWHA" itemRgb="On" visibility="3" 
chr25	26497882	26773471	IWHA	0	.	26497882	26773471	39,174,96
track type=bed name="BOTA" description="BOTA" itemRgb="On" visibility="3" 
chr25	26624316	26751446	BOTA	0	.	26624316	26751446	39,174,96
track type=bed name="EBDA" description="EBDA" itemRgb="On" visibility="3" 
chr25	26608062	26728308	EBDA	0	.	26608062	26728308	39,174,96
track type=bed name="ELKA" description="ELKA" itemRgb="On" visibility="3" 
chr25	26608062	26751446	ELKA	0	.	26608062	26751446	39,174,96
track type=bed name="GRYA" description="GRYA" itemRgb="On" visibility="3" 
chr25	26608062	26751446	GRYA	0	.	26608062	26751446	39,174,96
track type=bed name="GSLA" description="GSLA" itemRgb="On" visibility="3" 
chr25	26624316	26824375	GSLA	0	.	26624316	26824375	39,174,96
track type=bed name="CSHA" description="CSHA" itemRgb="On" visibility="3" 
chr25	26581636	26728308	CSHA	0	.	26581636	26728308	39,174,96
track type=bed name="WEIA" description="WEIA" itemRgb="On" visibility="3" 
chr25	26624316	26751446	WEIA	0	.	26624316	26751446	39,174,96
track type=bed name="NFTA" description="NFTA" itemRgb="On" visibility="3" 
chr25	26608062	26728308	NFTA	0	.	26608062	26728308	39,174,96
track type=bed name="CAIA" description="CAIA" itemRgb="On" visibility="3" 
chr25	26530760	26751446	CAIA	0	.	26530760	26751446	39,174,96
track type=bed name="TISA" description="TISA" itemRgb="On" visibility="3" 
chr25	26624316	26751446	TISA	0	.	26624316	26751446	39,174,96
track type=bed name="YORA" description="YORA" itemRgb="On" visibility="3" 
chr25	26608062	26751446	YORA	0	.	26608062	26751446	39,174,96
track type=bed name="CAIA" description="CAIA" itemRgb="On" visibility="3" 
chr25	26530760	26751446	CAIA	0	.	26530760	26751446	39,174,96
track type=bed name="YORA" description="YORA" itemRgb="On" visibility="3" 
chr25	26608062	26751446	YORA	0	.	26608062	26751446	39,174,96
track type=bed name="BOXA" description="BOXA" itemRgb="On" visibility="3" 
chr25	26608062	27116465	BOXA	0	.	26608062	27116465	39,174,96
track type=bed name="CNKA" description="CNKA" itemRgb="On" visibility="3" 
chr25	26608062	26751446	CNKA	0	.	26608062	26751446	39,174,96
track type=bed name="IWHA" description="IWHA" itemRgb="On" visibility="3" 
chr25	26497882	26773471	IWHA	0	.	26497882	26773471	39,174,96
track type=bed name="CKCA" description="CKCA" itemRgb="On" visibility="3" 
chr25	26608062	26773471	CKCA	0	.	26608062	26773471	39,174,96
track type=bed name="ROTA" description="ROTA" itemRgb="On" visibility="3" 
chr25	26608062	26773471	ROTA	0	.	26608062	26773471	39,174,96
track type=bed name="NWFA" description="NWFA" itemRgb="On" visibility="3" 
chr25	26624316	26824375	NWFA	0	.	26624316	26824375	39,174,96
track type=bed name="BOXA" description="BOXA" itemRgb="On" visibility="3" 
chr25	26608062	27116465	BOXA	0	.	26608062	27116465	39,174,96
