# Supplementary material for: Risk-modeling of dog osteosarcoma genome scans shows individuals with Mendelian-level polygenic risk are common
Source: BMC Genomics. 2019 Mar 19;20:226. doi: 10.1186/s12864-019-5531-6 (PMC6425649; doi:10.1186/s12864-019-5531-6)
Supplement: Supplementary file 6 — Data. Haplotype phasing across osteosarcoma GWAS risk alleles. (ZIP 162 kb) [file 12864_2019_5531_MOESM6_ESM.zip › Hayward et al 2016/chr25_40485684_individuals.txt]

MALG: 7
MALA: 3
YORA: 10
TISG: 2
CAIA: 1
HAVG: 1
SCTG: 4
SCTA: 3
ROTA: 1
JRTA: 1
SCMG: 1
ROTG: 1
GOLG: 1
BOSG: 1
BOXA: 1
GOLA: 1
BOTA: 1
LABG: 1
IWHA: 1
GOLA: 2
VIZA: 1
GSDA: 1
NWFA: 1
ROTA: 1
MALA: 1
CSPA: 1
LABA: 1
GSDA: 1
BOXA: 3
ROTA: 1
LABA: 1
ROTA: 1
LABG: 1
VIZA: 2
GOLA: 1
LABA: 1
GSDA: 1
LABG: 1
LABA: 1
DOBG: 1
SHEA: 1
LABG: 1
LABA: 2
BOXA: 2
BOXG: 1
ASHA: 1
LABA: 1
LABG: 1
DOBG: 1
NSDG: 1
CSPA: 1
DOBA: 1
DOBG: 1
CSPA: 1
SHEG: 1
BOXA: 1
ROTA: 1
DOBA: 1
SHEA: 1
LABG: 1
GOLA: 1
ROTA: 1
LABG: 2
GOLA: 1
BEAA: 1
GOLG: 1
GOLA: 2
YORA: 1
LABG: 1
BOXG: 1
VIZG: 1
VIZA: 1
GOLA: 1
BOXA: 1
ROTA: 1
GOLG: 1
LABA: 1
ROTG: 1
GOLA: 1
LABA: 1
GSDA: 1
LABA: 1
GSDA: 1
BMAA: 1
GSDG: 2
LABG: 2
NWFA: 1
LABA: 2
LABG: 1
BOCA: 1
LABG: 1
NWFA: 2
GSDA: 2
LABA: 1
LABG: 1
BOXA: 1
BOXG: 1
LABA: 1
CSPA: 1
CKCA: 1
BOSA: 1
LABG: 1
BOXA: 2
LABA: 2
BOXA: 1
GSDA: 1
ASHA: 1
GOLA: 2
GSDA: 2
XOMA: 2
XOLG: 1
PERG: 1
LABA: 1
XOMA: 1
COVA: 1
NGSA: 1
LABG: 1
PGOA: 1
LABG: 1
BFRA: 1
LABA: 1
PIOA: 1
LABA: 1
LABG: 2
PIOA: 1
LABA: 2
LABG: 1
PIOA: 1
XOMA: 1
XOMG: 1
XOLG: 1
XOMA: 1
LABG: 1
NGSA: 1
SANG: 1
PIOG: 1
PIOA: 1
NGSA: 2
LABG: 1
NGSA: 1
LABA: 2
LABG: 2
TJKA: 1
CCRA: 3
GOLA: 1
LABA: 1
CCRA: 1
LABA: 1
AKIA: 2
BZOA: 1
BZOG: 1
LABG: 1
GOLA: 1
GSDA: 1
GOSA: 2
BZOA: 2
DCRA: 1
LABA: 1
LABG: 1
GOLA: 1
LABA: 1
AKIG: 1
LABA: 1
LABG: 1
GSDA: 1
LABG: 1
GSDA: 1
GOLG: 1
LABA: 1
LABG: 1
DCRA: 1
LABA: 2
LABG: 4
GSDA: 2
LABG: 1
GSDA: 1
LABA: 1
LABG: 1
BZOG: 1
LABA: 1
GSDA: 1
LABG: 2
LABA: 5
AFGA: 1
LABA: 1
GSDA: 1
LABA: 1
GSDG: 1
LABA: 1
GSDA: 1
GOLA: 1
LABG: 1
GSDG: 1
GSDA: 1
AFGA: 1
DCRA: 1
GOSG: 1
GOSA: 2
GOLG: 1
BGRA: 1
AKIG: 1
AKIA: 2
DALA: 1
AFGA: 2
GSMG: 1
GSMA: 1
CCRA: 3
LABG: 1
PAPG: 2
CCRA: 1
AKIA: 1
MALG: 1
MSTA: 1
BMDA: 1
MSTA: 1
CKCA: 7
PAPG: 1
MSTA: 4
SALA: 1
PAPG: 1
PMIG: 1
PMIA: 1
BOTA: 1
PMIA: 1
BOTA: 1
GDAA: 1
PMIA: 1
PMIG: 2
PAPG: 2
GDAA: 1
PMIA: 1
AMAG: 3
GDAA: 1
PAPA: 1
BOTA: 1
SALA: 1
GDAG: 1
BMDG: 1
MSTG: 1
LEOA: 1
STAA: 1
LEOA: 1
BOCG: 1
LEOA: 1
CWCG: 1
MSTA: 2
MSTG: 1
BOCA: 1
LEOA: 1
AMAG: 1
BMDG: 1
AMAG: 1
GDAA: 1
BOCA: 1
BOCG: 1
STAA: 1
NEAG: 2
BOCA: 1
STAA: 1
LABG: 2
SBUG: 1
NWFA: 1
ROTA: 1
CKCA: 1
AMAG: 1
NWFA: 3
GOLG: 7
GOLA: 24
NWFA: 15
BMDA: 1
LEOA: 3
PAPG: 1
SALA: 2
AMAG: 1
BOCA: 1
BASA: 1
LABA: 1
MALG: 1
NWFA: 1
BOCA: 1
GOLG: 1
CWCG: 1
BOCA: 1
NWFA: 3
GOLG: 1
GOLA: 2
BOCA: 1
NWFA: 1
GOLA: 2
NWFA: 1
GOLG: 1
BOCA: 1
WPGG: 1
ROTA: 1
GSDA: 1
NWFA: 1
GOLA: 2
BASA: 1
BOCG: 1
BOCA: 1
LABG: 1
GSDA: 1
BOCA: 1
GOLA: 1
NWFA: 1
GSDG: 1
GSDA: 1
BOCA: 2
ROTA: 1
BOCA: 1
SAMA: 1
GOLG: 1
GSDG: 1
GSDA: 1
BOCA: 2
GOLG: 1
BOCA: 1
NWFA: 1
ROTG: 1
NWFA: 1
GSDA: 1
NWFA: 1
CSHA: 1
SAMA: 1
MALG: 1
MALA: 1
NWFA: 1
SAMA: 1
CKCA: 1
GDAA: 2
SCMG: 1
CKCA: 2
SCMG: 2
GOLG: 1
ROTA: 1
STAG: 1
CSHG: 1
GOLA: 1
GSDG: 1
WHWA: 2
SBUG: 1
BMAA: 1
SAMA: 1
SAMG: 1
SBUG: 1
ROTA: 1
WPGA: 1
CSHA: 1
NWFA: 2
WPGA: 1
BASA: 1
ROTA: 1
BASA: 1
SCSA: 1
SBUA: 1
NWFA: 1
WPGG: 1
BOCA: 1
CSHG: 1
SAMA: 1
ROTA: 1
LEOA: 1
WPGA: 1
GOLA: 1
ROTA: 1
WPGA: 1
AMAG: 1
MSTA: 1
TITA: 1
WPGA: 1
MSTA: 1
LEOA: 2
BEAG: 5
BFRA: 1
BRIA: 1
BUTG: 1
CAIG: 4
CHIG: 1
CHIA: 3
DOBA: 1
ECSG: 1
GSPG: 3
SCGG: 1
GPYG: 1
ITGA: 2
PEKA: 2
POMA: 1
POMG: 1
SBEG: 3
SBEA: 5
SHEA: 1
SHEG: 1
SING: 1
SINA: 2
SITA: 1
VIZA: 1
BOSG: 1
COLA: 1
CHIA: 1
BOSG: 1
GSPA: 1
COLA: 1
CBRG: 1
COLA: 1
BOSG: 1
COLA: 1
CBRG: 1
AIRG: 2
ECSG: 1
COLA: 1
EBDA: 1
COLA: 1
BOSG: 1
CAIG: 1
CHIA: 1
ECSA: 1
BOSG: 1
ECSA: 1
ECSG: 1
CAIA: 1
GSPG: 1
CAIG: 1
BOSG: 1
ECSG: 3
CAIA: 1
BOSG: 1
EBDG: 1
BOSG: 1
AIRA: 1
ASHA: 1
GSPG: 1
EBDA: 1
BOSG: 1
AIRG: 2
BHOG: 1
COLA: 3
CBRG: 1
BOSG: 1
AIRA: 1
CBRG: 4
ECSG: 1
AIRA: 1
ASHA: 1
BHOG: 1
ECSG: 1
ASHA: 1
GSPG: 1
COLA: 1
CBRA: 1
EBDA: 1
BHOA: 1
GSDG: 2
GSDA: 6
YORA: 2
POSG: 2
ROTA: 2
FTWA: 2
RHOA: 1
RHOG: 1
FTWA: 2
SCMA: 12
SCMG: 3
HAVG: 3
MALA: 1
MALG: 8
SCMA: 7
SCMG: 3
HAVG: 5
HAVA: 4
MALG: 10
MALA: 4
LABG: 2
LABA: 4
FTWA: 2
PUGA: 1
CHOA: 1
BFRG: 1
FTWA: 1
ISTG: 1
KEEA: 1
BFRA: 1
FTWA: 1
DOBA: 1
DDBA: 2
RHOA: 1
PUGA: 1
KEEG: 1
BFRA: 1
RHOA: 1
CHOA: 1
JACG: 1
PEKA: 1
DACA: 1
JACG: 1
PEKG: 1
DACG: 1
SCWG: 1
STZG: 1
STZA: 2
LHAA: 1
DACA: 1
JACG: 1
SCWG: 1
CSPG: 1
ESTG: 1
SBUG: 1
STZA: 1
EBDA: 1
STZA: 1
PEKG: 1
PLIA: 1
BOSG: 1
LABA: 1
ESTA: 1
ESKG: 1
ESKA: 1
NWTG: 1
FCRA: 1
STZA: 1
CHIG: 1
ROTA: 1
SCWG: 1
CCOG: 1
LHAA: 1
BFRA: 1
BJIA: 1
RHOA: 1
SCWG: 1
CSPA: 1
DACG: 1
STZA: 1
OESA: 1
DACA: 1
BJIA: 1
LHAA: 1
WEIA: 1
BMSG: 1
SCWG: 1
POSG: 1
LABA: 1
BMSG: 1
LABG: 2
GSDA: 1
WEIA: 1
ESTG: 1
OESA: 1
BJIA: 1
WEIA: 1
PWCG: 1
ESKG: 1
BRIG: 1
CCOA: 1
KOMA: 1
BMSG: 1
SCWG: 1
OESG: 1
FCRA: 1
SCWG: 1
BJIA: 1
CSPA: 1
CCOG: 1
CSPA: 1
OESA: 1
CHIG: 1
POSG: 1
STZA: 1
ESTG: 1
FTWA: 1
ASHG: 1
OESG: 1
LABA: 1
GOLG: 1
CHOG: 1
GSDA: 1
PEKA: 1
WEIG: 1
PUGA: 1
ROTA: 2
RHOA: 1
OESA: 1
TISG: 1
CCOA: 1
ACAG: 1
BMSG: 1
ROTA: 1
SCWG: 1
ISTG: 1
ROTA: 1
ROTG: 2
GPYA: 1
ISTA: 1
BMSG: 1
LABA: 1
RHOA: 1
PWDG: 1
AFGA: 1
BEDG: 1
DAMG: 1
DAMA: 1
POTA: 1
AFGA: 1
PWCA: 1
LABG: 1
BEDG: 1
PWCG: 1
SPIA: 1
DAMA: 1
HUSG: 1
SHEG: 1
HAVA: 1
PWCG: 1
POTG: 1
SHEG: 1
KRYG: 1
PUGA: 1
LABG: 1
POMA: 1
AFGA: 1
POTA: 1
PDMA: 1
GPYA: 1
HUSG: 1
DCRA: 1
LABA: 1
OTTG: 1
PDMA: 1
PUGA: 1
KRYA: 1
HAVG: 1
BUTG: 2
TFXA: 1
BASA: 1
LABA: 1
SAMA: 1
LABG: 2
LABA: 3
SCGG: 1
DALG: 1
POMG: 1
BUTG: 1
SAMA: 1
GSMA: 1
BASA: 1
BUTG: 1
DALA: 1
GSMA: 1
LABA: 2
SITA: 1
POMA: 1
SAMA: 1
BASA: 1
NWFA: 1
GSMG: 1
POMA: 1
SITA: 1
SCGG: 1
SHEA: 1
GSMG: 1
OTTG: 2
JRTA: 1
DALG: 1
VIZA: 1
POTA: 1
SHEG: 1
SHEA: 1
BUTG: 1
OTTG: 1
BUTG: 1
JRTA: 1
HUSG: 1
PUGA: 1
DAMA: 1
PWCA: 1
BEDA: 1
PUGA: 1
DAMA: 1
BUTG: 1
VIZA: 1
SPIA: 1
PUGA: 1
POTG: 1
TIMA: 1
BASA: 1
HAVG: 1
BASA: 1
HAVG: 1
PWCG: 1
HAVG: 1
HUSG: 1
BSHG: 1
PUGA: 1
DALA: 2
HUSG: 1
DALA: 1
AFGA: 1
HUSG: 1
BSHG: 1
PWCG: 1
LABA: 3
BOCA: 1
GPYG: 1
LABG: 1
AFGA: 1
LABG: 1
BOEG: 1
LABA: 1
LABG: 1
ISTA: 1
BMAA: 1
LHAG: 1
VIZA: 1
ESSA: 1
FTWA: 1
LABG: 1
SCTA: 1
VIZA: 1
BRIA: 1
ESSG: 5
ESSA: 8
LABA: 1
FTWA: 1
LHAA: 1
FTWA: 1
LHAA: 1
LABA: 1
LHAA: 1
LABA: 1
BOEA: 1
ESSA: 1
LABA: 1
SCTG: 1
ACAA: 1
TISG: 1
LHAG: 1
JRTA: 1
BRIA: 1
YORA: 2
YORG: 1
ESSA: 1
LABG: 1
BZOA: 1
LABA: 2
ESSG: 2
ESSA: 7
LABA: 2
FBDG: 1
ACAA: 1
LABA: 2
LHAA: 1
ESSA: 1
LABA: 1
SCTA: 1
LABA: 1
LABG: 1
IWHG: 1
IWHA: 7
GDAA: 3
LABA: 2
GSDG: 1
ROTG: 1
ESTA: 10
GOLA: 1
IWHA: 5
GOSA: 1
ESTA: 11
GOSA: 1
GSDA: 1
GOSA: 3
ESTA: 2
LABA: 1
GOLA: 1
GDAA: 1
GDAG: 2
SCMA: 1
LABA: 1
IWHG: 1
IWHA: 5
ESTA: 1
MALG: 1
NWFA: 1
LABA: 1
NWFA: 2
GOLA: 1
GOLG: 1
NWFA: 1
IWHA: 3
IWHG: 1
ESTA: 16
ESTG: 1
LABG: 1
NWFA: 1
LABG: 1
IWHG: 1
IWHA: 7
GOSA: 1
GSDA: 1
GOSA: 1
GSDG: 1
GSDA: 1
GOSA: 1
GSDA: 1
GOSA: 1
GSDA: 1
GOSA: 1
ESTA: 1
IWHA: 4
BOEG: 1
GOLA: 1
ISTG: 1
BMSG: 1
SCWG: 1
LABA: 1
ESTA: 10
IWHA: 8
IWHG: 1
ESTA: 9
IWHA: 3
IWHG: 1
LABG: 1
LABA: 1
ESTA: 1
SBEA: 1
ESTA: 1
IWHA: 10
LABA: 1
LABG: 1
WIPG: 1
ISTA: 1
NWFA: 1
BJIG: 1
BJIA: 11
CATA: 1
BJIA: 1
GOLA: 1
PWCA: 1
BECG: 1
LABG: 2
LABA: 3
VIZA: 1
LABA: 5
CCRG: 1
LABG: 1
GOLA: 1
LABA: 1
GOLA: 1
VIZA: 1
LABA: 1
VIZA: 1
LABA: 2
VIZA: 1
LABA: 1
VIZG: 1
LABA: 2
GRYA: 1
LABA: 2
FBDG: 1
BOXA: 5
FBDG: 1
BOXA: 2
GOLA: 1
VIZA: 4
VIZG: 2
FBDA: 1
FBDG: 2
BOXA: 1
FBDG: 1
BOXA: 4
GSDA: 1
VIZA: 3
LABA: 2
BOXA: 1
FBDA: 1
FBDG: 1
BOXA: 2
FBDG: 1
BOXA: 1
VIZA: 1
GOLA: 1
VIZA: 1
BOXA: 1
VIZA: 1
LABA: 1
VIZA: 2
FBDG: 1
BOXA: 2
FBDA: 1
BOXA: 16
BOXG: 3
LABA: 3
GRYA: 1
GOLA: 1
VIZA: 1
GOLG: 2
GOLA: 4
LABA: 5
GOLG: 2
GOLA: 1
LABG: 1
LABA: 1
GOLG: 1
LABG: 1
LABA: 2
IBIA: 1
TITG: 1
GRYA: 1
LABA: 3
GOLA: 1
LABA: 1
GRYA: 1
LABA: 1
VIZA: 1
GOLA: 1
VIZA: 1
LABA: 1
GOLA: 2
GSDA: 1
GOLA: 1
LABA: 1
GOLA: 6
LABA: 1
GOLA: 1
ROTA: 1
GOLA: 1
ROTA: 2
GSDA: 1
SBEA: 1
GOLG: 1
LABA: 1
ROTA: 1
LABA: 1
ROTA: 1
GOLA: 1
LABA: 1
SBEA: 1
GOLA: 1
LABA: 1
SBEA: 1
ROTG: 1
GOLA: 1
GSDA: 1
LABA: 1
ROTA: 1
GSDA: 1
BOXA: 1
ROTA: 1
BOXA: 1
BOXG: 1
LABA: 2
YORA: 1
GSDA: 1
HAVA: 1
YORA: 1
HAVG: 1
CANG: 1
YORA: 11
TISG: 1
YORA: 1
TISA: 1
YORA: 1
TISG: 1
YORA: 1
TISG: 1
MALG: 1
SCMG: 2
SCMA: 4
HAVG: 2
YORA: 2
NFTA: 5
MALG: 2
YORA: 24
YORG: 3
PAPA: 2
PAPG: 8
BOXA: 1
PAPG: 2
YORA: 4
YORG: 2
GOLG: 2
GOLA: 2
LABA: 1
YORA: 6
YORG: 2
VIZA: 1
ROTA: 1
VIZA: 4
IWHG: 3
IWHA: 21
PWDG: 1
CURG: 1
IWSG: 1
PWDG: 1
IWHA: 22
IWHG: 3
BUTG: 2
LABG: 2
BUTG: 1
LABG: 1
BUTG: 3
LABA: 1
LABG: 1
BUTG: 2
LABA: 1
LABG: 1
BUTG: 1
LABA: 2
BUTG: 2
LABA: 4
BUTG: 2
LABG: 4
LABA: 5
BUTG: 1
LABA: 42
LABG: 36
ROTA: 1
BTEA: 1
BTEG: 6
BEAG: 2
BMDG: 1
BMDA: 1
BOTG: 6
BOTA: 3
BRIG: 4
BRIA: 2
CSPG: 5
CSPA: 2
DALA: 3
DOBA: 2
EBDG: 1
EBDA: 5
BUTG: 1
ELKG: 2
ELKA: 5
EURG: 1
EURA: 6
FINA: 7
FING: 1
GOSA: 4
GOSG: 2
GRYG: 1
GRYA: 7
GSLA: 1
GSLG: 4
JRTA: 1
JRTG: 1
NSDG: 9
SCHG: 7
SCHA: 4
CSHG: 4
CSHA: 1
POSG: 2
WEIA: 1
WEIG: 7
NFTG: 2
NFTA: 1
CAIA: 5
CAIG: 7
TISG: 9
TISA: 2
YORA: 14
CAIA: 1
BOXA: 1
CAIG: 1
CAIA: 4
YORA: 1
CAIA: 1
YORA: 1
BOXA: 1
CAIA: 1
YORA: 2
NFTA: 1
YORA: 1
NFTA: 1
YORA: 1
NFTA: 1
CAIA: 3
CAIG: 3
YORA: 14
YORG: 2
NFTA: 2
YORA: 1
BOXA: 15
BOXG: 3
CNKA: 10
CKCA: 4
CSPA: 1
MALG: 1
YORA: 1
CKCA: 2
CSPA: 1
YORA: 1
CKCA: 13
IWHA: 19
GOLG: 1
IWHA: 5
CSPA: 2
MALA: 1
YORG: 1
CSPA: 2
CKCA: 1
CSPA: 1
DACA: 1
CKCA: 1
POTG: 1
CSPA: 3
CKCA: 2
DACG: 1
CKCA: 2
CSPA: 1
CKCA: 6
CSPA: 1
CKCA: 3
PDMG: 1
PDMA: 1
DACA: 1
MALG: 1
DACA: 2
YORA: 1
DACA: 2
GOLA: 2
SBEA: 1
LABG: 1
LABA: 1
GOLA: 1
VIZA: 3
POTA: 1
DACA: 1
IWHA: 3
IWHG: 1
CSPA: 1
DACG: 1
CKCA: 1
MALA: 1
CKCA: 1
CATA: 1
CSPG: 1
LABA: 1
VIZA: 1
CSPA: 1
VIZA: 3
WHWA: 1
BOXA: 1
BASA: 1
CAIG: 1
SCMA: 1
PUGG: 1
STZA: 1
BASA: 1
BFRA: 1
BOXA: 1
WHWA: 1
DACA: 1
BOSG: 1
RATG: 1
BOSG: 1
BOXA: 1
BFRA: 1
BOXA: 1
SCMA: 1
BEAA: 1
BOSG: 1
PMIG: 1
IWHA: 3
BMDG: 1
BOUG: 2
STZA: 1
MULA: 1
LHAA: 1
STZA: 1
WHWG: 1
BFRA: 1
DACA: 1
BOXA: 2
BASA: 1
MUSG: 1
CSPA: 1
NSDG: 2
MANA: 1
SCMG: 1
RATA: 1
BOXA: 1
CSPA: 1
BOXA: 1
LABA: 1
BOUG: 1
BOXA: 1
EBDG: 1
MALA: 1
GOLA: 1
POMA: 1
BOXA: 1
STZA: 2
CARG: 1
CSPA: 1
GOLA: 1
MALG: 1
STZA: 1
JRTG: 1
PWCG: 1
POMG: 1
ETSG: 1
BOXA: 2
YORA: 1
CDTA: 1
PHAA: 2
NWFA: 1
BTEG: 4
CSPA: 1
YORG: 1
STZA: 1
POTA: 1
JRTG: 1
CWCG: 1
VIZA: 1
LABA: 1
KOMA: 1
BOUA: 1
RATA: 1
GSDA: 1
STZA: 1
LABA: 1
RATA: 1
NWFA: 1
GSDA: 3
CWCG: 1
GSDG: 1
GOLA: 1
BOUG: 1
PITG: 1
ROTA: 3
ROTG: 1
NWFA: 10
PITA: 1
MSTA: 4
RATG: 1
LABA: 1
GPYA: 1
RECA: 1
MSTA: 3
RECA: 1
MSTA: 1
BECG: 1
VIZA: 4
LABA: 1
ISTG: 2
PITG: 1
NSDG: 1
BOXA: 2
LEOA: 1
OTTG: 2
NWFA: 1
YORA: 2
BOXA: 3
YORA: 1
GSDA: 1
JRTG: 1
SHEG: 1
BMDG: 1
NWFA: 1
BOCA: 7
CKCA: 2
ESSG: 1
GOLA: 12
GOLG: 1
LABA: 3
GSDA: 2
BOXA: 10
BOXG: 1
ROTA: 1
LABA: 1
LABG: 1
ROTA: 1
NWFA: 1
LABA: 1
GSDG: 1
NWFA: 1
LABA: 2
BOXA: 1
LABA: 1
LABG: 1
BASA: 4
LABA: 1
NWFA: 3
LABA: 1
GSDA: 2
GOLG: 1
LABA: 1
BASA: 1
GSDG: 1
GOLA: 1
CKCA: 1
GOLA: 1
POTA: 1
BOXA: 1
LABG: 1
SBEA: 1
BOXA: 1
BEAA: 1
BMDG: 1
BEAG: 1
BRIA: 1
BMDG: 2
ITGA: 1
BEAA: 1
SHEG: 1
SCTG: 1
GOLA: 1
BOXA: 1
FCRA: 1
SCTA: 1
CURG: 1
CCOG: 1
ITGA: 1
FCRA: 1
RHOA: 1
WIPG: 1
GOLA: 1
WHWG: 1
POTG: 1
JRTA: 1
GRYA: 1
CSPA: 1
POTA: 1
SALA: 1
WEIG: 1
CHOA: 1
CSPA: 2
JRTA: 1
CSPA: 1
WEIG: 1
CSPA: 1
DACA: 1
GRYA: 1
DACA: 1
POSA: 1
HUSG: 1
PUGA: 1
LABA: 1
LABG: 2
IWHA: 1
GSDA: 1
ESSA: 1
DOBG: 1
GOLA: 1
BMDG: 1
YORA: 1
PMIA: 1
STZA: 1
LABG: 1
GSDA: 1
SCMG: 1
LABG: 1
BOSG: 1
ROTA: 1
BFRG: 1
POSA: 1
MANA: 1
DOBA: 1
POSG: 1
STZA: 1
YORA: 1
PMIG: 1
POSA: 1
GOLA: 1
STZA: 1
PUGA: 1
JRTA: 1
SBUA: 1
GOLG: 1
LABG: 1
ESSA: 1
BEAG: 1
BEAA: 1
CSPA: 1
VIZA: 1
ASHA: 1
BOCG: 1
CSPG: 1
SHEA: 2
DACA: 1
BOCA: 1
ESSG: 1
BEAA: 1
YORG: 1
DOBA: 1
BOCA: 1
LABA: 1
SBEA: 1
GOLA: 1
POSG: 1
SBUG: 1
BOXA: 1
POSA: 1
BOXA: 1
SCMA: 1
BOXA: 1
BMDA: 1
SHEG: 1
LABA: 1
BOCA: 1
POSG: 1
POMG: 1
STZA: 1
LABG: 1
BOCA: 1
POSG: 1
PMIA: 1
BEAA: 1
GSDA: 1
BOCA: 1
GOLA: 1
DOBA: 1
PEKG: 1
CDTA: 1
STZA: 1
SCMA: 1
HUSG: 1
SHEA: 1
LABA: 1
POSA: 1
SBUA: 1
WHWG: 1
BEAA: 2
