# Supplementary material for: Risk-modeling of dog osteosarcoma genome scans shows individuals with Mendelian-level polygenic risk are common
Source: BMC Genomics. 2019 Mar 19;20:226. doi: 10.1186/s12864-019-5531-6 (PMC6425649; doi:10.1186/s12864-019-5531-6)
Supplement: Supplementary file 6 — Data. Haplotype phasing across osteosarcoma GWAS risk alleles. (ZIP 162 kb) [file 12864_2019_5531_MOESM6_ESM.zip › Hayward et al 2016/chr25_40485684_track.txt]

track type=bed name="MALG" description="MALG" itemRgb="On" visibility="3" 
chr25	40369647	40511806	MALG	0	.	40369647	40511806	41,128,185
track type=bed name="GOLG" description="GOLG" itemRgb="On" visibility="3" 
chr25	40461859	40511806	GOLG	0	.	40461859	40511806	41,128,185
track type=bed name="BEAG" description="BEAG" itemRgb="On" visibility="3" 
chr25	40461859	40511806	BEAG	0	.	40461859	40511806	41,128,185
track type=bed name="MALG" description="MALG" itemRgb="On" visibility="3" 
chr25	40369647	40511806	MALG	0	.	40369647	40511806	41,128,185
track type=bed name="HAVG" description="HAVG" itemRgb="On" visibility="3" 
chr25	40357077	40511806	HAVG	0	.	40357077	40511806	41,128,185
track type=bed name="MALG" description="MALG" itemRgb="On" visibility="3" 
chr25	40369647	40511806	MALG	0	.	40369647	40511806	41,128,185
track type=bed name="ESSG" description="ESSG" itemRgb="On" visibility="3" 
chr25	40406422	40582254	ESSG	0	.	40406422	40582254	41,128,185
track type=bed name="PAPG" description="PAPG" itemRgb="On" visibility="3" 
chr25	40461859	40511806	PAPG	0	.	40461859	40511806	41,128,185
track type=bed name="LABG" description="LABG" itemRgb="On" visibility="3" 
chr25	40461859	40511806	LABG	0	.	40461859	40511806	41,128,185
track type=bed name="BTEG" description="BTEG" itemRgb="On" visibility="3" 
chr25	40461859	40511806	BTEG	0	.	40461859	40511806	41,128,185
track type=bed name="BOTG" description="BOTG" itemRgb="On" visibility="3" 
chr25	40461859	40511806	BOTG	0	.	40461859	40511806	41,128,185
track type=bed name="CSPG" description="CSPG" itemRgb="On" visibility="3" 
chr25	40461859	40511806	CSPG	0	.	40461859	40511806	41,128,185
track type=bed name="NSDG" description="NSDG" itemRgb="On" visibility="3" 
chr25	39081762	41610393	NSDG	0	.	39081762	41610393	41,128,185
track type=bed name="SCHG" description="SCHG" itemRgb="On" visibility="3" 
chr25	40461859	40519880	SCHG	0	.	40461859	40519880	41,128,185
track type=bed name="WEIG" description="WEIG" itemRgb="On" visibility="3" 
chr25	40453427	40519880	WEIG	0	.	40453427	40519880	41,128,185
track type=bed name="CAIG" description="CAIG" itemRgb="On" visibility="3" 
chr25	40461859	40511806	CAIG	0	.	40461859	40511806	41,128,185
track type=bed name="TISG" description="TISG" itemRgb="On" visibility="3" 
chr25	40453427	40511806	TISG	0	.	40453427	40511806	41,128,185
track type=bed name="YORA" description="YORA" itemRgb="On" visibility="3" 
chr25	40461859	40528720	YORA	0	.	40461859	40528720	39,174,96
track type=bed name="LABA" description="LABA" itemRgb="On" visibility="3" 
chr25	40461859	40582254	LABA	0	.	40461859	40582254	39,174,96
track type=bed name="CKCA" description="CKCA" itemRgb="On" visibility="3" 
chr25	40461859	40519880	CKCA	0	.	40461859	40519880	39,174,96
track type=bed name="GOLA" description="GOLA" itemRgb="On" visibility="3" 
chr25	40461859	40519880	GOLA	0	.	40461859	40519880	39,174,96
track type=bed name="NWFA" description="NWFA" itemRgb="On" visibility="3" 
chr25	40461859	40519880	NWFA	0	.	40461859	40519880	39,174,96
track type=bed name="SBEA" description="SBEA" itemRgb="On" visibility="3" 
chr25	40461859	40519880	SBEA	0	.	40461859	40519880	39,174,96
track type=bed name="GSDA" description="GSDA" itemRgb="On" visibility="3" 
chr25	40406422	40528720	GSDA	0	.	40406422	40528720	39,174,96
track type=bed name="SCMA" description="SCMA" itemRgb="On" visibility="3" 
chr25	40453427	40519880	SCMA	0	.	40453427	40519880	39,174,96
track type=bed name="SCMA" description="SCMA" itemRgb="On" visibility="3" 
chr25	40453427	40519880	SCMA	0	.	40453427	40519880	39,174,96
track type=bed name="ESSA" description="ESSA" itemRgb="On" visibility="3" 
chr25	40461859	40519880	ESSA	0	.	40461859	40519880	39,174,96
track type=bed name="ESSA" description="ESSA" itemRgb="On" visibility="3" 
chr25	40461859	40519880	ESSA	0	.	40461859	40519880	39,174,96
track type=bed name="IWHA" description="IWHA" itemRgb="On" visibility="3" 
chr25	40461859	40622778	IWHA	0	.	40461859	40622778	39,174,96
track type=bed name="ESTA" description="ESTA" itemRgb="On" visibility="3" 
chr25	40446798	40582254	ESTA	0	.	40446798	40582254	39,174,96
track type=bed name="IWHA" description="IWHA" itemRgb="On" visibility="3" 
chr25	40461859	40622778	IWHA	0	.	40461859	40622778	39,174,96
track type=bed name="ESTA" description="ESTA" itemRgb="On" visibility="3" 
chr25	40446798	40582254	ESTA	0	.	40446798	40582254	39,174,96
track type=bed name="IWHA" description="IWHA" itemRgb="On" visibility="3" 
chr25	40461859	40622778	IWHA	0	.	40461859	40622778	39,174,96
track type=bed name="ESTA" description="ESTA" itemRgb="On" visibility="3" 
chr25	40446798	40582254	ESTA	0	.	40446798	40582254	39,174,96
track type=bed name="IWHA" description="IWHA" itemRgb="On" visibility="3" 
chr25	40461859	40622778	IWHA	0	.	40461859	40622778	39,174,96
track type=bed name="ESTA" description="ESTA" itemRgb="On" visibility="3" 
chr25	40446798	40582254	ESTA	0	.	40446798	40582254	39,174,96
track type=bed name="IWHA" description="IWHA" itemRgb="On" visibility="3" 
chr25	40461859	40622778	IWHA	0	.	40461859	40622778	39,174,96
track type=bed name="ESTA" description="ESTA" itemRgb="On" visibility="3" 
chr25	40446798	40582254	ESTA	0	.	40446798	40582254	39,174,96
track type=bed name="IWHA" description="IWHA" itemRgb="On" visibility="3" 
chr25	40461859	40622778	IWHA	0	.	40461859	40622778	39,174,96
track type=bed name="BJIA" description="BJIA" itemRgb="On" visibility="3" 
chr25	40461859	40622778	BJIA	0	.	40461859	40622778	39,174,96
track type=bed name="LABA" description="LABA" itemRgb="On" visibility="3" 
chr25	40461859	40582254	LABA	0	.	40461859	40582254	39,174,96
track type=bed name="BOXA" description="BOXA" itemRgb="On" visibility="3" 
chr25	40461859	40528720	BOXA	0	.	40461859	40528720	39,174,96
track type=bed name="BOXA" description="BOXA" itemRgb="On" visibility="3" 
chr25	40461859	40528720	BOXA	0	.	40461859	40528720	39,174,96
track type=bed name="LABA" description="LABA" itemRgb="On" visibility="3" 
chr25	40461859	40582254	LABA	0	.	40461859	40582254	39,174,96
track type=bed name="GOLA" description="GOLA" itemRgb="On" visibility="3" 
chr25	40461859	40519880	GOLA	0	.	40461859	40519880	39,174,96
track type=bed name="YORA" description="YORA" itemRgb="On" visibility="3" 
chr25	40461859	40528720	YORA	0	.	40461859	40528720	39,174,96
track type=bed name="NFTA" description="NFTA" itemRgb="On" visibility="3" 
chr25	38887513	40980686	NFTA	0	.	38887513	40980686	39,174,96
track type=bed name="YORA" description="YORA" itemRgb="On" visibility="3" 
chr25	40461859	40528720	YORA	0	.	40461859	40528720	39,174,96
track type=bed name="YORA" description="YORA" itemRgb="On" visibility="3" 
chr25	40461859	40528720	YORA	0	.	40461859	40528720	39,174,96
track type=bed name="IWHA" description="IWHA" itemRgb="On" visibility="3" 
chr25	40461859	40622778	IWHA	0	.	40461859	40622778	39,174,96
track type=bed name="IWHA" description="IWHA" itemRgb="On" visibility="3" 
chr25	40461859	40622778	IWHA	0	.	40461859	40622778	39,174,96
track type=bed name="LABA" description="LABA" itemRgb="On" visibility="3" 
chr25	40461859	40582254	LABA	0	.	40461859	40582254	39,174,96
track type=bed name="LABA" description="LABA" itemRgb="On" visibility="3" 
chr25	40461859	40582254	LABA	0	.	40461859	40582254	39,174,96
track type=bed name="EBDA" description="EBDA" itemRgb="On" visibility="3" 
chr25	40461859	40595700	EBDA	0	.	40461859	40595700	39,174,96
track type=bed name="ELKA" description="ELKA" itemRgb="On" visibility="3" 
chr25	40461859	40519880	ELKA	0	.	40461859	40519880	39,174,96
track type=bed name="EURA" description="EURA" itemRgb="On" visibility="3" 
chr25	40461859	40511806	EURA	0	.	40461859	40511806	39,174,96
track type=bed name="FINA" description="FINA" itemRgb="On" visibility="3" 
chr25	40461859	40519880	FINA	0	.	40461859	40519880	39,174,96
track type=bed name="GRYA" description="GRYA" itemRgb="On" visibility="3" 
chr25	40461859	40572652	GRYA	0	.	40461859	40572652	39,174,96
track type=bed name="CAIA" description="CAIA" itemRgb="On" visibility="3" 
chr25	40461859	40519880	CAIA	0	.	40461859	40519880	39,174,96
track type=bed name="YORA" description="YORA" itemRgb="On" visibility="3" 
chr25	40461859	40528720	YORA	0	.	40461859	40528720	39,174,96
track type=bed name="YORA" description="YORA" itemRgb="On" visibility="3" 
chr25	40461859	40528720	YORA	0	.	40461859	40528720	39,174,96
track type=bed name="BOXA" description="BOXA" itemRgb="On" visibility="3" 
chr25	40461859	40528720	BOXA	0	.	40461859	40528720	39,174,96
track type=bed name="CNKA" description="CNKA" itemRgb="On" visibility="3" 
chr25	40461859	40528720	CNKA	0	.	40461859	40528720	39,174,96
track type=bed name="CKCA" description="CKCA" itemRgb="On" visibility="3" 
chr25	40461859	40519880	CKCA	0	.	40461859	40519880	39,174,96
track type=bed name="IWHA" description="IWHA" itemRgb="On" visibility="3" 
chr25	40461859	40622778	IWHA	0	.	40461859	40622778	39,174,96
track type=bed name="IWHA" description="IWHA" itemRgb="On" visibility="3" 
chr25	40461859	40622778	IWHA	0	.	40461859	40622778	39,174,96
track type=bed name="CKCA" description="CKCA" itemRgb="On" visibility="3" 
chr25	40461859	40519880	CKCA	0	.	40461859	40519880	39,174,96
track type=bed name="NWFA" description="NWFA" itemRgb="On" visibility="3" 
chr25	40461859	40519880	NWFA	0	.	40461859	40519880	39,174,96
track type=bed name="BOCA" description="BOCA" itemRgb="On" visibility="3" 
chr25	40461859	40528720	BOCA	0	.	40461859	40528720	39,174,96
track type=bed name="GOLA" description="GOLA" itemRgb="On" visibility="3" 
chr25	40461859	40519880	GOLA	0	.	40461859	40519880	39,174,96
track type=bed name="BOXA" description="BOXA" itemRgb="On" visibility="3" 
chr25	40461859	40528720	BOXA	0	.	40461859	40528720	39,174,96
