# Supplementary material for: Risk-modeling of dog osteosarcoma genome scans shows individuals with Mendelian-level polygenic risk are common
Source: BMC Genomics. 2019 Mar 19;20:226. doi: 10.1186/s12864-019-5531-6 (PMC6425649; doi:10.1186/s12864-019-5531-6)
Supplement: Supplementary file 6 — Data. Haplotype phasing across osteosarcoma GWAS risk alleles. (ZIP 162 kb) [file 12864_2019_5531_MOESM6_ESM.zip › Hayward et al 2016/chr26_29319347_individuals.txt]

MALG: 13
YORG: 14
TISG: 3
SCMG: 1
CAIG: 2
HAVG: 2
SCMG: 1
SCTA: 1
SCTG: 12
ROTG: 1
GSDG: 1
LABG: 1
SCMG: 1
ROTG: 1
BOTG: 1
ECSG: 1
GSDG: 1
GOLG: 1
GOLA: 1
BOSG: 1
BOXG: 1
GOLG: 1
BOTG: 1
LABG: 2
GOLG: 1
IWHG: 1
GOLG: 2
VIZG: 1
NWFG: 1
ROTG: 2
LABG: 1
ROTG: 1
LABG: 2
BOXG: 1
YORG: 1
ROTG: 1
VIZG: 1
GOLG: 1
LABG: 2
GOLG: 1
LABG: 4
GOLG: 1
LABG: 1
VIZG: 1
DOBG: 1
LABG: 1
SHEG: 1
LABG: 4
ROTG: 1
BOXG: 2
LABG: 3
DOBG: 1
LABG: 1
ASHG: 1
NSDA: 1
SHEG: 1
DOBG: 1
SHEG: 1
DOBG: 3
CSPG: 1
SHEG: 1
CSPG: 1
BOXG: 1
CSPA: 1
DOBG: 1
BOXG: 1
ROTG: 1
DOBG: 1
SHEG: 1
LABG: 1
GOLG: 1
ROTG: 1
LABG: 5
GOLG: 1
BEAG: 1
LHAG: 1
GOLG: 3
ROTG: 1
GOLG: 1
LABG: 1
GOLG: 1
YORG: 1
LABG: 1
BOXG: 1
VIZG: 3
LABG: 1
GOLG: 2
ROTA: 1
LABG: 1
BOXG: 1
GOLA: 1
BOXG: 1
LABG: 1
BOXG: 1
GOLA: 1
GOLG: 2
LABG: 2
GSDG: 1
BMAG: 1
GSDG: 1
LABG: 2
NWFG: 2
LABG: 3
LABA: 1
BOCG: 1
LABG: 1
NWFG: 1
LABG: 1
NWFG: 1
BOXG: 2
LABA: 1
CSPG: 1
BOXG: 2
LABG: 3
BOXG: 1
ASHG: 1
GOLG: 3
LABG: 2
GSDA: 1
XOMA: 1
XOLG: 2
PERG: 1
LABG: 3
COVG: 1
AFGG: 1
LABG: 1
NGSG: 1
LABG: 1
TAWG: 1
LABG: 1
BFRG: 1
LABG: 1
PIOG: 1
LABG: 2
LABA: 1
PIOG: 1
LABG: 2
PIOG: 1
XOMG: 1
XOLG: 1
XOMA: 1
ISSG: 1
NGSG: 1
SANG: 1
NGSG: 2
PIOG: 1
NGSG: 1
PIOG: 1
LABG: 4
TJKA: 1
CCRG: 3
LABG: 1
GOLG: 1
CCRG: 1
LABG: 2
ISHG: 1
BGRG: 1
AKIG: 4
BZOG: 1
BZOA: 2
LABG: 5
GOLG: 1
LABG: 1
GSDG: 1
GOLG: 1
GOSA: 2
GOSG: 1
BZOG: 1
DCRG: 1
LABG: 4
GOLG: 1
LABG: 2
GOLG: 1
AKIG: 1
GOLG: 1
LABA: 1
LABG: 2
GSDA: 1
LABG: 1
GOLG: 1
LABG: 2
DCRG: 1
LABG: 1
GOLG: 1
GSDA: 1
LABG: 3
PIOG: 1
GOLG: 1
LABG: 3
GSDG: 1
LABG: 2
GSDA: 1
LABG: 1
GSMG: 1
LABG: 3
GSDA: 1
LABG: 2
GSDG: 1
AKIG: 1
LABG: 2
GSDA: 2
LABG: 6
AFGG: 1
LABG: 2
GSDA: 1
LABG: 9
LABA: 1
GOLG: 1
LABG: 2
GSDG: 1
GOLG: 1
AFGG: 2
DCRG: 1
GOSA: 1
GOLG: 1
CCRG: 1
GOLG: 1
BGRG: 1
AKIG: 4
BZOG: 1
DALG: 1
AFGG: 2
GSMG: 3
LABG: 1
CCRG: 1
CCRA: 1
LABG: 1
PAPA: 1
AKIG: 1
MALG: 1
MSTG: 1
PAPG: 1
GDAG: 1
MALG: 1
CKCA: 2
CKCG: 2
GDAG: 1
MSTG: 3
SALG: 1
PAPG: 2
PMIG: 3
BOTG: 2
PMIG: 1
GDAG: 1
PMIG: 1
PAPG: 1
GDAG: 1
BMDG: 2
PAPG: 2
PMIG: 2
AMAG: 1
GDAG: 1
AMAG: 2
GDAG: 1
PAPA: 1
BOTG: 3
SALG: 2
GDAG: 1
MSTG: 1
LEOG: 1
STAG: 1
LEOA: 1
BOCG: 2
MSTG: 3
BOCA: 1
AMAG: 1
BMDG: 1
AMAG: 1
GDAG: 2
AMAG: 1
STAG: 1
NEAG: 2
NEAA: 2
PMIG: 1
BOCG: 1
LABG: 1
SBUG: 1
NWFG: 1
ROTG: 1
AMAG: 1
NWFG: 3
GOLA: 1
GOLG: 22
NWFG: 17
LEOA: 1
PAPG: 1
SALG: 2
AMAG: 1
BOCG: 1
LABG: 1
BOCA: 1
BASG: 1
LABG: 1
MALG: 1
NWFG: 1
GSDG: 1
WHWG: 1
BOCG: 1
CWCA: 1
NWFG: 1
BOCG: 1
NWFG: 2
GOLG: 1
AKIG: 1
ROTG: 1
GOLG: 2
NWFG: 1
GOLG: 2
BOCG: 1
NWFG: 1
BOCG: 1
GOLG: 1
ROTG: 1
BOCG: 1
ROTG: 1
NWFG: 1
GOLG: 1
BASG: 1
BOTG: 1
LABG: 1
BOCG: 1
GOLG: 1
BOCG: 1
GOLG: 1
GSDA: 1
GOLG: 1
NWFG: 1
BOCG: 2
ROTG: 1
BOCG: 1
SAMG: 1
GOLG: 1
GSDA: 1
GOLG: 1
GSDG: 1
GOLG: 1
BOCG: 1
GOLG: 1
BOCG: 1
GOLG: 3
BOCG: 2
NWFG: 1
WPGA: 1
NWFG: 1
SBUG: 1
CSHG: 1
MALG: 2
WHWG: 1
MALG: 1
SCSG: 1
NWFG: 1
SAMG: 1
GDAG: 1
SCMG: 1
GDAG: 1
SCMG: 1
GDAG: 1
SCMG: 1
CKCG: 1
CKCA: 1
SCMG: 2
NWFG: 1
GOLG: 1
WHWG: 1
STAG: 1
CSHG: 1
GOLG: 1
GSDG: 1
ROTG: 1
WHWG: 1
GOLG: 1
SBUG: 1
BMAG: 1
BOCG: 1
SAMG: 2
SBUG: 1
WPGG: 1
SBUG: 1
ROTG: 1
SBUG: 1
ROTG: 1
AMAG: 1
CSHG: 1
BOCG: 1
WPGG: 1
CSHG: 1
NWFG: 2
ROTG: 1
BASA: 1
SCSG: 1
SBUG: 1
NWFG: 1
WPGG: 1
ROTG: 1
BOCG: 1
SCSG: 1
CSHG: 1
SAMG: 1
SCMG: 1
ROTG: 2
MALG: 1
BASG: 1
GOLA: 1
GOLG: 1
ROTG: 1
CSHG: 1
AMAG: 1
BASG: 1
WHWG: 1
GSDG: 1
BMAG: 1
MSTG: 1
BMAG: 1
WPGG: 1
WPGA: 1
MSTG: 1
BEAA: 1
BFRG: 2
BRIG: 1
BUTG: 1
CAIG: 7
CHIG: 1
DOBG: 2
ECSG: 2
GSPA: 1
GSPG: 1
SCGG: 1
GPYG: 1
HAVG: 1
ITGG: 4
KEEG: 1
PEKG: 2
POMG: 3
SBEG: 1
SBEA: 8
SHEG: 4
SING: 4
HUSG: 1
SITG: 2
VIZG: 1
BOSG: 1
COLG: 3
BOSG: 1
CHIG: 1
COLG: 1
EBDG: 1
AIRG: 2
ECSG: 1
COLG: 1
EBDG: 1
COLG: 1
BHOG: 1
BOSG: 1
CAIG: 1
CHIA: 1
BOSG: 1
LABG: 1
CAIG: 1
GSPG: 1
CAIG: 1
BOSG: 1
ECSG: 3
LABG: 1
EBDG: 1
CAIG: 1
EBDG: 1
AIRG: 2
GSPG: 1
EBDG: 1
AIRG: 3
BHOG: 1
COLG: 2
EBDG: 1
COLG: 1
AIRG: 2
EBDG: 1
CHIG: 1
EBDG: 1
CBRG: 3
ASHA: 1
ECSG: 1
ASHA: 1
AIRG: 1
ASHG: 1
LABG: 1
BHOG: 1
CBRG: 1
EBDG: 1
COLG: 1
BHOG: 1
CBRG: 2
GSPG: 1
CBRG: 1
ASHG: 1
EBDG: 1
GSPG: 1
EBDG: 1
BHOG: 1
GSPA: 1
ASHA: 1
BHOG: 1
GSDG: 6
GSDA: 7
TISG: 1
YORG: 3
POSG: 3
ROTG: 2
KEEG: 1
FTWG: 2
KEEG: 1
RHOG: 1
BFRG: 1
RHOG: 1
FTWG: 1
KEEG: 1
FTWG: 1
SCMG: 16
HAVG: 11
MALG: 12
SCMG: 14
HAVG: 11
MALG: 18
LABG: 9
FTWG: 1
PUGG: 1
FTWG: 1
PUGG: 1
CHOG: 1
BFRG: 1
HAVG: 1
FTWG: 1
KEEG: 1
ISTG: 1
BFRG: 1
HAVG: 1
DOBG: 1
FTWG: 1
DDBG: 3
PUGG: 1
KEEG: 1
BFRG: 1
RHOG: 1
PWCG: 2
CHOG: 1
RHOG: 1
BMSG: 1
BFRG: 1
KEEG: 1
NWTG: 1
JACG: 1
PEKG: 1
JACG: 1
PEKG: 1
DACG: 1
SCWG: 1
ESKG: 1
JACG: 1
SCWG: 1
PEKG: 2
STZG: 3
WIPG: 1
STZG: 2
LHAG: 1
CSPG: 1
DACG: 1
JACG: 1
LABG: 1
DACG: 1
STZG: 1
SCWG: 1
CSPA: 1
ESTG: 1
SBUG: 1
STZG: 1
PEKG: 1
EBDG: 1
STZG: 1
PEKG: 1
WEIG: 1
PLIG: 1
BOSG: 1
LABG: 1
BJIA: 1
ESTG: 1
ESKA: 1
PEKG: 1
ESKG: 1
NWTG: 1
BRIG: 1
FCRG: 1
ESKG: 1
ROTG: 1
STZG: 1
CHIG: 1
ROTG: 1
SCWG: 1
PEKG: 1
CCOG: 1
NWTG: 1
BFRG: 1
BJIG: 1
RHOG: 1
ESTG: 1
SCWG: 1
CSPA: 1
DACA: 1
STZG: 1
DACG: 1
CCOG: 1
LHAG: 1
WEIG: 1
BMSG: 1
SCWG: 1
POSG: 1
LABG: 2
BMSG: 1
LABG: 2
GSDG: 1
KEEG: 1
ESTG: 1
OESG: 1
STZG: 1
WEIG: 1
PWCG: 1
POSG: 1
BRIG: 1
CCOG: 1
KOMG: 1
BMSG: 1
PUGG: 1
SCWG: 2
BJIG: 1
DOBG: 1
CSPG: 1
CCOG: 1
LHAG: 1
OESG: 1
CHIA: 1
POSG: 1
STZG: 1
ESTG: 1
FTWG: 1
LABG: 2
CHOG: 1
PEKG: 1
OESG: 1
WEIA: 1
ACAG: 1
CHOG: 1
PUGG: 1
ROTG: 1
RHOG: 1
PWCA: 1
BMSG: 1
OESG: 1
POSG: 1
LABG: 1
TISG: 1
CCOG: 1
ACAG: 1
BMSG: 2
ROTG: 1
POSG: 1
SCWG: 1
ISTG: 1
ROTG: 2
ISTG: 1
LABG: 2
ROTG: 1
WEIG: 1
HUSG: 1
ROTG: 1
GPYG: 1
KEEG: 1
ISTG: 1
BMSG: 1
ROTG: 2
ISTA: 1
LABG: 1
DOBG: 1
GSMG: 1
PWDG: 1
AFGG: 1
BEDG: 1
DAMA: 1
DAMG: 1
POTG: 1
AFGG: 1
PWCG: 1
GPYG: 1
LABG: 1
BEDA: 1
SPIG: 1
HUSG: 1
SHEG: 1
HAVG: 1
LABG: 1
PWCG: 1
POTG: 1
SITG: 1
SHEG: 1
KRYG: 1
PUGG: 1
LABG: 1
GSPG: 1
POMG: 1
AFGG: 1
PUGG: 1
PDMG: 2
GPYG: 1
HUSG: 1
DCRG: 1
OTTA: 2
GPYG: 1
PDMG: 1
HAVG: 1
PUGG: 1
JRTG: 2
SING: 1
PDMG: 1
TFXG: 1
HAVG: 1
POMG: 1
BUTG: 1
BASG: 1
SCGG: 1
LABG: 2
JRTG: 1
LABG: 2
VIZG: 1
LABG: 3
SCGG: 1
BUTG: 1
POMA: 1
SAMG: 1
GSMG: 1
SING: 1
BUTG: 1
GSMG: 1
LABG: 2
SITG: 1
PYSG: 1
POMA: 1
SAMA: 1
SING: 1
BASG: 1
NWFG: 1
GSMG: 1
POMG: 2
SITG: 1
SCGG: 1
SHEG: 1
GSMG: 1
OTTG: 1
JRTG: 1
DAMG: 1
VIZG: 1
POTG: 1
SHEG: 2
BUTG: 1
OTTA: 1
BUTG: 1
SING: 1
HUSG: 1
PUGG: 1
DAMG: 1
PUGG: 1
DAMG: 1
SCGG: 1
VIZG: 1
POTG: 1
SPIA: 1
PUGG: 1
POTG: 1
TIMG: 1
GPYG: 1
BASG: 2
HAVG: 1
SAMG: 1
PWCG: 1
HAVG: 1
HUSG: 1
BSHA: 1
PUGG: 1
DALG: 2
HUSG: 1
GSMG: 1
AFGG: 1
HUSG: 1
LABG: 2
BSHA: 1
LABG: 3
PWDG: 1
LABG: 2
BOCG: 1
GPYG: 1
LABG: 2
HUSG: 1
AFGG: 1
HUSG: 1
LABG: 2
SCSG: 1
LABG: 3
BOEG: 1
SCTG: 1
TISG: 1
LABG: 3
ISTG: 1
BMAG: 1
LABG: 1
LHAG: 1
TISG: 1
VIZG: 1
ESSG: 1
FTWG: 1
LABG: 2
SCTG: 1
ESSA: 2
ESSG: 11
LABG: 2
FTWG: 1
LHAG: 1
FTWG: 1
LHAG: 1
LABG: 2
ESSG: 1
LHAG: 1
LABG: 1
ESSG: 1
LABG: 1
SCTG: 1
FBDG: 1
ACAG: 1
LABG: 1
ESSG: 1
TISG: 1
LHAG: 1
SCTG: 1
JRTG: 1
LHAG: 1
YORG: 1
ESSG: 1
LHAG: 1
YORG: 2
ESSG: 1
LABG: 5
ESSG: 7
ESSA: 1
LABG: 3
SCTG: 1
ACAG: 2
TISG: 1
LABG: 1
VIZG: 1
LABG: 1
TISG: 1
LABG: 1
LHAG: 1
ESSG: 1
SCTG: 1
LABG: 2
VIZG: 1
LABG: 2
IWHG: 8
GDAG: 2
SBEA: 1
LABG: 3
GSDG: 1
ROTG: 1
ESTG: 12
IWHG: 4
GOSA: 1
ESTG: 12
GOSA: 3
ESTG: 1
GSDA: 1
ESTG: 1
LABA: 1
GOLA: 1
BZOA: 1
GDAG: 1
GDAA: 1
SCMG: 1
LABG: 1
GOLG: 2
IWHG: 6
ESTG: 1
MALG: 1
NWFG: 1
LABG: 1
NWFG: 2
SCMG: 1
GOLG: 1
SCMG: 1
NWFG: 1
IWHG: 7
ESTG: 24
SCMG: 1
SBEA: 1
ISHG: 1
LABG: 1
BOSG: 1
AIRG: 1
NWFG: 1
GOLG: 1
LABG: 2
IWHG: 7
IWHA: 2
GOSA: 1
GSDA: 1
GOSA: 1
ESTG: 1
IWHG: 9
BOEG: 1
GOLG: 1
ISTG: 1
BMSG: 2
SCWG: 1
LABG: 1
ESTG: 12
IWHG: 8
ESTG: 12
IWHG: 4
IWHA: 2
LABG: 1
SBEA: 1
LABG: 2
HUSG: 1
LABG: 1
ESTG: 1
LABG: 1
ESTG: 1
SBEA: 1
ESTG: 1
IWHG: 10
LABG: 1
WIPG: 1
ISTG: 1
NWFG: 1
SBUG: 1
BJIG: 6
BJIA: 3
CATG: 1
BJIG: 1
PWCG: 1
BECG: 1
LABG: 6
VIZG: 1
LABG: 6
LABA: 1
BOCG: 1
CCRG: 1
ROTG: 1
LABG: 3
GOLG: 1
LABG: 1
GOLG: 1
LABG: 2
VIZG: 1
GOLG: 1
LABG: 2
VIZG: 2
LABG: 1
VIZG: 2
LABG: 1
GRYG: 1
LABG: 3
GRYG: 1
LABG: 1
GRYG: 1
LABG: 1
BOXG: 7
FBDA: 1
BOXA: 1
FBDA: 1
GOLG: 1
VIZG: 3
GOLG: 2
VIZG: 2
GOLG: 1
VIZG: 1
BOXG: 1
FBDG: 1
FBDA: 1
BOXG: 6
GOLG: 1
GSDG: 1
VIZG: 5
GOLG: 1
VIZG: 1
LABG: 7
BOXG: 1
FBDG: 1
FBDA: 1
BOXG: 3
FBDA: 1
BOXG: 1
VIZG: 2
BOXG: 1
VIZG: 1
LABG: 1
VIZG: 3
BOXG: 1
FBDA: 2
BOXG: 6
LABG: 1
BOXG: 20
LABG: 3
VIZA: 1
LABG: 1
VIZG: 1
GRYG: 1
GOLG: 1
VIZG: 1
GOLG: 2
VIZG: 1
GOLG: 3
LABG: 5
GOLG: 1
LABG: 4
GOLG: 1
TITG: 1
LABG: 1
IBIG: 1
TITG: 1
GRYG: 1
LABG: 2
GRYG: 1
LABG: 1
VIZA: 1
GOLG: 1
VIZG: 2
LABG: 1
ROTG: 1
GOLG: 1
LABG: 1
GOLG: 3
LABG: 2
GOLG: 7
LABG: 1
GOLG: 1
ROTG: 2
GOLG: 1
GSDG: 2
LABA: 1
SBEA: 1
GOLG: 1
LABG: 4
ROTG: 1
LABG: 1
GSDG: 1
GOLG: 2
LABG: 1
SBEG: 1
GOLG: 1
LABG: 1
GSDG: 1
LABG: 1
SBEG: 1
SBEA: 1
GOLG: 1
LABG: 1
ROTG: 1
LABG: 3
GOLA: 1
GOLG: 1
LABG: 2
GSDG: 1
LABG: 1
BOXG: 1
ROTG: 2
BOXG: 2
LABG: 1
YORG: 1
PWDA: 2
HAVG: 1
YORG: 1
HAVG: 2
CANG: 1
PWDA: 1
YORG: 12
TISG: 2
YORG: 1
TISG: 2
YORG: 1
TISG: 3
MALG: 1
SCMG: 2
MALG: 1
SCMG: 5
HAVG: 3
YORG: 1
HAVG: 1
YORG: 4
NFTG: 6
MALG: 1
NFTG: 1
YORG: 30
YORA: 2
PAPG: 9
PAPA: 1
BOXG: 1
PAPG: 1
BOXG: 1
PAPG: 1
BOXG: 1
GOLG: 1
YORG: 10
GOLG: 5
LABG: 1
GOLG: 1
LABG: 1
YORG: 10
YORA: 1
MALG: 1
VIZG: 1
ROTA: 1
VIZG: 3
YORG: 1
IWHG: 21
IWHA: 2
PWDA: 1
PWDG: 1
CURG: 1
IWSG: 1
PWDA: 1
LABG: 1
YORG: 1
LABG: 1
MALG: 1
IWHG: 13
IWHA: 1
SCDG: 1
IWHA: 1
IWHG: 6
BUTG: 2
LABG: 4
BUTG: 1
LABG: 3
BUTG: 2
LABG: 4
BUTG: 1
LABG: 4
BUTG: 1
LABG: 4
BUTG: 2
LABA: 1
LABG: 7
BUTG: 2
LABG: 5
BUTG: 1
LABA: 1
LABG: 10
BUTG: 1
LABG: 108
LABA: 1
GSDA: 1
GOLG: 1
LABG: 1
ROTG: 1
BTEA: 8
BTEG: 1
BEAG: 1
BMDA: 1
BOTG: 16
BRIA: 1
CSPG: 1
CSPA: 5
DALG: 4
DOBG: 2
EBDG: 11
ELKG: 9
EURA: 1
EURG: 5
FINA: 3
FING: 4
GOSA: 2
GOSG: 9
GRYG: 9
RHOG: 1
GSLG: 6
GSLA: 1
JRTG: 5
NSDA: 5
SCHG: 16
CSHG: 11
POSG: 2
WEIG: 4
WEIA: 2
NFTG: 8
CAIG: 18
TISG: 13
YORG: 15
BOXG: 3
CAIG: 2
BOXG: 1
CAIG: 1
YORG: 1
CAIG: 1
YORG: 1
BOXG: 1
CAIG: 1
YORG: 3
NFTG: 1
YORG: 1
NFTG: 1
YORG: 1
NFTG: 1
CAIG: 14
YORG: 20
NFTG: 3
YORG: 1
BOXG: 20
CNKG: 10
CKCA: 2
CSPG: 1
MALG: 1
YORG: 1
CKCA: 1
CSPG: 1
YORG: 1
CKCG: 1
MALG: 1
CKCA: 1
CKCG: 3
CSPG: 1
MALG: 1
ACAG: 1
IWHG: 20
IWHA: 2
GOLG: 1
IWHG: 8
CSPG: 3
MALG: 1
YORG: 1
CSPA: 1
CSPG: 3
DACG: 1
CSPG: 1
CKCG: 1
POTA: 1
YORG: 1
CSPA: 1
CSPG: 1
CKCG: 3
CKCA: 3
CSPG: 1
DACG: 1
CKCG: 1
DACG: 1
CSPG: 1
CKCG: 1
CSPA: 1
PDMG: 1
DACG: 1
YORG: 1
DACG: 1
GOLG: 3
ROTG: 1
SBEG: 1
LABG: 4
VIZG: 3
VIZA: 1
POTG: 1
IWHA: 1
IWHG: 6
DACG: 1
MALG: 2
CKCG: 1
CATG: 1
CSPA: 1
LABG: 1
VIZG: 1
CSPA: 1
VIZG: 3
WHWG: 1
BOXG: 2
PMIG: 1
SCMG: 1
PUGG: 1
ECSG: 1
STZG: 1
BFRG: 1
CAIG: 1
BOXG: 1
WHWG: 1
BOXG: 1
JRTG: 1
STZG: 1
BOSG: 1
RATG: 1
CSPG: 1
BOSG: 1
SCMG: 1
DACA: 1
BOXG: 1
SCMG: 1
BFRG: 1
SCMG: 1
BOXG: 1
SCMG: 1
WHWG: 1
IWHG: 3
NSDA: 1
BMDG: 2
CATG: 1
BOUA: 2
BOUG: 1
STZG: 1
ROTG: 1
MULA: 1
LHAG: 1
STZG: 1
LABG: 1
BFRG: 1
BOXG: 2
DAMG: 1
NSDA: 1
YORG: 1
NSDA: 1
CATG: 1
GOLG: 1
MANG: 1
BOXG: 1
JRTG: 1
SCMG: 1
MALG: 1
RATG: 1
BOXG: 1
CSPG: 1
BOXG: 1
LABG: 1
CAIG: 1
EBDG: 1
SBYA: 1
MALG: 1
GOLG: 1
POMG: 2
BOXG: 1
JRTG: 1
STZG: 1
BOSG: 1
STZG: 1
CARA: 1
CARG: 1
CSPA: 1
LHAG: 1
MALG: 1
PWCG: 1
NFTG: 1
BOXG: 1
FBDG: 1
ETSG: 1
BOXG: 2
YORG: 1
WHWG: 1
ROTG: 1
PHAG: 1
NWFG: 1
BPIG: 1
BECG: 1
BTEA: 3
BFRG: 1
CSPA: 1
YORG: 1
STZG: 1
POTA: 1
JRTG: 1
TITG: 1
VIZG: 1
LABG: 1
KOMG: 1
PUGG: 1
GOLG: 1
STZG: 1
BFRG: 1
BOUG: 1
RATG: 2
NWFG: 1
GSDG: 1
LABG: 1
GSDA: 4
GSDG: 2
GOLG: 1
PITG: 1
MSTG: 1
BOUG: 1
PITG: 1
ROTG: 3
NWFG: 12
PITG: 1
MSTG: 3
LABG: 2
NWFG: 1
GPYG: 1
NWFG: 1
RECG: 1
MSTG: 4
PITG: 1
GOLG: 1
ROTG: 1
VIZG: 3
LABG: 1
BMDA: 1
PITG: 1
BOXG: 2
OTTG: 1
NWFG: 1
YORG: 5
BOXG: 4
YORG: 1
GSDG: 1
JRTG: 1
HUSG: 1
GOLG: 1
CSHG: 1
SHEG: 2
ASHG: 1
BMDG: 1
STAG: 1
WEIG: 1
NWFG: 1
BOCG: 9
LABG: 1
CKCG: 2
GSDA: 1
GOLG: 9
GOLA: 1
LABG: 2
GSDA: 1
GSDG: 2
BOXG: 13
GOLG: 1
LABG: 4
ROTG: 1
NWFG: 1
LABG: 2
NWFG: 1
LABG: 2
BOXG: 1
GOLG: 1
LABG: 1
GOLG: 1
LABG: 2
GSDA: 1
LABG: 2
NWFG: 2
LABG: 1
NWFG: 1
GSDA: 1
GOLG: 1
LABG: 2
BOXG: 1
GSDG: 1
LABG: 2
GOLG: 1
CKCG: 1
GOLG: 1
POTG: 1
BOXG: 1
SBEA: 1
BOXG: 1
BEAA: 1
BEAG: 1
BMDG: 1
BEAG: 1
BRIG: 1
BMDG: 4
PWCG: 1
ACAG: 1
CCOG: 2
ITGG: 1
BHOG: 1
CSPG: 1
SHEG: 1
SCTG: 1
GOLA: 1
VIZG: 1
FCRG: 1
SCTG: 1
ITGG: 1
FCRG: 1
DAMG: 1
RHOG: 1
WIPA: 1
SCGG: 1
CSHG: 1
GOLG: 1
SALG: 1
CSPG: 1
POTG: 2
GRYG: 1
JRTG: 1
GRYG: 1
JRTG: 1
WHWG: 2
CSPG: 1
POTG: 1
PDMG: 1
SALG: 1
WEIG: 1
CHOG: 2
CSPG: 1
WHWG: 2
CSPG: 1
NEAA: 1
DACG: 2
CSPA: 1
GRYG: 1
DACG: 1
JRTG: 1
PUGG: 2
LABG: 3
GSDG: 1
DOBG: 1
PUGG: 1
DOBG: 1
BOXG: 1
POSG: 1
GOLG: 2
CAIG: 1
DANG: 1
POSG: 1
YORG: 1
PMIG: 1
STZG: 1
LABG: 1
SCMG: 1
LABG: 1
GSDG: 1
BOSG: 1
ROTG: 1
YORG: 1
BFRG: 1
POSG: 1
MANG: 1
GOLG: 1
SBUG: 1
STZG: 1
DOBG: 1
YORG: 1
BEAG: 1
PMIA: 1
PMIG: 1
LABG: 1
POSA: 1
GOLG: 2
STZG: 1
PUGG: 1
SHEG: 1
JRTG: 1
SBUG: 1
GOLG: 2
LABG: 1
ESSG: 1
CHIA: 1
BEAG: 1
VIZG: 1
ASHG: 1
DOBG: 1
STZG: 1
BOCG: 1
SCMG: 1
CSPA: 1
SHEG: 2
DACG: 1
BOCG: 1
JRTG: 1
YORG: 1
DOBG: 1
LABG: 1
POSA: 1
SBUG: 1
BMDG: 1
BOXG: 1
POSG: 1
BOXG: 1
SCMG: 1
DOBG: 1
BOXG: 1
LABG: 1
BMDG: 1
POSG: 1
SHEG: 2
JRTG: 2
LABG: 1
WHWG: 1
BOCG: 1
POSG: 2
BMDG: 1
POMA: 1
STZG: 1
WHWG: 1
LABG: 1
GOLG: 1
BOCG: 1
POSG: 1
PMIG: 1
GSDG: 1
SBEG: 1
BOCG: 1
LABG: 3
GOLG: 1
GSDA: 1
GOLA: 1
POTG: 1
DOBG: 1
PEKG: 1
HUSG: 1
CDTG: 1
STZG: 1
SCMG: 1
HUSG: 1
LABG: 1
SHEG: 1
POSG: 1
SBUG: 1
WHWG: 1
BEAA: 1
