# Supplementary material for: Risk-modeling of dog osteosarcoma genome scans shows individuals with Mendelian-level polygenic risk are common
Source: BMC Genomics. 2019 Mar 19;20:226. doi: 10.1186/s12864-019-5531-6 (PMC6425649; doi:10.1186/s12864-019-5531-6)
Supplement: Supplementary file 6 — Data. Haplotype phasing across osteosarcoma GWAS risk alleles. (ZIP 162 kb) [file 12864_2019_5531_MOESM6_ESM.zip › Hayward et al 2016/chr26_29319347_track.txt]

track type=bed name="MALG" description="MALG" itemRgb="On" visibility="3" 
chr26	29283871	29367234	MALG	0	.	29283871	29367234	41,128,185
track type=bed name="YORG" description="YORG" itemRgb="On" visibility="3" 
chr26	29283871	29381278	YORG	0	.	29283871	29381278	41,128,185
track type=bed name="SCTG" description="SCTG" itemRgb="On" visibility="3" 
chr26	29283871	29367234	SCTG	0	.	29283871	29367234	41,128,185
track type=bed name="LABG" description="LABG" itemRgb="On" visibility="3" 
chr26	29302918	29367234	LABG	0	.	29302918	29367234	41,128,185
track type=bed name="LABG" description="LABG" itemRgb="On" visibility="3" 
chr26	29302918	29367234	LABG	0	.	29302918	29367234	41,128,185
track type=bed name="LABG" description="LABG" itemRgb="On" visibility="3" 
chr26	29302918	29367234	LABG	0	.	29302918	29367234	41,128,185
track type=bed name="LABG" description="LABG" itemRgb="On" visibility="3" 
chr26	29302918	29367234	LABG	0	.	29302918	29367234	41,128,185
track type=bed name="GOLG" description="GOLG" itemRgb="On" visibility="3" 
chr26	29283871	29381278	GOLG	0	.	29283871	29381278	41,128,185
track type=bed name="NWFG" description="NWFG" itemRgb="On" visibility="3" 
chr26	29283871	29381278	NWFG	0	.	29283871	29381278	41,128,185
track type=bed name="CAIG" description="CAIG" itemRgb="On" visibility="3" 
chr26	29283871	29367234	CAIG	0	.	29283871	29367234	41,128,185
track type=bed name="GSDG" description="GSDG" itemRgb="On" visibility="3" 
chr26	29283871	29381278	GSDG	0	.	29283871	29381278	41,128,185
track type=bed name="SCMG" description="SCMG" itemRgb="On" visibility="3" 
chr26	29267543	29367234	SCMG	0	.	29267543	29367234	41,128,185
track type=bed name="HAVG" description="HAVG" itemRgb="On" visibility="3" 
chr26	29283871	29381278	HAVG	0	.	29283871	29381278	41,128,185
track type=bed name="MALG" description="MALG" itemRgb="On" visibility="3" 
chr26	29283871	29367234	MALG	0	.	29283871	29367234	41,128,185
track type=bed name="SCMG" description="SCMG" itemRgb="On" visibility="3" 
chr26	29267543	29367234	SCMG	0	.	29267543	29367234	41,128,185
track type=bed name="HAVG" description="HAVG" itemRgb="On" visibility="3" 
chr26	29283871	29381278	HAVG	0	.	29283871	29381278	41,128,185
track type=bed name="MALG" description="MALG" itemRgb="On" visibility="3" 
chr26	29283871	29367234	MALG	0	.	29283871	29367234	41,128,185
track type=bed name="LABG" description="LABG" itemRgb="On" visibility="3" 
chr26	29302918	29367234	LABG	0	.	29302918	29367234	41,128,185
track type=bed name="ESSG" description="ESSG" itemRgb="On" visibility="3" 
chr26	29283871	29367234	ESSG	0	.	29283871	29367234	41,128,185
track type=bed name="LABG" description="LABG" itemRgb="On" visibility="3" 
chr26	29302918	29367234	LABG	0	.	29302918	29367234	41,128,185
track type=bed name="ESSG" description="ESSG" itemRgb="On" visibility="3" 
chr26	29283871	29367234	ESSG	0	.	29283871	29367234	41,128,185
track type=bed name="IWHG" description="IWHG" itemRgb="On" visibility="3" 
chr26	29283871	29367234	IWHG	0	.	29283871	29367234	41,128,185
track type=bed name="ESTG" description="ESTG" itemRgb="On" visibility="3" 
chr26	29283871	29381278	ESTG	0	.	29283871	29381278	41,128,185
track type=bed name="ESTG" description="ESTG" itemRgb="On" visibility="3" 
chr26	29283871	29381278	ESTG	0	.	29283871	29381278	41,128,185
track type=bed name="IWHG" description="IWHG" itemRgb="On" visibility="3" 
chr26	29283871	29367234	IWHG	0	.	29283871	29367234	41,128,185
track type=bed name="IWHG" description="IWHG" itemRgb="On" visibility="3" 
chr26	29283871	29367234	IWHG	0	.	29283871	29367234	41,128,185
track type=bed name="ESTG" description="ESTG" itemRgb="On" visibility="3" 
chr26	29283871	29381278	ESTG	0	.	29283871	29381278	41,128,185
track type=bed name="IWHG" description="IWHG" itemRgb="On" visibility="3" 
chr26	29283871	29367234	IWHG	0	.	29283871	29367234	41,128,185
track type=bed name="IWHG" description="IWHG" itemRgb="On" visibility="3" 
chr26	29283871	29367234	IWHG	0	.	29283871	29367234	41,128,185
track type=bed name="ESTG" description="ESTG" itemRgb="On" visibility="3" 
chr26	29283871	29381278	ESTG	0	.	29283871	29381278	41,128,185
track type=bed name="IWHG" description="IWHG" itemRgb="On" visibility="3" 
chr26	29283871	29367234	IWHG	0	.	29283871	29367234	41,128,185
track type=bed name="ESTG" description="ESTG" itemRgb="On" visibility="3" 
chr26	29283871	29381278	ESTG	0	.	29283871	29381278	41,128,185
track type=bed name="IWHG" description="IWHG" itemRgb="On" visibility="3" 
chr26	29283871	29367234	IWHG	0	.	29283871	29367234	41,128,185
track type=bed name="BJIG" description="BJIG" itemRgb="On" visibility="3" 
chr26	29283871	29367234	BJIG	0	.	29283871	29367234	41,128,185
track type=bed name="LABG" description="LABG" itemRgb="On" visibility="3" 
chr26	29302918	29367234	LABG	0	.	29302918	29367234	41,128,185
track type=bed name="LABG" description="LABG" itemRgb="On" visibility="3" 
chr26	29302918	29367234	LABG	0	.	29302918	29367234	41,128,185
track type=bed name="BOXG" description="BOXG" itemRgb="On" visibility="3" 
chr26	29283871	29381278	BOXG	0	.	29283871	29381278	41,128,185
track type=bed name="BOXG" description="BOXG" itemRgb="On" visibility="3" 
chr26	29283871	29381278	BOXG	0	.	29283871	29381278	41,128,185
track type=bed name="VIZG" description="VIZG" itemRgb="On" visibility="3" 
chr26	29283871	29381278	VIZG	0	.	29283871	29381278	41,128,185
track type=bed name="LABG" description="LABG" itemRgb="On" visibility="3" 
chr26	29302918	29367234	LABG	0	.	29302918	29367234	41,128,185
track type=bed name="BOXG" description="BOXG" itemRgb="On" visibility="3" 
chr26	29283871	29381278	BOXG	0	.	29283871	29381278	41,128,185
track type=bed name="BOXG" description="BOXG" itemRgb="On" visibility="3" 
chr26	29283871	29381278	BOXG	0	.	29283871	29381278	41,128,185
track type=bed name="LABG" description="LABG" itemRgb="On" visibility="3" 
chr26	29302918	29367234	LABG	0	.	29302918	29367234	41,128,185
track type=bed name="GOLG" description="GOLG" itemRgb="On" visibility="3" 
chr26	29283871	29381278	GOLG	0	.	29283871	29381278	41,128,185
track type=bed name="YORG" description="YORG" itemRgb="On" visibility="3" 
chr26	29283871	29381278	YORG	0	.	29283871	29381278	41,128,185
track type=bed name="SCMG" description="SCMG" itemRgb="On" visibility="3" 
chr26	29267543	29367234	SCMG	0	.	29267543	29367234	41,128,185
track type=bed name="NFTG" description="NFTG" itemRgb="On" visibility="3" 
chr26	29283871	29367234	NFTG	0	.	29283871	29367234	41,128,185
track type=bed name="YORG" description="YORG" itemRgb="On" visibility="3" 
chr26	29283871	29381278	YORG	0	.	29283871	29381278	41,128,185
track type=bed name="PAPG" description="PAPG" itemRgb="On" visibility="3" 
chr26	29283871	29367234	PAPG	0	.	29283871	29367234	41,128,185
track type=bed name="YORG" description="YORG" itemRgb="On" visibility="3" 
chr26	29283871	29381278	YORG	0	.	29283871	29381278	41,128,185
track type=bed name="GOLG" description="GOLG" itemRgb="On" visibility="3" 
chr26	29283871	29381278	GOLG	0	.	29283871	29381278	41,128,185
track type=bed name="YORG" description="YORG" itemRgb="On" visibility="3" 
chr26	29283871	29381278	YORG	0	.	29283871	29381278	41,128,185
track type=bed name="IWHG" description="IWHG" itemRgb="On" visibility="3" 
chr26	29283871	29367234	IWHG	0	.	29283871	29367234	41,128,185
track type=bed name="IWHG" description="IWHG" itemRgb="On" visibility="3" 
chr26	29283871	29367234	IWHG	0	.	29283871	29367234	41,128,185
track type=bed name="IWHG" description="IWHG" itemRgb="On" visibility="3" 
chr26	29283871	29367234	IWHG	0	.	29283871	29367234	41,128,185
track type=bed name="LABG" description="LABG" itemRgb="On" visibility="3" 
chr26	29302918	29367234	LABG	0	.	29302918	29367234	41,128,185
track type=bed name="LABG" description="LABG" itemRgb="On" visibility="3" 
chr26	29302918	29367234	LABG	0	.	29302918	29367234	41,128,185
track type=bed name="LABG" description="LABG" itemRgb="On" visibility="3" 
chr26	29302918	29367234	LABG	0	.	29302918	29367234	41,128,185
track type=bed name="LABG" description="LABG" itemRgb="On" visibility="3" 
chr26	29302918	29367234	LABG	0	.	29302918	29367234	41,128,185
track type=bed name="BOTG" description="BOTG" itemRgb="On" visibility="3" 
chr26	29283871	29367234	BOTG	0	.	29283871	29367234	41,128,185
track type=bed name="EBDG" description="EBDG" itemRgb="On" visibility="3" 
chr26	29302918	29381278	EBDG	0	.	29302918	29381278	41,128,185
track type=bed name="ELKG" description="ELKG" itemRgb="On" visibility="3" 
chr26	29283871	29367234	ELKG	0	.	29283871	29367234	41,128,185
track type=bed name="EURG" description="EURG" itemRgb="On" visibility="3" 
chr26	29283871	29381278	EURG	0	.	29283871	29381278	41,128,185
track type=bed name="GOSG" description="GOSG" itemRgb="On" visibility="3" 
chr26	29283871	29381278	GOSG	0	.	29283871	29381278	41,128,185
track type=bed name="GRYG" description="GRYG" itemRgb="On" visibility="3" 
chr26	29283871	29367234	GRYG	0	.	29283871	29367234	41,128,185
track type=bed name="GSLG" description="GSLG" itemRgb="On" visibility="3" 
chr26	29283871	29367234	GSLG	0	.	29283871	29367234	41,128,185
track type=bed name="JRTG" description="JRTG" itemRgb="On" visibility="3" 
chr26	29283871	29381278	JRTG	0	.	29283871	29381278	41,128,185
track type=bed name="SCHG" description="SCHG" itemRgb="On" visibility="3" 
chr26	29283871	29367234	SCHG	0	.	29283871	29367234	41,128,185
track type=bed name="CSHG" description="CSHG" itemRgb="On" visibility="3" 
chr26	29283871	29381278	CSHG	0	.	29283871	29381278	41,128,185
track type=bed name="NFTG" description="NFTG" itemRgb="On" visibility="3" 
chr26	29283871	29367234	NFTG	0	.	29283871	29367234	41,128,185
track type=bed name="CAIG" description="CAIG" itemRgb="On" visibility="3" 
chr26	29283871	29367234	CAIG	0	.	29283871	29367234	41,128,185
track type=bed name="TISG" description="TISG" itemRgb="On" visibility="3" 
chr26	29283871	29367234	TISG	0	.	29283871	29367234	41,128,185
track type=bed name="YORG" description="YORG" itemRgb="On" visibility="3" 
chr26	29283871	29381278	YORG	0	.	29283871	29381278	41,128,185
track type=bed name="CAIG" description="CAIG" itemRgb="On" visibility="3" 
chr26	29283871	29367234	CAIG	0	.	29283871	29367234	41,128,185
track type=bed name="YORG" description="YORG" itemRgb="On" visibility="3" 
chr26	29283871	29381278	YORG	0	.	29283871	29381278	41,128,185
track type=bed name="BOXG" description="BOXG" itemRgb="On" visibility="3" 
chr26	29283871	29381278	BOXG	0	.	29283871	29381278	41,128,185
track type=bed name="CNKG" description="CNKG" itemRgb="On" visibility="3" 
chr26	29283871	29381278	CNKG	0	.	29283871	29381278	41,128,185
track type=bed name="IWHG" description="IWHG" itemRgb="On" visibility="3" 
chr26	29283871	29367234	IWHG	0	.	29283871	29367234	41,128,185
track type=bed name="IWHG" description="IWHG" itemRgb="On" visibility="3" 
chr26	29283871	29367234	IWHG	0	.	29283871	29367234	41,128,185
track type=bed name="IWHG" description="IWHG" itemRgb="On" visibility="3" 
chr26	29283871	29367234	IWHG	0	.	29283871	29367234	41,128,185
track type=bed name="NWFG" description="NWFG" itemRgb="On" visibility="3" 
chr26	29283871	29381278	NWFG	0	.	29283871	29381278	41,128,185
track type=bed name="YORG" description="YORG" itemRgb="On" visibility="3" 
chr26	29283871	29381278	YORG	0	.	29283871	29381278	41,128,185
track type=bed name="BOCG" description="BOCG" itemRgb="On" visibility="3" 
chr26	29283871	29367234	BOCG	0	.	29283871	29367234	41,128,185
track type=bed name="GOLG" description="GOLG" itemRgb="On" visibility="3" 
chr26	29283871	29381278	GOLG	0	.	29283871	29381278	41,128,185
track type=bed name="BOXG" description="BOXG" itemRgb="On" visibility="3" 
chr26	29283871	29381278	BOXG	0	.	29283871	29381278	41,128,185
track type=bed name="SBEA" description="SBEA" itemRgb="On" visibility="3" 
chr26	29180211	29367234	SBEA	0	.	29180211	29367234	39,174,96
track type=bed name="GSDA" description="GSDA" itemRgb="On" visibility="3" 
chr26	29274852	29381278	GSDA	0	.	29274852	29381278	39,174,96
track type=bed name="BTEA" description="BTEA" itemRgb="On" visibility="3" 
chr26	29274852	29367234	BTEA	0	.	29274852	29367234	39,174,96
track type=bed name="CSPA" description="CSPA" itemRgb="On" visibility="3" 
chr26	29267543	29367234	CSPA	0	.	29267543	29367234	39,174,96
track type=bed name="NSDA" description="NSDA" itemRgb="On" visibility="3" 
chr26	29267543	29381278	NSDA	0	.	29267543	29381278	39,174,96
