# Supplementary material for: Risk-modeling of dog osteosarcoma genome scans shows individuals with Mendelian-level polygenic risk are common
Source: BMC Genomics. 2019 Mar 19;20:226. doi: 10.1186/s12864-019-5531-6 (PMC6425649; doi:10.1186/s12864-019-5531-6)
Supplement: Supplementary file 6 — Data. Haplotype phasing across osteosarcoma GWAS risk alleles. (ZIP 162 kb) [file 12864_2019_5531_MOESM6_ESM.zip › Hayward et al 2016/chr32_22224738_individuals.txt]

MALT: 6
MALA: 2
YORT: 16
TIST: 3
SCMT: 1
CAIT: 2
SCMT: 1
SCTA: 5
SCTT: 5
ROTT: 1
GSDT: 1
LABT: 1
ROTT: 1
BOTT: 1
ECST: 1
GSDT: 1
GOLT: 1
GOLA: 1
BOSA: 1
BOTT: 1
LABT: 1
GOLT: 1
IWHT: 1
GOLA: 1
VIZT: 1
GSDA: 1
NWFA: 1
ROTT: 1
CSPT: 2
LABA: 1
BOXT: 2
BOXA: 1
ROTT: 1
LABT: 2
CSPT: 1
YORT: 1
ROTT: 1
LABT: 1
VIZT: 2
LABT: 2
VIZT: 1
LABA: 1
LABT: 1
GSDT: 1
LABT: 2
GOLT: 1
LABT: 1
VIZA: 1
DOBT: 1
LABT: 1
SHET: 1
LABT: 4
BOXT: 2
LABT: 1
BOXT: 1
LABT: 2
DOBT: 1
ASHT: 1
LABT: 2
DOBT: 1
ASHT: 1
SHET: 2
DOBT: 3
CSPT: 1
SHET: 1
CSPT: 2
ROTT: 1
BOXT: 1
CSPT: 1
BOXT: 1
ROTT: 1
SHET: 1
LABT: 1
GOLA: 2
ROTT: 1
LABT: 5
BEAT: 1
LABT: 1
GOLT: 3
LABT: 1
YORT: 3
LABT: 1
BOXT: 1
VIZT: 2
LABT: 1
ROTT: 1
LABT: 2
BOXA: 1
GOLT: 1
BOXT: 1
LABT: 1
BOXT: 1
ROTT: 1
GOLT: 1
LABT: 1
ROTT: 1
GOLA: 1
LABT: 2
GSDT: 1
LABT: 1
GSDA: 1
BMAA: 1
GSDT: 1
LABT: 2
NWFA: 1
LABT: 8
BOXT: 1
BOXA: 1
LABT: 1
CSPT: 1
CKCT: 1
LABT: 1
BOXA: 1
LABT: 3
BOXT: 1
GSDT: 1
GOLT: 1
ASHT: 1
GOLT: 2
LABT: 2
GOLA: 1
GSDT: 2
XOLT: 1
XOMT: 1
XOLT: 1
GSDA: 1
PERT: 1
CART: 1
LABT: 2
AFGT: 1
LABT: 1
NGST: 1
LABT: 1
PGOA: 1
TAWT: 1
LABT: 1
BFRT: 1
LABT: 1
PIOT: 1
LABT: 4
PIOA: 1
LABT: 3
XOLT: 1
XOMT: 1
XOLT: 1
XOMT: 1
LABT: 1
ISST: 1
NGST: 1
PIOA: 1
PIOT: 1
NGST: 2
LABT: 1
PIOT: 2
PIOA: 1
NGST: 1
PIOT: 2
LABT: 4
CCRT: 4
LABT: 1
CCRT: 1
LABT: 3
BGRT: 1
AKIT: 4
BZOA: 3
LABT: 5
GSDT: 1
GOST: 2
BZOT: 1
BZOA: 1
DCRT: 1
LABT: 5
AKIT: 1
GSDT: 1
LABT: 2
GSDA: 1
LABT: 1
GOLT: 1
LABT: 3
GSDT: 1
LABT: 1
GSDA: 1
LABT: 4
PIOT: 1
LABT: 5
GSDA: 1
LABT: 6
GSDT: 1
LABT: 2
AKIT: 1
GSDA: 1
LABT: 3
GSDT: 1
LABT: 6
AFGT: 1
LABT: 2
GSDT: 1
LABT: 5
GSDT: 1
LABT: 2
GOLT: 1
GSDA: 1
LABT: 5
GSDT: 1
LABT: 1
AFGT: 2
BZOT: 1
DCRT: 1
GOST: 3
GOLA: 1
CCRT: 1
GOLA: 1
BGRT: 1
AKIT: 4
BZOA: 1
DALT: 2
AFGT: 1
GSMA: 1
LABT: 1
CCRT: 5
LABT: 1
GSDA: 1
GSDT: 1
PAPA: 1
CCRT: 1
AKIT: 1
MALT: 1
MSTA: 1
BMDA: 1
MSTT: 1
CKCT: 7
PAPT: 1
GDAA: 1
AMAT: 1
MSTA: 1
SALT: 1
PAPT: 1
PMIT: 4
BOTT: 1
PMIT: 1
BOTT: 1
PMIT: 4
BMDA: 2
PAPT: 2
PMIT: 2
AMAT: 1
GDAT: 1
AMAA: 1
GDAT: 1
PAPT: 1
BOTT: 3
SALT: 1
GDAT: 1
BMDT: 1
MSTA: 1
LEOA: 2
BOCT: 2
CWCT: 1
BOCT: 1
BMDA: 1
GDAT: 1
GDAA: 1
BOCA: 1
AMAT: 1
BOCT: 1
STAT: 1
NEAT: 4
PMIT: 1
BOCT: 1
STAT: 1
LABT: 2
NWFA: 1
CKCT: 1
AMAA: 1
NWFA: 3
GOLT: 14
GOLA: 8
NWFA: 14
BMDA: 1
LEOA: 2
PAPT: 1
SALA: 2
AMAT: 1
LABT: 1
BOCT: 1
BASA: 1
LABT: 1
MALT: 1
NWFA: 1
GSDA: 1
BOCT: 1
GOLT: 1
CWCT: 1
BOCA: 1
NWFA: 2
GOLA: 1
ROTT: 1
GOLT: 1
BOCT: 1
NWFA: 1
GOLT: 1
BOCT: 1
ROTA: 1
WPGT: 1
GOLA: 1
BAST: 1
GSDA: 1
BOTT: 1
LABT: 1
GOLT: 1
BOCT: 1
GOLT: 1
LABT: 1
BOCT: 1
GSDA: 2
BOCT: 1
GOLT: 1
GOLA: 1
GSDA: 1
GOLT: 1
BOCT: 2
GOLT: 1
ROTT: 1
BOCT: 1
NWFA: 1
WPGT: 1
ROTT: 1
NWFA: 2
SBUT: 1
ROTT: 1
CSHT: 1
MALA: 1
MALT: 1
WHWT: 1
SCST: 1
NWFA: 1
SAMT: 1
CKCT: 1
SCMT: 1
GDAT: 1
SCMT: 1
GDAA: 1
SCMT: 1
CKCT: 2
SCMT: 2
NWFA: 1
ROTT: 1
WHWT: 1
STAT: 1
CSHT: 1
GOLT: 1
ROTA: 1
GOLT: 1
WHWT: 1
SBUT: 1
BOCT: 1
SBUT: 1
WPGT: 1
SBUT: 1
ROTT: 2
AMAT: 1
CSHT: 1
BOCT: 1
WPGT: 1
CSHT: 1
NWFA: 2
WPGT: 1
GOLA: 1
ROTT: 1
SCST: 1
WPGT: 1
SBUT: 1
NWFA: 1
WPGT: 2
ROTT: 1
BOCT: 1
SCST: 1
CSHT: 1
SAMT: 1
SCMT: 1
ROTT: 2
MALA: 1
BAST: 1
WPGT: 1
GOLA: 1
ROTT: 1
WPGT: 1
CSHT: 1
AMAT: 1
MSTT: 1
BMAT: 1
TITA: 1
WPGT: 2
BEAT: 5
BFRA: 1
BFRT: 1
CAIT: 5
CHIT: 2
ECST: 3
GSPT: 3
SCGA: 1
GPYT: 1
GPYA: 1
HAVT: 1
ITGT: 3
ITGA: 1
PEKT: 2
POMT: 2
SBEA: 1
SBET: 4
SHET: 4
SINT: 4
HUST: 1
SITT: 2
VIZT: 1
BOST: 1
CHIT: 1
BOST: 1
COLT: 2
BOST: 1
CHIT: 1
COLA: 1
CBRT: 1
EBDA: 1
AIRT: 1
ECST: 1
COLT: 1
BHOA: 1
BOST: 1
CAIT: 1
CHIT: 1
ECST: 1
BOST: 1
LABT: 2
ECST: 2
GSPT: 1
CAIT: 1
BOST: 1
ECST: 3
LABT: 1
EBDA: 1
BOST: 1
EBDA: 1
AIRT: 2
ASHT: 1
GSPT: 1
BOST: 1
AIRT: 2
GSPT: 1
BHOA: 1
COLT: 1
AIRA: 1
AIRT: 1
EBDT: 1
CHIT: 1
EBDT: 1
CBRT: 2
ASHT: 1
ECST: 1
AIRT: 1
ASHT: 1
ASHA: 1
LABT: 1
ASHT: 1
CBRA: 1
BHOT: 1
CBRT: 1
ECST: 1
AIRT: 1
ASHT: 1
EBDA: 1
GSPT: 1
COLT: 1
BHOA: 1
GSPA: 1
CBRT: 1
GSPT: 1
ASHT: 1
EBDT: 1
GSPT: 1
BHOA: 1
GSDT: 4
GSDA: 6
TIST: 1
YORT: 3
POSA: 1
ROTT: 4
KEEA: 1
FTWT: 1
BFRA: 1
FTWT: 1
KEET: 1
RHOT: 2
FTWT: 2
SCMT: 16
HAVT: 4
HAVA: 2
MALT: 5
MALA: 3
SCMT: 11
HAVT: 5
HAVA: 4
MALT: 5
MALA: 5
LABT: 8
FTWT: 1
PUGA: 1
FTWT: 1
SBET: 1
CHOT: 1
BFRT: 1
HAVT: 1
FTWT: 1
KEET: 1
HAVT: 1
DOBT: 1
FTWT: 1
DOBT: 1
DDBT: 2
RHOT: 1
KEET: 1
BFRT: 1
RHOT: 1
PWCT: 2
CHOT: 1
BMST: 1
BFRA: 1
KEEA: 1
JACT: 1
PEKT: 2
DACT: 1
JACT: 1
PEKT: 1
DACA: 1
ESKT: 1
JACT: 1
SCWT: 1
PEKT: 2
STZT: 5
LHAT: 1
ROTT: 1
LABT: 1
CSPT: 1
JACT: 1
LABT: 1
DACT: 1
STZT: 1
SCWT: 1
CSPT: 1
ESTT: 1
PLIT: 1
SBUT: 1
STZT: 1
PEKT: 1
STZT: 1
PEKT: 1
WEIT: 1
PLIT: 1
LABT: 1
BJIT: 1
ESTT: 1
PEKT: 1
ESKT: 1
BRIT: 1
OESA: 1
FCRT: 1
ROTT: 1
STZT: 1
PEKT: 1
CCOT: 1
LHAT: 1
NWTA: 1
WIPA: 1
BJIT: 1
RHOT: 1
SCWT: 1
CSPT: 1
OESA: 1
DACT: 1
CCOT: 1
LHAT: 1
WIPT: 1
POST: 1
LABT: 2
BMST: 1
LABT: 3
WEIT: 1
ESTT: 1
OEST: 1
BMSA: 1
WEIT: 1
PWCT: 1
ASHT: 1
ESKT: 1
CCOT: 1
PUGT: 1
SCWT: 1
OEST: 1
FCRT: 1
SCWT: 1
BJIT: 1
CSPA: 1
CSPT: 1
CCOT: 1
CSPT: 1
LHAT: 1
OESA: 1
CHIT: 1
FCRT: 1
ACAT: 1
POST: 1
STZT: 1
FTWT: 1
OEST: 1
GOLT: 1
LABT: 1
GOLT: 1
LABT: 1
CHOT: 1
GSDT: 1
PEKT: 1
OESA: 1
WEIT: 1
ACAT: 1
CHOT: 1
PUGA: 1
ROTT: 1
CCOT: 1
RHOT: 1
PWCT: 1
BMSA: 1
ROTT: 1
LABT: 1
ROTT: 1
TIST: 1
ACAT: 2
BMST: 2
ROTT: 1
POST: 1
SCWT: 1
ISTA: 1
LABT: 1
ROTT: 2
ISTT: 1
LABT: 2
ROTT: 1
WEIT: 1
ROTT: 2
GPYT: 1
KEET: 1
ROTT: 1
BMSA: 1
ROTT: 2
LABT: 1
RHOT: 1
DOBT: 1
PWDT: 1
AFGT: 1
BEDA: 1
DAMT: 2
AFGT: 1
PWCT: 2
LABT: 1
BEDA: 1
PWCT: 1
GOLT: 1
SPIA: 1
DAMT: 1
HUST: 1
SHET: 1
HAVT: 1
LABT: 1
PWCT: 1
POTT: 1
SITT: 1
SHET: 1
KRYT: 1
LABT: 1
GSPT: 1
AFGT: 1
PUGA: 1
POTT: 1
PDMT: 1
GPYT: 1
DCRT: 1
LABT: 2
OTTT: 2
GPYT: 1
JRTA: 1
SINT: 1
PDMT: 1
TFXT: 1
HAVT: 1
POMT: 1
BUTT: 2
BASA: 1
VIZT: 1
SCGT: 1
LABT: 2
JRTT: 1
LABT: 2
VIZT: 1
BASA: 1
LABT: 1
POMT: 1
LABT: 2
SCGA: 1
POMT: 1
GSMA: 1
SINT: 1
BUTT: 1
LABT: 2
PYSA: 1
POMT: 2
SAMT: 1
SINT: 1
BAST: 1
NWFA: 1
GSMA: 1
SITT: 1
SCGA: 1
OTTT: 1
DAMT: 1
DALT: 1
VIZT: 1
SHET: 4
OTTT: 1
BUTT: 1
SINT: 1
HUST: 1
PUGT: 1
DAMA: 1
PWCT: 1
BEDA: 1
PUGT: 1
DAMA: 1
SCGT: 1
BUTT: 1
VIZT: 1
POTA: 1
TIMT: 1
BASA: 1
BAST: 1
HAVT: 1
SAMT: 1
PWCT: 1
DALT: 1
GPYT: 1
DALT: 1
HUST: 1
GSMA: 1
AFGT: 1
LABT: 2
BSHA: 1
PWCT: 1
LABT: 6
BOCT: 1
GPYT: 1
LABT: 1
HUST: 1
HUSA: 1
LABT: 6
BOET: 1
SCTT: 1
TIST: 1
LABT: 4
BRIT: 1
ISTT: 1
LABT: 1
LHAT: 1
TIST: 1
ESSA: 1
FTWT: 1
LABT: 2
BRIT: 1
ESSA: 4
ESST: 8
LABT: 2
FTWA: 1
LHAT: 2
LABT: 1
LHAT: 1
LABT: 1
BOET: 1
LABT: 1
SCTA: 1
FBDA: 1
ACAT: 1
LABT: 2
ESST: 1
TIST: 1
LHAT: 1
SCTT: 1
BRIT: 1
YORT: 1
LHAT: 1
ESST: 1
YORT: 2
ESSA: 1
LABT: 1
BZOT: 1
LABT: 5
ESST: 7
ESSA: 2
LABT: 4
FBDA: 1
LABT: 1
ACAT: 2
TIST: 1
FBDA: 1
LABT: 1
VIZT: 1
LABT: 2
TIST: 1
LABT: 1
ESST: 1
LABT: 1
VIZT: 1
LABT: 5
IWHT: 9
GDAT: 1
LABT: 2
GOLT: 1
LABT: 1
GOLA: 1
ESTA: 1
ESTT: 8
GOLT: 1
IWHT: 4
GOST: 1
ESTT: 11
GOST: 1
GSDA: 1
GOSA: 1
GOST: 1
ESTA: 1
GOLA: 1
BZOA: 1
GDAA: 1
GDAT: 1
LABT: 1
GOLA: 1
GOLT: 1
IWHT: 7
ESTT: 1
NWFA: 2
SCMT: 1
GOLT: 1
SCMT: 1
NWFA: 1
IWHT: 1
LABT: 1
IWHT: 8
ESTT: 18
SCMT: 1
ISHT: 1
LABT: 1
BOST: 1
AIRT: 1
LABT: 2
SBET: 1
IWHT: 12
GOST: 1
GSDT: 1
GOST: 1
GSDA: 1
GOST: 1
GSDT: 1
GOST: 1
GSDA: 1
GOST: 1
ESTT: 1
IWHT: 8
GOLT: 1
BMST: 1
SCWT: 1
ESTT: 12
IWHT: 11
ESTT: 9
IWHT: 8
LABT: 1
SBET: 1
LABT: 2
HUST: 1
LABT: 1
SBEA: 1
ESTT: 1
LABT: 1
SBET: 1
ESTT: 1
IWHT: 10
LABT: 2
ISTT: 1
SBUA: 1
GSDA: 1
BJIT: 14
PWCT: 1
BECT: 1
LABT: 8
VIZT: 1
LABT: 13
CCRT: 1
ROTT: 1
LABT: 4
GOLT: 1
LABT: 1
VIZT: 1
LABT: 2
VIZT: 1
GOLT: 1
LABT: 3
VIZT: 1
LABT: 1
VIZT: 1
LABT: 1
VIZT: 1
LABT: 2
GRYT: 1
LABT: 3
GRYT: 1
LABT: 1
GRYT: 1
LABT: 1
FBDA: 1
BOXT: 4
FBDA: 1
BOXT: 1
FBDA: 2
VIZT: 2
GOLT: 3
VIZA: 1
FBDA: 1
BOXT: 2
FBDA: 1
BOXT: 3
VIZT: 1
GSDT: 1
VIZA: 1
VIZT: 3
LABT: 8
BOXT: 1
FBDA: 2
BOXT: 2
FBDA: 1
GOLT: 1
VIZT: 2
LABT: 1
VIZT: 1
GOLT: 1
BOXT: 1
FBDA: 2
BOXT: 2
FBDA: 1
BOXT: 1
LABT: 1
BOXT: 1
FBDA: 1
BOXA: 3
BOXT: 12
LABT: 3
VIZT: 1
LABT: 1
VIZT: 1
LABT: 1
VIZT: 1
GRYT: 1
GOLT: 1
VIZT: 1
GOLT: 5
LABT: 8
GOLT: 2
LABT: 2
GOLA: 1
LABT: 1
GOLT: 1
LABT: 1
GRYT: 1
LABT: 3
GOLT: 1
LABT: 2
GRYT: 1
LABT: 3
VIZT: 1
LABT: 1
ROTT: 1
LABT: 1
GOLT: 1
GSDA: 1
GOLA: 1
LABT: 1
GOLT: 2
LABT: 3
GOLT: 2
GOLA: 1
LABT: 1
GOLT: 2
GOLA: 2
ROTT: 1
GOLT: 1
ROTT: 1
GOLT: 1
GSDT: 1
ROTT: 1
GSDA: 1
GOLT: 1
LABT: 1
SBEA: 1
LABT: 4
ROTT: 1
LABT: 1
ROTT: 1
LABT: 2
GOLT: 1
LABT: 1
SBET: 1
GOLT: 1
LABT: 2
GOLT: 1
LABT: 1
ROTT: 1
LABT: 3
GOLA: 1
GOLT: 1
GSDA: 1
ROTT: 1
LABT: 1
BOXA: 1
ROTT: 1
BOXT: 2
LABT: 2
YORT: 1
PWDT: 1
GSDT: 1
PWDT: 1
GSDA: 1
PWDT: 1
HAVT: 1
YORT: 1
PWDT: 1
YORT: 12
TIST: 1
YORT: 1
TIST: 1
YORT: 1
TIST: 2
YORT: 1
TIST: 3
SCMT: 7
HAVT: 2
YORT: 1
HAVT: 1
YORT: 4
NFTT: 6
MALT: 1
NFTT: 1
MALT: 1
YORT: 33
PAPA: 6
PAPT: 3
BOXT: 1
PAPT: 1
BOXT: 1
GOLA: 1
YORT: 12
GOLT: 2
GOLA: 2
LABT: 1
GOLT: 1
LABT: 2
YORT: 11
MALA: 1
MALT: 1
VIZT: 1
ROTT: 1
VIZT: 5
YORT: 1
IWHT: 19
PWDT: 2
CURT: 1
IWST: 1
PWDT: 1
LABT: 1
YORT: 1
LABT: 1
MALT: 1
IWHT: 14
SCDT: 1
IWHT: 10
BUTT: 3
LABT: 4
BUTT: 1
LABT: 4
BUTT: 3
LABT: 4
BUTT: 2
LABT: 3
BUTT: 1
LABT: 5
BUTT: 1
LABT: 8
BUTT: 2
LABT: 5
BUTT: 1
LABT: 12
BUTT: 1
LABT: 132
GSDA: 1
LABT: 1
ROTT: 1
BTET: 1
BTEA: 5
BEAT: 4
BMDA: 3
BOTT: 18
BRIT: 11
CSPT: 6
DALA: 1
DALT: 3
DOBT: 2
EBDA: 3
EBDT: 2
BUTT: 1
ELKA: 6
EURT: 8
EURA: 1
FINT: 10
GOST: 10
GRYT: 6
GRYA: 1
RHOT: 1
GSLT: 9
JRTT: 4
NSDT: 8
NSDA: 1
SCHT: 19
CSHT: 9
POST: 2
WEIT: 11
NFTT: 5
CAIT: 14
TIST: 13
YORT: 16
BOXT: 2
CAIT: 1
BOXT: 1
CAIT: 2
BOXT: 1
CAIT: 3
YORT: 1
CAIT: 1
YORT: 1
BOXT: 1
CAIT: 1
YORT: 3
NFTT: 1
YORT: 1
NFTT: 1
YORT: 1
NFTT: 1
CAIT: 14
YORT: 25
NFTT: 2
YORT: 1
BOXA: 2
BOXT: 15
CNKT: 2
CNKA: 6
CKCT: 3
MALA: 1
YORT: 1
CKCT: 2
YORT: 1
CKCT: 11
MALT: 1
ACAT: 1
IWHT: 43
IWHA: 1
CSPT: 3
YORT: 1
CSPT: 3
CKCT: 2
CSPT: 1
POTT: 1
YORT: 1
CSPT: 3
CKCT: 2
DACT: 1
CKCT: 2
CSPT: 1
CKCT: 6
CSPT: 1
DACA: 1
CKCT: 1
DACT: 1
CSPT: 1
CKCT: 1
CSPT: 1
DACT: 1
PDMA: 1
PDMT: 1
DACA: 1
CSPT: 1
MALT: 1
DACT: 2
YORT: 1
DACT: 2
GOLT: 1
GOLA: 1
ROTT: 1
SBET: 1
LABT: 4
VIZT: 1
LABT: 1
GOLT: 1
VIZT: 3
LABT: 1
POTT: 1
MALT: 1
DACA: 1
IWHT: 7
CSPT: 1
CKCT: 1
CATT: 1
LABT: 1
VIZT: 2
WHWT: 1
BOXT: 2
BAST: 1
PMIT: 1
CAIT: 1
SCMT: 1
PUGA: 1
STZT: 1
CAIT: 1
BOXT: 1
WHWT: 1
BOXT: 1
JRTT: 1
STZT: 1
DACA: 1
RATT: 1
CSPT: 1
BOSA: 1
SCMT: 1
BOST: 1
BFRT: 1
BOXT: 1
SCMT: 1
BEAT: 1
BOST: 1
BFRA: 1
PMIT: 1
SCMT: 2
WHWT: 1
IWHT: 2
NSDT: 1
BMDA: 2
CATT: 1
BOUT: 3
ROTT: 1
BMDA: 1
MULT: 1
LHAT: 1
STZT: 1
WHWT: 1
LABT: 1
MUSA: 1
DAMT: 1
CSPA: 1
NSDT: 1
YORT: 1
BOXT: 1
NSDT: 2
CATT: 1
GOLT: 1
MANT: 1
JRTT: 1
SCMT: 1
MALT: 1
RATT: 1
BOXT: 1
BOXA: 1
LABT: 1
BOUT: 1
BOXT: 1
LABT: 1
EBDA: 1
MALA: 1
STZT: 1
BOSA: 1
STZT: 1
CART: 3
GOLA: 1
MALA: 1
JRTT: 1
NFTT: 1
POMT: 1
BOXT: 1
ETST: 1
BOXT: 2
YORT: 1
CDTA: 1
ROTT: 1
LEOA: 1
BRDT: 1
PHAT: 2
BECT: 1
BTET: 1
BTEA: 1
JRTT: 1
CSPT: 1
YORT: 1
STZT: 1
CHIA: 1
POTT: 1
CWCT: 1
TITA: 1
VIZT: 1
LABT: 1
KOMT: 1
BOUT: 1
RATT: 1
PITT: 1
BSHT: 1
RATT: 1
LABT: 1
RATT: 1
NWFA: 1
GSDT: 1
LABT: 1
GSDA: 1
CWCT: 1
GSDA: 1
GOLT: 2
PITT: 1
MSTT: 1
BOUA: 1
PITT: 1
ROTT: 5
NWFA: 9
PITT: 1
MSTA: 1
MSTT: 2
LABT: 2
GPYT: 1
RECT: 1
MSTA: 2
RECA: 1
MSTT: 1
GOLT: 1
BECT: 1
ROTT: 2
VIZT: 2
LABT: 1
BMDA: 1
PITT: 1
NSDT: 1
BOXT: 1
OTTT: 1
OTTA: 1
FBDT: 1
YORT: 5
BOXT: 1
YORT: 1
BOXT: 1
YORT: 1
GSDT: 1
JRTT: 1
HUST: 1
CSHT: 1
SHET: 2
STAT: 1
SBET: 1
NWFA: 1
BOCA: 2
BOCT: 2
LABT: 1
CKCT: 2
ESST: 1
GSDA: 1
GOLA: 1
GOLT: 6
LABT: 3
BOXT: 9
LABT: 2
ROTT: 1
LABT: 3
ROTT: 1
NWFA: 1
LABT: 2
NWFA: 1
LABT: 2
BOXT: 1
GOLA: 1
LABT: 1
BAST: 1
BASA: 2
LABT: 1
GSDT: 1
LABT: 2
NWFA: 2
LABT: 3
GSDT: 1
LABT: 2
GOLA: 1
CKCT: 1
BOXT: 1
LABT: 1
BOXT: 1
BEAT: 1
BMDA: 1
BEAT: 1
BRIT: 1
BMDA: 5
PWCT: 1
CCOT: 2
BHOA: 1
BEAT: 1
SHET: 1
SCTA: 1
GOLT: 1
VIZT: 1
BOXT: 1
FCRT: 1
SCTT: 1
CCOT: 1
ITGT: 1
FCRT: 1
DAMT: 1
RHOT: 1
SCGA: 1
CSHT: 1
CSPT: 1
POTT: 1
GRYA: 1
JRTA: 1
WHWT: 2
CSPT: 1
POTT: 1
SALT: 1
WEIT: 1
CHOT: 2
CSPT: 1
JRTT: 1
CSPT: 1
WHWT: 1
CSPT: 1
DACT: 1
NEAT: 1
DACT: 2
CSPT: 1
GRYT: 1
JRTT: 1
HUST: 1
LABT: 2
IWHT: 1
ESSA: 1
DOBT: 1
BOXT: 1
POST: 1
CAIT: 1
BMDA: 1
YORT: 1
PMIT: 1
STZT: 1
LABT: 1
GSDT: 1
LABT: 1
GSDT: 1
SLOT: 1
BOST: 1
ROTT: 1
YORT: 1
POSA: 1
MANT: 1
DOBT: 1
POST: 1
STZT: 1
DOBT: 1
YORT: 1
BEAT: 1
PMIT: 2
LABT: 2
GSDA: 1
GOLT: 2
STZT: 1
PUGT: 1
SHET: 1
GOLA: 1
LABT: 1
CHIT: 1
BEAT: 2
CSPT: 1
VIZT: 1
ASHT: 1
STZT: 1
SHET: 2
BOCT: 1
JRTA: 1
YORT: 1
LABT: 1
SBET: 1
POST: 1
HUST: 1
SBUT: 1
BMDA: 1
BOXT: 1
BOXA: 1
LABT: 1
BMDA: 1
SHET: 2
JRTT: 1
WHWT: 1
BOCT: 1
BMDA: 1
POMT: 1
STZT: 1
WHWT: 1
LABT: 1
GOLT: 1
PMIT: 1
GSDT: 1
SBET: 1
BOCT: 1
LABT: 3
DOBA: 1
PEKT: 1
HUST: 1
CDTT: 1
STZT: 1
SCMT: 1
HUSA: 1
LABT: 1
SHET: 1
GSDT: 1
LABT: 1
BOST: 1
POST: 1
SBUA: 1
BEAT: 1
LABT: 1
RATT: 2
