# Supplementary material for: Risk-modeling of dog osteosarcoma genome scans shows individuals with Mendelian-level polygenic risk are common
Source: BMC Genomics. 2019 Mar 19;20:226. doi: 10.1186/s12864-019-5531-6 (PMC6425649; doi:10.1186/s12864-019-5531-6)
Supplement: Supplementary file 6 — Data. Haplotype phasing across osteosarcoma GWAS risk alleles. (ZIP 162 kb) [file 12864_2019_5531_MOESM6_ESM.zip › Hayward et al 2016/chr32_22224738_track.txt]

track type=bed name="MALT" description="MALT" itemRgb="On" visibility="3" 
chr32	22172596	22233535	MALT	0	.	22172596	22233535	41,128,185
track type=bed name="YORT" description="YORT" itemRgb="On" visibility="3" 
chr32	22201122	22233535	YORT	0	.	22201122	22233535	41,128,185
track type=bed name="SCTT" description="SCTT" itemRgb="On" visibility="3" 
chr32	22201122	22233535	SCTT	0	.	22201122	22233535	41,128,185
track type=bed name="LABT" description="LABT" itemRgb="On" visibility="3" 
chr32	22201122	22233535	LABT	0	.	22201122	22233535	41,128,185
track type=bed name="LABT" description="LABT" itemRgb="On" visibility="3" 
chr32	22201122	22233535	LABT	0	.	22201122	22233535	41,128,185
track type=bed name="LABT" description="LABT" itemRgb="On" visibility="3" 
chr32	22201122	22233535	LABT	0	.	22201122	22233535	41,128,185
track type=bed name="LABT" description="LABT" itemRgb="On" visibility="3" 
chr32	22201122	22233535	LABT	0	.	22201122	22233535	41,128,185
track type=bed name="LABT" description="LABT" itemRgb="On" visibility="3" 
chr32	22201122	22233535	LABT	0	.	22201122	22233535	41,128,185
track type=bed name="LABT" description="LABT" itemRgb="On" visibility="3" 
chr32	22201122	22233535	LABT	0	.	22201122	22233535	41,128,185
track type=bed name="LABT" description="LABT" itemRgb="On" visibility="3" 
chr32	22201122	22233535	LABT	0	.	22201122	22233535	41,128,185
track type=bed name="LABT" description="LABT" itemRgb="On" visibility="3" 
chr32	22201122	22233535	LABT	0	.	22201122	22233535	41,128,185
track type=bed name="LABT" description="LABT" itemRgb="On" visibility="3" 
chr32	22201122	22233535	LABT	0	.	22201122	22233535	41,128,185
track type=bed name="CCRT" description="CCRT" itemRgb="On" visibility="3" 
chr32	22201122	22233535	CCRT	0	.	22201122	22233535	41,128,185
track type=bed name="CKCT" description="CKCT" itemRgb="On" visibility="3" 
chr32	22172596	22233535	CKCT	0	.	22172596	22233535	41,128,185
track type=bed name="GOLT" description="GOLT" itemRgb="On" visibility="3" 
chr32	22201122	22233535	GOLT	0	.	22201122	22233535	41,128,185
track type=bed name="BEAT" description="BEAT" itemRgb="On" visibility="3" 
chr32	22201122	22272613	BEAT	0	.	22201122	22272613	41,128,185
track type=bed name="CAIT" description="CAIT" itemRgb="On" visibility="3" 
chr32	22201122	22233535	CAIT	0	.	22201122	22233535	41,128,185
track type=bed name="SCMT" description="SCMT" itemRgb="On" visibility="3" 
chr32	22201122	22233535	SCMT	0	.	22201122	22233535	41,128,185
track type=bed name="MALT" description="MALT" itemRgb="On" visibility="3" 
chr32	22172596	22233535	MALT	0	.	22172596	22233535	41,128,185
track type=bed name="SCMT" description="SCMT" itemRgb="On" visibility="3" 
chr32	22201122	22233535	SCMT	0	.	22201122	22233535	41,128,185
track type=bed name="HAVT" description="HAVT" itemRgb="On" visibility="3" 
chr32	22172596	22233535	HAVT	0	.	22172596	22233535	41,128,185
track type=bed name="MALT" description="MALT" itemRgb="On" visibility="3" 
chr32	22172596	22233535	MALT	0	.	22172596	22233535	41,128,185
track type=bed name="LABT" description="LABT" itemRgb="On" visibility="3" 
chr32	22201122	22233535	LABT	0	.	22201122	22233535	41,128,185
track type=bed name="STZT" description="STZT" itemRgb="On" visibility="3" 
chr32	22201122	22233535	STZT	0	.	22201122	22233535	41,128,185
track type=bed name="LABT" description="LABT" itemRgb="On" visibility="3" 
chr32	22201122	22233535	LABT	0	.	22201122	22233535	41,128,185
track type=bed name="LABT" description="LABT" itemRgb="On" visibility="3" 
chr32	22201122	22233535	LABT	0	.	22201122	22233535	41,128,185
track type=bed name="ESST" description="ESST" itemRgb="On" visibility="3" 
chr32	22201122	22233535	ESST	0	.	22201122	22233535	41,128,185
track type=bed name="LABT" description="LABT" itemRgb="On" visibility="3" 
chr32	22201122	22233535	LABT	0	.	22201122	22233535	41,128,185
track type=bed name="ESST" description="ESST" itemRgb="On" visibility="3" 
chr32	22201122	22233535	ESST	0	.	22201122	22233535	41,128,185
track type=bed name="LABT" description="LABT" itemRgb="On" visibility="3" 
chr32	22201122	22233535	LABT	0	.	22201122	22233535	41,128,185
track type=bed name="IWHT" description="IWHT" itemRgb="On" visibility="3" 
chr32	22201122	22233535	IWHT	0	.	22201122	22233535	41,128,185
track type=bed name="ESTT" description="ESTT" itemRgb="On" visibility="3" 
chr32	22063088	22389435	ESTT	0	.	22063088	22389435	41,128,185
track type=bed name="ESTT" description="ESTT" itemRgb="On" visibility="3" 
chr32	22063088	22389435	ESTT	0	.	22063088	22389435	41,128,185
track type=bed name="IWHT" description="IWHT" itemRgb="On" visibility="3" 
chr32	22201122	22233535	IWHT	0	.	22201122	22233535	41,128,185
track type=bed name="IWHT" description="IWHT" itemRgb="On" visibility="3" 
chr32	22201122	22233535	IWHT	0	.	22201122	22233535	41,128,185
track type=bed name="ESTT" description="ESTT" itemRgb="On" visibility="3" 
chr32	22063088	22389435	ESTT	0	.	22063088	22389435	41,128,185
track type=bed name="IWHT" description="IWHT" itemRgb="On" visibility="3" 
chr32	22201122	22233535	IWHT	0	.	22201122	22233535	41,128,185
track type=bed name="IWHT" description="IWHT" itemRgb="On" visibility="3" 
chr32	22201122	22233535	IWHT	0	.	22201122	22233535	41,128,185
track type=bed name="ESTT" description="ESTT" itemRgb="On" visibility="3" 
chr32	22063088	22389435	ESTT	0	.	22063088	22389435	41,128,185
track type=bed name="IWHT" description="IWHT" itemRgb="On" visibility="3" 
chr32	22201122	22233535	IWHT	0	.	22201122	22233535	41,128,185
track type=bed name="ESTT" description="ESTT" itemRgb="On" visibility="3" 
chr32	22063088	22389435	ESTT	0	.	22063088	22389435	41,128,185
track type=bed name="IWHT" description="IWHT" itemRgb="On" visibility="3" 
chr32	22201122	22233535	IWHT	0	.	22201122	22233535	41,128,185
track type=bed name="IWHT" description="IWHT" itemRgb="On" visibility="3" 
chr32	22201122	22233535	IWHT	0	.	22201122	22233535	41,128,185
track type=bed name="BJIT" description="BJIT" itemRgb="On" visibility="3" 
chr32	22161505	22253531	BJIT	0	.	22161505	22253531	41,128,185
track type=bed name="LABT" description="LABT" itemRgb="On" visibility="3" 
chr32	22201122	22233535	LABT	0	.	22201122	22233535	41,128,185
track type=bed name="LABT" description="LABT" itemRgb="On" visibility="3" 
chr32	22201122	22233535	LABT	0	.	22201122	22233535	41,128,185
track type=bed name="LABT" description="LABT" itemRgb="On" visibility="3" 
chr32	22201122	22233535	LABT	0	.	22201122	22233535	41,128,185
track type=bed name="BOXT" description="BOXT" itemRgb="On" visibility="3" 
chr32	22164472	22253531	BOXT	0	.	22164472	22253531	41,128,185
track type=bed name="GOLT" description="GOLT" itemRgb="On" visibility="3" 
chr32	22201122	22233535	GOLT	0	.	22201122	22233535	41,128,185
track type=bed name="LABT" description="LABT" itemRgb="On" visibility="3" 
chr32	22201122	22233535	LABT	0	.	22201122	22233535	41,128,185
track type=bed name="YORT" description="YORT" itemRgb="On" visibility="3" 
chr32	22201122	22233535	YORT	0	.	22201122	22233535	41,128,185
track type=bed name="SCMT" description="SCMT" itemRgb="On" visibility="3" 
chr32	22201122	22233535	SCMT	0	.	22201122	22233535	41,128,185
track type=bed name="NFTT" description="NFTT" itemRgb="On" visibility="3" 
chr32	22201122	22233535	NFTT	0	.	22201122	22233535	41,128,185
track type=bed name="YORT" description="YORT" itemRgb="On" visibility="3" 
chr32	22201122	22233535	YORT	0	.	22201122	22233535	41,128,185
track type=bed name="YORT" description="YORT" itemRgb="On" visibility="3" 
chr32	22201122	22233535	YORT	0	.	22201122	22233535	41,128,185
track type=bed name="YORT" description="YORT" itemRgb="On" visibility="3" 
chr32	22201122	22233535	YORT	0	.	22201122	22233535	41,128,185
track type=bed name="VIZT" description="VIZT" itemRgb="On" visibility="3" 
chr32	22201122	22239743	VIZT	0	.	22201122	22239743	41,128,185
track type=bed name="IWHT" description="IWHT" itemRgb="On" visibility="3" 
chr32	22201122	22233535	IWHT	0	.	22201122	22233535	41,128,185
track type=bed name="IWHT" description="IWHT" itemRgb="On" visibility="3" 
chr32	22201122	22233535	IWHT	0	.	22201122	22233535	41,128,185
track type=bed name="IWHT" description="IWHT" itemRgb="On" visibility="3" 
chr32	22201122	22233535	IWHT	0	.	22201122	22233535	41,128,185
track type=bed name="LABT" description="LABT" itemRgb="On" visibility="3" 
chr32	22201122	22233535	LABT	0	.	22201122	22233535	41,128,185
track type=bed name="LABT" description="LABT" itemRgb="On" visibility="3" 
chr32	22201122	22233535	LABT	0	.	22201122	22233535	41,128,185
track type=bed name="LABT" description="LABT" itemRgb="On" visibility="3" 
chr32	22201122	22233535	LABT	0	.	22201122	22233535	41,128,185
track type=bed name="LABT" description="LABT" itemRgb="On" visibility="3" 
chr32	22201122	22233535	LABT	0	.	22201122	22233535	41,128,185
track type=bed name="LABT" description="LABT" itemRgb="On" visibility="3" 
chr32	22201122	22233535	LABT	0	.	22201122	22233535	41,128,185
track type=bed name="BOTT" description="BOTT" itemRgb="On" visibility="3" 
chr32	22172596	22379150	BOTT	0	.	22172596	22379150	41,128,185
track type=bed name="BRIT" description="BRIT" itemRgb="On" visibility="3" 
chr32	22201122	22239743	BRIT	0	.	22201122	22239743	41,128,185
track type=bed name="CSPT" description="CSPT" itemRgb="On" visibility="3" 
chr32	22164472	22233535	CSPT	0	.	22164472	22233535	41,128,185
track type=bed name="EURT" description="EURT" itemRgb="On" visibility="3" 
chr32	22172596	22233535	EURT	0	.	22172596	22233535	41,128,185
track type=bed name="FINT" description="FINT" itemRgb="On" visibility="3" 
chr32	22201122	22233535	FINT	0	.	22201122	22233535	41,128,185
track type=bed name="GOST" description="GOST" itemRgb="On" visibility="3" 
chr32	22201122	22233535	GOST	0	.	22201122	22233535	41,128,185
track type=bed name="GRYT" description="GRYT" itemRgb="On" visibility="3" 
chr32	22164472	22233535	GRYT	0	.	22164472	22233535	41,128,185
track type=bed name="GSLT" description="GSLT" itemRgb="On" visibility="3" 
chr32	22201122	22233535	GSLT	0	.	22201122	22233535	41,128,185
track type=bed name="NSDT" description="NSDT" itemRgb="On" visibility="3" 
chr32	22161505	22233535	NSDT	0	.	22161505	22233535	41,128,185
track type=bed name="SCHT" description="SCHT" itemRgb="On" visibility="3" 
chr32	22201122	22233535	SCHT	0	.	22201122	22233535	41,128,185
track type=bed name="CSHT" description="CSHT" itemRgb="On" visibility="3" 
chr32	22172596	22233535	CSHT	0	.	22172596	22233535	41,128,185
track type=bed name="WEIT" description="WEIT" itemRgb="On" visibility="3" 
chr32	20346204	22505525	WEIT	0	.	20346204	22505525	41,128,185
track type=bed name="NFTT" description="NFTT" itemRgb="On" visibility="3" 
chr32	22201122	22233535	NFTT	0	.	22201122	22233535	41,128,185
track type=bed name="CAIT" description="CAIT" itemRgb="On" visibility="3" 
chr32	22201122	22233535	CAIT	0	.	22201122	22233535	41,128,185
track type=bed name="TIST" description="TIST" itemRgb="On" visibility="3" 
chr32	22201122	22233535	TIST	0	.	22201122	22233535	41,128,185
track type=bed name="YORT" description="YORT" itemRgb="On" visibility="3" 
chr32	22201122	22233535	YORT	0	.	22201122	22233535	41,128,185
track type=bed name="CAIT" description="CAIT" itemRgb="On" visibility="3" 
chr32	22201122	22233535	CAIT	0	.	22201122	22233535	41,128,185
track type=bed name="YORT" description="YORT" itemRgb="On" visibility="3" 
chr32	22201122	22233535	YORT	0	.	22201122	22233535	41,128,185
track type=bed name="BOXT" description="BOXT" itemRgb="On" visibility="3" 
chr32	22164472	22253531	BOXT	0	.	22164472	22253531	41,128,185
track type=bed name="CKCT" description="CKCT" itemRgb="On" visibility="3" 
chr32	22172596	22233535	CKCT	0	.	22172596	22233535	41,128,185
track type=bed name="IWHT" description="IWHT" itemRgb="On" visibility="3" 
chr32	22201122	22233535	IWHT	0	.	22201122	22233535	41,128,185
track type=bed name="CKCT" description="CKCT" itemRgb="On" visibility="3" 
chr32	22172596	22233535	CKCT	0	.	22172596	22233535	41,128,185
track type=bed name="IWHT" description="IWHT" itemRgb="On" visibility="3" 
chr32	22201122	22233535	IWHT	0	.	22201122	22233535	41,128,185
track type=bed name="ROTT" description="ROTT" itemRgb="On" visibility="3" 
chr32	22172596	22233535	ROTT	0	.	22172596	22233535	41,128,185
track type=bed name="YORT" description="YORT" itemRgb="On" visibility="3" 
chr32	22201122	22233535	YORT	0	.	22201122	22233535	41,128,185
track type=bed name="GOLT" description="GOLT" itemRgb="On" visibility="3" 
chr32	22201122	22233535	GOLT	0	.	22201122	22233535	41,128,185
track type=bed name="BOXT" description="BOXT" itemRgb="On" visibility="3" 
chr32	22164472	22253531	BOXT	0	.	22164472	22253531	41,128,185
track type=bed name="SCTA" description="SCTA" itemRgb="On" visibility="3" 
chr32	22172596	22233535	SCTA	0	.	22172596	22233535	39,174,96
track type=bed name="GOLA" description="GOLA" itemRgb="On" visibility="3" 
chr32	22201122	22233535	GOLA	0	.	22201122	22233535	39,174,96
track type=bed name="NWFA" description="NWFA" itemRgb="On" visibility="3" 
chr32	22201122	22278203	NWFA	0	.	22201122	22278203	39,174,96
track type=bed name="GSDA" description="GSDA" itemRgb="On" visibility="3" 
chr32	22172596	22233535	GSDA	0	.	22172596	22233535	39,174,96
track type=bed name="MALA" description="MALA" itemRgb="On" visibility="3" 
chr32	22164472	22233535	MALA	0	.	22164472	22233535	39,174,96
track type=bed name="PAPA" description="PAPA" itemRgb="On" visibility="3" 
chr32	22201122	22278203	PAPA	0	.	22201122	22278203	39,174,96
track type=bed name="BTEA" description="BTEA" itemRgb="On" visibility="3" 
chr32	22172596	22233535	BTEA	0	.	22172596	22233535	39,174,96
track type=bed name="ELKA" description="ELKA" itemRgb="On" visibility="3" 
chr32	22172596	22233535	ELKA	0	.	22172596	22233535	39,174,96
track type=bed name="CNKA" description="CNKA" itemRgb="On" visibility="3" 
chr32	22164472	22428306	CNKA	0	.	22164472	22428306	39,174,96
track type=bed name="NWFA" description="NWFA" itemRgb="On" visibility="3" 
chr32	22201122	22278203	NWFA	0	.	22201122	22278203	39,174,96
track type=bed name="BMDA" description="BMDA" itemRgb="On" visibility="3" 
chr32	22201122	22272613	BMDA	0	.	22201122	22272613	39,174,96
