# Supplementary material for: Risk-modeling of dog osteosarcoma genome scans shows individuals with Mendelian-level polygenic risk are common
Source: BMC Genomics. 2019 Mar 19;20:226. doi: 10.1186/s12864-019-5531-6 (PMC6425649; doi:10.1186/s12864-019-5531-6)
Supplement: Supplementary file 6 — Data. Haplotype phasing across osteosarcoma GWAS risk alleles. (ZIP 162 kb) [file 12864_2019_5531_MOESM6_ESM.zip › Hayward et al 2016/chr35_15329522_individuals.txt]

MALA: 1
MALG: 8
YORG: 12
TISG: 1
CAIG: 2
HAVG: 1
SCMG: 1
SCTA: 3
SCTG: 5
JRTG: 1
SCMG: 1
BOTG: 1
ECSA: 1
GSDG: 1
GOLG: 3
BOSG: 1
BOXA: 1
GOLG: 1
BOTG: 1
GOLG: 1
IWHG: 1
GOLG: 2
VIZA: 1
GSDG: 1
NWFG: 1
ROTG: 1
MALG: 1
CSPG: 2
LABG: 1
GSDG: 1
BOXG: 2
ROTA: 1
LABG: 1
YORG: 1
VIZG: 2
GOLG: 1
LABG: 2
VIZG: 1
GOLG: 1
LABG: 2
GSDG: 1
LABG: 2
GOLA: 1
DOBG: 1
LABG: 1
SHEG: 1
LABG: 3
GOLG: 1
ROTG: 1
BOXG: 2
LABG: 1
DOBG: 1
LABG: 2
DOBG: 1
ASHG: 1
NSDA: 1
SHEG: 1
DOBG: 1
SHEG: 1
CSPG: 1
DOBG: 3
CSPG: 1
SHEA: 1
CSPG: 1
BOXA: 1
DOBG: 1
BOXG: 1
DOBG: 1
SHEG: 1
LABG: 1
GOLG: 2
LABG: 4
GOLG: 1
BEAG: 1
LABG: 1
GOLG: 3
ROTG: 1
GOLG: 2
LABG: 1
GOLG: 1
YORG: 3
LABG: 1
BOXA: 1
VIZG: 1
LABG: 1
ROTG: 1
LABG: 2
BOXG: 1
GSDG: 1
GOLG: 1
BOXA: 1
LABG: 1
BOXA: 1
LABG: 1
ROTG: 1
GOLG: 1
LABA: 1
GOLG: 1
LABG: 1
GSDG: 1
LABG: 1
GSDG: 1
BMAA: 1
GSDG: 2
LABG: 1
LABA: 1
NWFG: 2
LABG: 2
BOCG: 1
LABG: 1
NWFG: 1
LABG: 1
NWFG: 1
GSDG: 2
LABG: 1
BOXA: 2
CSPA: 1
CKCG: 1
BOSG: 1
LABG: 1
BOXG: 1
BOXA: 1
LABG: 2
GSDG: 1
ASHG: 1
GOLA: 1
ASHA: 2
GOLG: 1
LABG: 1
GSDG: 3
XOLG: 3
GSDG: 1
PERA: 1
LABG: 3
XOMG: 1
COVG: 1
LABG: 1
NGSG: 1
LABG: 2
BFRG: 1
PIOG: 1
LABG: 7
PIOG: 1
XOLG: 1
XOMG: 2
XOLG: 1
NGSG: 3
LABG: 1
PIOA: 2
NGSG: 1
LABG: 4
TJKG: 1
CCRG: 2
GOLG: 1
LABG: 1
GOLG: 1
LABG: 2
ISHG: 1
BGRG: 1
AKIG: 3
BZOA: 3
LABG: 2
GOLG: 1
LABG: 1
GSDG: 1
GOLG: 1
GOSA: 3
BZOA: 1
DCRA: 1
LABG: 4
GOLG: 1
LABG: 2
GOLG: 1
AKIG: 1
GSDG: 1
LABG: 2
GSDG: 1
LABG: 1
GOLG: 1
LABG: 3
GSDG: 1
LABG: 1
GOLG: 1
GSDG: 1
LABG: 3
PIOG: 1
GOLG: 1
LABG: 3
GSDG: 3
LABG: 2
GSDG: 1
LABG: 3
GSDG: 1
LABG: 1
BZOG: 1
LABG: 2
GSDG: 1
GOLG: 2
AKIG: 1
LABG: 2
GSDG: 2
LABG: 7
AFGG: 1
LABG: 2
GSDG: 1
LABG: 5
GSDG: 1
LABG: 2
GSDG: 1
GOLG: 1
LABG: 1
GSDG: 1
LABG: 1
GSDG: 1
GOLG: 1
BZOA: 1
GOSG: 1
BGRA: 1
AKIG: 4
BZOA: 2
DALA: 2
AFGG: 1
GSMG: 1
LABG: 1
CCRA: 1
CCRG: 1
LABG: 1
GSDG: 2
GSDA: 1
PAPG: 2
CCRG: 1
AKIG: 1
MALG: 1
MSTG: 1
PAPG: 1
GDAG: 1
CKCG: 7
PAPG: 1
GDAA: 1
MSTA: 1
AMAG: 1
SALG: 1
PAPG: 2
PMIA: 1
BOTA: 1
GDAG: 1
PMIG: 1
PMIA: 1
PAPG: 2
GDAA: 1
BMDG: 1
PAPG: 2
PMIG: 2
AMAG: 2
GDAG: 1
PAPG: 1
BOTG: 1
SALG: 2
LEOG: 2
STAG: 1
LEOG: 1
BOCG: 2
LEOG: 1
CWCG: 1
MSTA: 2
BOCG: 1
LEOG: 1
BMDG: 1
AMAG: 1
GDAG: 2
BOCG: 2
NEAA: 1
NEAG: 3
PMIG: 1
BOCG: 1
STAG: 1
LABG: 2
MALG: 1
NWFG: 1
ROTA: 1
CKCG: 1
AMAG: 1
NWFG: 3
GOLA: 1
GOLG: 36
NWFG: 15
LEOG: 3
PAPG: 1
SALG: 2
AMAG: 1
BOCG: 1
GOLG: 1
LABG: 1
BOCG: 1
LABG: 1
MALG: 1
NWFG: 1
GSDG: 1
WHWG: 1
BOCG: 1
GOLG: 1
CWCG: 1
BOCG: 1
NWFG: 1
BOCG: 1
NWFG: 2
GOLG: 1
AKIG: 1
GSDG: 1
GOLG: 2
BOCG: 1
NWFG: 1
GOLG: 2
BOCG: 1
NWFG: 1
BOCG: 1
GOLG: 1
ROTG: 1
BOCG: 1
WPGG: 1
ROTA: 1
GSDG: 1
NWFG: 1
BOCG: 1
GOLG: 1
BASG: 1
LABG: 1
BOCG: 2
GOLG: 1
LABG: 1
GSDG: 1
BOCG: 1
GOLG: 1
NWFG: 1
GSDG: 2
ROTG: 1
GSDG: 1
BOCG: 2
SAMG: 1
GOLG: 1
GSDG: 2
GOLG: 1
BOCG: 1
GOLG: 1
BOCG: 2
GOLG: 3
BOCG: 2
NWFG: 1
WPGG: 1
NWFG: 1
GSDA: 1
NWFG: 1
SBUG: 1
ROTA: 1
CSHG: 1
SAMG: 1
MALG: 2
WHWG: 1
SCSG: 1
NWFG: 1
SAMG: 1
GDAG: 1
CKCG: 1
GDAG: 2
SCMG: 1
CKCG: 2
SCMG: 1
NWFG: 1
WHWG: 1
GOLG: 1
WHWG: 2
SBUA: 1
BMAG: 1
BOCG: 1
SAMG: 2
WPGG: 1
SBUG: 1
AMAG: 1
CSHG: 1
BOCG: 1
WPGG: 1
NWFG: 1
WPGG: 1
GOLG: 1
ROTG: 1
BASG: 2
SCSG: 1
WPGG: 1
SBUG: 1
NWFG: 1
WPGG: 1
ROTG: 1
BOCG: 1
SCSG: 1
CSHG: 1
SAMG: 1
SCMG: 1
GOLG: 1
ROTG: 1
LEOG: 1
MALG: 1
BASG: 1
GOLG: 1
WPGG: 1
GOLG: 1
WPGG: 1
CSHG: 1
AMAG: 1
BASG: 1
WHWG: 1
GSDG: 1
BMAA: 1
WPGG: 1
LEOG: 2
BEAG: 6
BFRG: 1
BUTG: 1
CAIG: 7
CHIG: 5
DOBG: 2
FBDG: 1
GSPG: 1
GPYG: 1
ITGG: 4
KEEG: 1
PEKG: 2
POMG: 3
SBEA: 4
SBEG: 3
SHEG: 4
SING: 4
HUSG: 1
SITA: 1
SITG: 1
VIZG: 1
BOSG: 1
COLG: 1
CHIG: 1
BOSG: 1
GSPG: 1
COLG: 1
CBRG: 1
COLA: 1
BOSG: 1
COLG: 1
CBRG: 1
EBDG: 1
AIRA: 2
ECSA: 1
COLG: 1
BHOG: 1
BOSG: 1
ECSA: 1
BOSG: 1
LABG: 1
ECSA: 1
CAIG: 2
ECSA: 2
EBDG: 1
CAIG: 1
EBDG: 1
BOSG: 1
AIRA: 1
ASHA: 1
ASHG: 1
GSPA: 1
EBDG: 1
BOSG: 1
AIRG: 1
AIRA: 1
GSPG: 1
BHOA: 1
COLG: 2
EBDG: 1
COLG: 1
CBRG: 1
AIRA: 1
BOSG: 1
EBDG: 1
CHIG: 1
EBDG: 1
CHIG: 1
CBRG: 4
ASHA: 1
ECSA: 1
AIRA: 1
ASHA: 1
LABG: 1
ASHA: 1
CBRG: 1
BHOG: 1
CBRG: 1
ECSA: 1
ASHA: 1
EBDG: 1
BHOG: 1
CBRG: 1
GSPG: 1
CBRG: 2
ASHA: 1
GSPG: 1
GSDA: 1
GSDG: 13
TISG: 1
YORG: 3
POSA: 1
ROTG: 4
KEEG: 1
FTWG: 1
BFRG: 1
FTWA: 1
KEEG: 1
RHOA: 1
FTWG: 1
KEEG: 1
FTWG: 1
SCMG: 16
HAVG: 4
MALA: 1
MALG: 10
SCMA: 1
SCMG: 9
HAVG: 11
MALG: 14
LABG: 5
FTWA: 1
SBEG: 1
CHOG: 1
BFRA: 1
HAVA: 1
FTWA: 1
ISTG: 1
BFRG: 1
HAVA: 1
DOBG: 1
FTWG: 1
DOBG: 1
ISTG: 1
DDBG: 3
BFRG: 1
RHOA: 1
BFRG: 1
PWCA: 2
CHOG: 1
BMSA: 1
KEEG: 1
NWTG: 1
PEKG: 2
DACG: 1
ESKA: 1
DACG: 1
JACG: 1
SCWG: 1
PEKG: 1
STZG: 1
WIPG: 1
STZG: 1
STZA: 1
LHAG: 1
ROTA: 1
DACA: 1
LABG: 1
DACG: 1
SCWG: 1
CSPG: 1
SBUA: 1
PEKG: 1
EBDG: 1
PEKG: 1
BOSG: 1
LABG: 1
BJIG: 1
ESKA: 1
PEKG: 1
NWTG: 1
BRIG: 1
OESA: 1
FCRA: 1
ESKG: 1
ROTA: 1
CHIG: 1
SCWG: 1
POSA: 1
NWTG: 1
BFRG: 1
BJIG: 1
SCWG: 1
CSPG: 1
BJIG: 1
WEIG: 1
SCWG: 1
LABG: 4
WEIG: 1
KEEG: 1
ESTG: 1
OESA: 1
BMSA: 1
WEIG: 1
ESKA: 1
BRIA: 1
CCOG: 1
KOMA: 1
PUGG: 1
SCWG: 1
OESG: 1
FCRA: 1
SCWG: 1
BJIG: 1
DOBG: 1
CSPG: 1
CCOG: 1
LHAG: 1
OESG: 1
CHIG: 1
ACAG: 1
POSA: 1
STZA: 1
ESTG: 1
FTWA: 1
ASHA: 1
OESG: 1
GOLA: 1
LABG: 1
GOLG: 1
GSDG: 1
PEKA: 1
OESG: 1
WEIA: 1
ACAG: 1
CHOG: 1
PUGA: 1
RHOG: 1
BMSG: 1
POSG: 1
LABG: 1
ROTG: 1
TISG: 1
CCOG: 1
ACAG: 1
BMSG: 2
POSA: 1
SCWG: 1
ROTA: 1
ISTG: 1
LABG: 2
WEIA: 1
HUSG: 1
ROTG: 1
ROTA: 2
ISTG: 1
BMSG: 1
ROTA: 1
ISTG: 1
RHOG: 1
DOBG: 1
GSMG: 1
PWDG: 1
AFGG: 1
DAMA: 1
AFGG: 1
PWCA: 2
GPYG: 1
LABG: 1
BEDG: 1
GOLG: 1
SPIG: 1
HUSG: 1
HAVG: 1
LABG: 1
SITG: 1
SHEG: 1
POMG: 1
AFGG: 1
POTG: 1
PDMA: 1
GPYG: 1
HUSG: 1
DCRG: 1
LABG: 2
OTTG: 2
GPYA: 1
HAVA: 1
PUGG: 1
JRTG: 1
SING: 1
PDMG: 1
POSA: 1
POMG: 1
BUTG: 2
TFXA: 1
VIZG: 1
SCGG: 1
LABG: 1
SAMA: 1
LABG: 3
VIZG: 1
LABG: 1
POMG: 1
LABG: 1
DALA: 1
POMG: 1
BUTG: 1
SAMG: 1
SING: 1
BUTG: 1
DALA: 1
GSMG: 1
LABG: 2
SITG: 1
POMG: 2
SAMG: 1
SING: 1
TFXA: 1
NWFG: 1
POMG: 1
SITG: 1
SHEG: 1
OTTG: 2
DAMA: 1
POTA: 1
SHEG: 2
BUTG: 1
OTTG: 1
BUTG: 1
SING: 1
JRTG: 1
HUSG: 1
DAMG: 1
BEDA: 1
PUGG: 1
DAMA: 1
SCGG: 1
BUTG: 1
VIZG: 1
POTA: 1
SPIG: 1
POTG: 1
TIMG: 1
GPYA: 1
BASG: 1
HAVG: 1
HUSG: 1
BSHG: 1
PUGA: 1
DALA: 2
HUSG: 1
DALA: 1
AFGG: 1
HUSG: 1
LABG: 2
GSPG: 1
PWCG: 1
LABG: 3
LABA: 1
PWDG: 1
LABG: 2
BOCG: 1
GPYG: 1
LABG: 1
HUSG: 1
AFGG: 1
HUSG: 1
LABG: 3
SCSG: 1
LABG: 3
BOEA: 1
SCTG: 1
TISG: 1
LABG: 2
BRIA: 1
ISTG: 1
LABG: 2
LHAG: 1
VIZG: 1
TISG: 1
VIZG: 1
ESSG: 1
FTWA: 1
LABG: 1
SCTA: 1
VIZG: 1
ESSG: 17
LABG: 2
FTWA: 1
LABG: 2
ESSG: 1
LHAG: 1
LABG: 1
ESSG: 1
LABG: 1
ESSG: 1
LABG: 2
ESSG: 1
TISG: 1
LHAG: 1
JRTG: 1
LHAG: 1
BRIA: 1
YORG: 1
ESSG: 1
LHAG: 1
ESSG: 1
YORG: 2
ESSG: 1
LABG: 1
BZOA: 1
LABG: 3
LABA: 1
ESSG: 10
ESSA: 1
LABG: 3
FBDG: 1
LABG: 1
ACAG: 2
TISG: 1
FBDG: 1
VIZG: 1
LABG: 3
LHAG: 1
ESSG: 1
SCTA: 1
LABA: 1
LABG: 2
VIZG: 1
LABG: 2
IWHG: 10
GDAG: 2
SBEA: 1
GDAG: 1
LABG: 1
GOLG: 1
LABG: 1
ROTA: 1
GOLG: 1
ESTG: 4
ESTA: 6
GOLG: 1
IWHG: 8
GOSA: 1
ESTG: 2
ESTA: 6
GSDG: 1
GOSA: 2
GSDG: 1
GOSG: 1
GSDG: 1
BZOA: 1
GDAG: 1
KEEG: 1
SCMG: 1
LABG: 1
GOLG: 2
IWHG: 8
MALG: 1
NWFG: 3
SCMG: 1
GOLA: 1
GOLG: 1
SCMG: 1
NWFG: 1
IWHG: 1
LABG: 1
IWHG: 9
ESTA: 13
ESTG: 3
LABG: 1
BOSG: 1
AIRA: 1
GOLG: 1
LABG: 1
SBEA: 1
IWHG: 12
GOSA: 1
GSDG: 1
GOSG: 1
GSDG: 2
GOSA: 2
IWHG: 9
BOEG: 1
GOLG: 1
ISTG: 1
BMSG: 2
SCWG: 1
LABG: 1
ESTG: 2
ESTA: 4
IWHG: 12
ESTG: 2
ESTA: 6
IWHG: 10
LABG: 2
LABA: 1
HUSG: 1
LABG: 1
ESTA: 2
IWHG: 11
LABG: 2
WIPG: 1
ISTG: 1
NWFG: 1
SBUG: 1
BJIG: 14
BJIA: 2
CATG: 1
BJIG: 1
GOLG: 1
BECA: 1
LABG: 5
VIZG: 2
LABG: 8
BOCG: 1
CCRG: 1
LABG: 1
GOLG: 1
LABG: 1
GOLG: 1
VIZG: 1
LABA: 1
LABG: 2
VIZG: 1
LABG: 2
GRYG: 1
LABG: 2
LABA: 1
GRYG: 2
BOXA: 3
BOXG: 2
FBDG: 3
GOLG: 1
VIZG: 3
GOLG: 2
VIZG: 1
GOLG: 1
BOXG: 1
FBDG: 2
BOXG: 2
FBDG: 1
BOXG: 3
BOXA: 2
VIZG: 7
GOLG: 1
VIZG: 1
LABG: 4
LABA: 1
BOXG: 1
FBDG: 1
BOXA: 1
FBDG: 1
BOXG: 1
VIZG: 1
GOLG: 1
VIZG: 1
BOXA: 1
VIZG: 2
GOLG: 1
VIZG: 2
VIZA: 1
BOXA: 1
FBDA: 1
BOXG: 2
FBDG: 2
BOXA: 2
FBDG: 1
BOXG: 1
LABA: 1
FBDG: 1
BOXG: 6
BOXA: 6
LABG: 2
VIZG: 1
LABA: 1
VIZG: 1
GRYG: 1
GOLG: 1
VIZA: 1
GOLG: 3
VIZG: 1
GOLG: 4
LABG: 7
GOLG: 2
LABG: 2
GOLG: 1
LABG: 2
GOLG: 1
LABG: 1
TITG: 1
LABG: 1
TITG: 2
GRYG: 1
LABG: 3
GRYG: 1
LABG: 1
VIZG: 1
GOLG: 1
VIZG: 2
LABG: 1
ROTG: 1
GOLG: 2
GSDG: 1
GOLG: 1
LABG: 1
GOLG: 2
LABG: 3
GOLG: 6
LABG: 1
ROTG: 2
GOLG: 1
GSDG: 1
ROTG: 1
GSDG: 1
GOLG: 1
LABG: 1
GOLG: 1
LABG: 3
LABA: 2
ROTG: 1
LABG: 1
GOLG: 1
LABG: 1
GOLG: 1
LABA: 1
GSDG: 1
LABG: 1
SBEA: 2
GOLG: 1
ROTG: 1
LABG: 1
LABA: 1
GOLG: 2
GSDG: 1
GOLG: 1
ROTG: 1
LABG: 1
BOXA: 1
ROTG: 1
BOXG: 2
LABG: 2
YORG: 1
PWDG: 2
PWDA: 1
HAVG: 1
YORG: 1
HAVG: 1
CANG: 1
PWDG: 1
YORG: 14
TISG: 1
YORG: 1
TISA: 1
SCMG: 1
MALG: 1
SCMG: 5
HAVA: 1
HAVG: 2
YORG: 1
HAVG: 1
YORG: 5
NFTG: 6
MALG: 1
NFTG: 1
YORG: 35
PAPG: 11
BOXG: 1
PAPG: 2
GOLG: 1
YORG: 11
GOLG: 5
LABG: 1
YORG: 11
MALG: 1
ROTG: 1
VIZG: 4
YORG: 1
IWHG: 29
PWDG: 2
CURA: 1
LABG: 1
YORG: 1
LABG: 1
IWHG: 18
SCDA: 1
IWHG: 12
BUTG: 3
LABG: 3
BUTG: 1
LABG: 3
BUTG: 3
LABG: 3
BUTG: 2
LABA: 1
LABG: 2
BUTG: 1
LABG: 5
BUTG: 2
LABG: 9
BUTG: 2
LABG: 3
BUTG: 1
LABG: 9
BUTG: 1
LABA: 1
LABG: 113
GSDG: 1
GOLG: 1
NWFG: 1
BTEG: 3
BEAG: 3
BMDG: 2
BOTA: 2
BOTG: 7
BRIA: 2
BRIG: 3
CSPA: 6
DALA: 1
DOBG: 2
EBDG: 11
BUTG: 1
ELKG: 5
ELKA: 3
EURG: 7
FING: 3
FINA: 1
GOSG: 7
GRYG: 8
RHOG: 1
GSLA: 5
GSLG: 1
JRTG: 3
JRTA: 1
NSDG: 2
NSDA: 6
SCHG: 20
CSHA: 3
CSHG: 2
POSA: 2
WEIG: 1
WEIA: 7
NFTG: 8
CAIG: 17
TISG: 8
YORG: 16
BOXG: 2
CAIG: 1
BOXG: 1
CAIG: 2
BOXG: 1
CAIG: 2
YORG: 1
CAIG: 1
YORG: 1
BOXG: 1
CAIG: 1
YORG: 3
NFTG: 1
YORG: 1
NFTG: 1
YORG: 1
NFTG: 1
CAIG: 14
YORG: 24
NFTA: 2
BOXA: 6
BOXG: 1
CNKA: 1
CNKG: 9
CKCG: 4
CSPG: 2
MALA: 1
YORG: 1
CKCG: 2
YORG: 1
CKCG: 2
MALG: 1
CKCG: 11
MALG: 1
IWHG: 37
GOLG: 1
IWHG: 11
CSPG: 2
MALG: 1
YORG: 1
CSPA: 1
CSPG: 2
CKCG: 1
DACG: 1
CSPA: 1
CKCG: 1
YORG: 1
CSPG: 2
CKCG: 4
CSPG: 1
CKCG: 6
DACG: 1
CSPG: 1
CKCG: 2
CSPG: 1
DACG: 1
PDMA: 1
PDMG: 1
CSPA: 1
MALG: 1
YORG: 1
DACG: 1
DACA: 1
GOLG: 4
ROTG: 1
SBEA: 1
LABG: 4
VIZG: 5
LABG: 1
VIZG: 1
POTG: 1
MALG: 1
DACA: 1
MALG: 1
IWHG: 8
DACG: 1
MALG: 1
CKCG: 2
CATG: 1
CSPA: 1
LABG: 1
VIZG: 3
WHWG: 1
BOXA: 1
PMIG: 1
CAIG: 1
SCMG: 1
PUGA: 1
STZA: 1
BASG: 1
BFRG: 1
CAIG: 1
WHWG: 1
JRTG: 1
DACA: 1
RATG: 1
CSPG: 1
BOSG: 1
JRTG: 1
BFRG: 1
BEAA: 1
BOSG: 1
BFRG: 1
PMIG: 1
SCMG: 1
BOXG: 1
SCMG: 1
WHWG: 1
IWHG: 4
NSDA: 1
BMDG: 2
CATA: 1
BOUA: 1
STZA: 1
LHAG: 1
WHWG: 1
LABG: 1
BFRG: 1
DACG: 1
BOXG: 2
BASG: 1
MUSA: 1
NSDA: 2
YORG: 1
BOXA: 1
NSDA: 1
CATA: 1
GOLG: 1
MANG: 1
SCMG: 1
RATG: 1
LABG: 1
BOUA: 1
BOUG: 1
BOXG: 1
CAIG: 1
EBDG: 1
SBYA: 1
POMG: 2
STZA: 1
BOSG: 1
STZG: 1
CARG: 1
GOLA: 1
LHAG: 1
MALG: 1
STZG: 1
PWCA: 1
NFTG: 1
POMG: 1
BOXA: 1
FBDG: 1
ETSG: 1
BOXG: 1
YORG: 1
CDTG: 1
WHWG: 1
LEOG: 1
BRDA: 1
NWFG: 1
BECA: 1
BTEG: 6
BFRG: 1
JRTG: 1
CSPG: 1
YORG: 1
POTG: 1
JRTG: 2
CWCG: 1
LABG: 1
KOMA: 1
BOUG: 1
PITG: 1
GSDG: 1
GOLG: 1
BFRG: 1
STZA: 1
BFRG: 1
BSHG: 1
RATG: 1
LABG: 1
RATG: 1
NWFG: 1
GSDG: 1
LABG: 1
GSDG: 5
CWCG: 1
GSDG: 1
GOLG: 2
PITA: 1
MSTA: 1
ROTA: 1
ROTG: 3
NWFG: 13
MSTG: 1
MSTA: 1
LABG: 1
RATG: 1
LABG: 1
NWFG: 1
RECG: 1
MSTG: 2
MSTA: 1
PITG: 1
GOLG: 1
BECA: 1
ROTA: 1
VIZG: 5
BOXG: 1
BOXA: 1
LEOG: 1
OTTG: 4
NWFG: 1
FBDG: 1
YORG: 4
BOXG: 1
YORG: 2
GSDG: 1
HUSG: 1
GOLG: 1
SHEG: 2
WEIG: 1
NWFG: 1
BOCG: 11
CKCG: 2
ESSG: 1
GOLG: 12
LABG: 2
GSDG: 2
BOXG: 2
BOXA: 5
LABG: 2
ROTG: 1
LABG: 1
GSDG: 1
LABG: 1
NWFG: 1
LABG: 2
BOXG: 2
GOLG: 1
LABG: 1
GOLG: 1
LABG: 1
BASG: 2
GSDG: 1
LABG: 1
NWFG: 2
LABG: 1
NWFG: 1
LABG: 1
GOLG: 1
LABG: 1
GOLG: 1
BASG: 1
LABG: 2
CKCG: 1
LABG: 1
SBEG: 1
BEAG: 1
BMDG: 4
PWCA: 1
CCOG: 1
ITGG: 1
BHOG: 1
CSPA: 1
GOLG: 1
VIZG: 1
BOXG: 1
FCRA: 1
CURA: 1
CCOG: 1
WIPG: 1
SCGG: 1
CSHG: 1
GOLG: 1
SALG: 1
WHWG: 1
GRYG: 1
WEIA: 1
JRTG: 2
WHWG: 2
CSPG: 1
POTA: 1
WIPG: 1
WEIG: 1
CHOG: 1
CSPG: 1
JRTG: 1
WHWG: 1
WEIA: 1
CSPG: 1
NEAG: 1
DACG: 1
CSPG: 1
DACG: 2
POSG: 1
HUSG: 1
PUGA: 1
LABG: 1
IWHG: 1
GSDG: 1
DOBG: 2
POSA: 1
GOLG: 2
DANG: 1
YORG: 1
STZA: 1
LABG: 1
GSDG: 1
SCMG: 1
GSDG: 1
YORG: 1
BFRG: 1
POSG: 1
SCHG: 1
GOLG: 1
DOBG: 1
POSA: 1
DOBG: 1
YORG: 1
BEAG: 1
LABG: 2
GSDG: 1
GOLG: 2
SHEG: 1
SBUG: 1
GOLG: 1
ESSG: 1
CHIG: 1
BEAG: 2
VIZG: 1
ASHA: 1
DOBG: 1
BOCG: 1
SCMA: 1
CSPG: 1
SHEG: 2
BOCG: 1
JRTG: 1
BEAG: 2
YORG: 1
DOBG: 1
BOCG: 1
LABG: 1
GOLG: 1
HUSG: 1
BMDG: 1
BOXA: 1
SCMG: 1
DOBG: 1
POSG: 1
SHEG: 2
JRTG: 1
WHWG: 1
BOCG: 1
POSA: 2
BMDG: 1
POMG: 1
STZA: 1
WHWG: 1
LABG: 1
BOCG: 1
PMIG: 1
GSDG: 1
SBEA: 1
BOCG: 1
LABG: 3
GOLG: 1
GSDG: 1
GOLG: 1
DOBG: 1
PEKG: 1
HUSG: 1
CDTG: 1
STZA: 1
SCMG: 1
HUSG: 1
BEAG: 1
SHEG: 1
GSDG: 1
BOSG: 1
POSG: 1
SBUG: 1
WHWG: 1
BEAG: 1
HUSG: 1
