# Supplementary material for: Risk-modeling of dog osteosarcoma genome scans shows individuals with Mendelian-level polygenic risk are common
Source: BMC Genomics. 2019 Mar 19;20:226. doi: 10.1186/s12864-019-5531-6 (PMC6425649; doi:10.1186/s12864-019-5531-6)
Supplement: Supplementary file 6 — Data. Haplotype phasing across osteosarcoma GWAS risk alleles. (ZIP 162 kb) [file 12864_2019_5531_MOESM6_ESM.zip › Hayward et al 2016/chr35_15329522_track.txt]

track type=bed name="MALG" description="MALG" itemRgb="On" visibility="3" 
chr35	15302795	15345328	MALG	0	.	15302795	15345328	41,128,185
track type=bed name="YORG" description="YORG" itemRgb="On" visibility="3" 
chr35	15302795	15345328	YORG	0	.	15302795	15345328	41,128,185
track type=bed name="SCTG" description="SCTG" itemRgb="On" visibility="3" 
chr35	15302795	15345328	SCTG	0	.	15302795	15345328	41,128,185
track type=bed name="LABG" description="LABG" itemRgb="On" visibility="3" 
chr35	15302795	15345328	LABG	0	.	15302795	15345328	41,128,185
track type=bed name="LABG" description="LABG" itemRgb="On" visibility="3" 
chr35	15302795	15345328	LABG	0	.	15302795	15345328	41,128,185
track type=bed name="LABG" description="LABG" itemRgb="On" visibility="3" 
chr35	15302795	15345328	LABG	0	.	15302795	15345328	41,128,185
track type=bed name="CKCG" description="CKCG" itemRgb="On" visibility="3" 
chr35	15302795	15357003	CKCG	0	.	15302795	15357003	41,128,185
track type=bed name="GOLG" description="GOLG" itemRgb="On" visibility="3" 
chr35	15302795	15345328	GOLG	0	.	15302795	15345328	41,128,185
track type=bed name="NWFG" description="NWFG" itemRgb="On" visibility="3" 
chr35	15302795	15345328	NWFG	0	.	15302795	15345328	41,128,185
track type=bed name="BEAG" description="BEAG" itemRgb="On" visibility="3" 
chr35	15302795	15345328	BEAG	0	.	15302795	15345328	41,128,185
track type=bed name="CAIG" description="CAIG" itemRgb="On" visibility="3" 
chr35	15302795	15345328	CAIG	0	.	15302795	15345328	41,128,185
track type=bed name="CHIG" description="CHIG" itemRgb="On" visibility="3" 
chr35	15302795	15345328	CHIG	0	.	15302795	15345328	41,128,185
track type=bed name="GSDG" description="GSDG" itemRgb="On" visibility="3" 
chr35	15302795	15345328	GSDG	0	.	15302795	15345328	41,128,185
track type=bed name="SCMG" description="SCMG" itemRgb="On" visibility="3" 
chr35	15302795	15345328	SCMG	0	.	15302795	15345328	41,128,185
track type=bed name="MALG" description="MALG" itemRgb="On" visibility="3" 
chr35	15302795	15345328	MALG	0	.	15302795	15345328	41,128,185
track type=bed name="SCMG" description="SCMG" itemRgb="On" visibility="3" 
chr35	15302795	15345328	SCMG	0	.	15302795	15345328	41,128,185
track type=bed name="HAVG" description="HAVG" itemRgb="On" visibility="3" 
chr35	15302795	15345328	HAVG	0	.	15302795	15345328	41,128,185
track type=bed name="MALG" description="MALG" itemRgb="On" visibility="3" 
chr35	15302795	15345328	MALG	0	.	15302795	15345328	41,128,185
track type=bed name="LABG" description="LABG" itemRgb="On" visibility="3" 
chr35	15302795	15345328	LABG	0	.	15302795	15345328	41,128,185
track type=bed name="ESSG" description="ESSG" itemRgb="On" visibility="3" 
chr35	15302795	15345328	ESSG	0	.	15302795	15345328	41,128,185
track type=bed name="ESSG" description="ESSG" itemRgb="On" visibility="3" 
chr35	15302795	15345328	ESSG	0	.	15302795	15345328	41,128,185
track type=bed name="IWHG" description="IWHG" itemRgb="On" visibility="3" 
chr35	15285194	15345328	IWHG	0	.	15285194	15345328	41,128,185
track type=bed name="IWHG" description="IWHG" itemRgb="On" visibility="3" 
chr35	15285194	15345328	IWHG	0	.	15285194	15345328	41,128,185
track type=bed name="IWHG" description="IWHG" itemRgb="On" visibility="3" 
chr35	15285194	15345328	IWHG	0	.	15285194	15345328	41,128,185
track type=bed name="IWHG" description="IWHG" itemRgb="On" visibility="3" 
chr35	15285194	15345328	IWHG	0	.	15285194	15345328	41,128,185
track type=bed name="IWHG" description="IWHG" itemRgb="On" visibility="3" 
chr35	15285194	15345328	IWHG	0	.	15285194	15345328	41,128,185
track type=bed name="IWHG" description="IWHG" itemRgb="On" visibility="3" 
chr35	15285194	15345328	IWHG	0	.	15285194	15345328	41,128,185
track type=bed name="IWHG" description="IWHG" itemRgb="On" visibility="3" 
chr35	15285194	15345328	IWHG	0	.	15285194	15345328	41,128,185
track type=bed name="IWHG" description="IWHG" itemRgb="On" visibility="3" 
chr35	15285194	15345328	IWHG	0	.	15285194	15345328	41,128,185
track type=bed name="IWHG" description="IWHG" itemRgb="On" visibility="3" 
chr35	15285194	15345328	IWHG	0	.	15285194	15345328	41,128,185
track type=bed name="BJIG" description="BJIG" itemRgb="On" visibility="3" 
chr35	15293507	15403965	BJIG	0	.	15293507	15403965	41,128,185
track type=bed name="LABG" description="LABG" itemRgb="On" visibility="3" 
chr35	15302795	15345328	LABG	0	.	15302795	15345328	41,128,185
track type=bed name="LABG" description="LABG" itemRgb="On" visibility="3" 
chr35	15302795	15345328	LABG	0	.	15302795	15345328	41,128,185
track type=bed name="VIZG" description="VIZG" itemRgb="On" visibility="3" 
chr35	15302795	15345328	VIZG	0	.	15302795	15345328	41,128,185
track type=bed name="BOXG" description="BOXG" itemRgb="On" visibility="3" 
chr35	15302795	15345328	BOXG	0	.	15302795	15345328	41,128,185
track type=bed name="LABG" description="LABG" itemRgb="On" visibility="3" 
chr35	15302795	15345328	LABG	0	.	15302795	15345328	41,128,185
track type=bed name="GOLG" description="GOLG" itemRgb="On" visibility="3" 
chr35	15302795	15345328	GOLG	0	.	15302795	15345328	41,128,185
track type=bed name="YORG" description="YORG" itemRgb="On" visibility="3" 
chr35	15302795	15345328	YORG	0	.	15302795	15345328	41,128,185
track type=bed name="SCMG" description="SCMG" itemRgb="On" visibility="3" 
chr35	15302795	15345328	SCMG	0	.	15302795	15345328	41,128,185
track type=bed name="YORG" description="YORG" itemRgb="On" visibility="3" 
chr35	15302795	15345328	YORG	0	.	15302795	15345328	41,128,185
track type=bed name="NFTG" description="NFTG" itemRgb="On" visibility="3" 
chr35	15302795	15345328	NFTG	0	.	15302795	15345328	41,128,185
track type=bed name="YORG" description="YORG" itemRgb="On" visibility="3" 
chr35	15302795	15345328	YORG	0	.	15302795	15345328	41,128,185
track type=bed name="PAPG" description="PAPG" itemRgb="On" visibility="3" 
chr35	15302795	15345328	PAPG	0	.	15302795	15345328	41,128,185
track type=bed name="YORG" description="YORG" itemRgb="On" visibility="3" 
chr35	15302795	15345328	YORG	0	.	15302795	15345328	41,128,185
track type=bed name="GOLG" description="GOLG" itemRgb="On" visibility="3" 
chr35	15302795	15345328	GOLG	0	.	15302795	15345328	41,128,185
track type=bed name="YORG" description="YORG" itemRgb="On" visibility="3" 
chr35	15302795	15345328	YORG	0	.	15302795	15345328	41,128,185
track type=bed name="IWHG" description="IWHG" itemRgb="On" visibility="3" 
chr35	15285194	15345328	IWHG	0	.	15285194	15345328	41,128,185
track type=bed name="IWHG" description="IWHG" itemRgb="On" visibility="3" 
chr35	15285194	15345328	IWHG	0	.	15285194	15345328	41,128,185
track type=bed name="IWHG" description="IWHG" itemRgb="On" visibility="3" 
chr35	15285194	15345328	IWHG	0	.	15285194	15345328	41,128,185
track type=bed name="LABG" description="LABG" itemRgb="On" visibility="3" 
chr35	15302795	15345328	LABG	0	.	15302795	15345328	41,128,185
track type=bed name="LABG" description="LABG" itemRgb="On" visibility="3" 
chr35	15302795	15345328	LABG	0	.	15302795	15345328	41,128,185
track type=bed name="LABG" description="LABG" itemRgb="On" visibility="3" 
chr35	15302795	15345328	LABG	0	.	15302795	15345328	41,128,185
track type=bed name="LABG" description="LABG" itemRgb="On" visibility="3" 
chr35	15302795	15345328	LABG	0	.	15302795	15345328	41,128,185
track type=bed name="BOTG" description="BOTG" itemRgb="On" visibility="3" 
chr35	15302795	15345328	BOTG	0	.	15302795	15345328	41,128,185
track type=bed name="EBDG" description="EBDG" itemRgb="On" visibility="3" 
chr35	15302795	15345328	EBDG	0	.	15302795	15345328	41,128,185
track type=bed name="ELKG" description="ELKG" itemRgb="On" visibility="3" 
chr35	15302795	15357003	ELKG	0	.	15302795	15357003	41,128,185
track type=bed name="EURG" description="EURG" itemRgb="On" visibility="3" 
chr35	15302795	15357003	EURG	0	.	15302795	15357003	41,128,185
track type=bed name="GOSG" description="GOSG" itemRgb="On" visibility="3" 
chr35	15302795	15345328	GOSG	0	.	15302795	15345328	41,128,185
track type=bed name="GRYG" description="GRYG" itemRgb="On" visibility="3" 
chr35	15302795	15345328	GRYG	0	.	15302795	15345328	41,128,185
track type=bed name="SCHG" description="SCHG" itemRgb="On" visibility="3" 
chr35	15302795	15345328	SCHG	0	.	15302795	15345328	41,128,185
track type=bed name="NFTG" description="NFTG" itemRgb="On" visibility="3" 
chr35	15302795	15345328	NFTG	0	.	15302795	15345328	41,128,185
track type=bed name="CAIG" description="CAIG" itemRgb="On" visibility="3" 
chr35	15302795	15345328	CAIG	0	.	15302795	15345328	41,128,185
track type=bed name="TISG" description="TISG" itemRgb="On" visibility="3" 
chr35	15302795	15345328	TISG	0	.	15302795	15345328	41,128,185
track type=bed name="YORG" description="YORG" itemRgb="On" visibility="3" 
chr35	15302795	15345328	YORG	0	.	15302795	15345328	41,128,185
track type=bed name="CAIG" description="CAIG" itemRgb="On" visibility="3" 
chr35	15302795	15345328	CAIG	0	.	15302795	15345328	41,128,185
track type=bed name="YORG" description="YORG" itemRgb="On" visibility="3" 
chr35	15302795	15345328	YORG	0	.	15302795	15345328	41,128,185
track type=bed name="CNKG" description="CNKG" itemRgb="On" visibility="3" 
chr35	15302795	15377143	CNKG	0	.	15302795	15377143	41,128,185
track type=bed name="CKCG" description="CKCG" itemRgb="On" visibility="3" 
chr35	15302795	15357003	CKCG	0	.	15302795	15357003	41,128,185
track type=bed name="IWHG" description="IWHG" itemRgb="On" visibility="3" 
chr35	15285194	15345328	IWHG	0	.	15285194	15345328	41,128,185
track type=bed name="IWHG" description="IWHG" itemRgb="On" visibility="3" 
chr35	15285194	15345328	IWHG	0	.	15285194	15345328	41,128,185
track type=bed name="CKCG" description="CKCG" itemRgb="On" visibility="3" 
chr35	15302795	15357003	CKCG	0	.	15302795	15357003	41,128,185
track type=bed name="VIZG" description="VIZG" itemRgb="On" visibility="3" 
chr35	15302795	15345328	VIZG	0	.	15302795	15345328	41,128,185
track type=bed name="IWHG" description="IWHG" itemRgb="On" visibility="3" 
chr35	15285194	15345328	IWHG	0	.	15285194	15345328	41,128,185
track type=bed name="BTEG" description="BTEG" itemRgb="On" visibility="3" 
chr35	15293507	15384175	BTEG	0	.	15293507	15384175	41,128,185
track type=bed name="GSDG" description="GSDG" itemRgb="On" visibility="3" 
chr35	15302795	15345328	GSDG	0	.	15302795	15345328	41,128,185
track type=bed name="NWFG" description="NWFG" itemRgb="On" visibility="3" 
chr35	15302795	15345328	NWFG	0	.	15302795	15345328	41,128,185
track type=bed name="VIZG" description="VIZG" itemRgb="On" visibility="3" 
chr35	15302795	15345328	VIZG	0	.	15302795	15345328	41,128,185
track type=bed name="BOCG" description="BOCG" itemRgb="On" visibility="3" 
chr35	15302795	15345328	BOCG	0	.	15302795	15345328	41,128,185
track type=bed name="GOLG" description="GOLG" itemRgb="On" visibility="3" 
chr35	15302795	15345328	GOLG	0	.	15302795	15345328	41,128,185
track type=bed name="ESTA" description="ESTA" itemRgb="On" visibility="3" 
chr35	15233872	15653820	ESTA	0	.	15233872	15653820	39,174,96
track type=bed name="ESTA" description="ESTA" itemRgb="On" visibility="3" 
chr35	15233872	15653820	ESTA	0	.	15233872	15653820	39,174,96
track type=bed name="ESTA" description="ESTA" itemRgb="On" visibility="3" 
chr35	15233872	15653820	ESTA	0	.	15233872	15653820	39,174,96
track type=bed name="ESTA" description="ESTA" itemRgb="On" visibility="3" 
chr35	15233872	15653820	ESTA	0	.	15233872	15653820	39,174,96
track type=bed name="BOXA" description="BOXA" itemRgb="On" visibility="3" 
chr35	15293507	15357003	BOXA	0	.	15293507	15357003	39,174,96
track type=bed name="CSPA" description="CSPA" itemRgb="On" visibility="3" 
chr35	15293507	15377143	CSPA	0	.	15293507	15377143	39,174,96
track type=bed name="GSLA" description="GSLA" itemRgb="On" visibility="3" 
chr35	15285194	15484741	GSLA	0	.	15285194	15484741	39,174,96
track type=bed name="NSDA" description="NSDA" itemRgb="On" visibility="3" 
chr35	15293507	15357003	NSDA	0	.	15293507	15357003	39,174,96
track type=bed name="WEIA" description="WEIA" itemRgb="On" visibility="3" 
chr35	15293507	15384175	WEIA	0	.	15293507	15384175	39,174,96
track type=bed name="BOXA" description="BOXA" itemRgb="On" visibility="3" 
chr35	15293507	15357003	BOXA	0	.	15293507	15357003	39,174,96
track type=bed name="BOXA" description="BOXA" itemRgb="On" visibility="3" 
chr35	15293507	15357003	BOXA	0	.	15293507	15357003	39,174,96
