# Supplementary material for: Risk-modeling of dog osteosarcoma genome scans shows individuals with Mendelian-level polygenic risk are common
Source: BMC Genomics. 2019 Mar 19;20:226. doi: 10.1186/s12864-019-5531-6 (PMC6425649; doi:10.1186/s12864-019-5531-6)
Supplement: Supplementary file 6 — Data. Haplotype phasing across osteosarcoma GWAS risk alleles. (ZIP 162 kb) [file 12864_2019_5531_MOESM6_ESM.zip › Hayward et al 2016/chr36_26622943_individuals.txt]

MALA: 4
MALG: 3
YORA: 4
YORG: 4
TISG: 1
TISA: 2
SCMA: 1
HAVA: 2
SCMA: 1
SCTA: 14
ROTA: 1
GSDG: 1
SCMA: 1
ROTA: 1
BOTA: 1
GSDG: 1
GOLG: 1
GOLA: 1
BOSA: 1
BOXA: 1
BOTA: 1
LABA: 1
IWHG: 1
GOLA: 2
GSDA: 1
ROTA: 2
CSPG: 1
GSDG: 1
BOXA: 2
ROTA: 1
LABA: 2
BOXG: 1
CSPG: 1
YORG: 1
ROTA: 1
LABA: 1
VIZA: 2
GOLA: 1
LABA: 1
GOLA: 1
LABA: 2
GSDG: 1
VIZA: 1
DOBA: 1
SHEA: 1
LABA: 2
LABG: 1
GOLG: 1
ROTA: 1
BOXA: 1
BOXG: 1
LABA: 2
LABG: 1
DOBA: 1
ASHA: 1
LABA: 1
DOBA: 1
NSDA: 1
SHEA: 2
CSPG: 1
DOBA: 3
CSPG: 1
SHEA: 1
CSPG: 2
BOXA: 1
CSPG: 1
DOBA: 2
SHEA: 1
LABA: 1
GOLG: 1
ROTA: 1
LABA: 2
GOLA: 1
BEAA: 1
GOLA: 3
ROTG: 1
GOLA: 1
GOLG: 2
YORA: 1
YORG: 1
LABG: 1
BOXA: 1
VIZA: 3
LABA: 1
GOLA: 1
LABG: 1
LABA: 1
BOXA: 1
ROTA: 1
GOLG: 1
GOLA: 1
LABA: 1
GSDG: 3
LABG: 1
LABA: 1
NWFA: 1
LABA: 2
LABG: 2
BOCA: 1
NWFG: 1
LABA: 1
NWFA: 1
GSDG: 1
LABG: 2
CSPG: 1
CKCA: 1
BOXA: 2
LABA: 3
GSDG: 1
ASHA: 1
GOLA: 1
ASHA: 1
GOLA: 1
LABA: 2
GSDA: 1
GSDG: 2
XOLA: 1
XOMA: 2
XOLA: 1
GSDA: 1
PERA: 1
LABG: 1
XOMG: 1
COVG: 1
LABA: 1
NGSA: 1
LABA: 1
TAWA: 1
LABG: 1
PIOA: 1
LABA: 3
LABG: 1
XOLA: 1
XOMA: 3
XOLA: 2
XOMA: 1
NGSA: 1
PIOA: 1
NGSA: 2
LABA: 1
PIOA: 1
NGSA: 1
PIOA: 1
LABA: 3
CCRA: 3
LABA: 1
GOLA: 1
LABA: 3
ISHA: 1
BGRA: 1
AKIA: 4
BZOA: 4
LABG: 3
LABA: 1
GSDG: 2
GOSG: 1
BZOA: 1
DCRA: 1
LABA: 5
AKIA: 1
LABA: 2
GSDG: 1
GOLG: 1
LABG: 1
GOLA: 1
GSDA: 1
LABG: 1
GOLA: 1
PIOA: 1
GOLA: 1
LABG: 1
GSDG: 1
LABG: 1
LABA: 1
GSDG: 2
GSMA: 1
LABA: 2
LABG: 2
BZOA: 1
LABA: 1
GOLA: 2
AKIA: 1
GSDG: 1
LABA: 1
GSDA: 1
LABA: 6
LABG: 2
GSDG: 1
LABG: 1
GOLA: 1
GSDG: 1
LABG: 2
LABA: 1
GSDG: 1
LABA: 1
GOLA: 1
AFGA: 1
BZOA: 1
DCRA: 1
GOSG: 2
CCRA: 1
GOLG: 1
BGRA: 1
AKIA: 3
BZOA: 1
DALG: 2
AFGG: 2
GSMG: 3
LABA: 1
CCRA: 2
GSDA: 2
AKIA: 1
MSTG: 1
GDAA: 1
MALA: 1
CKCA: 5
CKCG: 1
PAPG: 1
MSTG: 1
AMAG: 1
MSTG: 1
PAPG: 1
PMIA: 4
BOTA: 1
PMIA: 1
BOTA: 1
GDAG: 1
PMIA: 2
PAPA: 1
PAPG: 1
GDAG: 1
BMDA: 2
PAPA: 2
PMIA: 1
AMAA: 1
GDAA: 1
AMAG: 1
GDAG: 1
BOTA: 3
SALA: 1
BMDA: 1
MSTG: 1
LEOA: 1
BOCA: 1
LEOA: 1
MSTG: 2
MSTA: 1
BOCA: 1
LEOA: 1
AMAA: 1
BMDA: 1
GDAA: 2
AMAA: 1
BOCA: 1
STAG: 1
NEAG: 4
BOCA: 1
SBUG: 1
NWFA: 2
GOLG: 11
GOLA: 16
NWFA: 6
NWFG: 3
LEOA: 1
LEOG: 1
BOCA: 1
LABA: 1
BOCA: 1
NWFA: 1
GSDA: 1
WHWA: 1
BOCA: 1
GOLG: 1
BOCA: 1
BOCG: 1
NWFA: 2
AKIA: 1
BOCA: 1
GOLG: 1
BOCA: 1
GOLA: 1
BOCA: 1
WPGA: 1
GSDA: 1
BOCA: 1
GOLG: 1
GSDG: 1
BOTA: 1
LABA: 1
BOCA: 1
GOLA: 1
BOCA: 1
GSDG: 1
BOCA: 1
GOLG: 1
NWFA: 1
GSDG: 1
BOCA: 4
GOLG: 1
GOLA: 1
GSDG: 1
BOCA: 3
GOLG: 1
ROTA: 1
GOLA: 1
BOCA: 1
NWFA: 1
WPGA: 1
NWFA: 1
ROTA: 1
CSHA: 1
SAMG: 1
MALG: 3
SCSA: 1
NWFG: 1
SAMG: 1
GDAG: 1
CKCA: 1
SCMA: 2
GDAG: 1
SCMA: 2
NWFA: 1
GOLA: 1
ROTA: 1
WHWA: 1
CSHA: 1
GOLA: 1
GSDA: 1
ROTA: 1
BMAA: 1
BOCA: 1
SAMG: 1
ROTA: 1
SBUG: 1
ROTG: 1
BOCA: 1
WPGA: 1
CSHA: 1
NWFA: 1
GOLG: 1
BASA: 1
ROTA: 1
BASG: 1
WPGA: 2
ROTA: 1
BOCA: 1
SCSA: 1
CSHA: 1
SCMG: 1
ROTA: 1
GOLA: 1
ROTA: 1
BMAA: 1
WPGA: 1
BASA: 1
GSDA: 1
BMAA: 2
WPGA: 1
MSTG: 1
BEAG: 1
BEAA: 1
BFRA: 1
BUTA: 1
CAIG: 2
CAIA: 4
CHIG: 2
DOBA: 2
FBDA: 1
FBDG: 1
GSPA: 1
SCGA: 1
GPYA: 1
GPYG: 1
ITGG: 4
PEKG: 1
POMG: 1
POMA: 1
SBEG: 1
SBEA: 9
SHEA: 4
SINA: 4
HUSA: 1
VIZA: 1
BOSA: 1
COLA: 1
CHIG: 1
BOSA: 1
GSPG: 1
COLG: 1
BOSA: 1
COLA: 1
CBRA: 1
EBDA: 1
AIRG: 1
COLA: 1
EBDG: 1
BHOA: 1
CHIG: 1
ECSA: 1
BOSA: 1
ECSA: 1
GSPA: 1
CAIA: 1
BOSA: 1
ECSG: 1
ECSA: 2
LABA: 1
EBDA: 1
BOSA: 2
ASHA: 1
EBDA: 1
BOSA: 1
BHOA: 1
COLA: 1
EBDA: 1
CBRG: 1
AIRA: 1
BOSA: 1
AIRA: 1
EBDA: 1
CHIA: 1
EBDA: 1
CHIA: 1
CBRA: 2
ASHG: 1
ECSG: 1
ASHA: 1
AIRG: 1
ASHA: 2
CBRG: 1
BHOA: 1
CBRG: 1
AIRG: 1
ASHA: 1
GSPA: 1
COLA: 1
BHOA: 1
CBRA: 1
GSPA: 1
CBRG: 1
GSPA: 1
ASHA: 1
GSPA: 1
EBDA: 1
BHOA: 1
GSPA: 1
ASHA: 1
BHOA: 1
GSDA: 3
GSDG: 7
YORG: 1
YORA: 1
ROTA: 1
FTWA: 2
RHOG: 1
FTWA: 1
KEEG: 1
FTWA: 1
SCMA: 13
HAVA: 4
MALG: 3
MALA: 7
SCMG: 2
SCMA: 8
HAVG: 2
HAVA: 6
MALA: 6
MALG: 4
LABA: 4
FTWA: 1
PUGA: 1
FTWA: 1
PUGA: 1
SBEA: 1
CHOA: 1
BFRA: 2
HAVG: 1
FTWA: 1
KEEG: 2
BFRA: 1
DOBA: 2
ISTA: 1
DDBG: 1
PUGA: 1
KEEG: 1
BFRG: 1
RHOG: 1
PWCA: 1
CHOA: 1
RHOA: 1
BMSA: 1
BFRA: 1
KEEA: 1
NWTA: 1
PEKG: 1
JACA: 1
DACG: 1
SCWG: 1
ESKA: 1
PEKG: 1
STZG: 1
STZA: 2
LHAG: 1
CSPG: 1
DACG: 1
LABA: 1
STZG: 1
SCWG: 1
CSPG: 1
ESTG: 1
PEKG: 1
EBDA: 1
STZG: 1
PEKG: 1
WEIA: 1
BOSA: 1
BJIA: 1
ESTA: 1
ESKG: 1
PEKG: 1
NWTA: 1
BRIG: 1
FCRG: 1
ESKA: 1
ROTA: 1
STZG: 1
ROTA: 1
PEKA: 1
POSG: 1
WIPG: 1
BJIA: 1
RHOG: 1
CSPG: 1
DACG: 1
STZG: 1
CCOG: 1
BJIA: 1
WEIA: 1
BMSA: 1
LABA: 2
BMSA: 1
LABA: 2
WEIA: 1
KEEG: 1
OESA: 1
BMSA: 1
BJIA: 1
STZG: 1
WEIA: 1
PWCA: 1
ASHA: 1
ESKG: 1
BRIG: 1
KOMG: 1
BMSA: 1
PUGG: 1
SCWG: 1
FCRG: 1
SCWG: 1
BJIA: 1
DOBA: 1
CSPG: 3
LHAG: 1
ACAA: 1
STZG: 1
FTWA: 1
ASHA: 1
OESA: 1
GOLG: 1
CHOA: 1
PEKA: 1
OESA: 1
WEIA: 1
ACAA: 1
CHOA: 1
PUGA: 1
PWCA: 1
ROTA: 1
ACAA: 1
ACAG: 1
BMSA: 1
ROTA: 1
LABA: 1
ROTA: 1
ISTA: 1
ROTA: 1
WEIA: 1
HUSA: 1
GPYA: 1
BMSG: 1
ROTA: 1
LABA: 1
DOBA: 1
BEDA: 1
DAMG: 2
POTA: 1
AFGA: 1
PWCA: 2
GPYA: 1
LABA: 1
BEDA: 1
PWCA: 1
HUSA: 1
SHEA: 1
HAVA: 1
LABA: 1
PWCA: 1
POTG: 1
SHEA: 1
GSPA: 1
POMA: 1
AFGG: 1
PUGA: 1
POTA: 1
PDMA: 1
GPYA: 1
HUSA: 1
DCRG: 1
LABA: 2
OTTA: 2
PDMA: 1
JRTA: 2
PDMA: 1
POSA: 1
HAVA: 1
BUTA: 2
TFXA: 1
BASA: 1
VIZA: 1
SAMG: 1
LABA: 3
BUTA: 1
SAMG: 1
SINA: 1
BASA: 1
DALG: 1
LABA: 2
POMG: 1
SINA: 1
TFXA: 1
GSMG: 1
POMA: 1
SITG: 1
SCGG: 1
OTTA: 2
JRTA: 1
DAMA: 1
DALG: 1
POTA: 1
SHEA: 4
BUTA: 1
OTTA: 1
BUTA: 1
SINA: 1
HUSA: 1
PUGA: 1
DAMG: 1
BEDA: 1
PUGA: 1
TFXA: 1
SCGA: 1
VIZA: 1
PUGA: 1
GPYA: 1
BASA: 1
HAVA: 1
PUGA: 1
DALG: 1
GPYA: 1
HUSA: 1
DALG: 1
HUSA: 1
GSPG: 1
PWCA: 1
LABA: 1
LABG: 2
PWDA: 1
LABA: 1
LABG: 1
GPYA: 1
LABA: 1
LABG: 1
HUSG: 1
AFGG: 1
HUSA: 1
LABA: 4
LABG: 1
BOEG: 1
SCTA: 1
LABA: 1
LABG: 1
ISTA: 1
LABA: 2
LHAG: 1
VIZG: 1
ESSA: 1
FTWA: 1
SCTA: 1
BRIG: 1
ESSA: 16
LABA: 2
LHAA: 1
LHAG: 1
LABA: 1
ESSA: 1
LHAG: 1
BOEA: 1
SCTA: 1
ESSA: 1
FBDA: 1
ACAA: 1
LABA: 1
ESSA: 1
SCTA: 1
JRTA: 1
BRIG: 1
ESSA: 2
YORA: 2
ESSA: 1
LABA: 2
LABG: 1
ESSA: 1
LABA: 1
ESSA: 9
ESSG: 1
LABA: 2
FBDA: 1
LABG: 1
SCTA: 1
ACAA: 2
FBDA: 1
LABA: 1
LABG: 2
TISA: 1
LABA: 1
LHAG: 1
ESSA: 1
LABA: 1
SCTA: 1
LABA: 2
LABG: 1
IWHG: 7
IWHA: 1
GDAG: 1
LABA: 2
GSDG: 1
ROTA: 1
GOLG: 1
ESTG: 1
ESTA: 7
GOLG: 1
IWHA: 2
IWHG: 3
ESTA: 6
ESTG: 1
GOSA: 1
GSDA: 1
GOSA: 3
ESTA: 1
GSDG: 1
ESTA: 1
GOLG: 1
GDAA: 2
GDAG: 1
KEEG: 1
SCMA: 1
LABA: 1
GOLA: 1
GOLG: 1
IWHA: 2
IWHG: 4
ESTA: 1
NWFA: 1
LABA: 1
NWFA: 1
NWFG: 1
GOLA: 1
SCMA: 1
NWFG: 1
LABA: 1
IWHA: 2
IWHG: 5
ESTA: 13
SCMG: 1
LABA: 1
AIRA: 1
GOLA: 1
LABA: 1
IWHG: 8
GOSG: 3
GOSA: 1
GSDG: 1
GOSA: 1
ESTA: 1
IWHG: 6
IWHA: 1
ISTA: 1
BMSA: 1
SCWA: 1
ESTG: 3
ESTA: 4
IWHA: 2
IWHG: 5
ESTA: 4
IWHG: 5
SBEA: 1
HUSA: 1
LABA: 1
ESTA: 1
LABG: 1
ESTA: 1
SBEA: 1
ESTA: 1
IWHA: 2
IWHG: 5
WIPG: 1
ISTA: 1
NWFA: 1
SBUG: 1
GSDA: 1
BJIA: 10
CATA: 1
BJIA: 1
GOLA: 1
PWCA: 1
GOLG: 1
LABG: 1
LABA: 1
VIZA: 2
LABG: 4
LABA: 5
BOCA: 1
ROTG: 1
LABA: 2
GOLA: 1
LABG: 1
VIZA: 1
GOLG: 1
LABG: 1
VIZA: 2
LABA: 1
VIZA: 1
LABG: 1
GRYA: 1
LABA: 1
GRYA: 2
BOXA: 4
BOXG: 1
VIZA: 1
GOLA: 2
GOLG: 1
VIZG: 1
VIZA: 1
BOXG: 1
FBDA: 2
BOXG: 1
FBDA: 1
BOXG: 3
BOXA: 1
VIZG: 1
VIZA: 5
LABG: 1
LABA: 3
BOXA: 1
FBDA: 1
BOXG: 1
FBDA: 1
VIZA: 1
BOXA: 1
VIZA: 1
GOLA: 1
VIZA: 2
BOXG: 1
FBDA: 1
BOXA: 2
FBDA: 1
BOXG: 5
BOXA: 4
LABA: 1
LABG: 1
VIZA: 2
GRYA: 1
GOLA: 1
VIZA: 1
GOLA: 2
GOLG: 1
LABG: 3
LABA: 1
GOLG: 1
GOLA: 1
LABG: 1
GOLA: 1
LABG: 1
TITG: 2
GRYA: 1
LABA: 2
GOLG: 1
LABA: 1
GRYA: 1
LABG: 2
LABA: 1
VIZA: 1
GOLG: 1
VIZA: 1
LABA: 1
LABG: 1
GOLA: 1
LABG: 1
GOLA: 3
GOLG: 1
LABA: 1
GOLG: 1
GOLA: 1
ROTA: 1
GOLA: 1
GSDG: 1
GSDA: 1
GOLA: 1
SBEA: 1
LABA: 3
ROTA: 1
LABA: 2
GSDG: 1
GOLG: 2
SBEA: 1
GOLG: 1
LABA: 2
SBEA: 1
LABG: 1
LABA: 1
GOLG: 1
LABA: 1
GSDA: 1
LABG: 1
BOXA: 1
ROTG: 1
BOXA: 1
LABA: 1
LABG: 1
YORA: 1
PWDG: 1
PWDA: 1
GSDG: 1
PWDA: 1
HAVA: 2
CANA: 1
YORG: 3
YORA: 5
TISA: 1
YORA: 1
TISA: 1
SCMG: 1
SCMA: 4
HAVA: 2
YORG: 1
YORA: 3
NFTA: 7
MALG: 1
YORG: 5
YORA: 16
PAPG: 8
BOXA: 1
PAPA: 1
BOXA: 1
PAPG: 1
BOXA: 1
PAPG: 1
GOLA: 1
YORG: 2
YORA: 3
GOLG: 2
GOLA: 2
LABG: 1
GOLG: 1
LABA: 2
YORA: 10
VIZG: 2
ROTA: 1
VIZA: 4
VIZG: 1
IWHA: 2
IWHG: 13
PWDA: 3
LABA: 1
MALA: 1
IWHA: 4
IWHG: 7
SCDA: 1
IWHG: 8
BUTA: 3
LABA: 1
BUTA: 1
LABA: 2
BUTA: 4
LABA: 1
LABG: 1
BUTA: 1
LABA: 3
LABG: 1
BUTA: 2
LABA: 1
LABG: 3
BUTA: 2
LABA: 2
LABG: 2
BUTA: 1
LABA: 4
LABG: 3
BUTA: 1
LABA: 53
LABG: 29
GSDG: 1
GOLG: 1
LABA: 1
NWFA: 1
BTEA: 3
BEAA: 4
BMDA: 1
BMDG: 1
BOTA: 14
BRIA: 8
BRIG: 2
CSPG: 1
CSPA: 7
DALG: 2
DALA: 1
EBDA: 10
BUTA: 1
ELKA: 10
EURA: 3
EURG: 2
FING: 2
FINA: 7
GOSA: 1
GOSG: 2
GRYA: 8
GSLA: 9
JRTA: 1
JRTG: 1
NSDA: 11
SCHG: 4
SCHA: 9
CSHA: 8
POSG: 1
POSA: 1
WEIA: 12
WEIG: 1
NFTG: 4
CAIG: 4
CAIA: 7
TISG: 1
TISA: 3
YORG: 3
YORA: 10
BOXA: 1
CAIA: 2
YORA: 1
CAIA: 1
YORA: 1
BOXA: 1
CAIA: 1
YORA: 2
NFTA: 1
YORA: 1
NFTA: 1
YORA: 1
NFTA: 1
CAIA: 7
CAIG: 2
YORA: 5
YORG: 4
NFTA: 1
YORG: 1
BOXG: 4
BOXA: 11
CNKG: 2
CNKA: 6
CKCG: 1
CKCA: 2
CSPG: 1
YORA: 1
CKCA: 2
YORA: 1
MALG: 1
CKCA: 5
CSPG: 1
ACAA: 1
IWHG: 31
IWHA: 7
CSPG: 3
CKCA: 1
DACG: 1
CKCA: 1
CSPG: 3
CKCA: 1
DACG: 1
CKCA: 1
CSPG: 1
CKCA: 5
CSPG: 1
CKCA: 1
DACG: 1
CSPG: 1
CKCA: 1
PDMA: 2
CSPG: 1
DACG: 1
YORG: 1
DACG: 1
GOLA: 2
ROTG: 1
LABG: 1
LABA: 2
VIZA: 1
GOLA: 1
VIZA: 3
DACG: 1
MALA: 1
IWHA: 1
IWHG: 3
CSPA: 1
DACG: 1
MALG: 2
CKCA: 1
CATA: 1
CSPG: 1
LABA: 1
VIZG: 2
VIZA: 2
BOXA: 2
CAIA: 1
SCMA: 1
STZG: 1
BASA: 1
BFRA: 1
BOXA: 1
STZG: 1
BOSA: 1
RATA: 1
CSPG: 1
BOSA: 1
SCMA: 1
BOSA: 1
BOXA: 1
BFRA: 1
DACG: 1
SCMA: 1
BEAA: 1
BOSA: 1
BFRA: 1
PMIG: 1
SCMA: 1
WHWG: 1
IWHG: 1
IWHA: 1
NSDA: 1
BMDA: 2
BOUA: 1
ROTG: 1
BMDA: 1
STZA: 1
WHWA: 1
LABA: 1
BFRA: 1
DACG: 1
BOXG: 1
MUSG: 1
DAMG: 1
CSPG: 1
NSDA: 2
BOXA: 1
NSDA: 2
CATA: 1
GOLA: 1
MANA: 1
BOXA: 1
JRTA: 1
SCMA: 1
MALA: 1
RATA: 1
CSPG: 1
BOXA: 1
BOUA: 2
BOXA: 1
SBYA: 1
POMG: 1
POMA: 1
BOXA: 1
JRTG: 1
BOSA: 1
STZG: 1
CARA: 2
CSPG: 1
CARA: 1
JRTA: 1
PWCA: 1
FBDA: 1
ETSA: 1
BOXA: 1
YORA: 1
CDTA: 1
WHWG: 1
ROTA: 1
LEOA: 1
PHAA: 2
NWFA: 1
BPIA: 1
BTEA: 8
BFRA: 1
CSPG: 1
YORG: 1
STZG: 1
POTA: 1
JRTG: 1
CWCG: 1
TITG: 1
VIZA: 1
LABA: 1
KOMA: 1
BOUG: 1
RATA: 1
PITG: 1
PUGA: 1
GOLA: 1
BFRA: 1
STZG: 1
BOUG: 1
BSHG: 1
RATA: 1
LABG: 1
RATA: 1
NWFA: 1
GSDG: 3
CWCA: 1
GSDG: 1
PITA: 1
MSTA: 1
ROTA: 2
NWFA: 3
OESA: 1
NWFG: 1
NWFA: 4
MSTG: 1
MSTA: 1
LABA: 1
RATA: 1
LABA: 1
GPYA: 1
NWFA: 1
RECA: 1
MSTG: 1
RECG: 1
PITG: 1
GOLA: 1
BECA: 1
ROTA: 1
VIZA: 2
LABA: 1
BMDA: 1
ISTA: 2
PITG: 1
NSDA: 1
BOXA: 1
LEOA: 1
OTTA: 4
NWFA: 1
YORG: 1
YORA: 4
BOXG: 1
JRTA: 1
SHEA: 2
ASHA: 1
BMDA: 1
STAG: 1
WEIA: 1
NWFA: 1
BOCA: 9
LABA: 1
CKCA: 1
ESSA: 2
GOLA: 4
GOLG: 2
LABA: 2
GSDA: 1
GSDG: 2
BOXA: 9
BOXG: 2
ROTG: 1
LABG: 1
ROTA: 1
NWFG: 1
LABG: 2
LABA: 1
BOXA: 1
GOLG: 2
BASA: 1
BASG: 1
LABA: 2
NWFG: 1
LABA: 3
GOLG: 1
BOXA: 1
GOLA: 1
CKCA: 1
GOLA: 1
LABG: 1
SBEA: 1
BOXG: 1
BEAA: 2
BMDA: 5
PWCA: 1
ACAA: 1
CCOA: 2
BHOA: 1
BEAA: 1
SHEG: 1
SCTA: 1
FCRG: 1
SCTG: 1
CCOA: 1
FCRG: 1
DAMG: 1
RHOG: 1
WIPA: 1
SALA: 1
CSPG: 1
POTA: 1
WHWA: 1
GRYA: 1
WEIA: 1
GRYA: 1
WHWG: 1
WHWA: 1
POTG: 1
SALA: 1
WIPA: 1
WEIA: 1
CHOA: 2
CSPG: 2
JRTG: 1
WHWG: 2
WEIA: 1
CSPG: 2
GRYA: 1
DACG: 1
POSG: 1
PUGA: 2
LABA: 1
DOBA: 1
PUGG: 1
BMDA: 1
DOBA: 1
POSG: 1
GOLG: 1
DANG: 1
YORG: 1
LABA: 1
GSDG: 1
SCMA: 1
LABA: 1
GSDG: 1
BOSA: 1
ROTA: 1
BFRA: 1
BOXA: 1
MANA: 1
GOLA: 1
DOBA: 1
BEAA: 1
PMIA: 2
LABG: 1
LABA: 1
GOLA: 1
PUGA: 1
SHEA: 1
JRTG: 1
SBUG: 1
LABG: 1
ESSA: 1
CHIA: 1
BEAA: 2
CSPG: 1
ASHA: 1
STZA: 1
BOCA: 1
CSPG: 1
SHEA: 2
BOCA: 1
ESSA: 1
BEAA: 1
BEAG: 1
YORA: 1
DOBA: 1
LABG: 1
SBEA: 1
POSA: 1
HUSA: 1
SBUA: 1
BMDA: 1
BOXA: 2
DOBA: 1
LABA: 1
BMDA: 1
POSA: 1
SHEA: 2
BOCA: 1
POSG: 1
BMDA: 1
POMG: 1
STZG: 1
WHWG: 1
LABA: 1
BOCA: 1
PMIA: 1
POSG: 1
GSDG: 1
SBEA: 1
BOCA: 1
LABA: 1
GOLA: 1
GSDG: 1
GOLA: 1
CDTA: 1
STZG: 1
HUSA: 1
BEAA: 1
SHEA: 1
LABA: 1
BOSA: 1
POSG: 1
WHWG: 1
