# Supplementary material for: Risk-modeling of dog osteosarcoma genome scans shows individuals with Mendelian-level polygenic risk are common
Source: BMC Genomics. 2019 Mar 19;20:226. doi: 10.1186/s12864-019-5531-6 (PMC6425649; doi:10.1186/s12864-019-5531-6)
Supplement: Supplementary file 6 — Data. Haplotype phasing across osteosarcoma GWAS risk alleles. (ZIP 162 kb) [file 12864_2019_5531_MOESM6_ESM.zip › Hayward et al 2016/chr36_26622943_track.txt]

track type=bed name="SCTA" description="SCTA" itemRgb="On" visibility="3" 
chr36	26587907	26665631	SCTA	0	.	26587907	26665631	41,128,185
track type=bed name="LABA" description="LABA" itemRgb="On" visibility="3" 
chr36	26580700	26645382	LABA	0	.	26580700	26645382	41,128,185
track type=bed name="LABA" description="LABA" itemRgb="On" visibility="3" 
chr36	26580700	26645382	LABA	0	.	26580700	26645382	41,128,185
track type=bed name="CKCA" description="CKCA" itemRgb="On" visibility="3" 
chr36	26568172	26645382	CKCA	0	.	26568172	26645382	41,128,185
track type=bed name="GOLA" description="GOLA" itemRgb="On" visibility="3" 
chr36	26580700	26665631	GOLA	0	.	26580700	26665631	41,128,185
track type=bed name="NWFA" description="NWFA" itemRgb="On" visibility="3" 
chr36	26600335	26645382	NWFA	0	.	26600335	26645382	41,128,185
track type=bed name="SBEA" description="SBEA" itemRgb="On" visibility="3" 
chr36	26580700	26645382	SBEA	0	.	26580700	26645382	41,128,185
track type=bed name="SCMA" description="SCMA" itemRgb="On" visibility="3" 
chr36	26600335	26765187	SCMA	0	.	26600335	26765187	41,128,185
track type=bed name="MALA" description="MALA" itemRgb="On" visibility="3" 
chr36	26600335	26645382	MALA	0	.	26600335	26645382	41,128,185
track type=bed name="SCMA" description="SCMA" itemRgb="On" visibility="3" 
chr36	26600335	26765187	SCMA	0	.	26600335	26765187	41,128,185
track type=bed name="HAVA" description="HAVA" itemRgb="On" visibility="3" 
chr36	26600335	26645382	HAVA	0	.	26600335	26645382	41,128,185
track type=bed name="MALA" description="MALA" itemRgb="On" visibility="3" 
chr36	26600335	26645382	MALA	0	.	26600335	26645382	41,128,185
track type=bed name="ESSA" description="ESSA" itemRgb="On" visibility="3" 
chr36	26600335	26645382	ESSA	0	.	26600335	26645382	41,128,185
track type=bed name="ESSA" description="ESSA" itemRgb="On" visibility="3" 
chr36	26600335	26645382	ESSA	0	.	26600335	26645382	41,128,185
track type=bed name="ESTA" description="ESTA" itemRgb="On" visibility="3" 
chr36	26600335	26645382	ESTA	0	.	26600335	26645382	41,128,185
track type=bed name="ESTA" description="ESTA" itemRgb="On" visibility="3" 
chr36	26600335	26645382	ESTA	0	.	26600335	26645382	41,128,185
track type=bed name="ESTA" description="ESTA" itemRgb="On" visibility="3" 
chr36	26600335	26645382	ESTA	0	.	26600335	26645382	41,128,185
track type=bed name="BJIA" description="BJIA" itemRgb="On" visibility="3" 
chr36	26580700	26645382	BJIA	0	.	26580700	26645382	41,128,185
track type=bed name="LABA" description="LABA" itemRgb="On" visibility="3" 
chr36	26580700	26645382	LABA	0	.	26580700	26645382	41,128,185
track type=bed name="VIZA" description="VIZA" itemRgb="On" visibility="3" 
chr36	26550105	26645382	VIZA	0	.	26550105	26645382	41,128,185
track type=bed name="YORA" description="YORA" itemRgb="On" visibility="3" 
chr36	26600335	26747419	YORA	0	.	26600335	26747419	41,128,185
track type=bed name="NFTA" description="NFTA" itemRgb="On" visibility="3" 
chr36	26580700	26681093	NFTA	0	.	26580700	26681093	41,128,185
track type=bed name="YORA" description="YORA" itemRgb="On" visibility="3" 
chr36	26600335	26747419	YORA	0	.	26600335	26747419	41,128,185
track type=bed name="YORA" description="YORA" itemRgb="On" visibility="3" 
chr36	26600335	26747419	YORA	0	.	26600335	26747419	41,128,185
track type=bed name="LABA" description="LABA" itemRgb="On" visibility="3" 
chr36	26580700	26645382	LABA	0	.	26580700	26645382	41,128,185
track type=bed name="BOTA" description="BOTA" itemRgb="On" visibility="3" 
chr36	26600335	26645382	BOTA	0	.	26600335	26645382	41,128,185
track type=bed name="BRIA" description="BRIA" itemRgb="On" visibility="3" 
chr36	26580700	26645382	BRIA	0	.	26580700	26645382	41,128,185
track type=bed name="CSPA" description="CSPA" itemRgb="On" visibility="3" 
chr36	26600335	26665631	CSPA	0	.	26600335	26665631	41,128,185
track type=bed name="EBDA" description="EBDA" itemRgb="On" visibility="3" 
chr36	26587907	26715132	EBDA	0	.	26587907	26715132	41,128,185
track type=bed name="ELKA" description="ELKA" itemRgb="On" visibility="3" 
chr36	26600335	26645382	ELKA	0	.	26600335	26645382	41,128,185
track type=bed name="FINA" description="FINA" itemRgb="On" visibility="3" 
chr36	26600335	26662220	FINA	0	.	26600335	26662220	41,128,185
track type=bed name="GRYA" description="GRYA" itemRgb="On" visibility="3" 
chr36	26600335	26645382	GRYA	0	.	26600335	26645382	41,128,185
track type=bed name="GSLA" description="GSLA" itemRgb="On" visibility="3" 
chr36	26568172	26645382	GSLA	0	.	26568172	26645382	41,128,185
track type=bed name="NSDA" description="NSDA" itemRgb="On" visibility="3" 
chr36	26600335	26645382	NSDA	0	.	26600335	26645382	41,128,185
track type=bed name="SCHA" description="SCHA" itemRgb="On" visibility="3" 
chr36	26600335	26645382	SCHA	0	.	26600335	26645382	41,128,185
track type=bed name="CSHA" description="CSHA" itemRgb="On" visibility="3" 
chr36	26600335	26645382	CSHA	0	.	26600335	26645382	41,128,185
track type=bed name="WEIA" description="WEIA" itemRgb="On" visibility="3" 
chr36	26600335	26645382	WEIA	0	.	26600335	26645382	41,128,185
track type=bed name="CAIA" description="CAIA" itemRgb="On" visibility="3" 
chr36	26600335	26645382	CAIA	0	.	26600335	26645382	41,128,185
track type=bed name="YORA" description="YORA" itemRgb="On" visibility="3" 
chr36	26600335	26747419	YORA	0	.	26600335	26747419	41,128,185
track type=bed name="CAIA" description="CAIA" itemRgb="On" visibility="3" 
chr36	26600335	26645382	CAIA	0	.	26600335	26645382	41,128,185
track type=bed name="YORA" description="YORA" itemRgb="On" visibility="3" 
chr36	26600335	26747419	YORA	0	.	26600335	26747419	41,128,185
track type=bed name="BOXA" description="BOXA" itemRgb="On" visibility="3" 
chr36	26600335	26665631	BOXA	0	.	26600335	26665631	41,128,185
track type=bed name="CNKA" description="CNKA" itemRgb="On" visibility="3" 
chr36	25169725	26899400	CNKA	0	.	25169725	26899400	41,128,185
track type=bed name="CKCA" description="CKCA" itemRgb="On" visibility="3" 
chr36	26568172	26645382	CKCA	0	.	26568172	26645382	41,128,185
track type=bed name="IWHA" description="IWHA" itemRgb="On" visibility="3" 
chr36	23389505	27137708	IWHA	0	.	23389505	27137708	41,128,185
track type=bed name="CKCA" description="CKCA" itemRgb="On" visibility="3" 
chr36	26568172	26645382	CKCA	0	.	26568172	26645382	41,128,185
track type=bed name="BTEA" description="BTEA" itemRgb="On" visibility="3" 
chr36	26600335	26665631	BTEA	0	.	26600335	26665631	41,128,185
track type=bed name="BOCA" description="BOCA" itemRgb="On" visibility="3" 
chr36	26600335	26665631	BOCA	0	.	26600335	26665631	41,128,185
track type=bed name="BOXA" description="BOXA" itemRgb="On" visibility="3" 
chr36	26600335	26665631	BOXA	0	.	26600335	26665631	41,128,185
track type=bed name="BMDA" description="BMDA" itemRgb="On" visibility="3" 
chr36	26580700	26645382	BMDA	0	.	26580700	26645382	41,128,185
track type=bed name="GOLG" description="GOLG" itemRgb="On" visibility="3" 
chr36	26568172	26665631	GOLG	0	.	26568172	26665631	39,174,96
track type=bed name="GSDG" description="GSDG" itemRgb="On" visibility="3" 
chr36	26600335	26791775	GSDG	0	.	26600335	26791775	39,174,96
track type=bed name="IWHG" description="IWHG" itemRgb="On" visibility="3" 
chr36	26240740	27155472	IWHG	0	.	26240740	27155472	39,174,96
track type=bed name="IWHG" description="IWHG" itemRgb="On" visibility="3" 
chr36	26240740	27155472	IWHG	0	.	26240740	27155472	39,174,96
track type=bed name="IWHG" description="IWHG" itemRgb="On" visibility="3" 
chr36	26240740	27155472	IWHG	0	.	26240740	27155472	39,174,96
track type=bed name="IWHG" description="IWHG" itemRgb="On" visibility="3" 
chr36	26240740	27155472	IWHG	0	.	26240740	27155472	39,174,96
track type=bed name="IWHG" description="IWHG" itemRgb="On" visibility="3" 
chr36	26240740	27155472	IWHG	0	.	26240740	27155472	39,174,96
track type=bed name="IWHG" description="IWHG" itemRgb="On" visibility="3" 
chr36	26240740	27155472	IWHG	0	.	26240740	27155472	39,174,96
track type=bed name="IWHG" description="IWHG" itemRgb="On" visibility="3" 
chr36	26240740	27155472	IWHG	0	.	26240740	27155472	39,174,96
track type=bed name="BOXG" description="BOXG" itemRgb="On" visibility="3" 
chr36	26295608	27411076	BOXG	0	.	26295608	27411076	39,174,96
track type=bed name="YORG" description="YORG" itemRgb="On" visibility="3" 
chr36	26600335	26662220	YORG	0	.	26600335	26662220	39,174,96
track type=bed name="PAPG" description="PAPG" itemRgb="On" visibility="3" 
chr36	26600335	26665631	PAPG	0	.	26600335	26665631	39,174,96
track type=bed name="IWHG" description="IWHG" itemRgb="On" visibility="3" 
chr36	26240740	27155472	IWHG	0	.	26240740	27155472	39,174,96
track type=bed name="IWHG" description="IWHG" itemRgb="On" visibility="3" 
chr36	26240740	27155472	IWHG	0	.	26240740	27155472	39,174,96
track type=bed name="IWHG" description="IWHG" itemRgb="On" visibility="3" 
chr36	26240740	27155472	IWHG	0	.	26240740	27155472	39,174,96
track type=bed name="LABG" description="LABG" itemRgb="On" visibility="3" 
chr36	26600335	26645382	LABG	0	.	26600335	26645382	39,174,96
track type=bed name="IWHG" description="IWHG" itemRgb="On" visibility="3" 
chr36	26240740	27155472	IWHG	0	.	26240740	27155472	39,174,96
