# Supplementary material for: Risk-modeling of dog osteosarcoma genome scans shows individuals with Mendelian-level polygenic risk are common
Source: BMC Genomics. 2019 Mar 19;20:226. doi: 10.1186/s12864-019-5531-6 (PMC6425649; doi:10.1186/s12864-019-5531-6)
Supplement: Supplementary file 6 — Data. Haplotype phasing across osteosarcoma GWAS risk alleles. (ZIP 162 kb) [file 12864_2019_5531_MOESM6_ESM.zip › Hayward et al 2016/chr38_8714413_individuals.txt]

MALC: 6
MALA: 2
YORA: 2
YORC: 9
TISC: 3
SCMC: 1
CAIC: 2
HAVC: 1
SCTC: 12
GSDC: 1
LABA: 1
JRTC: 1
SCMC: 1
BOTC: 1
ECSA: 1
GSDC: 1
GOLC: 3
BOSC: 1
BOXA: 1
GOLC: 1
LABC: 1
GOLC: 3
VIZC: 1
GSDC: 1
NWFC: 1
ROTC: 1
MALC: 1
CSPC: 2
LABC: 1
GSDC: 1
BOXA: 2
LABC: 1
CSPC: 1
YORC: 1
VIZC: 2
LABC: 2
GOLC: 1
LABC: 1
GSDC: 1
LABA: 1
GOLC: 1
LABC: 1
DOBC: 1
LABC: 5
GOLC: 1
ROTC: 1
BOXA: 2
LABC: 1
LABA: 1
DOBC: 1
ASHC: 1
DOBC: 1
ASHC: 1
NSDC: 1
DOBC: 1
SHEC: 1
CSPC: 1
DOBC: 3
CSPC: 3
ROTA: 1
CSPC: 1
DOBC: 1
BOXA: 1
ROTC: 1
DOBC: 1
LABA: 1
GOLC: 2
LABC: 3
BEAC: 1
LABC: 1
GOLC: 3
ROTA: 1
GOLC: 3
YORC: 3
VIZC: 1
GOLC: 1
GOLA: 1
ROTA: 1
LABC: 1
BOXA: 1
GOLC: 1
BOXA: 1
ROTA: 1
GOLC: 1
LABC: 1
GOLC: 2
GSDA: 1
LABC: 1
GSDC: 1
BMAA: 1
GSDC: 3
LABC: 1
NWFC: 2
LABC: 4
BOCC: 1
LABC: 1
NWFC: 1
LABC: 1
GSDC: 1
LABC: 2
BOXA: 2
LABC: 1
CSPC: 1
CKCC: 1
BOXA: 2
LABA: 1
LABC: 2
BOXA: 1
GSDC: 1
ASHC: 1
GOLC: 1
ASHC: 2
GOLC: 2
LABC: 1
GOLC: 1
GSDC: 2
XOLC: 1
XOMA: 1
XOLA: 1
XOLC: 1
GSDC: 1
PERC: 1
LABA: 1
XOMC: 1
AFGA: 1
NGSC: 1
TAWC: 1
LABC: 2
PIOC: 1
LABC: 3
LABA: 1
PIOC: 1
LABC: 2
LABA: 1
PIOA: 1
XOLC: 1
XOMC: 1
XOLC: 2
ISSC: 1
NGSC: 1
SANC: 1
PIOC: 1
NGSC: 2
LABC: 1
PIOC: 3
NGSC: 1
LABC: 3
CCRA: 1
CCRC: 2
GOLC: 1
LABC: 1
GOLC: 1
CCRC: 1
GOLC: 1
LABA: 1
ISHC: 1
AKIA: 2
AKIC: 2
BZOC: 3
LABC: 3
GOLC: 1
LABC: 1
GSDC: 1
GOLC: 1
GOSC: 3
DCRC: 1
LABC: 2
GOLC: 1
LABC: 2
GOLC: 1
LABC: 1
GOLC: 1
GSDC: 1
LABC: 2
GSDC: 1
LABC: 1
GSDC: 1
LABC: 1
GOLC: 1
LABC: 2
GSDC: 1
DCRC: 1
GOLC: 1
GSDC: 1
LABC: 1
PIOC: 1
GOLC: 1
LABC: 1
GSDA: 1
GSDC: 2
LABA: 1
LABC: 1
GSDC: 1
LABC: 2
GSDC: 2
LABC: 1
GSDC: 2
GOLC: 1
GSDC: 1
LABA: 2
GSDC: 2
LABC: 4
AFGA: 1
LABA: 1
GSDC: 1
LABC: 3
GSDC: 2
LABC: 1
GOLC: 1
GSDC: 1
LABC: 4
GSDC: 1
GOLC: 1
LABC: 1
GSDC: 1
GOLC: 1
AFGC: 1
DCRC: 1
GOSC: 3
CCRA: 1
GOLC: 1
BGRC: 1
AKIC: 1
BZOC: 2
DALC: 2
GSMC: 2
CCRA: 1
CCRC: 3
GSDC: 2
PAPC: 1
CCRA: 1
AKIA: 1
PAPC: 1
GDAC: 1
MSTC: 1
CKCC: 7
PAPC: 1
MSTA: 2
MSTC: 2
SALC: 1
PAPC: 2
PMIC: 3
BOTC: 1
BOTA: 1
PMIC: 1
PAPC: 1
GDAC: 1
BMDA: 1
PAPC: 1
PMIC: 1
AMAA: 1
GDAC: 1
AMAA: 1
AMAC: 1
PAPC: 1
BOTC: 1
BOTA: 1
SALC: 1
GDAC: 1
BMDC: 1
MSTC: 1
LEOC: 1
BOCC: 2
MSTC: 2
BOCC: 1
LEOC: 1
AMAC: 1
GDAC: 2
BOCC: 1
AMAC: 1
BOCC: 1
NEAC: 4
PMIC: 1
BOCC: 1
STAA: 1
LABC: 1
SBUC: 1
MALA: 1
NWFC: 1
ROTC: 1
CKCC: 1
AMAC: 1
NWFC: 3
GOLC: 35
GOLA: 1
NWFC: 15
BMDA: 1
LEOC: 1
PAPC: 1
SALC: 1
BOCC: 1
GOLC: 1
BOCC: 1
MALC: 1
NWFC: 1
WHWA: 1
GOLC: 1
CWCC: 1
BOCC: 2
NWFC: 2
GOLC: 1
AKIA: 1
GSDC: 1
GOLC: 2
BOCC: 1
NWFC: 1
GOLC: 2
BOCC: 1
NWFC: 1
BOCC: 1
GOLC: 1
ROTC: 1
BOCC: 1
WPGC: 1
GSDC: 1
NWFC: 1
GOLC: 1
GSDC: 1
BOTC: 1
BOCC: 1
GOLC: 1
BOCC: 1
LABA: 1
GSDC: 1
BOCC: 1
NWFC: 1
GSDC: 1
BOCC: 2
ROTA: 1
BOCC: 2
SAMC: 1
GOLC: 1
GSDC: 1
GOLC: 1
GSDC: 1
GOLC: 1
BOCC: 1
GOLC: 1
BOCC: 2
GOLC: 1
ROTA: 1
GOLC: 1
BOCC: 2
ROTA: 1
GSDC: 1
NWFC: 1
CSHC: 1
MALC: 1
WHWC: 1
SAMC: 1
GDAC: 1
CKCC: 1
GDAC: 1
SCMC: 1
CKCC: 2
SCMC: 1
NWFC: 1
GOLC: 1
ROTA: 1
STAC: 1
CSHC: 1
GOLC: 1
WHWC: 1
GOLC: 1
WHWC: 1
SBUA: 1
BOCC: 1
WPGC: 1
ROTC: 2
AMAA: 1
CSHC: 1
BOCC: 1
WPGC: 1
NWFC: 1
GOLC: 1
ROTC: 1
BASC: 2
WPGC: 1
SBUA: 1
NWFC: 1
WPGC: 2
ROTC: 1
BOCC: 1
SCSC: 1
CSHC: 1
SAMC: 1
SCMC: 1
ROTC: 1
GOLC: 1
ROTC: 1
LEOA: 1
MALC: 1
BASC: 1
GOLC: 1
BMAA: 1
WPGC: 1
GOLC: 1
WPGC: 1
CSHC: 1
BASC: 1
GSDC: 1
TITC: 1
WPGC: 2
MSTC: 1
LEOC: 1
BEAC: 4
BFRA: 1
BUTA: 1
CAIC: 7
CHIC: 4
DOBC: 2
ECSA: 2
FBDC: 2
SCGC: 1
GPYA: 2
HAVC: 1
ITGC: 3
KEEC: 1
PEKC: 1
POMC: 3
SBEC: 7
SBEA: 1
SHEC: 4
SINC: 3
HUSC: 1
VIZA: 1
COLA: 1
CHIC: 1
BOSC: 1
GSPC: 1
COLC: 1
CBRC: 1
COLC: 1
BOSC: 1
CHIC: 1
EBDC: 1
ECSA: 1
COLC: 1
BHOC: 1
BOSA: 1
CAIC: 1
BOSA: 1
LABC: 1
ECSA: 1
CAIC: 2
ECSA: 2
EBDA: 1
BOSA: 1
EBDC: 1
BOSA: 1
AIRC: 2
ASHC: 1
AIRC: 3
COLC: 2
CBRC: 1
BOSC: 1
AIRC: 1
CHIA: 1
CBRC: 3
ASHC: 1
AIRC: 1
ASHC: 3
CBRC: 1
ECSC: 1
AIRC: 1
ASHC: 1
BHOC: 1
CBRC: 3
ASHC: 1
EBDC: 1
BHOA: 1
ASHC: 1
GSDA: 2
GSDC: 13
TISC: 1
YORC: 2
POSC: 1
POSA: 1
ROTA: 1
KEEA: 1
FTWA: 1
RHOC: 2
FTWA: 2
SCMC: 8
SCMA: 1
HAVC: 3
HAVA: 1
MALA: 3
MALC: 4
SCMC: 8
HAVA: 1
HAVC: 3
MALA: 1
MALC: 13
LABA: 1
LABC: 1
PUGC: 1
FTWA: 1
PUGC: 1
CHOC: 1
BFRA: 1
HAVA: 1
FTWC: 1
KEEC: 1
BFRC: 1
HAVC: 1
DOBC: 1
FTWA: 1
DOBC: 1
DDBC: 2
RHOC: 1
PUGC: 1
KEEC: 1
BFRA: 1
RHOC: 1
BFRC: 1
PWCA: 1
CHOC: 1
RHOC: 1
BMSC: 1
KEEC: 1
NWTA: 1
JACC: 1
PEKC: 1
DACA: 1
JACC: 1
ESKC: 1
PEKC: 1
DACA: 1
SCWC: 1
ESKC: 1
JACC: 1
SCWC: 1
PEKC: 2
STZC: 3
WIPC: 1
STZC: 2
LHAC: 1
LABA: 1
CSPC: 1
DACA: 1
JACC: 1
LABC: 1
SCWC: 1
CSPC: 1
PLIC: 1
STZC: 1
PEKC: 1
EBDC: 1
STZC: 1
PEKC: 1
BOSC: 1
BJIC: 1
ESKC: 1
PEKC: 1
NWTA: 1
BRIC: 1
OESC: 1
FCRA: 1
ESKC: 1
ROTC: 1
STZC: 1
CHIA: 1
ROTC: 1
SCWC: 1
PEKC: 1
CCOC: 1
POSC: 1
LHAC: 1
NWTA: 1
BFRA: 1
WIPC: 1
BJIC: 1
RHOC: 1
SCWC: 1
CSPC: 1
DACA: 1
STZC: 1
OESC: 1
CCOC: 1
BJIC: 1
LHAC: 1
WEIC: 1
BMSC: 1
WIPC: 1
SCWC: 1
POSC: 1
LABC: 2
BMSC: 1
LABC: 2
GSDC: 1
WEIC: 1
OESA: 1
BMSC: 1
WEIC: 1
PWCC: 1
POSC: 1
ASHC: 1
ESKA: 1
BRIC: 1
CCOC: 1
KOMC: 1
BMSC: 1
PUGC: 1
SCWC: 1
FCRC: 1
SCWC: 1
DOBC: 1
CSPC: 2
CCOC: 1
CSPC: 1
LHAC: 1
FCRC: 1
ACAC: 1
POSA: 1
STZC: 1
ESTC: 1
FTWC: 1
ASHC: 1
OESC: 1
GOLC: 1
LABC: 1
GOLC: 1
LABC: 1
CHOC: 1
GSDC: 1
OESC: 1
WEIC: 1
ACAC: 1
CHOC: 1
PUGC: 1
RHOC: 1
PWCC: 1
BMSC: 1
ROTC: 1
OESC: 1
ROTC: 1
TISC: 1
ACAC: 2
BMSC: 2
ROTA: 1
POSC: 1
SCWC: 1
ISTC: 1
LABC: 1
ISTC: 1
LABC: 2
WEIC: 1
HUSC: 1
ROTC: 2
KEEC: 1
ISTC: 1
BMSC: 1
ROTC: 1
ROTA: 1
LABA: 1
RHOC: 1
DOBC: 1
GSMC: 1
PWDC: 1
AFGA: 1
BEDC: 1
DAMA: 1
DAMC: 1
POTC: 1
AFGA: 1
PWCC: 1
PWCA: 1
GPYC: 1
LABC: 1
BEDC: 1
GOLC: 1
DAMA: 1
HAVC: 1
PWCA: 1
SITC: 1
SHEC: 1
KRYC: 1
PUGC: 1
POMA: 1
AFGA: 1
PUGC: 1
PDMC: 1
GPYA: 1
HUSC: 1
DCRC: 1
LABA: 1
LABC: 1
OTTC: 2
GPYA: 1
PUGC: 1
SINC: 1
KRYC: 1
PDMA: 1
POSA: 1
TFXC: 1
HAVC: 1
POMC: 1
BUTA: 1
BASC: 1
SCGC: 1
LABC: 1
SAMA: 1
LABC: 1
JRTC: 1
LABA: 1
BASC: 1
LABC: 1
POMC: 1
SCGC: 1
DALC: 1
BUTA: 1
GSMC: 1
SINC: 1
DALC: 1
LABC: 2
PYSC: 1
POMC: 1
POMA: 1
SAMA: 1
SINC: 1
BASC: 1
NWFC: 1
GSMC: 1
POMC: 1
SCGC: 1
SHEC: 1
OTTC: 2
JRTC: 1
DAMA: 1
DALC: 1
VIZC: 1
POTC: 1
SHEC: 3
BUTA: 1
OTTC: 1
BUTA: 1
SINC: 1
JRTC: 1
PUGC: 1
PWCC: 1
BEDC: 1
PUGC: 1
TFXC: 1
SCGC: 1
BUTA: 1
POTC: 1
PUGC: 1
TIMC: 1
BASC: 2
SAMC: 1
HAVC: 1
HUSC: 1
PUGC: 1
DALC: 2
HUSC: 1
GSMC: 1
DALC: 1
AFGC: 1
HUSC: 1
LABC: 1
BSHA: 1
PWCC: 1
LABA: 1
LABC: 2
PWDC: 1
LABC: 1
BOCC: 1
GPYA: 1
LABC: 1
HUSA: 1
LABC: 5
SCTC: 1
TISC: 1
LABC: 2
LABA: 1
BRIC: 1
ISTA: 1
BMAA: 1
LABC: 2
VIZC: 1
TISC: 1
VIZA: 1
ESSC: 1
FTWC: 1
LABC: 2
SCTC: 1
BRIC: 1
ESSA: 1
ESSC: 15
LABA: 1
LHAC: 1
FTWA: 1
LABA: 1
LABC: 1
ESSC: 1
LHAC: 1
BOEC: 1
LABA: 1
ESSC: 1
FBDC: 1
ACAC: 1
LABA: 1
ESSC: 1
TISC: 1
LHAC: 1
SCTC: 1
LHAC: 1
YORC: 1
ESSC: 1
LHAC: 1
ESSC: 1
YORC: 2
BZOC: 1
LABC: 2
ESSA: 1
ESSC: 13
LABA: 1
LABC: 1
FBDC: 1
LABC: 1
SCTC: 1
ACAC: 2
TISC: 1
FBDC: 1
LABC: 2
TISC: 1
LABC: 1
LHAC: 1
ESSC: 1
LABC: 1
SCTC: 1
LABA: 1
LABC: 2
IWHC: 6
GDAC: 2
LABC: 1
GOLC: 1
LABC: 1
ROTA: 1
GOLC: 1
ESTA: 11
IWHC: 4
GOSC: 1
ESTA: 12
GOSC: 1
GSDC: 1
GOSC: 1
GSDC: 1
GOSC: 3
ESTA: 1
GSDC: 1
ESTA: 1
GOLC: 1
GDAC: 1
BZOC: 1
GDAC: 3
SCMC: 1
LABC: 1
GOLC: 1
IWHC: 6
ESTA: 1
MALA: 1
NWFC: 1
LABC: 1
NWFA: 1
NWFC: 1
SCMC: 1
GOLC: 2
SCMC: 1
NWFC: 1
LABC: 1
IWHC: 5
ESTA: 22
SCMC: 1
SBEC: 1
BOSA: 1
GOLC: 1
LABA: 1
LABC: 1
SBEA: 1
IWHC: 8
GOSC: 2
GSDC: 2
GOSC: 2
GSDC: 1
GOSC: 1
ESTA: 1
IWHC: 6
BOEC: 1
GOLC: 1
BMSC: 2
SCWC: 1
LABA: 1
ESTA: 12
IWHC: 9
ESTA: 12
IWHC: 7
LABC: 1
HUSC: 1
LABC: 1
ESTA: 1
LABC: 1
ESTA: 1
SBEA: 1
ESTA: 1
IWHC: 6
WIPC: 1
ISTC: 1
NWFC: 1
SBUC: 1
GSDC: 1
BJIA: 1
BJIC: 14
CATC: 1
BJIC: 1
PWCC: 1
LABC: 2
LABA: 2
VIZA: 1
VIZC: 1
LABC: 4
BOCC: 1
CCRC: 1
ROTA: 1
LABC: 1
LABA: 1
GOLC: 1
LABA: 1
GOLC: 1
VIZC: 1
LABC: 2
GOLC: 1
LABC: 1
VIZC: 2
LABC: 2
GRYC: 1
LABC: 1
FBDC: 1
BOXC: 1
BOXA: 5
FBDC: 1
VIZA: 1
VIZC: 1
GOLC: 4
BOXA: 1
FBDC: 2
BOXA: 5
GOLC: 1
VIZC: 2
GSDC: 1
VIZC: 3
GOLC: 1
LABC: 3
BOXC: 1
BOXA: 1
FBDA: 1
FBDC: 1
BOXA: 2
FBDC: 3
GOLC: 1
BOXA: 1
VIZA: 1
GOLC: 1
VIZA: 1
VIZC: 1
BOXA: 1
FBDA: 1
BOXA: 1
BOXC: 1
FBDC: 2
BOXA: 1
FBDC: 1
BOXA: 2
FBDC: 1
BOXC: 2
BOXA: 5
FBDC: 1
BOXA: 4
BOXC: 2
LABC: 2
VIZC: 2
GRYC: 1
GOLC: 2
VIZC: 1
GOLC: 6
LABC: 1
GOLC: 1
LABC: 1
GOLC: 1
LABC: 1
TITA: 2
TITC: 1
GRYC: 1
LABC: 5
GOLC: 1
LABA: 1
LABC: 1
GOLC: 1
GSDC: 1
GOLC: 1
LABC: 2
LABA: 1
GOLC: 6
LABC: 1
GOLC: 1
ROTC: 2
GOLC: 1
GSDC: 1
GOLC: 1
LABC: 1
SBEC: 1
GOLC: 1
LABC: 3
ROTC: 1
LABA: 1
LABC: 1
GOLC: 2
LABC: 1
SBEC: 1
GOLC: 1
LABC: 1
GSDC: 1
SBEC: 1
LABC: 1
GOLC: 1
LABC: 2
GOLC: 2
GSDC: 1
GOLC: 1
LABC: 1
BOXA: 1
ROTC: 1
BOXA: 1
LABC: 1
YORA: 1
PWDC: 2
GSDC: 1
PWDC: 1
HAVC: 1
YORC: 1
HAVC: 2
CANC: 1
PWDC: 1
YORC: 10
YORA: 1
TISC: 1
YORC: 1
TISC: 1
YORC: 1
TISC: 5
SCMC: 1
MALC: 1
SCMC: 2
SCMA: 1
HAVA: 1
YORA: 1
YORC: 2
NFTC: 6
MALC: 1
YORC: 27
PAPC: 9
BOXC: 1
PAPC: 2
GOLC: 1
YORC: 8
YORA: 2
GOLC: 7
LABC: 1
GOLC: 1
YORC: 8
VIZC: 1
MALC: 1
VIZA: 1
ROTA: 1
VIZC: 3
VIZA: 2
YORC: 1
IWHC: 16
PWDC: 2
CURC: 1
IWSC: 1
PWDC: 1
LABA: 1
LABC: 1
IWHC: 7
SCDA: 1
IWHC: 6
BUTA: 1
LABC: 3
LABA: 1
BUTA: 1
LABA: 1
LABC: 1
BUTA: 2
LABC: 2
BUTA: 1
LABC: 10
LABA: 2
BUTA: 1
BUTC: 1
LABC: 3
BUTA: 1
LABC: 68
LABA: 9
GSDC: 1
GOLC: 1
LABC: 1
NWFC: 1
BTEC: 6
BTEA: 1
BEAA: 1
BEAC: 2
BMDA: 1
BMDC: 1
BOTC: 10
BOTA: 1
BRIC: 10
CSPC: 7
DALC: 5
DOBC: 2
EBDC: 7
BUTA: 1
ELKA: 4
EURC: 9
FINA: 1
FINC: 5
GOSC: 9
GRYA: 4
GRYC: 5
RHOC: 1
GSLC: 4
JRTC: 5
NSDC: 12
SCHC: 13
SCHA: 2
CSHC: 3
CSHA: 2
POSC: 1
WEIC: 12
NFTC: 8
CAIC: 17
TISC: 13
YORA: 2
YORC: 10
CAIC: 3
BOXC: 1
CAIC: 4
YORC: 1
BOXC: 1
YORC: 1
NFTC: 1
YORC: 1
NFTC: 2
CAIC: 17
YORC: 16
YORA: 1
NFTA: 3
YORA: 1
BOXC: 1
BOXA: 14
CNKC: 10
CKCC: 4
CSPC: 2
YORC: 1
CKCC: 2
CSPC: 1
YORC: 1
CKCC: 2
MALC: 1
CKCC: 10
CSPC: 1
MALC: 1
ACAC: 1
IWHC: 24
IWHA: 1
GOLC: 1
IWHC: 8
CSPC: 3
MALC: 1
YORC: 1
CSPC: 4
CKCC: 1
CSPC: 1
DACC: 1
CSPC: 1
CKCC: 1
CSPC: 1
POTC: 1
CSPC: 3
CKCC: 1
DACA: 1
CKCC: 1
CSPC: 1
CKCC: 4
CSPC: 1
DACC: 1
CKCC: 1
DACC: 1
CKCC: 2
CSPC: 1
DACC: 1
PDMC: 1
CSPC: 1
MALC: 1
DACA: 1
YORC: 1
DACC: 1
DACA: 1
GOLC: 4
SBEC: 1
LABC: 4
VIZA: 1
GOLC: 1
VIZC: 2
VIZA: 1
POTC: 1
POTA: 1
IWHC: 6
CSPC: 1
DACA: 1
MALC: 1
CKCC: 1
MALC: 1
CKCC: 1
CATC: 1
CSPC: 1
LABC: 1
CSPC: 1
VIZA: 1
WHWC: 1
BOXA: 1
BASC: 1
PMIC: 1
CAIC: 1
SCMC: 1
PUGC: 1
ECSC: 1
BASC: 1
CAIC: 1
WHWC: 1
BOXA: 1
JRTC: 1
STZC: 1
CSPC: 1
SCMC: 1
JRTC: 1
BOXA: 1
BFRC: 1
DACA: 1
BOXA: 1
BEAC: 1
BOSC: 1
BFRC: 1
PMIC: 1
SCMC: 1
BOXA: 1
IWHC: 3
NSDC: 1
BMDC: 1
CATC: 1
BOUC: 2
STZC: 1
BMDC: 1
MULC: 1
LHAC: 1
STZC: 1
WHWC: 1
LABC: 1
BFRC: 1
DACA: 1
BOXA: 2
BASC: 1
MUSA: 1
NSDC: 2
BOXA: 1
NSDC: 2
CATC: 1
GOLC: 1
MANC: 1
BOXA: 1
JRTA: 1
SCMC: 1
MALC: 1
RATC: 1
CSPC: 1
BOXA: 1
BOUC: 1
BOXA: 1
LABC: 1
CAIC: 1
EBDC: 1
SBYC: 1
MALC: 1
GOLC: 1
POMC: 2
BOXA: 1
STZC: 2
CARC: 1
CSPC: 1
CARC: 1
GOLC: 1
MALC: 1
STZC: 1
JRTC: 1
PWCC: 1
NFTC: 1
BOXA: 1
FBDC: 1
ETSC: 1
BOXC: 1
YORC: 1
CDTC: 1
WHWC: 1
LEOC: 1
PHAC: 1
NWFC: 1
BPIC: 1
BTEA: 4
BFRA: 1
JRTC: 1
CSPC: 1
YORC: 1
STZC: 1
JRTC: 1
TITC: 1
LABA: 1
KOMC: 1
PUGC: 1
GSDC: 1
GOLC: 1
BFRC: 1
STZC: 1
LABC: 1
RATC: 1
NWFC: 1
GSDC: 1
LABC: 1
GSDC: 3
CWCC: 1
GSDC: 1
GOLC: 2
PITC: 1
MSTC: 1
BOUC: 1
PITC: 1
ROTA: 2
ROTC: 2
NWFC: 4
OESA: 1
NWFC: 5
MSTC: 1
LABC: 1
RATA: 1
GPYC: 1
NWFC: 1
MSTC: 2
RECC: 1
MSTA: 1
PITA: 1
GOLC: 1
ROTC: 1
VIZC: 2
LABC: 1
BMDC: 1
ISTC: 1
PITA: 1
NSDC: 1
BOXA: 2
LEOC: 1
OTTC: 4
NWFC: 1
FBDC: 1
YORC: 4
BOXC: 1
BOXA: 1
YORC: 1
GSDC: 1
JRTC: 1
GOLC: 1
CSHC: 1
SHEC: 1
ASHC: 1
BMDC: 1
STAC: 1
SBEC: 1
NWFC: 1
BOCC: 8
BOCA: 1
LABC: 1
CKCC: 2
ESSC: 2
GSDC: 1
GOLC: 11
GOLA: 1
LABC: 1
GSDC: 2
BOXC: 1
BOXA: 10
GOLC: 1
LABC: 1
LABA: 1
ROTC: 1
LABC: 2
NWFC: 1
LABC: 1
NWFC: 1
LABA: 1
LABC: 1
GOLA: 1
GOLC: 1
BASC: 1
BASA: 1
LABC: 1
GSDC: 1
LABC: 1
NWFC: 3
LABC: 1
GSDC: 2
GOLC: 1
LABC: 1
LABA: 1
GOLC: 1
BOXA: 1
GSDC: 1
LABC: 1
CKCC: 1
POTC: 1
BOXA: 1
LABA: 1
SBEA: 1
BEAC: 4
BMDC: 3
BMDA: 1
PWCA: 1
ACAC: 1
CCOC: 1
ITGC: 1
BEAC: 1
CSPC: 1
SHEC: 1
SCTC: 1
GOLC: 1
VIZC: 1
BOXC: 1
FCRA: 1
SCTC: 1
CCOC: 1
FCRC: 1
DAMC: 1
RHOC: 1
WIPC: 1
SCGC: 1
CSHC: 1
GOLC: 1
SALC: 1
CSPC: 1
POTC: 1
WHWC: 1
POTC: 1
GRYA: 1
JRTC: 1
WHWC: 2
CSPC: 1
PDMC: 1
WIPC: 1
WEIC: 1
CHOC: 1
CSPC: 2
JRTC: 1
CSPC: 1
WHWC: 2
WEIC: 1
CSPC: 1
DACA: 3
CSPC: 1
DACC: 1
JRTC: 1
POSC: 1
HUSC: 1
PUGC: 2
LABC: 2
IWHC: 1
GSDC: 1
ESSC: 1
DOBC: 1
PUGC: 1
BMDC: 1
DOBC: 1
POSC: 1
GOLC: 2
CAIC: 1
DANC: 1
POSC: 1
YORC: 1
PMIC: 1
STZC: 1
GSDC: 1
SCMC: 1
GSDC: 1
SLOA: 1
BOSA: 1
ROTC: 1
YORC: 1
BFRC: 1
BOXA: 1
SCHC: 1
MANC: 1
GOLC: 1
SBUC: 1
DOBC: 1
STZC: 1
DOBC: 1
BEAC: 1
PMIC: 1
POSC: 1
GOLC: 2
STZC: 1
PUGC: 1
SHEC: 1
GOLC: 2
LABC: 1
ESSC: 1
CHIC: 1
BEAC: 2
CSPC: 1
VIZC: 1
ASHC: 1
DOBC: 1
STZC: 1
BOCC: 1
SCMC: 1
CSPC: 1
SHEC: 2
DACA: 1
BOCC: 1
JRTC: 1
ESSC: 1
BEAC: 2
YORC: 1
DOBC: 1
BOCC: 1
LABC: 1
SBEC: 1
POSA: 1
SBUC: 1
BMDC: 1
BOXA: 1
SCMC: 1
DOBC: 1
SHEC: 1
WHWC: 1
POMC: 1
STZC: 1
WHWC: 1
LABC: 1
BOCC: 1
PMIC: 1
BEAA: 1
GSDC: 1
BOCC: 1
LABC: 2
GOLC: 1
GSDC: 1
GOLC: 1
DOBC: 1
PEKC: 1
STZC: 1
SCMC: 1
HUSC: 1
LABC: 1
SHEC: 1
GSDC: 1
LABC: 1
POSC: 1
SBUA: 1
WHWC: 1
BEAC: 1
LABA: 1
HUSA: 1
HUSC: 1
