# Supplementary material for: Risk-modeling of dog osteosarcoma genome scans shows individuals with Mendelian-level polygenic risk are common
Source: BMC Genomics. 2019 Mar 19;20:226. doi: 10.1186/s12864-019-5531-6 (PMC6425649; doi:10.1186/s12864-019-5531-6)
Supplement: Supplementary file 6 — Data. Haplotype phasing across osteosarcoma GWAS risk alleles. (ZIP 162 kb) [file 12864_2019_5531_MOESM6_ESM.zip › Hayward et al 2016/chr38_8714413_track.txt]

track type=bed name="MALC" description="MALC" itemRgb="On" visibility="3" 
chr38	8673555	8760129	MALC	0	.	8673555	8760129	41,128,185
track type=bed name="YORC" description="YORC" itemRgb="On" visibility="3" 
chr38	8673555	8760129	YORC	0	.	8673555	8760129	41,128,185
track type=bed name="SCTC" description="SCTC" itemRgb="On" visibility="3" 
chr38	8673555	8784677	SCTC	0	.	8673555	8784677	41,128,185
track type=bed name="LABC" description="LABC" itemRgb="On" visibility="3" 
chr38	8673555	8760129	LABC	0	.	8673555	8760129	41,128,185
track type=bed name="CKCC" description="CKCC" itemRgb="On" visibility="3" 
chr38	8673555	8760129	CKCC	0	.	8673555	8760129	41,128,185
track type=bed name="GOLC" description="GOLC" itemRgb="On" visibility="3" 
chr38	8673555	8760129	GOLC	0	.	8673555	8760129	41,128,185
track type=bed name="NWFC" description="NWFC" itemRgb="On" visibility="3" 
chr38	8673555	8760129	NWFC	0	.	8673555	8760129	41,128,185
track type=bed name="CAIC" description="CAIC" itemRgb="On" visibility="3" 
chr38	8673555	8784677	CAIC	0	.	8673555	8784677	41,128,185
track type=bed name="SBEC" description="SBEC" itemRgb="On" visibility="3" 
chr38	8673555	8784677	SBEC	0	.	8673555	8784677	41,128,185
track type=bed name="GSDC" description="GSDC" itemRgb="On" visibility="3" 
chr38	8673555	8784677	GSDC	0	.	8673555	8784677	41,128,185
track type=bed name="SCMC" description="SCMC" itemRgb="On" visibility="3" 
chr38	8673555	8742719	SCMC	0	.	8673555	8742719	41,128,185
track type=bed name="SCMC" description="SCMC" itemRgb="On" visibility="3" 
chr38	8673555	8742719	SCMC	0	.	8673555	8742719	41,128,185
track type=bed name="MALC" description="MALC" itemRgb="On" visibility="3" 
chr38	8673555	8760129	MALC	0	.	8673555	8760129	41,128,185
track type=bed name="LABC" description="LABC" itemRgb="On" visibility="3" 
chr38	8673555	8760129	LABC	0	.	8673555	8760129	41,128,185
track type=bed name="ESSC" description="ESSC" itemRgb="On" visibility="3" 
chr38	8673555	8760129	ESSC	0	.	8673555	8760129	41,128,185
track type=bed name="ESSC" description="ESSC" itemRgb="On" visibility="3" 
chr38	8673555	8760129	ESSC	0	.	8673555	8760129	41,128,185
track type=bed name="IWHC" description="IWHC" itemRgb="On" visibility="3" 
chr38	8673555	8760129	IWHC	0	.	8673555	8760129	41,128,185
track type=bed name="IWHC" description="IWHC" itemRgb="On" visibility="3" 
chr38	8673555	8760129	IWHC	0	.	8673555	8760129	41,128,185
track type=bed name="IWHC" description="IWHC" itemRgb="On" visibility="3" 
chr38	8673555	8760129	IWHC	0	.	8673555	8760129	41,128,185
track type=bed name="IWHC" description="IWHC" itemRgb="On" visibility="3" 
chr38	8673555	8760129	IWHC	0	.	8673555	8760129	41,128,185
track type=bed name="IWHC" description="IWHC" itemRgb="On" visibility="3" 
chr38	8673555	8760129	IWHC	0	.	8673555	8760129	41,128,185
track type=bed name="IWHC" description="IWHC" itemRgb="On" visibility="3" 
chr38	8673555	8760129	IWHC	0	.	8673555	8760129	41,128,185
track type=bed name="IWHC" description="IWHC" itemRgb="On" visibility="3" 
chr38	8673555	8760129	IWHC	0	.	8673555	8760129	41,128,185
track type=bed name="IWHC" description="IWHC" itemRgb="On" visibility="3" 
chr38	8673555	8760129	IWHC	0	.	8673555	8760129	41,128,185
track type=bed name="BJIC" description="BJIC" itemRgb="On" visibility="3" 
chr38	8663609	8742719	BJIC	0	.	8663609	8742719	41,128,185
track type=bed name="GOLC" description="GOLC" itemRgb="On" visibility="3" 
chr38	8673555	8760129	GOLC	0	.	8673555	8760129	41,128,185
track type=bed name="LABC" description="LABC" itemRgb="On" visibility="3" 
chr38	8673555	8760129	LABC	0	.	8673555	8760129	41,128,185
track type=bed name="GOLC" description="GOLC" itemRgb="On" visibility="3" 
chr38	8673555	8760129	GOLC	0	.	8673555	8760129	41,128,185
track type=bed name="YORC" description="YORC" itemRgb="On" visibility="3" 
chr38	8673555	8760129	YORC	0	.	8673555	8760129	41,128,185
track type=bed name="TISC" description="TISC" itemRgb="On" visibility="3" 
chr38	8673555	8760129	TISC	0	.	8673555	8760129	41,128,185
track type=bed name="NFTC" description="NFTC" itemRgb="On" visibility="3" 
chr38	8673555	8784677	NFTC	0	.	8673555	8784677	41,128,185
track type=bed name="YORC" description="YORC" itemRgb="On" visibility="3" 
chr38	8673555	8760129	YORC	0	.	8673555	8760129	41,128,185
track type=bed name="PAPC" description="PAPC" itemRgb="On" visibility="3" 
chr38	8685112	8742719	PAPC	0	.	8685112	8742719	41,128,185
track type=bed name="YORC" description="YORC" itemRgb="On" visibility="3" 
chr38	8673555	8760129	YORC	0	.	8673555	8760129	41,128,185
track type=bed name="GOLC" description="GOLC" itemRgb="On" visibility="3" 
chr38	8673555	8760129	GOLC	0	.	8673555	8760129	41,128,185
track type=bed name="YORC" description="YORC" itemRgb="On" visibility="3" 
chr38	8673555	8760129	YORC	0	.	8673555	8760129	41,128,185
track type=bed name="IWHC" description="IWHC" itemRgb="On" visibility="3" 
chr38	8673555	8760129	IWHC	0	.	8673555	8760129	41,128,185
track type=bed name="IWHC" description="IWHC" itemRgb="On" visibility="3" 
chr38	8673555	8760129	IWHC	0	.	8673555	8760129	41,128,185
track type=bed name="IWHC" description="IWHC" itemRgb="On" visibility="3" 
chr38	8673555	8760129	IWHC	0	.	8673555	8760129	41,128,185
track type=bed name="LABC" description="LABC" itemRgb="On" visibility="3" 
chr38	8673555	8760129	LABC	0	.	8673555	8760129	41,128,185
track type=bed name="LABC" description="LABC" itemRgb="On" visibility="3" 
chr38	8673555	8760129	LABC	0	.	8673555	8760129	41,128,185
track type=bed name="BTEC" description="BTEC" itemRgb="On" visibility="3" 
chr38	8619092	8760129	BTEC	0	.	8619092	8760129	41,128,185
track type=bed name="BOTC" description="BOTC" itemRgb="On" visibility="3" 
chr38	8673555	8742719	BOTC	0	.	8673555	8742719	41,128,185
track type=bed name="BRIC" description="BRIC" itemRgb="On" visibility="3" 
chr38	8673555	8742719	BRIC	0	.	8673555	8742719	41,128,185
track type=bed name="CSPC" description="CSPC" itemRgb="On" visibility="3" 
chr38	8673555	8760129	CSPC	0	.	8673555	8760129	41,128,185
track type=bed name="DALC" description="DALC" itemRgb="On" visibility="3" 
chr38	8685112	8742719	DALC	0	.	8685112	8742719	41,128,185
track type=bed name="EBDC" description="EBDC" itemRgb="On" visibility="3" 
chr38	8512825	8760129	EBDC	0	.	8512825	8760129	41,128,185
track type=bed name="EURC" description="EURC" itemRgb="On" visibility="3" 
chr38	8673555	8760129	EURC	0	.	8673555	8760129	41,128,185
track type=bed name="FINC" description="FINC" itemRgb="On" visibility="3" 
chr38	8673555	8742719	FINC	0	.	8673555	8742719	41,128,185
track type=bed name="GOSC" description="GOSC" itemRgb="On" visibility="3" 
chr38	8673555	8742719	GOSC	0	.	8673555	8742719	41,128,185
track type=bed name="GRYC" description="GRYC" itemRgb="On" visibility="3" 
chr38	8619092	8742719	GRYC	0	.	8619092	8742719	41,128,185
track type=bed name="JRTC" description="JRTC" itemRgb="On" visibility="3" 
chr38	8673555	8760129	JRTC	0	.	8673555	8760129	41,128,185
track type=bed name="NSDC" description="NSDC" itemRgb="On" visibility="3" 
chr38	8673555	8742719	NSDC	0	.	8673555	8742719	41,128,185
track type=bed name="SCHC" description="SCHC" itemRgb="On" visibility="3" 
chr38	8673555	8742719	SCHC	0	.	8673555	8742719	41,128,185
track type=bed name="WEIC" description="WEIC" itemRgb="On" visibility="3" 
chr38	8673555	8784677	WEIC	0	.	8673555	8784677	41,128,185
track type=bed name="NFTC" description="NFTC" itemRgb="On" visibility="3" 
chr38	8673555	8784677	NFTC	0	.	8673555	8784677	41,128,185
track type=bed name="CAIC" description="CAIC" itemRgb="On" visibility="3" 
chr38	8673555	8784677	CAIC	0	.	8673555	8784677	41,128,185
track type=bed name="TISC" description="TISC" itemRgb="On" visibility="3" 
chr38	8673555	8760129	TISC	0	.	8673555	8760129	41,128,185
track type=bed name="YORC" description="YORC" itemRgb="On" visibility="3" 
chr38	8673555	8760129	YORC	0	.	8673555	8760129	41,128,185
track type=bed name="CAIC" description="CAIC" itemRgb="On" visibility="3" 
chr38	8673555	8784677	CAIC	0	.	8673555	8784677	41,128,185
track type=bed name="YORC" description="YORC" itemRgb="On" visibility="3" 
chr38	8673555	8760129	YORC	0	.	8673555	8760129	41,128,185
track type=bed name="CNKC" description="CNKC" itemRgb="On" visibility="3" 
chr38	8663609	8760129	CNKC	0	.	8663609	8760129	41,128,185
track type=bed name="CKCC" description="CKCC" itemRgb="On" visibility="3" 
chr38	8673555	8760129	CKCC	0	.	8673555	8760129	41,128,185
track type=bed name="IWHC" description="IWHC" itemRgb="On" visibility="3" 
chr38	8673555	8760129	IWHC	0	.	8673555	8760129	41,128,185
track type=bed name="IWHC" description="IWHC" itemRgb="On" visibility="3" 
chr38	8673555	8760129	IWHC	0	.	8673555	8760129	41,128,185
track type=bed name="IWHC" description="IWHC" itemRgb="On" visibility="3" 
chr38	8673555	8760129	IWHC	0	.	8673555	8760129	41,128,185
track type=bed name="NWFC" description="NWFC" itemRgb="On" visibility="3" 
chr38	8673555	8760129	NWFC	0	.	8673555	8760129	41,128,185
track type=bed name="BOCC" description="BOCC" itemRgb="On" visibility="3" 
chr38	8673555	8760129	BOCC	0	.	8673555	8760129	41,128,185
track type=bed name="GOLC" description="GOLC" itemRgb="On" visibility="3" 
chr38	8673555	8760129	GOLC	0	.	8673555	8760129	41,128,185
track type=bed name="ESTA" description="ESTA" itemRgb="On" visibility="3" 
chr38	6363775	8873079	ESTA	0	.	6363775	8873079	39,174,96
track type=bed name="ESTA" description="ESTA" itemRgb="On" visibility="3" 
chr38	6363775	8873079	ESTA	0	.	6363775	8873079	39,174,96
track type=bed name="ESTA" description="ESTA" itemRgb="On" visibility="3" 
chr38	6363775	8873079	ESTA	0	.	6363775	8873079	39,174,96
track type=bed name="ESTA" description="ESTA" itemRgb="On" visibility="3" 
chr38	6363775	8873079	ESTA	0	.	6363775	8873079	39,174,96
track type=bed name="ESTA" description="ESTA" itemRgb="On" visibility="3" 
chr38	6363775	8873079	ESTA	0	.	6363775	8873079	39,174,96
track type=bed name="BOXA" description="BOXA" itemRgb="On" visibility="3" 
chr38	8663609	8742719	BOXA	0	.	8663609	8742719	39,174,96
track type=bed name="BOXA" description="BOXA" itemRgb="On" visibility="3" 
chr38	8663609	8742719	BOXA	0	.	8663609	8742719	39,174,96
track type=bed name="BOXA" description="BOXA" itemRgb="On" visibility="3" 
chr38	8663609	8742719	BOXA	0	.	8663609	8742719	39,174,96
track type=bed name="LABA" description="LABA" itemRgb="On" visibility="3" 
chr38	8685112	8760129	LABA	0	.	8685112	8760129	39,174,96
track type=bed name="BOXA" description="BOXA" itemRgb="On" visibility="3" 
chr38	8663609	8742719	BOXA	0	.	8663609	8742719	39,174,96
track type=bed name="BOXA" description="BOXA" itemRgb="On" visibility="3" 
chr38	8663609	8742719	BOXA	0	.	8663609	8742719	39,174,96
