# Supplementary material for: Risk-modeling of dog osteosarcoma genome scans shows individuals with Mendelian-level polygenic risk are common
Source: BMC Genomics. 2019 Mar 19;20:226. doi: 10.1186/s12864-019-5531-6 (PMC6425649; doi:10.1186/s12864-019-5531-6)
Supplement: Supplementary file 6 — Data. Haplotype phasing across osteosarcoma GWAS risk alleles. (ZIP 162 kb) [file 12864_2019_5531_MOESM6_ESM.zip › Hayward et al 2016/chr5_12259066_individuals.txt]

MALG: 8
MALA: 1
YORG: 6
YORA: 1
TISG: 2
SCMG: 1
CAIG: 2
HAVG: 2
SCTA: 5
SCTG: 2
ROTG: 1
GSDG: 1
LABG: 1
JRTG: 1
ROTG: 1
BOTG: 1
ECSA: 1
GSDG: 1
BOSG: 1
GOLG: 1
BOTG: 1
LABG: 1
IWHG: 1
GOLG: 2
GSDG: 1
NWFG: 1
ROTG: 2
CSPG: 2
GSDG: 1
BOXG: 3
ROTG: 1
LABG: 1
LABA: 1
BOXG: 1
CSPG: 1
YORG: 1
ROTG: 1
LABG: 1
VIZG: 2
GOLG: 1
LABG: 1
VIZG: 1
GOLG: 1
LABG: 1
GSDG: 1
LABA: 1
LABG: 1
DOBG: 1
LABG: 3
GOLG: 1
ROTG: 1
BOXG: 2
LABG: 1
BOXG: 1
LABG: 1
DOBG: 1
ASHG: 1
LABG: 1
DOBG: 1
ASHG: 2
SHEA: 1
DOBG: 1
SHEA: 1
CSPA: 1
DOBG: 3
CSPG: 1
SHEG: 1
CSPG: 1
ROTG: 1
BOXG: 1
CSPG: 1
DOBG: 1
ROTG: 1
DOBG: 1
SHEA: 1
GOLG: 1
ROTG: 1
LABG: 4
LABA: 1
GOLG: 1
LHAA: 1
GOLG: 3
ROTG: 1
GOLG: 1
GOLA: 1
LABG: 1
YORG: 1
YORA: 1
LABG: 1
BOXG: 1
VIZG: 2
LABA: 1
ROTG: 1
LABA: 1
GSDG: 1
GOLG: 1
BOXG: 1
LABG: 1
BOXG: 1
ROTG: 1
GOLG: 1
ROTG: 1
GOLG: 2
LABG: 1
GSDG: 1
LABG: 1
GSDG: 4
LABG: 1
NWFG: 1
LABA: 1
LABG: 3
BOCG: 1
LABG: 1
NWFG: 1
LABG: 1
GSDG: 2
LABA: 1
BOXG: 2
LABG: 1
CSPG: 1
BOSG: 1
LABG: 1
BOXG: 2
LABG: 1
BOXG: 1
GSDG: 1
ASHG: 1
GOLG: 1
ASHG: 2
GOLG: 2
LABG: 1
GOLA: 1
GSDG: 3
XOLG: 1
XOMG: 2
XOLG: 2
GSDG: 1
CARG: 1
LABG: 1
COVG: 1
AFGG: 1
LABG: 1
NGSG: 1
LABG: 1
TAWG: 1
LABG: 3
LABA: 3
PIOG: 1
XOLG: 1
XOMG: 2
XOLG: 1
XOLA: 1
ISSA: 1
NGSG: 1
SANG: 1
PIOG: 2
NGSG: 2
PIOG: 2
NGSG: 1
PIOG: 1
LABG: 2
CCRG: 2
GOLG: 1
LABG: 1
CCRG: 1
LABG: 2
ISHG: 1
BGRA: 1
AKIG: 4
BZOG: 3
LABG: 1
LABA: 3
GOLG: 1
LABG: 1
GSDG: 2
GOLG: 1
GOSA: 1
BZOG: 1
LABA: 1
LABG: 2
GOLG: 1
LABA: 1
GOLG: 1
LABA: 1
GOLG: 1
GSDG: 1
LABA: 1
GSDG: 2
LABG: 3
GSDG: 1
GOLG: 1
GSDG: 1
LABG: 2
GSDG: 3
LABG: 1
LABA: 1
GSDG: 2
GSMA: 1
LABA: 1
LABG: 3
GSDG: 2
BZOG: 1
GSDG: 2
GOLG: 1
GOLA: 1
AKIG: 1
GSDG: 1
LABG: 1
GSDG: 1
LABG: 1
GSDG: 2
LABA: 1
LABG: 3
AFGG: 1
LABG: 1
GSDG: 1
LABG: 3
GSDG: 2
LABG: 2
GOLG: 1
GSDG: 1
LABG: 1
LABA: 2
GSDG: 1
GOLG: 1
LABG: 1
GSDG: 1
LABG: 1
GSDG: 1
AFGG: 2
BZOG: 1
GOSG: 1
BGRG: 1
AKIG: 3
BZOG: 1
DALA: 1
AFGG: 2
GSMA: 3
LABG: 1
CCRG: 5
LABG: 1
GSDG: 3
PAPG: 1
CCRG: 1
AKIG: 1
MSTG: 1
BMDG: 1
PAPG: 1
GDAG: 1
MALG: 1
MSTG: 1
CKCA: 2
PAPG: 1
GDAG: 1
MSTG: 2
AMAG: 1
MSTG: 2
PAPG: 1
PMIA: 1
PMIG: 1
BOTG: 1
PMIA: 1
BOTG: 1
GDAG: 1
PMIA: 1
PMIG: 1
PAPG: 1
GDAG: 1
BMDG: 2
PAPG: 1
AMAG: 1
GDAG: 1
AMAG: 2
GDAG: 1
PAPG: 1
BOTG: 3
SALA: 1
GDAG: 1
BMDG: 1
MSTG: 1
LEOG: 2
STAG: 1
LEOG: 1
BOCG: 2
LEOG: 1
MSTG: 3
BOCG: 1
LEOG: 1
AMAG: 1
BMDG: 1
AMAG: 1
GDAG: 2
BOCG: 1
AMAG: 1
BOCG: 2
STAG: 1
NEAG: 5
PMIA: 1
BOCG: 1
STAG: 1
SBUG: 1
MALG: 1
NWFG: 1
ROTG: 1
CKCG: 1
AMAG: 1
NWFA: 2
GOLG: 35
NWFG: 8
NWFA: 4
BMDG: 1
LEOG: 3
PAPG: 1
SALG: 1
SALA: 1
AMAG: 1
BOCG: 1
GOLG: 1
BOCG: 1
BASG: 1
LABG: 1
MALG: 1
NWFG: 1
GSDG: 1
BOCG: 1
GOLG: 1
CWCA: 1
BOCG: 1
NWFA: 1
NWFG: 1
AKIG: 1
GSDG: 1
ROTG: 1
GOLG: 1
BOCG: 1
NWFG: 1
GOLG: 2
BOCG: 1
NWFA: 1
BOCG: 1
GOLG: 1
ROTG: 1
BOCG: 1
WPGG: 1
ROTG: 1
GSDG: 1
BOCG: 1
GOLG: 1
BASG: 1
GSDG: 1
BOTG: 1
LABG: 1
BOCG: 1
GOLG: 1
LABA: 1
GSDG: 1
BOCG: 1
NWFA: 1
GSDG: 2
BOCG: 2
ROTG: 1
GSDG: 1
BOCG: 2
SAMG: 1
GSDG: 1
GOLG: 1
GSDG: 1
GOLG: 1
BOCG: 1
GOLG: 1
BOCG: 2
GOLG: 2
ROTG: 1
GOLG: 1
BOCG: 2
NWFG: 1
ROTG: 1
GSDG: 1
ROTG: 1
SBUG: 1
CSHG: 1
SAMG: 1
MALG: 1
WHWA: 1
SCSG: 1
NWFA: 1
SAMG: 1
GDAG: 1
SCMG: 1
GDAG: 1
SCMA: 1
GDAG: 1
SCMG: 1
CKCG: 1
SCMG: 2
NWFG: 1
GOLG: 1
ROTG: 1
WHWG: 1
STAG: 1
GOLG: 1
GSDG: 1
ROTG: 1
SBUG: 1
BOCG: 1
SAMG: 2
SBUG: 1
WPGG: 1
SBUG: 1
ROTG: 1
SBUG: 1
ROTG: 1
AMAG: 1
BOCG: 1
WPGG: 2
GOLG: 1
ROTG: 1
BASG: 1
SCSG: 1
WPGG: 1
SBUG: 1
NWFG: 1
WPGG: 1
ROTG: 1
BOCG: 1
SCSG: 1
CSHA: 1
SAMG: 1
SCMG: 1
ROTG: 2
MALG: 1
BMAG: 1
WPGG: 1
GOLG: 1
ROTG: 1
WPGG: 1
AMAG: 1
BASG: 1
WHWA: 1
GSDG: 1
MSTG: 1
TITG: 1
WPGG: 1
MSTG: 1
LEOG: 2
BEAG: 5
BRIG: 1
BUTG: 1
CAIG: 5
CAIA: 1
CHIG: 3
DOBG: 2
ECSG: 1
ECSA: 1
FBDG: 2
GSPG: 2
SCGG: 1
GPYG: 1
HAVG: 1
ITGG: 4
KEEG: 1
PEKG: 1
POMG: 2
SBEA: 9
SHEA: 3
SING: 4
HUSG: 1
SITG: 1
VIZG: 1
BOSG: 1
COLA: 1
CHIG: 1
BOSG: 1
GSPG: 1
COLA: 1
CBRG: 1
COLA: 1
EBDG: 1
AIRG: 2
COLA: 1
EBDG: 1
COLA: 1
BHOG: 1
BOSA: 1
CAIG: 1
ECSG: 1
BOSG: 1
LABG: 2
CAIA: 1
GSPA: 1
CAIG: 1
BOSG: 1
ECSG: 3
LABG: 1
EBDG: 1
CAIG: 1
BOSG: 1
EBDG: 1
BOSG: 1
AIRG: 2
ASHG: 2
EBDG: 1
BOSG: 1
AIRG: 3
GSPG: 1
BHOG: 1
COLA: 2
EBDG: 1
COLA: 1
CBRG: 1
AIRG: 1
BOSG: 1
CHIG: 1
EBDG: 1
CHIG: 1
CBRG: 4
ECSG: 1
ASHG: 1
AIRG: 1
ASHG: 1
LABG: 1
CBRG: 1
BHOA: 1
CBRG: 1
ECSA: 1
AIRG: 1
ASHG: 1
EBDG: 1
COLA: 1
BHOG: 1
GSPG: 2
CBRG: 1
ASHG: 1
EBDG: 1
BHOG: 1
GSPG: 1
BHOG: 1
GSDG: 19
TISA: 1
YORG: 2
YORA: 1
POSG: 2
ROTG: 5
KEEG: 1
FTWG: 2
KEEG: 1
RHOG: 1
BFRG: 1
RHOG: 1
FTWG: 1
KEEG: 1
FTWG: 1
SCMG: 12
HAVA: 1
HAVG: 6
MALA: 1
MALG: 7
SCMG: 8
HAVG: 8
MALA: 1
MALG: 8
LABG: 6
FTWG: 1
PUGA: 1
FTWG: 1
PUGG: 1
SBEG: 1
BFRG: 1
BFRA: 1
HAVG: 1
FTWG: 1
KEEG: 1
ISTG: 1
KEEG: 1
BFRG: 1
DOBG: 1
FTWG: 1
DOBG: 1
DDBG: 2
RHOG: 1
PUGG: 1
KEEG: 1
BFRG: 1
PWCG: 1
CHOG: 1
RHOG: 1
BMSG: 1
BFRA: 1
KEEG: 1
NWTG: 1
JACG: 1
PEKA: 1
PEKG: 1
DACG: 1
JACG: 1
ESKG: 1
DACG: 1
ESKG: 1
JACG: 1
PEKG: 2
STZG: 2
WIPG: 1
STZG: 1
STZA: 1
ROTG: 1
LABA: 1
CSPG: 1
JACG: 1
LABG: 1
DACG: 1
STZG: 1
ESTG: 1
EBDG: 1
PEKG: 1
PLIG: 1
BOSG: 1
ESTG: 1
ESKG: 1
PEKG: 1
NWTG: 1
BRIG: 1
FCRG: 1
ROTG: 2
SCWG: 1
PEKG: 1
CCOG: 1
POSG: 1
NWTG: 1
BFRG: 1
WIPG: 1
BJIA: 1
RHOG: 1
CSPG: 1
DACG: 1
OESG: 1
DACG: 1
CCOG: 1
BJIG: 1
BMSG: 1
WIPG: 1
SCWG: 1
POSG: 1
LABA: 1
BMSG: 1
LABG: 2
LABA: 1
GSDG: 1
WEIG: 1
KEEG: 1
ESTG: 1
OESG: 1
BMSG: 1
BJIG: 1
STZG: 1
WEIG: 1
POSG: 1
ASHG: 1
ESKA: 1
BRIG: 1
KOMG: 1
PUGG: 1
SCWG: 1
FCRG: 1
SCWG: 1
BJIG: 1
DOBG: 1
CSPG: 1
CCOG: 1
CSPG: 1
LHAG: 1
OESG: 1
CHIG: 1
FCRG: 1
ACAG: 1
POSG: 1
FTWG: 1
ASHG: 1
OESG: 1
GOLG: 1
LABG: 1
GOLG: 1
LABA: 1
CHOG: 1
GSDG: 1
OESG: 1
WEIG: 1
CHOG: 1
ROTG: 2
RHOG: 1
BMSG: 1
ROTG: 1
OESG: 1
POSG: 1
LABG: 1
ROTG: 1
TISG: 1
CCOG: 1
BMSG: 2
ROTG: 1
POSG: 1
ISTG: 1
LABG: 1
ROTG: 1
ISTA: 1
LABG: 1
ROTG: 1
WEIG: 1
HUSG: 1
ROTG: 2
GPYG: 1
KEEG: 1
ROTG: 1
ISTA: 1
BMSG: 1
ROTG: 2
ISTG: 1
RHOG: 1
DOBG: 1
GSMA: 1
PWDG: 1
AFGG: 1
BEDG: 1
DAMG: 2
POTG: 1
AFGG: 1
PWCA: 1
GPYG: 1
BEDG: 1
PWCG: 1
GOLG: 1
SPIG: 1
DAMG: 1
HUSG: 1
SHEG: 1
HAVG: 1
LABG: 1
SHEG: 1
KRYG: 1
PUGG: 1
GSPG: 1
POMG: 1
AFGG: 1
PUGG: 1
POTG: 1
PDMG: 2
HUSG: 1
OTTG: 2
GPYG: 1
JRTG: 1
KRYG: 1
PDMG: 1
HAVG: 1
BUTG: 1
SCGG: 1
SAMG: 1
JRTG: 1
LABG: 3
SCGG: 1
DALG: 1
BUTG: 2
SAMG: 1
GSMA: 1
SING: 1
BASG: 1
BUTG: 1
GSMA: 1
SITG: 1
PYSA: 1
POMG: 2
SAMG: 1
SING: 1
TFXG: 1
BASG: 1
NWFG: 1
GSMA: 1
POMG: 2
SITA: 1
SCGG: 1
SHEA: 1
GSMA: 1
OTTG: 2
JRTG: 1
DAMG: 1
DALG: 1
POTG: 1
SHEG: 1
BUTG: 1
OTTG: 1
BUTG: 1
SING: 1
JRTG: 1
HUSG: 1
DAMG: 1
BEDG: 1
PUGG: 1
DAMG: 1
TFXG: 1
SCGG: 1
BUTG: 1
POTA: 1
PUGG: 1
POTG: 1
TIMG: 1
GPYG: 1
BASG: 1
HAVG: 1
BASG: 1
HAVG: 1
SAMG: 1
PWCG: 1
HUSG: 1
BSHG: 1
PUGG: 1
GPYG: 1
DALA: 1
HUSG: 1
GSMA: 1
DALA: 1
AFGG: 1
HUSG: 1
LABA: 1
LABG: 1
BSHG: 1
LABA: 1
LABG: 1
PWDG: 1
LABG: 1
HUSG: 1
AFGG: 1
HUSG: 1
LABA: 1
LABG: 2
BOEG: 1
TISG: 1
LABG: 2
LABA: 1
ISTG: 1
BMAG: 1
LABG: 1
LHAG: 1
TISG: 1
VIZA: 1
ESSG: 1
FTWG: 1
LABA: 2
VIZG: 1
ESSA: 3
ESSG: 11
LABA: 1
FTWG: 1
LHAG: 1
FTWG: 1
LABG: 2
ESSG: 1
LHAG: 1
LABG: 1
BOEG: 1
ESSG: 1
LABG: 1
SCTA: 1
ESSG: 1
FBDG: 1
ACAG: 1
ESSG: 1
TISG: 1
BRIG: 1
ESSG: 1
LHAG: 1
ESSG: 1
LABG: 1
ESSG: 1
LABG: 1
ESSA: 4
ESSG: 4
LABG: 1
FBDG: 1
LABG: 1
ACAG: 2
TISG: 1
FBDG: 1
VIZG: 1
LABG: 1
LABA: 1
LHAG: 1
ESSA: 1
LABG: 1
VIZG: 1
LABG: 1
VIZG: 1
LABG: 1
IWHG: 8
IWHA: 1
GDAG: 2
SBEA: 1
GDAG: 1
GOLG: 1
GSDG: 1
ROTG: 1
GOLG: 1
ESTG: 10
GOLG: 1
IWHA: 1
IWHG: 3
ESTG: 7
GSDG: 4
ESTG: 1
GSDG: 1
ESTG: 1
LABG: 1
GOLG: 1
GDAG: 1
BZOG: 1
GDAG: 2
KEEG: 1
GDAG: 1
SCMG: 1
GOLA: 1
IWHG: 3
ESTG: 1
NWFG: 2
GOLA: 1
GOLG: 1
SCMG: 1
NWFA: 1
LABG: 1
IWHA: 1
IWHG: 4
ESTG: 16
SCMA: 1
ISHG: 1
BOSG: 1
AIRG: 1
GOLG: 1
LABG: 1
IWHG: 6
GOSG: 1
GSDG: 1
GOSG: 1
GSDG: 3
GOSG: 1
GSDG: 1
GOSA: 1
ESTG: 1
IWHA: 2
IWHG: 2
BMSG: 1
SCWG: 1
ESTA: 1
ESTG: 6
IWHA: 1
IWHG: 10
ESTG: 8
IWHG: 7
SBEA: 1
HUSG: 1
ESTG: 3
IWHG: 9
IWHA: 1
WIPG: 1
ISTG: 1
NWFA: 1
SBUG: 1
GSDG: 1
BJIA: 2
BJIG: 9
CATG: 1
BJIG: 1
GOLG: 1
PWCA: 1
LABG: 5
VIZA: 1
VIZG: 1
LABG: 11
CCRG: 1
ROTG: 1
LABG: 2
LABA: 1
GOLG: 1
LABG: 1
VIZG: 1
LABG: 2
VIZG: 1
GOLG: 1
LABG: 2
VIZG: 1
LABA: 1
LABG: 8
FBDG: 1
BOXG: 6
FBDG: 1
BOXG: 1
FBDG: 1
BOXG: 1
FBDG: 1
VIZG: 3
GOLG: 2
VIZG: 2
GOLG: 1
VIZA: 1
FBDG: 3
BOXG: 2
FBDG: 1
BOXG: 3
GOLG: 1
VIZG: 2
GSDG: 1
VIZG: 6
VIZA: 1
LABG: 8
BOXG: 2
FBDG: 2
BOXG: 3
FBDG: 2
BOXA: 1
VIZG: 5
FBDG: 2
BOXG: 2
FBDG: 1
BOXA: 1
FBDG: 1
BOXG: 1
FBDG: 1
BOXG: 1
LABG: 1
BOXG: 1
FBDG: 1
BOXG: 10
FBDG: 1
BOXA: 1
BOXG: 7
LABG: 2
VIZG: 1
LABG: 1
VIZG: 1
LABG: 1
VIZG: 4
GOLG: 1
GOLA: 1
LABA: 3
LABG: 4
GOLG: 2
GOLA: 1
LABG: 1
GOLG: 1
LABA: 1
LABG: 1
TITG: 1
IBIG: 1
TITG: 1
LABG: 3
GOLG: 1
LABG: 1
GRYG: 1
LABG: 2
VIZG: 1
GOLG: 1
VIZG: 2
ROTG: 1
GOLG: 1
GSDG: 1
GOLG: 1
LABG: 1
GOLA: 1
LABG: 2
GOLG: 5
GOLA: 1
LABG: 1
ROTG: 1
GOLG: 1
ROTG: 1
GOLG: 1
GSDG: 1
ROTG: 1
GSDG: 1
GOLG: 1
LABG: 1
SBEG: 1
GOLG: 1
LABG: 4
ROTG: 2
LABG: 2
GSDG: 1
GOLG: 2
LABG: 1
SBEG: 1
GOLG: 1
GSDG: 1
LABG: 2
GOLG: 1
LABG: 1
ROTG: 1
LABG: 3
GOLG: 2
GSDG: 1
ROTG: 1
GSDG: 1
ROTG: 2
BOXG: 1
LABG: 3
GSDG: 2
PWDG: 1
HAVG: 2
PWDG: 1
YORA: 3
YORG: 2
TISG: 1
YORG: 1
TISA: 1
YORG: 1
TISG: 2
YORG: 1
TISG: 1
MALA: 1
SCMG: 2
MALG: 1
SCMG: 2
HAVG: 2
YORG: 3
NFTG: 6
MALG: 1
NFTG: 1
YORA: 13
YORG: 4
PAPG: 8
BOXG: 1
PAPG: 2
BOXG: 1
PAPG: 1
GOLG: 1
YORA: 6
YORG: 4
GOLG: 6
LABA: 2
YORG: 1
YORA: 7
MALG: 1
ROTG: 1
VIZG: 1
YORA: 1
IWHA: 7
IWHG: 12
PWDG: 2
CURG: 1
IWSG: 1
PWDG: 1
YORG: 1
LABA: 1
IWHA: 5
IWHG: 7
SCDG: 1
IWHA: 2
IWHG: 3
BUTG: 2
LABG: 3
BUTG: 1
LABG: 1
BUTG: 3
LABG: 1
BUTG: 2
LABA: 3
LABG: 4
BUTG: 2
LABA: 1
LABG: 4
BUTG: 2
LABG: 2
BUTG: 1
LABA: 3
LABG: 6
BUTG: 1
LABG: 61
LABA: 27
GSDG: 1
GOLG: 1
LABG: 1
NWFG: 1
ROTG: 1
BTEA: 1
BTEG: 5
BEAG: 3
BMDG: 3
BOTG: 18
BRIG: 10
BRIA: 1
CSPA: 2
CSPG: 5
DALG: 2
DALA: 2
DOBG: 2
EBDG: 11
BUTG: 1
ELKG: 11
EURG: 9
FING: 12
GOSG: 5
GOSA: 4
GRYG: 7
RHOG: 1
GSLG: 7
JRTG: 4
NSDA: 2
NSDG: 8
SCHG: 13
CSHG: 2
POSG: 2
WEIG: 14
NFTA: 1
NFTG: 4
CAIG: 11
CAIA: 1
TISG: 9
YORG: 4
YORA: 4
CAIG: 2
YORG: 1
CAIG: 1
YORG: 1
BOXG: 1
CAIG: 1
YORG: 3
NFTG: 1
YORG: 1
NFTG: 1
YORG: 1
NFTG: 1
CAIG: 7
CAIA: 3
YORA: 2
YORG: 11
NFTG: 3
YORG: 1
BOXA: 2
BOXG: 18
CNKG: 9
CKCG: 4
CSPG: 1
YORG: 1
CKCG: 2
CSPG: 1
CKCG: 1
MALG: 1
CKCG: 6
MALG: 1
ACAG: 1
IWHA: 2
IWHG: 22
GOLG: 1
IWHA: 2
IWHG: 5
CSPG: 2
CSPA: 1
YORG: 1
CSPG: 2
DACG: 1
CSPG: 1
CKCG: 1
POTG: 1
CSPG: 2
CSPA: 1
CKCG: 1
DACG: 1
CKCG: 1
CSPG: 1
CKCG: 3
CSPG: 1
DACG: 1
CKCG: 1
DACG: 1
CSPG: 1
PDMG: 2
DACG: 1
MALG: 1
DACG: 3
GOLA: 1
GOLG: 2
ROTG: 1
SBEG: 1
LABG: 3
VIZG: 4
LABG: 1
POTG: 2
DACG: 1
MALG: 1
IWHG: 5
DACG: 1
MALG: 1
CKCG: 1
CSPG: 1
CSPA: 1
VIZA: 2
VIZG: 2
WHWA: 1
BOXG: 2
BASG: 1
PMIG: 1
SCMG: 1
PUGG: 1
CAIG: 1
BOXG: 1
WHWG: 1
JRTG: 1
STZG: 1
DACG: 1
BOSG: 1
RATG: 1
CSPG: 1
BOSG: 2
JRTG: 1
BOXG: 1
DACA: 1
BOXG: 1
BEAA: 1
BFRG: 1
PMIA: 1
BOXG: 1
SCMG: 1
WHWG: 1
IWHG: 4
BMDG: 2
BOUG: 3
STZG: 1
ROTG: 1
BMDG: 1
MULG: 1
LABG: 1
BASA: 1
MUSA: 1
DAMG: 1
NSDG: 1
YORG: 1
BOXG: 1
CATG: 1
SCMG: 1
MALG: 1
LABG: 1
BOUG: 2
BOXG: 1
LABG: 1
CAIG: 1
EBDG: 1
MALG: 1
POMG: 1
JRTG: 1
BOSG: 1
CARG: 1
GOLG: 1
LHAG: 1
MALG: 1
STZG: 1
JRTG: 1
NFTG: 1
POMG: 1
BOXG: 1
FBDG: 1
ETSG: 1
BOXG: 2
CDTG: 1
WHWA: 1
ROTG: 1
LEOG: 1
BRDA: 1
PHAA: 1
PHAG: 1
BPIG: 1
BTEA: 1
BTEG: 4
JRTG: 1
CSPG: 1
YORG: 1
JRTG: 1
CWCG: 1
TITG: 1
VIZG: 1
KOMG: 1
BOUG: 1
PITG: 1
PUGG: 1
GSDG: 1
STZG: 1
BOUG: 1
BSHG: 1
RATG: 1
LABG: 1
NWFG: 1
GSDG: 8
GOLG: 2
PITG: 1
MSTG: 1
BOUG: 1
PITG: 1
ROTG: 6
NWFG: 4
OESG: 1
NWFA: 1
NWFG: 4
PITG: 1
MSTG: 4
LABG: 1
RATG: 1
NWFG: 1
GPYG: 1
MSTG: 3
RECG: 1
MSTG: 2
GOLG: 1
BECA: 1
ROTG: 2
VIZG: 5
LABG: 1
BMDG: 1
ISTG: 2
PITG: 1
NSDG: 1
BOXG: 2
LEOG: 1
OTTG: 3
NWFA: 1
FBDG: 1
YORA: 2
YORG: 1
BOXG: 4
JRTG: 1
HUSG: 1
GOLG: 1
CSHG: 1
ASHG: 1
BMDG: 1
STAG: 1
SBEA: 1
NWFG: 1
BOCG: 8
LABG: 1
CKCA: 1
GSDG: 1
GOLG: 10
LABG: 3
GSDG: 3
BOXG: 13
LABG: 1
ROTG: 1
LABG: 1
ROTG: 1
NWFG: 1
LABG: 1
GSDG: 1
LABG: 1
NWFG: 1
LABG: 1
BOXG: 2
GOLG: 1
LABG: 1
BASG: 3
LABG: 1
GSDG: 1
LABG: 1
NWFG: 1
LABG: 1
GSDG: 2
GOLG: 1
LABG: 1
GOLG: 1
LABA: 1
LABG: 1
GOLA: 1
POTG: 1
BOXG: 1
BEAG: 1
BMDG: 1
BEAG: 1
BRIG: 1
BMDG: 5
PWCA: 1
CCOG: 2
ITGG: 1
BHOG: 1
CSPG: 1
BOXG: 1
FCRG: 1
CURG: 1
FCRG: 1
RHOG: 1
WIPG: 1
SCGG: 1
CSHG: 1
GOLG: 1
POTG: 2
GRYG: 1
WEIG: 1
GRYG: 1
WHWG: 1
WHWA: 1
CSPG: 1
PDMA: 1
SALG: 1
WIPG: 1
WEIG: 1
CHOG: 2
CSPG: 1
JRTG: 1
WHWG: 1
WEIG: 1
DACG: 3
JRTG: 1
DACG: 1
PUGG: 2
LABG: 1
IWHG: 1
GSDG: 1
DOBG: 1
PUGG: 1
BMDG: 1
DOBG: 1
BOXA: 1
POSG: 1
DANG: 1
POSG: 1
BMDG: 1
YORG: 1
PMIA: 1
GSDG: 2
LABG: 1
GSDG: 1
SLOG: 1
GSDG: 1
BOSG: 1
ROTG: 1
YORA: 1
BFRA: 1
BOXG: 1
POSG: 1
SCHG: 1
MANG: 1
GOLG: 1
DOBG: 1
POSG: 1
DOBG: 1
PMIA: 2
LABG: 1
LABA: 1
POSG: 1
GSDG: 1
GOLG: 2
STZG: 1
PUGG: 1
JRTG: 1
SBUG: 1
GOLG: 1
GOLA: 1
LABG: 1
ESSA: 1
CHIG: 1
BEAG: 1
BEAA: 1
CSPG: 1
VIZG: 1
ASHA: 1
DOBG: 1
STZG: 1
BOCG: 1
SCMG: 1
CSPA: 1
DACG: 1
BOCG: 1
JRTG: 1
ESSA: 1
YORG: 1
DOBG: 1
BOCG: 1
LABG: 1
GOLG: 1
POSG: 1
HUSG: 1
SBUG: 1
BMDG: 1
POSG: 1
BOXA: 1
SCMG: 1
DOBG: 1
LABG: 1
BMDG: 1
POSG: 1
JRTG: 2
LABG: 1
BOCG: 1
POSG: 2
BMDG: 1
POMG: 1
STZG: 1
LABG: 1
GOLG: 1
BOCA: 1
POSG: 1
PMIA: 1
BEAG: 1
POSG: 1
GSDG: 1
BOCG: 1
LABG: 2
GSDG: 1
GOLG: 1
POTG: 1
DOBG: 1
PEKG: 1
HUSG: 1
CDTG: 1
STZG: 1
HUSG: 1
GSDG: 1
LABG: 1
BOSG: 1
POSG: 1
SBUG: 1
WHWG: 1
LABG: 1
HUSG: 2
