# Supplementary material for: Risk-modeling of dog osteosarcoma genome scans shows individuals with Mendelian-level polygenic risk are common
Source: BMC Genomics. 2019 Mar 19;20:226. doi: 10.1186/s12864-019-5531-6 (PMC6425649; doi:10.1186/s12864-019-5531-6)
Supplement: Supplementary file 6 — Data. Haplotype phasing across osteosarcoma GWAS risk alleles. (ZIP 162 kb) [file 12864_2019_5531_MOESM6_ESM.zip › Hayward et al 2016/chr5_12259066_track.txt]

track type=bed name="MALG" description="MALG" itemRgb="On" visibility="3" 
chr5	12242141	12318097	MALG	0	.	12242141	12318097	41,128,185
track type=bed name="YORG" description="YORG" itemRgb="On" visibility="3" 
chr5	12242141	12287574	YORG	0	.	12242141	12287574	41,128,185
track type=bed name="CCRG" description="CCRG" itemRgb="On" visibility="3" 
chr5	12242141	12318097	CCRG	0	.	12242141	12318097	41,128,185
track type=bed name="NEAG" description="NEAG" itemRgb="On" visibility="3" 
chr5	12228764	12318097	NEAG	0	.	12228764	12318097	41,128,185
track type=bed name="GOLG" description="GOLG" itemRgb="On" visibility="3" 
chr5	12242141	12386206	GOLG	0	.	12242141	12386206	41,128,185
track type=bed name="NWFG" description="NWFG" itemRgb="On" visibility="3" 
chr5	12093395	12318097	NWFG	0	.	12093395	12318097	41,128,185
track type=bed name="BEAG" description="BEAG" itemRgb="On" visibility="3" 
chr5	12228764	12318097	BEAG	0	.	12228764	12318097	41,128,185
track type=bed name="CAIG" description="CAIG" itemRgb="On" visibility="3" 
chr5	12228764	12318097	CAIG	0	.	12228764	12318097	41,128,185
track type=bed name="GSDG" description="GSDG" itemRgb="On" visibility="3" 
chr5	12242141	12318097	GSDG	0	.	12242141	12318097	41,128,185
track type=bed name="ROTG" description="ROTG" itemRgb="On" visibility="3" 
chr5	12242141	12318097	ROTG	0	.	12242141	12318097	41,128,185
track type=bed name="SCMG" description="SCMG" itemRgb="On" visibility="3" 
chr5	12118507	12287574	SCMG	0	.	12118507	12287574	41,128,185
track type=bed name="HAVG" description="HAVG" itemRgb="On" visibility="3" 
chr5	12242141	12318097	HAVG	0	.	12242141	12318097	41,128,185
track type=bed name="MALG" description="MALG" itemRgb="On" visibility="3" 
chr5	12242141	12318097	MALG	0	.	12242141	12318097	41,128,185
track type=bed name="SCMG" description="SCMG" itemRgb="On" visibility="3" 
chr5	12118507	12287574	SCMG	0	.	12118507	12287574	41,128,185
track type=bed name="HAVG" description="HAVG" itemRgb="On" visibility="3" 
chr5	12242141	12318097	HAVG	0	.	12242141	12318097	41,128,185
track type=bed name="MALG" description="MALG" itemRgb="On" visibility="3" 
chr5	12242141	12318097	MALG	0	.	12242141	12318097	41,128,185
track type=bed name="LABG" description="LABG" itemRgb="On" visibility="3" 
chr5	12242141	12298261	LABG	0	.	12242141	12298261	41,128,185
track type=bed name="ESSG" description="ESSG" itemRgb="On" visibility="3" 
chr5	12176742	12318097	ESSG	0	.	12176742	12318097	41,128,185
track type=bed name="IWHG" description="IWHG" itemRgb="On" visibility="3" 
chr5	12228764	12318097	IWHG	0	.	12228764	12318097	41,128,185
track type=bed name="ESTG" description="ESTG" itemRgb="On" visibility="3" 
chr5	12242141	12298261	ESTG	0	.	12242141	12298261	41,128,185
track type=bed name="ESTG" description="ESTG" itemRgb="On" visibility="3" 
chr5	12242141	12298261	ESTG	0	.	12242141	12298261	41,128,185
track type=bed name="ESTG" description="ESTG" itemRgb="On" visibility="3" 
chr5	12242141	12298261	ESTG	0	.	12242141	12298261	41,128,185
track type=bed name="IWHG" description="IWHG" itemRgb="On" visibility="3" 
chr5	12228764	12318097	IWHG	0	.	12228764	12318097	41,128,185
track type=bed name="ESTG" description="ESTG" itemRgb="On" visibility="3" 
chr5	12242141	12298261	ESTG	0	.	12242141	12298261	41,128,185
track type=bed name="IWHG" description="IWHG" itemRgb="On" visibility="3" 
chr5	12228764	12318097	IWHG	0	.	12228764	12318097	41,128,185
track type=bed name="ESTG" description="ESTG" itemRgb="On" visibility="3" 
chr5	12242141	12298261	ESTG	0	.	12242141	12298261	41,128,185
track type=bed name="IWHG" description="IWHG" itemRgb="On" visibility="3" 
chr5	12228764	12318097	IWHG	0	.	12228764	12318097	41,128,185
track type=bed name="IWHG" description="IWHG" itemRgb="On" visibility="3" 
chr5	12228764	12318097	IWHG	0	.	12228764	12318097	41,128,185
track type=bed name="BJIG" description="BJIG" itemRgb="On" visibility="3" 
chr5	12238370	12318097	BJIG	0	.	12238370	12318097	41,128,185
track type=bed name="LABG" description="LABG" itemRgb="On" visibility="3" 
chr5	12242141	12298261	LABG	0	.	12242141	12298261	41,128,185
track type=bed name="LABG" description="LABG" itemRgb="On" visibility="3" 
chr5	12242141	12298261	LABG	0	.	12242141	12298261	41,128,185
track type=bed name="LABG" description="LABG" itemRgb="On" visibility="3" 
chr5	12242141	12298261	LABG	0	.	12242141	12298261	41,128,185
track type=bed name="BOXG" description="BOXG" itemRgb="On" visibility="3" 
chr5	12228764	12390178	BOXG	0	.	12228764	12390178	41,128,185
track type=bed name="VIZG" description="VIZG" itemRgb="On" visibility="3" 
chr5	12215106	12298261	VIZG	0	.	12215106	12298261	41,128,185
track type=bed name="LABG" description="LABG" itemRgb="On" visibility="3" 
chr5	12242141	12298261	LABG	0	.	12242141	12298261	41,128,185
track type=bed name="VIZG" description="VIZG" itemRgb="On" visibility="3" 
chr5	12215106	12298261	VIZG	0	.	12215106	12298261	41,128,185
track type=bed name="BOXG" description="BOXG" itemRgb="On" visibility="3" 
chr5	12228764	12390178	BOXG	0	.	12228764	12390178	41,128,185
track type=bed name="BOXG" description="BOXG" itemRgb="On" visibility="3" 
chr5	12228764	12390178	BOXG	0	.	12228764	12390178	41,128,185
track type=bed name="GOLG" description="GOLG" itemRgb="On" visibility="3" 
chr5	12242141	12386206	GOLG	0	.	12242141	12386206	41,128,185
track type=bed name="NFTG" description="NFTG" itemRgb="On" visibility="3" 
chr5	12238370	12318097	NFTG	0	.	12238370	12318097	41,128,185
track type=bed name="PAPG" description="PAPG" itemRgb="On" visibility="3" 
chr5	12228764	12287574	PAPG	0	.	12228764	12287574	41,128,185
track type=bed name="GOLG" description="GOLG" itemRgb="On" visibility="3" 
chr5	12242141	12386206	GOLG	0	.	12242141	12386206	41,128,185
track type=bed name="IWHG" description="IWHG" itemRgb="On" visibility="3" 
chr5	12228764	12318097	IWHG	0	.	12228764	12318097	41,128,185
track type=bed name="IWHG" description="IWHG" itemRgb="On" visibility="3" 
chr5	12228764	12318097	IWHG	0	.	12228764	12318097	41,128,185
track type=bed name="LABG" description="LABG" itemRgb="On" visibility="3" 
chr5	12242141	12298261	LABG	0	.	12242141	12298261	41,128,185
track type=bed name="LABG" description="LABG" itemRgb="On" visibility="3" 
chr5	12242141	12298261	LABG	0	.	12242141	12298261	41,128,185
track type=bed name="BTEG" description="BTEG" itemRgb="On" visibility="3" 
chr5	12228764	12287574	BTEG	0	.	12228764	12287574	41,128,185
track type=bed name="BOTG" description="BOTG" itemRgb="On" visibility="3" 
chr5	12228764	12318097	BOTG	0	.	12228764	12318097	41,128,185
track type=bed name="BRIG" description="BRIG" itemRgb="On" visibility="3" 
chr5	12229055	12318097	BRIG	0	.	12229055	12318097	41,128,185
track type=bed name="CSPG" description="CSPG" itemRgb="On" visibility="3" 
chr5	12215106	12318097	CSPG	0	.	12215106	12318097	41,128,185
track type=bed name="EBDG" description="EBDG" itemRgb="On" visibility="3" 
chr5	12228764	12318097	EBDG	0	.	12228764	12318097	41,128,185
track type=bed name="ELKG" description="ELKG" itemRgb="On" visibility="3" 
chr5	12228764	12318097	ELKG	0	.	12228764	12318097	41,128,185
track type=bed name="EURG" description="EURG" itemRgb="On" visibility="3" 
chr5	12238370	12287574	EURG	0	.	12238370	12287574	41,128,185
track type=bed name="FING" description="FING" itemRgb="On" visibility="3" 
chr5	12228764	12318097	FING	0	.	12228764	12318097	41,128,185
track type=bed name="GOSG" description="GOSG" itemRgb="On" visibility="3" 
chr5	12118507	12298261	GOSG	0	.	12118507	12298261	41,128,185
track type=bed name="GRYG" description="GRYG" itemRgb="On" visibility="3" 
chr5	12215106	12298261	GRYG	0	.	12215106	12298261	41,128,185
track type=bed name="GSLG" description="GSLG" itemRgb="On" visibility="3" 
chr5	12238370	12318097	GSLG	0	.	12238370	12318097	41,128,185
track type=bed name="NSDG" description="NSDG" itemRgb="On" visibility="3" 
chr5	12228764	12386206	NSDG	0	.	12228764	12386206	41,128,185
track type=bed name="SCHG" description="SCHG" itemRgb="On" visibility="3" 
chr5	12242141	12318097	SCHG	0	.	12242141	12318097	41,128,185
track type=bed name="WEIG" description="WEIG" itemRgb="On" visibility="3" 
chr5	12238370	12287574	WEIG	0	.	12238370	12287574	41,128,185
track type=bed name="CAIG" description="CAIG" itemRgb="On" visibility="3" 
chr5	12228764	12318097	CAIG	0	.	12228764	12318097	41,128,185
track type=bed name="TISG" description="TISG" itemRgb="On" visibility="3" 
chr5	12238370	12318097	TISG	0	.	12238370	12318097	41,128,185
track type=bed name="CAIG" description="CAIG" itemRgb="On" visibility="3" 
chr5	12228764	12318097	CAIG	0	.	12228764	12318097	41,128,185
track type=bed name="YORG" description="YORG" itemRgb="On" visibility="3" 
chr5	12242141	12287574	YORG	0	.	12242141	12287574	41,128,185
track type=bed name="BOXG" description="BOXG" itemRgb="On" visibility="3" 
chr5	12228764	12390178	BOXG	0	.	12228764	12390178	41,128,185
track type=bed name="CNKG" description="CNKG" itemRgb="On" visibility="3" 
chr5	12099599	12318097	CNKG	0	.	12099599	12318097	41,128,185
track type=bed name="CKCG" description="CKCG" itemRgb="On" visibility="3" 
chr5	12118507	12318097	CKCG	0	.	12118507	12318097	41,128,185
track type=bed name="IWHG" description="IWHG" itemRgb="On" visibility="3" 
chr5	12228764	12318097	IWHG	0	.	12228764	12318097	41,128,185
track type=bed name="IWHG" description="IWHG" itemRgb="On" visibility="3" 
chr5	12228764	12318097	IWHG	0	.	12228764	12318097	41,128,185
track type=bed name="IWHG" description="IWHG" itemRgb="On" visibility="3" 
chr5	12228764	12318097	IWHG	0	.	12228764	12318097	41,128,185
track type=bed name="GSDG" description="GSDG" itemRgb="On" visibility="3" 
chr5	12242141	12318097	GSDG	0	.	12242141	12318097	41,128,185
track type=bed name="ROTG" description="ROTG" itemRgb="On" visibility="3" 
chr5	12242141	12318097	ROTG	0	.	12242141	12318097	41,128,185
track type=bed name="VIZG" description="VIZG" itemRgb="On" visibility="3" 
chr5	12215106	12298261	VIZG	0	.	12215106	12298261	41,128,185
track type=bed name="BOCG" description="BOCG" itemRgb="On" visibility="3" 
chr5	12093395	12318097	BOCG	0	.	12093395	12318097	41,128,185
track type=bed name="GOLG" description="GOLG" itemRgb="On" visibility="3" 
chr5	12242141	12386206	GOLG	0	.	12242141	12386206	41,128,185
track type=bed name="BOXG" description="BOXG" itemRgb="On" visibility="3" 
chr5	12228764	12390178	BOXG	0	.	12228764	12390178	41,128,185
track type=bed name="BMDG" description="BMDG" itemRgb="On" visibility="3" 
chr5	12118507	12298261	BMDG	0	.	12118507	12298261	41,128,185
track type=bed name="SCTA" description="SCTA" itemRgb="On" visibility="3" 
chr5	12164212	12287574	SCTA	0	.	12164212	12287574	39,174,96
track type=bed name="SBEA" description="SBEA" itemRgb="On" visibility="3" 
chr5	12238370	12328461	SBEA	0	.	12238370	12328461	39,174,96
track type=bed name="YORA" description="YORA" itemRgb="On" visibility="3" 
chr5	12242141	12287574	YORA	0	.	12242141	12287574	39,174,96
track type=bed name="YORA" description="YORA" itemRgb="On" visibility="3" 
chr5	12242141	12287574	YORA	0	.	12242141	12287574	39,174,96
track type=bed name="YORA" description="YORA" itemRgb="On" visibility="3" 
chr5	12242141	12287574	YORA	0	.	12242141	12287574	39,174,96
track type=bed name="IWHA" description="IWHA" itemRgb="On" visibility="3" 
chr5	9490375	13791831	IWHA	0	.	9490375	13791831	39,174,96
track type=bed name="IWHA" description="IWHA" itemRgb="On" visibility="3" 
chr5	9490375	13791831	IWHA	0	.	9490375	13791831	39,174,96
track type=bed name="LABA" description="LABA" itemRgb="On" visibility="3" 
chr5	12228764	12287574	LABA	0	.	12228764	12287574	39,174,96
