# Supplementary material for: Risk-modeling of dog osteosarcoma genome scans shows individuals with Mendelian-level polygenic risk are common
Source: BMC Genomics. 2019 Mar 19;20:226. doi: 10.1186/s12864-019-5531-6 (PMC6425649; doi:10.1186/s12864-019-5531-6)
Supplement: Supplementary file 6 — Data. Haplotype phasing across osteosarcoma GWAS risk alleles. (ZIP 162 kb) [file 12864_2019_5531_MOESM6_ESM.zip › Hayward et al 2016/chr5_13080303_individuals.txt]

MALG: 2
MALA: 6
YORA: 4
YORG: 4
SCMA: 1
CAIA: 2
SCTA: 4
SCTG: 4
GSDG: 1
LABG: 1
JRTG: 1
SCMA: 1
ROTG: 1
ECSA: 1
GSDA: 1
BOXA: 1
GOLG: 1
BOTA: 1
LABG: 1
GOLG: 1
IWHG: 1
GOLG: 1
VIZA: 1
GSDG: 1
NWFA: 1
ROTG: 1
MALG: 1
BOXA: 3
ROTA: 1
LABG: 2
BOXA: 1
CSPA: 1
VIZG: 2
LABG: 3
GSDA: 1
LABG: 1
GOLG: 1
VIZA: 1
DOBA: 1
LABG: 3
GOLG: 1
ROTG: 1
BOXA: 1
LABG: 1
BOXA: 1
LABG: 2
DOBA: 1
ASHA: 1
LABG: 2
DOBA: 1
ASHG: 1
ASHA: 1
SHEG: 1
DOBA: 1
SHEG: 1
DOBA: 2
CSPA: 1
SHEA: 1
ROTG: 1
CSPA: 1
DOBA: 1
BOXA: 1
ROTG: 1
DOBA: 1
SHEG: 1
GOLG: 1
ROTA: 1
LABG: 4
GOLG: 1
BEAA: 1
GOLA: 1
YORG: 1
LABA: 1
BOXA: 1
VIZG: 2
GOLA: 2
LABA: 1
LABG: 1
GOLG: 1
BOXA: 2
GOLG: 1
LABG: 1
ROTG: 1
GOLG: 1
LABG: 1
GOLA: 1
LABG: 1
GSDA: 1
LABG: 1
GSDA: 2
LABG: 1
NWFA: 1
LABG: 3
BOCA: 1
NWFA: 1
GSDA: 1
LABG: 1
LABA: 1
BOXA: 2
LABG: 1
BOSG: 1
LABG: 1
BOXA: 2
LABG: 2
BOXA: 1
GSDA: 1
ASHA: 1
GOLG: 1
ASHG: 1
GOLG: 1
LABG: 2
GSDA: 1
XOLG: 1
XOMA: 1
XOLG: 1
XOLA: 1
CARG: 1
LABG: 1
LABA: 1
XOMG: 1
AFGG: 1
NGSG: 1
PGOG: 1
LABG: 1
BFRG: 1
PIOG: 1
LABG: 3
PIOG: 1
XOMA: 1
XOMG: 1
XOLA: 1
XOMA: 1
LABG: 1
ISSA: 1
NGSG: 3
LABG: 1
PIOA: 2
PIOG: 1
NGSG: 1
LABG: 3
TJKA: 1
CCRA: 3
CCRG: 1
GOLG: 1
CCRG: 1
LABG: 2
ISHG: 1
BGRG: 1
AKIG: 4
BZOA: 2
LABG: 2
LABA: 1
GOLG: 1
LABG: 1
GSDG: 1
GSDA: 1
GOLG: 1
GOSA: 2
BZOA: 2
DCRG: 1
LABG: 5
AKIG: 1
LABG: 1
GOLA: 1
LABG: 1
GOLA: 1
GSDG: 1
LABG: 4
GSDA: 1
LABA: 1
LABG: 1
GSDA: 1
GSDG: 1
GSMA: 1
LABA: 1
LABG: 1
BZOG: 1
LABG: 1
GSDA: 2
GOLA: 2
LABG: 1
GSDG: 1
LABG: 1
GSDG: 1
LABG: 4
AFGG: 1
LABG: 1
GSDG: 1
LABG: 4
GSDG: 1
LABG: 2
GSDG: 1
LABG: 1
GSDG: 1
GSDA: 1
AFGG: 2
BZOA: 1
GOSA: 2
BGRG: 1
AKIG: 4
BZOA: 1
DALA: 2
AFGG: 2
GSMA: 3
CCRA: 3
LABA: 1
PAPG: 1
PAPA: 1
CCRA: 1
AKIG: 1
MALA: 1
GDAA: 1
CKCG: 4
GDAA: 1
AMAG: 1
MSTA: 1
MSTG: 1
SALG: 1
PAPG: 2
PMIG: 2
PMIA: 6
PAPG: 1
GDAA: 1
BMDG: 1
PAPG: 1
PMIA: 2
AMAG: 3
GDAA: 1
BOTA: 2
SALG: 2
GDAG: 1
BMDG: 1
MSTG: 1
LEOA: 2
STAA: 1
LEOG: 1
BOCA: 2
LEOA: 1
MSTA: 2
BOCA: 1
LEOA: 1
AMAG: 1
BMDG: 1
GDAA: 2
BOCA: 1
AMAG: 1
NEAA: 2
NEAG: 2
STAA: 1
LABA: 1
MALA: 1
NWFA: 1
CKCA: 1
AMAG: 1
NWFA: 1
GOLG: 11
GOLA: 7
NWFG: 2
NWFA: 9
BMDG: 1
LEOA: 3
PAPG: 1
SALG: 1
AMAG: 1
LABA: 1
BOCA: 1
BASA: 1
LABG: 1
MALA: 1
GSDA: 1
WHWA: 1
BOCA: 1
GOLA: 1
CWCA: 1
BOCA: 1
NWFA: 1
GOLA: 2
BOCA: 1
NWFA: 1
GOLA: 1
GOLG: 1
BOCA: 2
GOLA: 1
ROTG: 1
BOCA: 1
WPGG: 1
GSDA: 1
BASA: 1
GSDA: 1
BOTA: 1
LABG: 2
GSDA: 1
GOLA: 1
NWFG: 1
GSDA: 1
BOCG: 1
GOLG: 1
BOCA: 1
GOLA: 2
GOLG: 1
BOCA: 2
ROTG: 1
NWFA: 1
ROTA: 1
NWFA: 1
SBUA: 1
CSHG: 1
SAMA: 1
MALA: 1
SCSG: 1
NWFA: 1
SAMG: 1
GDAG: 1
SCMG: 1
GDAG: 1
SCMA: 1
GDAA: 1
SCMA: 1
CKCG: 1
SCMA: 1
GOLG: 1
STAA: 1
CSHG: 1
GOLG: 1
ROTG: 1
WHWA: 1
GOLA: 1
WHWA: 1
BOCA: 1
SAMG: 1
SBUA: 1
WPGG: 1
SBUA: 1
ROTA: 1
AMAG: 1
WPGG: 1
CSHG: 1
NWFA: 1
WPGG: 1
BASA: 2
SCSG: 1
WPGG: 1
SBUA: 1
NWFA: 1
WPGG: 1
BOCA: 1
SCSA: 1
CSHG: 1
LEOA: 1
MALA: 1
BASA: 1
GOLG: 1
WPGG: 1
CSHG: 1
AMAG: 1
BASA: 1
BMAA: 1
TITA: 1
WPGG: 1
MSTA: 1
LEOA: 1
BEAA: 2
BEAG: 3
BFRA: 1
BFRG: 1
BRIA: 1
CAIG: 1
CAIA: 4
CHIG: 1
CHIA: 1
DOBA: 2
ECSA: 2
GSPG: 1
GSPA: 2
GPYA: 1
ITGG: 4
PEKA: 2
POMA: 1
POMG: 1
SBEA: 7
SBEG: 1
SHEG: 3
SINA: 2
SING: 1
HUSG: 1
SITA: 1
VIZA: 1
COLA: 3
BOSA: 1
AIRG: 1
ECSA: 1
COLA: 1
EBDA: 1
COLA: 1
BOSA: 1
CAIA: 1
ECSA: 1
BOSG: 1
LABG: 2
ECSA: 1
GSPA: 1
CAIA: 1
ECSA: 3
LABG: 1
CAIA: 1
BOSG: 1
AIRG: 2
ASHG: 1
EBDA: 1
AIRG: 2
BHOG: 1
EBDG: 1
COLA: 1
CBRG: 1
AIRG: 1
BOSA: 1
AIRG: 1
CHIA: 1
EBDA: 1
CHIA: 1
CBRA: 1
ASHG: 1
ASHA: 1
AIRG: 1
ASHG: 1
ASHA: 1
LABG: 1
CBRG: 1
BHOA: 1
CBRG: 1
ECSA: 1
ASHG: 1
GSPA: 1
COLA: 1
CBRG: 2
GSPA: 1
CBRG: 1
EBDG: 1
BHOG: 1
GSPG: 1
GSDG: 7
GSDA: 2
TISA: 1
POSA: 1
POSG: 2
ROTG: 1
ROTA: 2
BFRA: 1
FTWA: 1
KEEG: 1
RHOA: 1
BFRA: 1
FTWG: 1
KEEG: 1
FTWA: 1
SCMA: 10
HAVA: 6
HAVG: 1
MALA: 12
SCMA: 9
HAVG: 1
HAVA: 7
MALA: 12
MALG: 2
LABA: 2
LABG: 5
FTWA: 1
PUGG: 1
FTWA: 1
PUGG: 1
CHOG: 1
BFRG: 1
HAVA: 1
FTWA: 1
KEEG: 2
HAVA: 1
DOBA: 2
DDBG: 2
RHOA: 1
DDBG: 1
PUGG: 1
KEEG: 1
BFRG: 1
PWCA: 1
CHOG: 1
BMSG: 1
KEEG: 1
NWTA: 1
JACA: 1
PEKA: 2
DACG: 1
JACA: 1
ESKG: 1
PEKA: 1
ESKG: 1
SCWA: 1
PEKA: 2
STZA: 1
ROTA: 1
CSPG: 1
JACA: 1
LABG: 1
CSPG: 1
ESTG: 1
PLIA: 1
SBUG: 1
PEKA: 1
EBDG: 1
STZA: 1
PEKA: 1
BJIG: 1
ESKG: 1
PEKA: 1
ESKG: 1
NWTA: 1
BRIA: 1
FCRA: 1
ESKG: 1
ROTG: 1
STZG: 1
CHIA: 1
PEKA: 1
LHAA: 1
BFRG: 1
WIPG: 1
BJIG: 1
RHOA: 1
ESTG: 1
SCWA: 1
CSPA: 1
DACG: 1
STZA: 1
CCOG: 1
LHAA: 1
WEIG: 1
BMSG: 1
WIPG: 1
SCWA: 1
POSG: 1
LABG: 3
WEIG: 1
KEEG: 1
ESTG: 1
OESA: 1
BMSG: 1
BJIG: 1
STZA: 1
WEIG: 1
PWCG: 1
POSG: 1
ASHG: 1
KOMA: 1
PUGG: 1
SCWG: 1
OESA: 1
SCWA: 1
BJIG: 1
DOBA: 1
CSPA: 1
CSPG: 1
OESA: 1
CHIG: 1
FCRG: 1
STZA: 1
ESTG: 1
ASHG: 1
OESA: 1
LABG: 1
GOLA: 1
LABG: 1
CHOG: 1
PEKA: 1
OESA: 1
WEIG: 1
ACAG: 1
CHOG: 1
PUGG: 1
ROTG: 2
CCOA: 1
RHOA: 1
BMSG: 1
OESA: 1
POSG: 1
ROTG: 1
ACAG: 1
ROTG: 1
POSG: 1
SCWA: 1
LABG: 1
ROTA: 1
ROTG: 1
LABG: 1
ROTG: 1
HUSG: 1
ROTG: 1
GPYG: 1
BMSG: 1
LABG: 1
DOBA: 1
GSMA: 1
AFGG: 1
BEDA: 1
DAMA: 1
DAMG: 1
AFGG: 1
PWCG: 2
LABG: 1
BEDA: 1
PWCA: 1
SPIA: 1
DAMG: 1
HUSG: 1
SHEG: 1
HAVA: 1
LABG: 1
PWCA: 1
POTA: 1
KRYG: 1
PUGG: 1
POMG: 1
AFGG: 1
PUGG: 1
POTA: 1
GPYG: 1
LABG: 1
OTTA: 2
PDMA: 1
HAVG: 1
PUGG: 1
JRTA: 1
KRYG: 1
TFXG: 1
HAVA: 1
POMA: 1
BUTG: 1
BASA: 1
LABG: 1
SAMG: 1
LABA: 1
JRTA: 1
LABG: 2
BASA: 1
LABG: 1
POMA: 1
LABG: 1
DALA: 1
BUTG: 1
BUTA: 1
GSMA: 1
DALA: 1
GSMA: 1
LABA: 1
SITA: 1
PYSG: 1
POMA: 1
SAMA: 1
BASA: 1
GSMA: 1
POMA: 1
POMG: 1
SCGG: 1
SHEG: 1
GSMA: 1
OTTA: 1
DAMG: 1
DALA: 1
POTA: 1
SHEG: 2
OTTA: 1
JRTG: 1
HUSG: 1
PUGG: 1
DAMG: 1
BEDA: 1
PUGG: 1
DAMG: 1
TFXA: 1
BUTG: 1
POTA: 1
SPIA: 1
PUGG: 1
POTA: 1
TIMA: 1
HAVA: 1
BASA: 1
HAVA: 1
SAMA: 1
PWCA: 1
HAVA: 1
HUSG: 1
BSHA: 1
PUGG: 1
GPYG: 1
HUSG: 1
GSMA: 1
AFGG: 1
HUSG: 1
GSPA: 1
BSHA: 1
PWCA: 1
LABG: 2
PWDG: 1
LABG: 2
BOCA: 1
GPYG: 1
LABG: 1
HUSG: 1
AFGG: 1
LABG: 2
SCSA: 1
LABG: 2
SCTG: 1
TISA: 1
LABG: 3
BRIA: 1
BMAA: 1
LABG: 2
LHAG: 1
VIZA: 2
ESSA: 1
FTWA: 1
LABG: 1
VIZA: 1
BRIA: 1
ESSA: 14
ESSG: 1
LABG: 1
FTWA: 1
LHAA: 1
FTWA: 1
LHAA: 1
LABG: 1
ESSA: 2
LABA: 1
ESSA: 1
LABG: 2
TISA: 1
LHAG: 1
YORA: 1
ESSA: 1
LHAA: 1
ESSA: 1
YORA: 2
ESSA: 1
LABG: 3
ESSA: 1
LABG: 1
ESSA: 9
LABG: 2
FBDG: 1
LABG: 1
ACAG: 1
ACAA: 1
LABG: 2
VIZG: 1
LABG: 4
IWHG: 8
GDAG: 1
LABG: 1
GSDG: 1
ROTG: 1
ESTA: 2
ESTG: 4
IWHG: 6
GOSG: 1
ESTA: 1
ESTG: 5
GSDG: 1
GOSG: 1
GSDA: 1
GOSG: 1
GSDG: 1
GOSA: 1
GSDG: 1
GOSA: 1
LABG: 1
GOLA: 1
GDAG: 1
GDAA: 1
KEEG: 1
GDAA: 1
GOLA: 1
IWHG: 5
ESTA: 1
NWFA: 1
SCMA: 1
GOLA: 1
GOLG: 1
IWHG: 1
LABG: 1
IWHG: 7
ESTG: 8
ESTA: 7
SCMA: 1
SBEA: 1
ISHG: 1
LABG: 1
AIRG: 1
LABG: 1
SBEG: 1
IWHG: 10
GSDA: 2
GOSA: 2
GOSG: 1
ESTA: 1
IWHG: 8
GOLG: 1
ISTA: 1
BMSG: 1
ESTA: 2
ESTG: 4
IWHG: 11
ESTA: 1
ESTG: 4
IWHG: 8
LABG: 1
SBEA: 1
LABG: 2
HUSG: 1
LABG: 1
SBEA: 1
ESTG: 1
ESTA: 1
IWHG: 7
LABG: 2
WIPG: 1
ISTA: 1
NWFG: 1
SBUA: 1
GSDA: 1
BJIG: 14
CATG: 1
BJIG: 1
GOLG: 1
LABG: 6
VIZA: 1
LABG: 12
BOCG: 1
ROTG: 1
LABG: 2
GOLG: 1
GOLA: 1
VIZG: 1
LABG: 2
GOLG: 1
LABG: 2
VIZA: 1
LABG: 5
GRYG: 1
LABG: 4
GRYG: 1
LABG: 1
BOXA: 5
FBDG: 1
BOXA: 1
FBDG: 1
GOLA: 1
VIZG: 1
VIZA: 1
GOLG: 3
VIZA: 1
VIZG: 1
GOLA: 1
VIZA: 1
BOXA: 7
GOLG: 1
VIZG: 1
GSDG: 1
VIZA: 1
VIZG: 2
GOLG: 1
VIZG: 1
LABG: 7
BOXA: 1
FBDA: 1
FBDG: 1
BOXA: 3
FBDG: 2
VIZA: 1
GOLA: 1
BOXA: 1
VIZA: 1
GOLA: 1
VIZA: 2
BOXA: 3
FBDG: 1
BOXA: 2
LABG: 1
BOXA: 17
BOXG: 2
LABG: 3
VIZG: 1
LABG: 2
VIZG: 2
GOLA: 1
VIZG: 1
GOLG: 1
GOLA: 3
LABG: 6
LABA: 1
GOLG: 2
GOLA: 2
TITA: 1
LABG: 1
IBIG: 1
TITG: 1
TITA: 1
GRYG: 1
LABG: 7
VIZG: 2
VIZA: 1
LABG: 1
GOLG: 1
GSDG: 1
LABG: 2
GOLA: 1
GOLG: 1
LABG: 1
GOLA: 2
LABG: 1
GOLG: 1
ROTG: 1
GOLA: 1
LABG: 1
SBEA: 1
GOLG: 1
LABG: 4
LABA: 1
GSDG: 1
GOLA: 1
GOLG: 1
LABG: 1
SBEA: 1
GOLA: 1
LABG: 1
SBEA: 1
LABG: 1
GOLG: 1
LABG: 1
ROTG: 1
LABG: 3
GOLG: 1
LABG: 2
BOXA: 1
ROTG: 2
BOXA: 1
LABG: 3
YORA: 1
PWDG: 1
GSDG: 1
PWDG: 1
GSDA: 1
PWDG: 1
YORA: 1
HAVG: 1
CANG: 1
PWDG: 1
YORA: 2
YORG: 7
TISG: 1
TISA: 2
YORA: 1
TISA: 3
SCMA: 6
HAVG: 1
HAVA: 3
YORA: 3
MALA: 2
YORA: 8
YORG: 8
PAPA: 1
PAPG: 9
BOXA: 1
PAPG: 2
BOXA: 1
PAPA: 1
YORA: 2
YORG: 5
GOLA: 1
GOLG: 2
LABG: 3
YORG: 2
YORA: 4
MALA: 1
VIZA: 3
VIZG: 2
IWHG: 24
PWDG: 1
IWSA: 1
PWDG: 1
LABG: 1
MALA: 1
IWHG: 17
SCDG: 1
IWHG: 8
BUTA: 1
BUTG: 1
LABG: 3
BUTG: 1
LABG: 2
BUTG: 1
BUTA: 1
LABG: 7
LABA: 2
BUTA: 1
BUTG: 1
LABA: 1
LABG: 7
BUTA: 1
BUTG: 1
LABG: 1
BUTG: 1
LABA: 10
LABG: 101
GSDA: 1
GOLA: 1
NWFG: 1
ROTG: 1
BTEA: 6
BEAG: 1
BMDG: 3
BOTA: 5
BOTG: 7
BRIA: 7
CSPG: 1
CSPA: 9
DALA: 3
DOBA: 1
EBDA: 4
EBDG: 3
ELKG: 3
ELKA: 3
EURG: 4
FING: 2
FINA: 6
GOSA: 4
GOSG: 1
GRYG: 1
GRYA: 3
GSLG: 3
JRTA: 1
NSDG: 9
SCHG: 7
SCHA: 1
CSHG: 8
POSG: 2
WEIG: 9
WEIA: 1
NFTA: 3
CAIA: 11
CAIG: 1
TISA: 4
TISG: 1
YORG: 3
YORA: 8
BOXA: 1
CAIA: 5
YORA: 1
BOXA: 1
YORA: 3
NFTA: 1
CAIG: 1
CAIA: 12
YORG: 9
YORA: 7
NFTA: 3
YORA: 1
BOXA: 17
CNKA: 7
CKCA: 4
CSPG: 1
CSPA: 1
CKCG: 1
CKCA: 1
YORA: 1
CKCG: 1
MALA: 1
CKCA: 4
CKCG: 1
MALA: 1
ACAA: 1
IWHG: 43
IWHA: 1
CSPA: 1
MALA: 1
CSPA: 1
CSPG: 1
CKCA: 2
YORA: 1
CSPG: 2
CKCA: 1
CSPA: 1
CKCG: 1
CKCA: 1
CSPA: 1
CKCA: 1
DACG: 1
CKCA: 1
CSPA: 1
DACA: 1
PDMA: 1
MALA: 1
YORG: 1
DACG: 1
GOLA: 1
ROTG: 1
SBEG: 1
LABG: 4
VIZG: 1
VIZA: 1
LABG: 1
POTA: 1
IWHG: 7
MALA: 1
CKCG: 1
MALA: 1
CKCA: 1
CSPG: 1
VIZA: 3
VIZG: 1
WHWA: 1
BOXA: 1
BASA: 1
PMIA: 1
CAIG: 1
SCMA: 1
PUGG: 1
CAIA: 1
BOXA: 1
WHWA: 1
JRTA: 1
DACG: 1
RATA: 1
CSPA: 1
BOSA: 1
SCMA: 1
BOXG: 1
DACG: 1
BOXA: 1
BEAA: 1
BOXA: 1
WHWA: 1
IWHG: 4
NSDG: 1
BMDG: 1
CATA: 1
BOUG: 1
ROTA: 1
BMDG: 1
WHWA: 1
LABG: 1
BFRA: 1
DACA: 1
BOXA: 1
BASA: 1
MUSG: 1
NSDG: 2
YORA: 1
BOXA: 1
NSDG: 1
CATA: 1
GOLA: 1
MANG: 1
BOXA: 1
JRTG: 1
SCMA: 1
MALA: 1
LABG: 1
BOXA: 1
LABG: 1
SBYA: 1
MALA: 1
POMA: 1
JRTG: 1
STZA: 1
BOSA: 1
STZA: 1
CARG: 1
CSPG: 1
CARG: 1
NFTG: 1
BOXG: 1
FBDG: 1
ETSG: 1
BOXA: 2
CDTA: 1
WHWA: 1
ROTG: 1
LEOA: 1
BRDA: 1
PHAG: 1
PHAA: 1
BECG: 1
BTEA: 2
BFRG: 1
YORA: 1
STZA: 1
CHIG: 1
POTA: 1
JRTG: 1
CWCA: 1
TITA: 1
VIZG: 1
LABG: 1
RATG: 1
PITG: 1
PUGG: 1
GSDG: 1
BSHA: 1
RATG: 1
GSDA: 1
CWCA: 1
GSDG: 2
GOLA: 1
BOUA: 1
PITA: 1
ROTA: 1
ROTG: 3
NWFA: 3
NWFG: 1
OESA: 1
NWFA: 4
NWFG: 2
PITA: 1
MSTA: 1
LABG: 1
GPYG: 1
MSTG: 1
MSTA: 3
BECG: 1
VIZG: 1
VIZA: 1
LABG: 1
BMDG: 1
PITG: 1
LEOA: 1
OTTA: 3
NWFA: 1
FBDG: 1
YORA: 1
YORG: 1
BOXA: 3
YORG: 1
BOXA: 1
YORG: 1
JRTA: 1
CSHG: 1
SHEG: 2
ASHA: 1
BMDG: 1
STAG: 1
SBEA: 1
NWFG: 1
BOCG: 1
BOCA: 7
CKCG: 1
ESSA: 1
GSDG: 1
GOLA: 7
GOLG: 2
LABG: 3
GSDA: 1
BOXA: 13
LABG: 2
ROTG: 1
LABG: 1
GSDA: 1
LABG: 1
NWFA: 1
LABA: 1
LABG: 1
BOXA: 2
GOLA: 1
LABG: 1
BASA: 2
LABG: 1
NWFA: 1
NWFG: 1
GSDA: 1
GSDG: 1
GOLG: 1
LABA: 1
GOLG: 1
BOXA: 1
GSDA: 1
LABG: 1
GOLA: 1
CKCG: 1
GOLG: 1
BOXA: 1
LABG: 1
SBEA: 1
BEAA: 2
BMDG: 4
PWCG: 1
ACAA: 1
CCOA: 1
ITGG: 1
BHOG: 1
BEAA: 1
CSPA: 1
SCTA: 1
GOLA: 1
BOXA: 1
FCRA: 1
SCTA: 1
CCOA: 1
ITGA: 1
DAMA: 1
WIPA: 1
SCGA: 1
CSHG: 1
SALG: 1
WHWA: 1
GRYA: 1
WEIG: 1
GRYA: 1
WHWA: 2
CSPA: 1
SALA: 1
WEIA: 1
CHOG: 2
CSPA: 2
JRTG: 1
CSPG: 1
WHWA: 1
WEIG: 1
CSPG: 1
DACG: 1
NEAA: 1
DACG: 1
CSPA: 1
POSG: 1
PUGG: 2
LABG: 2
ESSA: 1
DOBA: 1
PUGG: 1
BMDG: 1
DOBA: 1
BOXG: 1
POSG: 1
DANA: 1
POSG: 1
BMDG: 1
PMIG: 1
GSDA: 2
SCMA: 1
BOSG: 1
YORA: 1
BFRA: 1
BOXA: 1
POSG: 1
GOLA: 1
SBUG: 1
STZA: 1
DOBA: 1
YORG: 1
PMIA: 2
LABG: 2
GSDG: 1
PUGG: 1
SBUA: 1
ESSA: 1
BEAG: 1
BEAA: 1
CSPA: 1
VIZG: 1
DOBA: 1
BOCG: 1
SHEG: 1
DACG: 1
BOCA: 1
JRTG: 1
ESSA: 1
BEAA: 1
YORG: 1
DOBG: 1
BOCA: 1
SBEA: 1
GOLA: 1
POSG: 1
BMDG: 1
BOXG: 1
BOXA: 1
SCMA: 1
BOXA: 1
LABG: 1
BMDG: 1
POSG: 1
SHEG: 1
JRTA: 1
WHWA: 1
POSG: 2
STZA: 1
WHWA: 1
LABG: 1
GOLG: 1
POSG: 1
PMIG: 1
BOCG: 1
LABG: 2
GSDG: 1
GOLA: 1
POTA: 1
DOBA: 1
HUSG: 1
CDTA: 1
HUSG: 1
SHEG: 1
LABG: 1
SBUG: 1
WHWA: 1
LABG: 1
HUSG: 1
