# Supplementary material for: Risk-modeling of dog osteosarcoma genome scans shows individuals with Mendelian-level polygenic risk are common
Source: BMC Genomics. 2019 Mar 19;20:226. doi: 10.1186/s12864-019-5531-6 (PMC6425649; doi:10.1186/s12864-019-5531-6)
Supplement: Supplementary file 6 — Data. Haplotype phasing across osteosarcoma GWAS risk alleles. (ZIP 162 kb) [file 12864_2019_5531_MOESM6_ESM.zip › Hayward et al 2016/chr5_13080303_track.txt]

track type=bed name="MALA" description="MALA" itemRgb="On" visibility="3" 
chr5	13037664	13139672	MALA	0	.	13037664	13139672	41,128,185
track type=bed name="PMIA" description="PMIA" itemRgb="On" visibility="3" 
chr5	12988248	13102479	PMIA	0	.	12988248	13102479	41,128,185
track type=bed name="GOLA" description="GOLA" itemRgb="On" visibility="3" 
chr5	13037664	13139672	GOLA	0	.	13037664	13139672	41,128,185
track type=bed name="NWFA" description="NWFA" itemRgb="On" visibility="3" 
chr5	13037664	13102479	NWFA	0	.	13037664	13102479	41,128,185
track type=bed name="SBEA" description="SBEA" itemRgb="On" visibility="3" 
chr5	12988248	13139672	SBEA	0	.	12988248	13139672	41,128,185
track type=bed name="SCMA" description="SCMA" itemRgb="On" visibility="3" 
chr5	13037664	13102479	SCMA	0	.	13037664	13102479	41,128,185
track type=bed name="HAVA" description="HAVA" itemRgb="On" visibility="3" 
chr5	13037664	13139672	HAVA	0	.	13037664	13139672	41,128,185
track type=bed name="MALA" description="MALA" itemRgb="On" visibility="3" 
chr5	13037664	13139672	MALA	0	.	13037664	13139672	41,128,185
track type=bed name="SCMA" description="SCMA" itemRgb="On" visibility="3" 
chr5	13037664	13102479	SCMA	0	.	13037664	13102479	41,128,185
track type=bed name="HAVA" description="HAVA" itemRgb="On" visibility="3" 
chr5	13037664	13139672	HAVA	0	.	13037664	13139672	41,128,185
track type=bed name="MALA" description="MALA" itemRgb="On" visibility="3" 
chr5	13037664	13139672	MALA	0	.	13037664	13139672	41,128,185
track type=bed name="ESSA" description="ESSA" itemRgb="On" visibility="3" 
chr5	12988248	13102479	ESSA	0	.	12988248	13102479	41,128,185
track type=bed name="ESSA" description="ESSA" itemRgb="On" visibility="3" 
chr5	12988248	13102479	ESSA	0	.	12988248	13102479	41,128,185
track type=bed name="ESTA" description="ESTA" itemRgb="On" visibility="3" 
chr5	13037664	13102479	ESTA	0	.	13037664	13102479	41,128,185
track type=bed name="BOXA" description="BOXA" itemRgb="On" visibility="3" 
chr5	12706744	13417902	BOXA	0	.	12706744	13417902	41,128,185
track type=bed name="BOXA" description="BOXA" itemRgb="On" visibility="3" 
chr5	12706744	13417902	BOXA	0	.	12706744	13417902	41,128,185
track type=bed name="BOXA" description="BOXA" itemRgb="On" visibility="3" 
chr5	12706744	13417902	BOXA	0	.	12706744	13417902	41,128,185
track type=bed name="SCMA" description="SCMA" itemRgb="On" visibility="3" 
chr5	13037664	13102479	SCMA	0	.	13037664	13102479	41,128,185
track type=bed name="YORA" description="YORA" itemRgb="On" visibility="3" 
chr5	12988248	13102479	YORA	0	.	12988248	13102479	41,128,185
track type=bed name="LABA" description="LABA" itemRgb="On" visibility="3" 
chr5	13037664	13102479	LABA	0	.	13037664	13102479	41,128,185
track type=bed name="BTEA" description="BTEA" itemRgb="On" visibility="3" 
chr5	13037664	13102479	BTEA	0	.	13037664	13102479	41,128,185
track type=bed name="BOTA" description="BOTA" itemRgb="On" visibility="3" 
chr5	12988248	13183011	BOTA	0	.	12988248	13183011	41,128,185
track type=bed name="BRIA" description="BRIA" itemRgb="On" visibility="3" 
chr5	13037664	13102479	BRIA	0	.	13037664	13102479	41,128,185
track type=bed name="CSPA" description="CSPA" itemRgb="On" visibility="3" 
chr5	13037664	13102479	CSPA	0	.	13037664	13102479	41,128,185
track type=bed name="FINA" description="FINA" itemRgb="On" visibility="3" 
chr5	11754448	13365038	FINA	0	.	11754448	13365038	41,128,185
track type=bed name="CAIA" description="CAIA" itemRgb="On" visibility="3" 
chr5	13037664	13102479	CAIA	0	.	13037664	13102479	41,128,185
track type=bed name="YORA" description="YORA" itemRgb="On" visibility="3" 
chr5	12988248	13102479	YORA	0	.	12988248	13102479	41,128,185
track type=bed name="CAIA" description="CAIA" itemRgb="On" visibility="3" 
chr5	13037664	13102479	CAIA	0	.	13037664	13102479	41,128,185
track type=bed name="CAIA" description="CAIA" itemRgb="On" visibility="3" 
chr5	13037664	13102479	CAIA	0	.	13037664	13102479	41,128,185
track type=bed name="YORA" description="YORA" itemRgb="On" visibility="3" 
chr5	12988248	13102479	YORA	0	.	12988248	13102479	41,128,185
track type=bed name="BOXA" description="BOXA" itemRgb="On" visibility="3" 
chr5	12706744	13417902	BOXA	0	.	12706744	13417902	41,128,185
track type=bed name="CNKA" description="CNKA" itemRgb="On" visibility="3" 
chr5	13037664	13102479	CNKA	0	.	13037664	13102479	41,128,185
track type=bed name="BOCA" description="BOCA" itemRgb="On" visibility="3" 
chr5	13037664	13102479	BOCA	0	.	13037664	13102479	41,128,185
track type=bed name="GOLA" description="GOLA" itemRgb="On" visibility="3" 
chr5	13037664	13139672	GOLA	0	.	13037664	13139672	41,128,185
track type=bed name="BOXA" description="BOXA" itemRgb="On" visibility="3" 
chr5	12706744	13417902	BOXA	0	.	12706744	13417902	41,128,185
track type=bed name="LABG" description="LABG" itemRgb="On" visibility="3" 
chr5	13037664	13102479	LABG	0	.	13037664	13102479	39,174,96
track type=bed name="GOLG" description="GOLG" itemRgb="On" visibility="3" 
chr5	12988248	13102479	GOLG	0	.	12988248	13102479	39,174,96
track type=bed name="GSDG" description="GSDG" itemRgb="On" visibility="3" 
chr5	12996000	13102479	GSDG	0	.	12996000	13102479	39,174,96
track type=bed name="LABG" description="LABG" itemRgb="On" visibility="3" 
chr5	13037664	13102479	LABG	0	.	13037664	13102479	39,174,96
track type=bed name="IWHG" description="IWHG" itemRgb="On" visibility="3" 
chr5	13037664	13102479	IWHG	0	.	13037664	13102479	39,174,96
track type=bed name="IWHG" description="IWHG" itemRgb="On" visibility="3" 
chr5	13037664	13102479	IWHG	0	.	13037664	13102479	39,174,96
track type=bed name="ESTG" description="ESTG" itemRgb="On" visibility="3" 
chr5	12996000	13102479	ESTG	0	.	12996000	13102479	39,174,96
track type=bed name="IWHG" description="IWHG" itemRgb="On" visibility="3" 
chr5	13037664	13102479	IWHG	0	.	13037664	13102479	39,174,96
track type=bed name="IWHG" description="IWHG" itemRgb="On" visibility="3" 
chr5	13037664	13102479	IWHG	0	.	13037664	13102479	39,174,96
track type=bed name="ESTG" description="ESTG" itemRgb="On" visibility="3" 
chr5	12996000	13102479	ESTG	0	.	12996000	13102479	39,174,96
track type=bed name="IWHG" description="IWHG" itemRgb="On" visibility="3" 
chr5	13037664	13102479	IWHG	0	.	13037664	13102479	39,174,96
track type=bed name="IWHG" description="IWHG" itemRgb="On" visibility="3" 
chr5	13037664	13102479	IWHG	0	.	13037664	13102479	39,174,96
track type=bed name="IWHG" description="IWHG" itemRgb="On" visibility="3" 
chr5	13037664	13102479	IWHG	0	.	13037664	13102479	39,174,96
track type=bed name="IWHG" description="IWHG" itemRgb="On" visibility="3" 
chr5	13037664	13102479	IWHG	0	.	13037664	13102479	39,174,96
track type=bed name="IWHG" description="IWHG" itemRgb="On" visibility="3" 
chr5	13037664	13102479	IWHG	0	.	13037664	13102479	39,174,96
track type=bed name="BJIG" description="BJIG" itemRgb="On" visibility="3" 
chr5	13037664	13139672	BJIG	0	.	13037664	13139672	39,174,96
track type=bed name="LABG" description="LABG" itemRgb="On" visibility="3" 
chr5	13037664	13102479	LABG	0	.	13037664	13102479	39,174,96
track type=bed name="LABG" description="LABG" itemRgb="On" visibility="3" 
chr5	13037664	13102479	LABG	0	.	13037664	13102479	39,174,96
track type=bed name="LABG" description="LABG" itemRgb="On" visibility="3" 
chr5	13037664	13102479	LABG	0	.	13037664	13102479	39,174,96
track type=bed name="LABG" description="LABG" itemRgb="On" visibility="3" 
chr5	13037664	13102479	LABG	0	.	13037664	13102479	39,174,96
track type=bed name="LABG" description="LABG" itemRgb="On" visibility="3" 
chr5	13037664	13102479	LABG	0	.	13037664	13102479	39,174,96
track type=bed name="LABG" description="LABG" itemRgb="On" visibility="3" 
chr5	13037664	13102479	LABG	0	.	13037664	13102479	39,174,96
track type=bed name="YORG" description="YORG" itemRgb="On" visibility="3" 
chr5	13037664	13139672	YORG	0	.	13037664	13139672	39,174,96
track type=bed name="YORG" description="YORG" itemRgb="On" visibility="3" 
chr5	13037664	13139672	YORG	0	.	13037664	13139672	39,174,96
track type=bed name="PAPG" description="PAPG" itemRgb="On" visibility="3" 
chr5	13037664	13102479	PAPG	0	.	13037664	13102479	39,174,96
track type=bed name="YORG" description="YORG" itemRgb="On" visibility="3" 
chr5	13037664	13139672	YORG	0	.	13037664	13139672	39,174,96
track type=bed name="IWHG" description="IWHG" itemRgb="On" visibility="3" 
chr5	13037664	13102479	IWHG	0	.	13037664	13102479	39,174,96
track type=bed name="IWHG" description="IWHG" itemRgb="On" visibility="3" 
chr5	13037664	13102479	IWHG	0	.	13037664	13102479	39,174,96
track type=bed name="IWHG" description="IWHG" itemRgb="On" visibility="3" 
chr5	13037664	13102479	IWHG	0	.	13037664	13102479	39,174,96
track type=bed name="LABG" description="LABG" itemRgb="On" visibility="3" 
chr5	13037664	13102479	LABG	0	.	13037664	13102479	39,174,96
track type=bed name="LABG" description="LABG" itemRgb="On" visibility="3" 
chr5	13037664	13102479	LABG	0	.	13037664	13102479	39,174,96
track type=bed name="LABG" description="LABG" itemRgb="On" visibility="3" 
chr5	13037664	13102479	LABG	0	.	13037664	13102479	39,174,96
track type=bed name="BOTG" description="BOTG" itemRgb="On" visibility="3" 
chr5	12871400	13102479	BOTG	0	.	12871400	13102479	39,174,96
track type=bed name="NSDG" description="NSDG" itemRgb="On" visibility="3" 
chr5	13037664	13102479	NSDG	0	.	13037664	13102479	39,174,96
track type=bed name="SCHG" description="SCHG" itemRgb="On" visibility="3" 
chr5	13037664	13147320	SCHG	0	.	13037664	13147320	39,174,96
track type=bed name="CSHG" description="CSHG" itemRgb="On" visibility="3" 
chr5	13037664	13139672	CSHG	0	.	13037664	13139672	39,174,96
track type=bed name="WEIG" description="WEIG" itemRgb="On" visibility="3" 
chr5	13037664	13102479	WEIG	0	.	13037664	13102479	39,174,96
track type=bed name="YORG" description="YORG" itemRgb="On" visibility="3" 
chr5	13037664	13139672	YORG	0	.	13037664	13139672	39,174,96
track type=bed name="IWHG" description="IWHG" itemRgb="On" visibility="3" 
chr5	13037664	13102479	IWHG	0	.	13037664	13102479	39,174,96
track type=bed name="IWHG" description="IWHG" itemRgb="On" visibility="3" 
chr5	13037664	13102479	IWHG	0	.	13037664	13102479	39,174,96
