# Supplementary material for: Risk-modeling of dog osteosarcoma genome scans shows individuals with Mendelian-level polygenic risk are common
Source: BMC Genomics. 2019 Mar 19;20:226. doi: 10.1186/s12864-019-5531-6 (PMC6425649; doi:10.1186/s12864-019-5531-6)
Supplement: Supplementary file 6 — Data. Haplotype phasing across osteosarcoma GWAS risk alleles. (ZIP 162 kb) [file 12864_2019_5531_MOESM6_ESM.zip › Hayward et al 2016/chr7_61637591_individuals.txt]

MALA: 3
MALG: 6
YORG: 2
YORA: 2
TISA: 3
SCMA: 1
CAIG: 2
HAVG: 1
SCMG: 1
SCTA: 2
SCTG: 4
ROTG: 1
JRTG: 1
SCMG: 1
ROTG: 1
BOTG: 1
ECSA: 1
GOLG: 2
BOSA: 1
BOXA: 1
GOLG: 1
BOTG: 1
LABG: 1
GOLG: 1
IWHG: 1
GOLG: 1
VIZA: 1
GSDG: 1
NWFG: 1
ROTG: 1
MALA: 1
CSPG: 2
GSDG: 1
BOXA: 2
ROTG: 1
LABG: 1
VIZA: 1
GOLG: 1
LABG: 1
GOLG: 1
LABG: 2
GSDA: 1
LABG: 2
DOBA: 1
LABG: 2
GOLG: 1
ROTG: 1
BOXA: 2
LABA: 1
BOXA: 1
LABG: 1
DOBA: 1
ASHG: 1
LABG: 2
DOBA: 1
ASHG: 2
NSDG: 1
SHEG: 1
CSPG: 1
DOBA: 3
CSPG: 1
SHEG: 1
CSPG: 1
ROTG: 1
BOXA: 2
ROTG: 1
DOBA: 1
LABA: 1
GOLG: 2
ROTG: 1
LABG: 1
LABA: 1
GOLG: 1
LABG: 1
GOLG: 5
LABA: 1
YORG: 1
YORA: 1
LABA: 1
BOXA: 1
VIZA: 3
LABA: 1
GOLG: 2
LABG: 2
GOLG: 1
BOXG: 1
BOXA: 1
ROTG: 1
LABG: 1
ROTG: 1
GOLG: 1
GOLA: 1
LABG: 1
GSDG: 2
LABA: 1
LABG: 7
NWFG: 1
LABG: 1
NWFA: 1
GSDA: 1
LABG: 2
CSPG: 1
BOSG: 1
LABG: 1
BOXA: 3
LABG: 1
ASHA: 2
ASHG: 1
GOLG: 1
LABG: 2
GSDG: 2
XOLG: 1
XOMG: 2
XOLG: 3
GSDG: 1
PERA: 1
LABA: 1
LABG: 2
XOMG: 1
AFGA: 1
NGSA: 1
LABG: 1
PGOG: 1
LABG: 1
BFRG: 1
LABA: 1
LABG: 2
PIOG: 1
LABG: 3
PIOA: 1
XOMG: 3
LABG: 1
ISSA: 1
NGSA: 1
SANA: 1
PIOG: 1
NGSA: 2
LABG: 1
PIOG: 1
PIOA: 1
NGSA: 1
PIOA: 1
LABG: 3
TJKG: 1
CCRG: 1
CCRA: 2
GOLG: 1
CCRA: 1
GOLG: 1
LABG: 1
LABA: 1
BGRG: 1
AKIA: 3
BZOA: 1
BZOG: 2
LABG: 3
GOLG: 1
LABG: 1
GSDA: 1
GOLG: 1
GOSA: 3
BZOA: 1
DCRG: 1
LABG: 4
GOLG: 1
LABG: 2
AKIA: 1
LABA: 1
LABG: 1
GSDA: 1
GOLG: 2
LABG: 2
GSDG: 1
LABG: 2
PIOG: 1
GOLG: 1
GSDG: 1
LABG: 2
GSMG: 1
LABG: 1
GSDG: 1
LABG: 2
LABA: 1
GSDA: 1
GSDG: 1
GOLG: 2
AKIA: 1
GSDA: 1
LABG: 1
GSDG: 1
LABG: 3
AFGA: 1
LABG: 1
GSDG: 1
LABG: 2
GSDG: 1
LABA: 1
LABG: 1
GOLG: 1
GSDG: 1
LABG: 3
GSDA: 1
GOLG: 1
LABG: 1
GSDG: 1
GSDA: 1
AFGA: 2
DCRA: 1
GOSA: 3
AKIA: 3
BZOA: 1
AFGA: 2
GSMG: 2
LABG: 1
CCRA: 3
CCRG: 1
GSDA: 2
GSDG: 1
BMDG: 1
PAPG: 1
MSTG: 1
CKCG: 5
PAPG: 1
GDAG: 1
MSTG: 2
PAPG: 2
PMIG: 1
BOTG: 2
PMIA: 2
PAPG: 1
BMDA: 1
PAPG: 2
PMIG: 2
AMAG: 1
GDAG: 1
AMAG: 1
GDAG: 1
BOTG: 3
SALA: 1
GDAG: 1
MSTG: 1
STAG: 1
LEOA: 1
BOCG: 1
BOCA: 1
CWCA: 1
MSTG: 1
BOCG: 1
AMAA: 1
BMDA: 1
AMAA: 1
GDAA: 1
BOCA: 1
AMAG: 1
BOCA: 2
STAG: 1
NEAA: 2
NEAG: 1
STAG: 1
SBUG: 1
MALG: 1
CKCG: 1
NWFG: 2
GOLG: 31
NWFG: 12
BMDA: 1
LEOG: 1
SALA: 2
AMAG: 1
BOCA: 1
LABG: 1
BOCG: 1
BASG: 1
MALG: 1
GSDG: 1
BOCA: 1
GOLG: 1
BOCA: 1
NWFG: 1
AKIA: 1
GSDG: 1
ROTG: 1
GOLG: 2
BOCA: 1
NWFA: 1
GOLG: 2
NWFG: 1
BOCA: 1
WPGG: 1
GSDG: 1
NWFG: 1
BOCA: 1
GOLA: 1
BOTG: 1
GOLG: 1
BOCA: 1
GOLG: 1
LABA: 1
GSDG: 1
BOCA: 1
GOLG: 1
NWFG: 1
GSDA: 1
BOCA: 2
ROTG: 1
BOCA: 1
GOLA: 1
GOLG: 5
ROTG: 1
BOCA: 2
WPGA: 1
ROTG: 1
NWFG: 1
SBUG: 1
CSHG: 1
SAMG: 1
MALA: 1
MALG: 1
SAMA: 1
GDAG: 1
CKCG: 1
SCMG: 1
GDAG: 2
CKCG: 1
SCMG: 2
NWFA: 1
GOLG: 1
ROTG: 1
WHWG: 1
STAG: 1
CSHA: 1
GOLG: 1
GSDG: 1
WHWG: 1
BOCA: 1
SBUG: 1
ROTG: 1
SBUG: 1
ROTG: 1
AMAG: 1
CSHA: 1
BOCA: 1
WPGG: 1
GOLG: 1
BASG: 1
ROTA: 1
SCSG: 1
WPGG: 1
SBUG: 1
WPGG: 1
BOCA: 1
CSHA: 1
SCMG: 1
GOLG: 1
ROTG: 1
MALG: 1
BASG: 1
GOLG: 1
BMAG: 1
ROTG: 1
WPGG: 1
BASG: 1
GSDG: 1
BMAG: 1
MSTG: 1
BMAA: 1
WPGG: 1
WPGA: 1
MSTG: 1
LEOA: 1
BEAG: 3
BEAA: 1
BFRA: 1
BFRG: 1
BRIG: 1
BUTG: 1
CAIG: 7
CHIG: 5
DOBA: 2
ECSA: 2
FBDG: 2
GSPA: 3
GPYA: 2
ITGG: 3
KEEA: 1
PEKG: 1
POMA: 1
SBEG: 4
SBEA: 1
SHEG: 3
SINA: 4
BOSG: 1
COLA: 1
CHIG: 1
BOSA: 1
GSPG: 1
COLA: 2
BOSG: 1
CHIA: 1
COLA: 1
CBRA: 1
AIRG: 2
ECSG: 1
EBDG: 1
COLA: 1
BHOA: 1
BOSG: 1
CAIG: 1
CHIG: 1
BOSA: 1
ECSA: 1
GSPA: 1
CAIG: 1
BOSG: 1
ECSA: 2
LABG: 1
EBDG: 1
BOSG: 1
ASHA: 1
BOSG: 1
AIRG: 2
GSPA: 1
COLA: 2
EBDG: 1
COLA: 1
AIRG: 1
CBRG: 1
CBRA: 3
ECSG: 1
ASHA: 1
AIRG: 1
LABG: 1
CBRG: 1
BHOG: 1
CBRA: 1
AIRG: 1
ASHG: 1
GSPA: 1
COLA: 1
BHOA: 1
CBRA: 2
GSPA: 1
EBDG: 1
BHOA: 2
GSDA: 3
GSDG: 9
YORG: 1
POSA: 1
ROTG: 5
KEEA: 1
FTWG: 1
BFRG: 1
FTWG: 1
KEEA: 1
RHOA: 1
BFRG: 1
FTWG: 1
KEEA: 1
FTWG: 1
SCMA: 1
SCMG: 8
HAVA: 1
HAVG: 6
MALG: 7
SCMG: 8
SCMA: 1
HAVG: 7
HAVA: 3
MALA: 2
MALG: 7
LABG: 7
FTWG: 1
PUGG: 1
FTWG: 1
SBEA: 1
CHOA: 1
BFRG: 2
HAVG: 1
FTWG: 1
KEEA: 1
ISTG: 1
KEEA: 1
HAVA: 1
DOBA: 1
DDBG: 1
RHOA: 2
PWCG: 2
BMSG: 1
BFRG: 1
KEEG: 1
JACA: 1
PEKG: 1
JACA: 1
ESKG: 1
DACA: 1
SCWG: 1
ESKG: 1
JACA: 1
SCWG: 1
PEKG: 1
STZG: 1
STZA: 2
ROTG: 1
LABG: 1
CSPG: 1
JACA: 1
LABG: 1
SCWG: 1
ESTG: 1
PLIG: 1
SBUG: 1
STZA: 1
PEKG: 1
EBDG: 1
PEKA: 1
WEIG: 1
PLIA: 1
BOSG: 1
LABG: 1
BJIA: 1
ESTA: 1
ESKA: 1
NWTG: 1
BRIG: 1
OESG: 1
ROTG: 1
CHIG: 1
ROTG: 1
SCWG: 1
PEKG: 1
CCOG: 1
POSG: 1
NWTG: 1
WIPG: 1
BJIA: 1
ESTG: 1
SCWG: 1
CSPG: 1
DACG: 1
OESG: 1
BJIA: 1
LHAA: 1
WEIG: 1
WIPG: 1
SCWG: 1
POSA: 1
LABG: 1
BMSG: 1
LABG: 1
WEIG: 1
KEEA: 1
BMSG: 1
STZA: 1
WEIG: 1
PWCA: 1
ASHA: 1
ESKG: 1
BRIG: 1
PUGG: 1
SCWG: 2
BJIA: 1
CSPG: 2
LHAA: 1
CHIG: 1
FCRA: 1
ACAG: 1
POSA: 1
ESTG: 1
ASHG: 1
OESG: 1
GOLG: 1
LABG: 1
GOLG: 1
PEKA: 1
OESG: 1
WEIG: 1
ACAG: 1
CHOA: 1
ROTG: 2
RHOA: 1
PWCG: 1
BMSG: 1
OESG: 1
POSA: 1
LABG: 1
ROTG: 1
TISA: 1
ACAG: 1
BMSG: 2
POSA: 1
SCWG: 1
ISTG: 1
LABG: 1
ROTG: 1
ROTA: 1
ISTG: 1
LABG: 1
ROTG: 1
WEIG: 1
HUSA: 1
ROTG: 2
GPYA: 1
KEEA: 1
ROTG: 1
ISTG: 1
ROTG: 2
ISTG: 1
RHOA: 1
DOBA: 1
GSMG: 1
AFGA: 1
BEDA: 1
DAMG: 1
AFGA: 1
PWCG: 1
GPYA: 1
LABA: 1
BEDA: 1
PWCG: 1
GOLG: 1
SPIA: 1
DAMA: 1
HAVG: 1
PWCG: 1
POTG: 1
SITG: 1
PUGG: 1
LABG: 1
GSPA: 1
POMG: 1
AFGA: 1
PUGG: 1
PDMG: 2
DCRG: 1
LABG: 2
OTTA: 1
GPYA: 1
PDMG: 1
HAVA: 1
PUGG: 1
SINA: 1
KRYG: 1
PDMG: 1
HAVG: 1
POMG: 1
BUTG: 2
TFXG: 1
LABG: 1
SAMG: 1
LABG: 2
VIZA: 1
LABA: 1
LABG: 2
SCGG: 1
BUTG: 1
POMA: 1
BUTG: 1
SAMG: 1
GSMG: 1
SINA: 1
BUTG: 1
DALA: 1
GSMG: 1
LABG: 1
SITG: 1
POMG: 1
SAMA: 1
SINA: 1
TFXA: 1
BASG: 1
GSMG: 1
SCGG: 1
SHEA: 1
GSMG: 1
OTTA: 2
DAMA: 1
DALG: 1
VIZA: 1
POTG: 1
SHEG: 3
OTTA: 1
BUTG: 1
SINA: 1
PUGA: 1
DAMA: 1
BEDA: 1
PUGA: 1
TFXG: 1
SPIA: 1
PUGG: 1
POTG: 1
TIMA: 1
GPYA: 1
BASA: 1
HAVG: 3
BSHG: 1
PUGG: 1
GPYA: 1
DALG: 1
HUSA: 1
DALG: 1
AFGA: 1
HUSA: 1
LABG: 1
PWCG: 1
LABG: 2
LABA: 1
PWDA: 1
LABG: 2
BOCA: 1
GPYA: 1
LABG: 2
HUSA: 1
AFGA: 1
HUSA: 1
LABG: 2
SCSA: 1
LABG: 2
TISA: 1
LABG: 3
BRIG: 1
ISTA: 1
BMAG: 1
LABG: 2
LHAA: 1
TISA: 1
VIZA: 1
ESSG: 1
LABA: 1
LABG: 1
SCTG: 1
VIZA: 1
BRIG: 1
ESSG: 4
ESSA: 7
FTWG: 1
LHAA: 1
LHAG: 1
LABG: 4
ESSG: 1
FBDG: 1
LABG: 1
ESSG: 1
TISA: 1
LHAA: 1
SCTG: 1
JRTA: 1
LHAA: 1
BRIG: 1
YORG: 1
LHAA: 1
ESSG: 1
LABG: 1
BZOA: 1
ESSA: 3
ESSG: 2
LABG: 3
FBDG: 1
LABG: 1
SCTG: 1
ACAG: 2
TISA: 1
FBDG: 1
LABA: 1
VIZA: 1
LABG: 2
TISA: 1
LHAG: 1
ESSG: 1
VIZA: 1
LABG: 2
LABA: 1
VIZA: 1
LABA: 1
IWHG: 10
SBEA: 1
GDAA: 1
LABG: 1
GOLG: 2
ESTG: 12
GOLG: 1
IWHG: 8
ESTG: 12
GSDG: 1
GOSA: 2
GSDG: 1
ESTG: 1
GSDA: 1
ESTG: 1
LABG: 1
BZOA: 1
GDAA: 1
KEEA: 1
GDAG: 1
SCMG: 1
LABG: 1
GOLG: 1
IWHG: 8
ESTG: 1
MALG: 1
NWFG: 2
SCMG: 1
GOLG: 2
IWHG: 1
LABG: 1
IWHG: 9
ESTG: 24
SBEA: 1
LABG: 1
BOSG: 1
AIRG: 1
NWFG: 1
GOLG: 1
IWHG: 12
GOSA: 1
GSDG: 1
GOSG: 1
GSDG: 2
GOSA: 1
GSDG: 1
GOSA: 1
ESTG: 1
IWHG: 9
BOEG: 1
GOLG: 1
ISTG: 1
BMSG: 1
BMSA: 1
SCWG: 1
ESTG: 12
IWHG: 12
ESTG: 12
IWHG: 10
LABG: 1
HUSA: 1
ESTG: 1
LABG: 1
ESTG: 1
SBEG: 1
ESTG: 1
IWHG: 11
LABG: 2
WIPG: 1
ISTG: 1
SBUG: 1
GSDG: 1
BJIA: 15
CATG: 1
BJIA: 1
GOLG: 1
PWCG: 1
GOLG: 1
BECG: 1
LABA: 2
LABG: 2
VIZA: 1
LABA: 3
LABG: 4
BOCA: 1
LABA: 1
GOLG: 1
LABG: 1
GOLG: 1
LABG: 1
VIZA: 1
GOLG: 1
LABG: 1
VIZA: 1
LABG: 1
GRYG: 1
LABG: 2
GRYG: 1
LABG: 1
FBDG: 1
BOXG: 1
BOXA: 5
FBDG: 3
GOLG: 1
VIZA: 2
GOLG: 2
GOLA: 1
VIZA: 2
GOLA: 1
VIZG: 1
BOXA: 1
FBDG: 1
BOXA: 2
FBDG: 1
BOXG: 1
BOXA: 1
GOLG: 1
VIZA: 1
GSDG: 1
VIZG: 1
VIZA: 1
GOLG: 1
VIZA: 1
LABG: 5
BOXG: 1
FBDG: 2
BOXA: 2
BOXG: 1
FBDG: 3
BOXA: 1
VIZA: 1
GOLG: 1
VIZA: 3
GOLG: 1
VIZA: 1
FBDG: 1
BOXA: 1
BOXG: 1
FBDG: 1
BOXA: 1
FBDG: 1
BOXA: 1
FBDG: 1
BOXA: 1
FBDG: 1
BOXG: 1
BOXA: 8
FBDG: 1
BOXA: 4
LABG: 1
VIZA: 2
GRYG: 1
GOLG: 7
LABG: 5
GOLG: 3
LABG: 1
TITA: 1
IBIA: 1
TITG: 1
TITA: 1
LABG: 1
GOLG: 1
LABA: 1
GRYG: 1
LABG: 3
VIZA: 3
LABG: 2
GOLG: 2
LABG: 1
GOLG: 2
LABG: 2
GOLG: 3
LABA: 1
GOLG: 2
LABG: 1
ROTG: 2
GOLG: 1
GSDG: 1
ROTG: 1
GSDA: 1
GOLG: 1
LABG: 1
GOLG: 1
LABG: 2
ROTG: 1
LABA: 2
LABG: 1
GSDA: 1
GOLG: 2
LABG: 1
GSDG: 1
LABG: 1
SBEG: 1
LABG: 2
GOLG: 1
GSDG: 1
LABA: 1
ROTG: 1
LABG: 2
BOXA: 1
ROTG: 1
BOXA: 1
LABG: 2
YORG: 1
PWDG: 1
GSDA: 1
HAVA: 1
HAVG: 2
CANA: 1
YORG: 2
YORA: 2
TISA: 1
YORG: 1
TISA: 1
YORG: 1
TISA: 5
MALG: 1
SCMG: 2
MALG: 1
SCMG: 1
SCMA: 1
HAVG: 4
YORG: 2
YORA: 2
NFTA: 4
MALG: 1
YORA: 2
YORG: 18
PAPA: 2
PAPG: 5
BOXA: 1
PAPG: 1
GOLG: 1
YORG: 5
YORA: 1
GOLG: 7
LABG: 2
YORA: 2
YORG: 3
MALA: 1
VIZA: 1
MALG: 1
VIZA: 1
ROTG: 1
VIZA: 3
IWHG: 29
PWDA: 1
CURG: 1
IWSG: 1
PWDA: 1
LABG: 2
IWHG: 18
SCDG: 1
IWHG: 12
LABG: 2
BUTG: 1
LABA: 1
LABG: 6
BUTG: 2
LABG: 15
LABA: 2
BUTG: 1
LABG: 85
LABA: 15
GSDG: 1
GOLG: 1
ROTG: 1
BTEA: 7
BTEG: 1
BEAA: 1
BEAG: 1
BMDA: 1
BMDG: 2
BOTG: 18
BRIG: 11
CSPA: 1
CSPG: 4
DALG: 3
DOBA: 2
EBDG: 2
EBDA: 3
ELKG: 2
ELKA: 4
EURA: 7
FINA: 4
FING: 1
GOSG: 8
GRYA: 3
GRYG: 3
RHOA: 1
GSLA: 7
JRTA: 1
NSDG: 12
SCHA: 5
SCHG: 11
CSHA: 10
POSA: 1
WEIG: 12
NFTG: 6
CAIG: 16
CAIA: 1
TISA: 13
YORG: 5
BOXG: 1
YORA: 1
CAIA: 1
YORA: 1
NFTA: 1
YORA: 1
NFTG: 1
CAIG: 13
CAIA: 1
YORA: 3
YORG: 14
NFTA: 1
BOXG: 2
BOXA: 10
CNKA: 4
CKCG: 2
CSPG: 2
YORG: 1
CKCG: 1
CSPG: 1
CKCG: 2
MALG: 1
CKCG: 6
CKCA: 1
CSPG: 1
IWHG: 37
GOLG: 1
IWHG: 11
CSPG: 6
CKCG: 1
CSPG: 1
DACA: 1
CSPG: 1
CKCG: 1
POTG: 1
YORA: 1
CSPG: 2
CKCG: 4
CSPG: 1
CKCG: 4
CSPG: 1
CKCG: 2
CKCA: 1
PDMG: 2
DACG: 2
YORG: 1
DACA: 1
GOLG: 3
LABG: 2
LABA: 1
VIZA: 1
LABG: 1
GOLG: 1
VIZA: 3
LABG: 1
POTG: 2
MALG: 1
DACG: 1
IWHG: 8
CSPG: 1
MALG: 1
CKCG: 1
CATG: 1
CSPG: 2
VIZA: 2
WHWG: 1
BOXA: 2
BASG: 1
CAIG: 1
PUGG: 1
ECSG: 1
STZG: 1
BASG: 1
BFRG: 1
CAIG: 1
BOXA: 1
WHWA: 1
BOSG: 1
RATG: 1
CSPG: 1
SCMG: 1
BOSG: 1
JRTA: 1
BOXA: 2
SCMG: 1
BEAG: 1
BFRG: 1
PMIG: 1
SCMG: 1
IWHG: 4
NSDG: 1
BMDG: 1
CATA: 1
STZA: 2
LABA: 1
BOXA: 2
BASG: 1
CSPG: 1
NSDG: 2
BOXA: 1
NSDG: 2
CATG: 1
GOLG: 1
MANA: 1
BOXA: 1
JRTG: 1
RATG: 1
CSPA: 1
BOXA: 1
LABG: 1
BOUG: 1
BOXA: 1
LABG: 1
EBDG: 1
SBYG: 1
MALG: 1
GOLG: 1
POMG: 1
JRTG: 1
BOSG: 1
STZG: 1
CARA: 1
CSPG: 1
CARA: 1
GOLG: 1
LHAA: 1
JRTG: 1
BOXA: 1
FBDG: 1
BOXG: 1
CDTG: 1
WHWG: 1
ROTG: 1
BRDG: 1
PHAG: 1
BPIG: 1
BECG: 1
BTEA: 8
BFRG: 1
JRTG: 1
STZG: 1
CHIG: 1
POTG: 1
TITA: 1
VIZA: 1
KOMA: 1
BOUA: 1
PITG: 1
GSDG: 1
GOLG: 1
STZG: 1
BFRG: 1
BOUG: 1
BSHG: 1
RATG: 1
LABG: 1
NWFG: 1
GSDG: 4
CWCA: 1
GSDG: 1
PITG: 1
MSTG: 1
PITG: 1
ROTG: 4
NWFA: 1
NWFG: 6
MSTG: 4
LABA: 1
LABG: 1
NWFG: 1
GPYA: 1
NWFG: 1
MSTG: 3
RECG: 1
PITG: 1
GOLG: 1
BECG: 1
ROTG: 1
ROTA: 1
VIZA: 4
LABG: 1
PITA: 1
NSDG: 1
BOXG: 1
BOXA: 1
LEOA: 1
OTTA: 4
FBDG: 1
YORG: 1
YORA: 1
BOXA: 3
YORA: 1
BOXA: 1
JRTG: 1
HUSG: 1
GOLG: 1
CSHA: 1
SHEG: 1
STAG: 1
BOCA: 10
LABG: 1
CKCG: 2
ESSG: 1
GSDG: 1
GOLG: 12
GOLA: 1
LABG: 1
GSDG: 1
GSDA: 1
BOXA: 10
GOLG: 1
ROTG: 1
LABG: 1
NWFG: 2
LABA: 1
BOXA: 2
GOLG: 1
LABG: 1
GOLG: 1
BASG: 1
LABG: 3
GSDG: 1
GOLG: 1
LABG: 1
BOXG: 1
LABG: 2
GOLG: 1
POTG: 1
BOXA: 1
LABG: 1
BOXG: 1
BEAG: 2
BMDG: 1
BEAG: 1
BRIG: 1
BMDG: 1
CCOG: 1
ITGA: 1
BEAG: 1
CSPG: 1
SHEG: 1
GOLG: 1
BOXG: 1
FCRG: 1
SCTG: 1
CURG: 1
FCRG: 1
WIPA: 1
SCGG: 1
CSHA: 1
GOLG: 1
CSPG: 1
POTG: 2
GRYG: 1
WEIG: 1
GRYG: 1
WHWA: 1
POTG: 1
PDMG: 1
SALA: 1
WEIG: 1
CHOA: 1
CSPG: 2
WHWA: 1
WHWG: 1
WEIG: 1
CSPG: 1
DACG: 1
NEAA: 1
DACA: 1
CSPG: 1
DACA: 1
JRTA: 1
DACG: 1
POSG: 1
PUGG: 2
LABG: 2
IWHG: 1
GSDG: 1
ESSG: 1
DOBA: 1
PUGG: 1
BMDA: 1
BOXA: 1
POSA: 1
GOLG: 1
CAIG: 1
DANG: 1
POSA: 1
PMIG: 1
STZA: 1
LABA: 1
LABG: 1
SLOG: 1
GSDA: 1
BOSG: 1
ROTG: 1
YORG: 1
BFRG: 1
BOXA: 1
POSA: 1
SCHA: 1
SBUG: 1
DOBG: 1
DOBA: 1
YORG: 1
BEAG: 1
PMIG: 1
LABG: 2
POSA: 1
GSDG: 1
GOLG: 2
STZG: 1
PUGG: 1
SHEG: 1
GOLG: 2
LABG: 1
BEAG: 1
CSPG: 1
VIZA: 1
DOBA: 1
STZA: 1
BOCA: 1
SCMG: 1
CSPG: 1
BOCA: 1
JRTG: 1
BEAG: 1
YORG: 1
DOBA: 1
BOCA: 1
POSG: 1
SCMG: 1
DOBA: 1
SHEG: 1
JRTG: 1
JRTA: 1
BOCA: 1
POSA: 2
POMA: 1
STZA: 1
WHWG: 1
GOLG: 1
BOCA: 1
BEAG: 1
POSG: 1
SBEG: 1
BOCA: 1
GSDG: 1
GOLG: 1
POTG: 1
DOBA: 1
PEKA: 1
HUSA: 1
CDTG: 1
STZA: 1
SCMG: 1
HUSA: 1
LABG: 1
SBUG: 1
WHWG: 1
LABG: 1
HUSA: 1
RATG: 2
