# Supplementary material for: Risk-modeling of dog osteosarcoma genome scans shows individuals with Mendelian-level polygenic risk are common
Source: BMC Genomics. 2019 Mar 19;20:226. doi: 10.1186/s12864-019-5531-6 (PMC6425649; doi:10.1186/s12864-019-5531-6)
Supplement: Supplementary file 6 — Data. Haplotype phasing across osteosarcoma GWAS risk alleles. (ZIP 162 kb) [file 12864_2019_5531_MOESM6_ESM.zip › Hayward et al 2016/chr7_61637591_track.txt]

track type=bed name="MALG" description="MALG" itemRgb="On" visibility="3" 
chr7	61611332	61668738	MALG	0	.	61611332	61668738	41,128,185
track type=bed name="GOLG" description="GOLG" itemRgb="On" visibility="3" 
chr7	61611332	61680107	GOLG	0	.	61611332	61680107	41,128,185
track type=bed name="LABG" description="LABG" itemRgb="On" visibility="3" 
chr7	61611332	61668738	LABG	0	.	61611332	61668738	41,128,185
track type=bed name="CKCG" description="CKCG" itemRgb="On" visibility="3" 
chr7	61611332	61712240	CKCG	0	.	61611332	61712240	41,128,185
track type=bed name="GOLG" description="GOLG" itemRgb="On" visibility="3" 
chr7	61611332	61680107	GOLG	0	.	61611332	61680107	41,128,185
track type=bed name="NWFG" description="NWFG" itemRgb="On" visibility="3" 
chr7	61611332	61668738	NWFG	0	.	61611332	61668738	41,128,185
track type=bed name="GOLG" description="GOLG" itemRgb="On" visibility="3" 
chr7	61611332	61680107	GOLG	0	.	61611332	61680107	41,128,185
track type=bed name="CAIG" description="CAIG" itemRgb="On" visibility="3" 
chr7	61611332	61668738	CAIG	0	.	61611332	61668738	41,128,185
track type=bed name="CHIG" description="CHIG" itemRgb="On" visibility="3" 
chr7	61611332	61655448	CHIG	0	.	61611332	61655448	41,128,185
track type=bed name="GSDG" description="GSDG" itemRgb="On" visibility="3" 
chr7	61555532	61728725	GSDG	0	.	61555532	61728725	41,128,185
track type=bed name="ROTG" description="ROTG" itemRgb="On" visibility="3" 
chr7	61515554	61668738	ROTG	0	.	61515554	61668738	41,128,185
track type=bed name="SCMG" description="SCMG" itemRgb="On" visibility="3" 
chr7	61611332	61680107	SCMG	0	.	61611332	61680107	41,128,185
track type=bed name="HAVG" description="HAVG" itemRgb="On" visibility="3" 
chr7	61611332	61668738	HAVG	0	.	61611332	61668738	41,128,185
track type=bed name="MALG" description="MALG" itemRgb="On" visibility="3" 
chr7	61611332	61668738	MALG	0	.	61611332	61668738	41,128,185
track type=bed name="SCMG" description="SCMG" itemRgb="On" visibility="3" 
chr7	61611332	61680107	SCMG	0	.	61611332	61680107	41,128,185
track type=bed name="HAVG" description="HAVG" itemRgb="On" visibility="3" 
chr7	61611332	61668738	HAVG	0	.	61611332	61668738	41,128,185
track type=bed name="MALG" description="MALG" itemRgb="On" visibility="3" 
chr7	61611332	61668738	MALG	0	.	61611332	61668738	41,128,185
track type=bed name="LABG" description="LABG" itemRgb="On" visibility="3" 
chr7	61611332	61668738	LABG	0	.	61611332	61668738	41,128,185
track type=bed name="IWHG" description="IWHG" itemRgb="On" visibility="3" 
chr7	61611332	61680107	IWHG	0	.	61611332	61680107	41,128,185
track type=bed name="ESTG" description="ESTG" itemRgb="On" visibility="3" 
chr7	61500018	62043814	ESTG	0	.	61500018	62043814	41,128,185
track type=bed name="IWHG" description="IWHG" itemRgb="On" visibility="3" 
chr7	61611332	61680107	IWHG	0	.	61611332	61680107	41,128,185
track type=bed name="ESTG" description="ESTG" itemRgb="On" visibility="3" 
chr7	61500018	62043814	ESTG	0	.	61500018	62043814	41,128,185
track type=bed name="IWHG" description="IWHG" itemRgb="On" visibility="3" 
chr7	61611332	61680107	IWHG	0	.	61611332	61680107	41,128,185
track type=bed name="IWHG" description="IWHG" itemRgb="On" visibility="3" 
chr7	61611332	61680107	IWHG	0	.	61611332	61680107	41,128,185
track type=bed name="ESTG" description="ESTG" itemRgb="On" visibility="3" 
chr7	61500018	62043814	ESTG	0	.	61500018	62043814	41,128,185
track type=bed name="IWHG" description="IWHG" itemRgb="On" visibility="3" 
chr7	61611332	61680107	IWHG	0	.	61611332	61680107	41,128,185
track type=bed name="IWHG" description="IWHG" itemRgb="On" visibility="3" 
chr7	61611332	61680107	IWHG	0	.	61611332	61680107	41,128,185
track type=bed name="ESTG" description="ESTG" itemRgb="On" visibility="3" 
chr7	61500018	62043814	ESTG	0	.	61500018	62043814	41,128,185
track type=bed name="IWHG" description="IWHG" itemRgb="On" visibility="3" 
chr7	61611332	61680107	IWHG	0	.	61611332	61680107	41,128,185
track type=bed name="ESTG" description="ESTG" itemRgb="On" visibility="3" 
chr7	61500018	62043814	ESTG	0	.	61500018	62043814	41,128,185
track type=bed name="IWHG" description="IWHG" itemRgb="On" visibility="3" 
chr7	61611332	61680107	IWHG	0	.	61611332	61680107	41,128,185
track type=bed name="IWHG" description="IWHG" itemRgb="On" visibility="3" 
chr7	61611332	61680107	IWHG	0	.	61611332	61680107	41,128,185
track type=bed name="LABG" description="LABG" itemRgb="On" visibility="3" 
chr7	61611332	61668738	LABG	0	.	61611332	61668738	41,128,185
track type=bed name="GOLG" description="GOLG" itemRgb="On" visibility="3" 
chr7	61611332	61680107	GOLG	0	.	61611332	61680107	41,128,185
track type=bed name="LABG" description="LABG" itemRgb="On" visibility="3" 
chr7	61611332	61668738	LABG	0	.	61611332	61668738	41,128,185
track type=bed name="YORG" description="YORG" itemRgb="On" visibility="3" 
chr7	61611332	61712240	YORG	0	.	61611332	61712240	41,128,185
track type=bed name="PAPG" description="PAPG" itemRgb="On" visibility="3" 
chr7	61611332	61668738	PAPG	0	.	61611332	61668738	41,128,185
track type=bed name="YORG" description="YORG" itemRgb="On" visibility="3" 
chr7	61611332	61712240	YORG	0	.	61611332	61712240	41,128,185
track type=bed name="GOLG" description="GOLG" itemRgb="On" visibility="3" 
chr7	61611332	61680107	GOLG	0	.	61611332	61680107	41,128,185
track type=bed name="IWHG" description="IWHG" itemRgb="On" visibility="3" 
chr7	61611332	61680107	IWHG	0	.	61611332	61680107	41,128,185
track type=bed name="IWHG" description="IWHG" itemRgb="On" visibility="3" 
chr7	61611332	61680107	IWHG	0	.	61611332	61680107	41,128,185
track type=bed name="IWHG" description="IWHG" itemRgb="On" visibility="3" 
chr7	61611332	61680107	IWHG	0	.	61611332	61680107	41,128,185
track type=bed name="LABG" description="LABG" itemRgb="On" visibility="3" 
chr7	61611332	61668738	LABG	0	.	61611332	61668738	41,128,185
track type=bed name="LABG" description="LABG" itemRgb="On" visibility="3" 
chr7	61611332	61668738	LABG	0	.	61611332	61668738	41,128,185
track type=bed name="LABG" description="LABG" itemRgb="On" visibility="3" 
chr7	61611332	61668738	LABG	0	.	61611332	61668738	41,128,185
track type=bed name="BOTG" description="BOTG" itemRgb="On" visibility="3" 
chr7	61611332	61668738	BOTG	0	.	61611332	61668738	41,128,185
track type=bed name="BRIG" description="BRIG" itemRgb="On" visibility="3" 
chr7	61611332	61680107	BRIG	0	.	61611332	61680107	41,128,185
track type=bed name="GOSG" description="GOSG" itemRgb="On" visibility="3" 
chr7	61611332	61668738	GOSG	0	.	61611332	61668738	41,128,185
track type=bed name="NSDG" description="NSDG" itemRgb="On" visibility="3" 
chr7	61611332	61668738	NSDG	0	.	61611332	61668738	41,128,185
track type=bed name="SCHG" description="SCHG" itemRgb="On" visibility="3" 
chr7	61611332	61668738	SCHG	0	.	61611332	61668738	41,128,185
track type=bed name="WEIG" description="WEIG" itemRgb="On" visibility="3" 
chr7	61611332	61680107	WEIG	0	.	61611332	61680107	41,128,185
track type=bed name="NFTG" description="NFTG" itemRgb="On" visibility="3" 
chr7	61611332	61668738	NFTG	0	.	61611332	61668738	41,128,185
track type=bed name="CAIG" description="CAIG" itemRgb="On" visibility="3" 
chr7	61611332	61668738	CAIG	0	.	61611332	61668738	41,128,185
track type=bed name="YORG" description="YORG" itemRgb="On" visibility="3" 
chr7	61611332	61712240	YORG	0	.	61611332	61712240	41,128,185
track type=bed name="CAIG" description="CAIG" itemRgb="On" visibility="3" 
chr7	61611332	61668738	CAIG	0	.	61611332	61668738	41,128,185
track type=bed name="YORG" description="YORG" itemRgb="On" visibility="3" 
chr7	61611332	61712240	YORG	0	.	61611332	61712240	41,128,185
track type=bed name="CKCG" description="CKCG" itemRgb="On" visibility="3" 
chr7	61611332	61712240	CKCG	0	.	61611332	61712240	41,128,185
track type=bed name="IWHG" description="IWHG" itemRgb="On" visibility="3" 
chr7	61611332	61680107	IWHG	0	.	61611332	61680107	41,128,185
track type=bed name="IWHG" description="IWHG" itemRgb="On" visibility="3" 
chr7	61611332	61680107	IWHG	0	.	61611332	61680107	41,128,185
track type=bed name="CSPG" description="CSPG" itemRgb="On" visibility="3" 
chr7	61611332	61712240	CSPG	0	.	61611332	61712240	41,128,185
track type=bed name="IWHG" description="IWHG" itemRgb="On" visibility="3" 
chr7	61611332	61680107	IWHG	0	.	61611332	61680107	41,128,185
track type=bed name="NWFG" description="NWFG" itemRgb="On" visibility="3" 
chr7	61611332	61668738	NWFG	0	.	61611332	61668738	41,128,185
track type=bed name="GOLG" description="GOLG" itemRgb="On" visibility="3" 
chr7	61611332	61680107	GOLG	0	.	61611332	61680107	41,128,185
track type=bed name="ESSA" description="ESSA" itemRgb="On" visibility="3" 
chr7	61629318	61655448	ESSA	0	.	61629318	61655448	39,174,96
track type=bed name="BJIA" description="BJIA" itemRgb="On" visibility="3" 
chr7	61611332	61712240	BJIA	0	.	61611332	61712240	39,174,96
track type=bed name="BOXA" description="BOXA" itemRgb="On" visibility="3" 
chr7	60947145	61885075	BOXA	0	.	60947145	61885075	39,174,96
track type=bed name="BOXA" description="BOXA" itemRgb="On" visibility="3" 
chr7	60947145	61885075	BOXA	0	.	60947145	61885075	39,174,96
track type=bed name="TISA" description="TISA" itemRgb="On" visibility="3" 
chr7	61629318	61655448	TISA	0	.	61629318	61655448	39,174,96
track type=bed name="LABA" description="LABA" itemRgb="On" visibility="3" 
chr7	61629318	61655448	LABA	0	.	61629318	61655448	39,174,96
track type=bed name="BTEA" description="BTEA" itemRgb="On" visibility="3" 
chr7	61611332	61655448	BTEA	0	.	61611332	61655448	39,174,96
track type=bed name="EURA" description="EURA" itemRgb="On" visibility="3" 
chr7	61629318	61668738	EURA	0	.	61629318	61668738	39,174,96
track type=bed name="GSLA" description="GSLA" itemRgb="On" visibility="3" 
chr7	61629318	61655448	GSLA	0	.	61629318	61655448	39,174,96
track type=bed name="SCHA" description="SCHA" itemRgb="On" visibility="3" 
chr7	61629318	61668738	SCHA	0	.	61629318	61668738	39,174,96
track type=bed name="CSHA" description="CSHA" itemRgb="On" visibility="3" 
chr7	61629318	61668738	CSHA	0	.	61629318	61668738	39,174,96
track type=bed name="TISA" description="TISA" itemRgb="On" visibility="3" 
chr7	61629318	61655448	TISA	0	.	61629318	61655448	39,174,96
track type=bed name="BOXA" description="BOXA" itemRgb="On" visibility="3" 
chr7	60947145	61885075	BOXA	0	.	60947145	61885075	39,174,96
track type=bed name="BTEA" description="BTEA" itemRgb="On" visibility="3" 
chr7	61611332	61655448	BTEA	0	.	61611332	61655448	39,174,96
track type=bed name="BOCA" description="BOCA" itemRgb="On" visibility="3" 
chr7	61596316	61687264	BOCA	0	.	61596316	61687264	39,174,96
track type=bed name="BOXA" description="BOXA" itemRgb="On" visibility="3" 
chr7	60947145	61885075	BOXA	0	.	60947145	61885075	39,174,96
