# Supplementary material for: Risk-modeling of dog osteosarcoma genome scans shows individuals with Mendelian-level polygenic risk are common
Source: BMC Genomics. 2019 Mar 19;20:226. doi: 10.1186/s12864-019-5531-6 (PMC6425649; doi:10.1186/s12864-019-5531-6)
Supplement: Supplementary file 6 — Data. Haplotype phasing across osteosarcoma GWAS risk alleles. (ZIP 162 kb) [file 12864_2019_5531_MOESM6_ESM.zip › Hayward et al 2016/chr8_32417101_individuals.txt]

MALA: 15
YORA: 16
TISA: 3
CAIA: 2
HAVA: 2
SCMG: 1
SCTA: 3
SCTG: 5
ROTA: 1
GSDA: 1
LABA: 1
JRTA: 1
SCMG: 1
ROTG: 1
BOTA: 1
GSDA: 1
GOLA: 3
BOSA: 1
BOXA: 1
GOLA: 1
BOTA: 1
LABA: 2
IWHA: 1
GOLA: 1
VIZG: 1
GSDA: 1
NWFA: 1
MALA: 1
CSPA: 2
LABA: 1
GSDA: 1
BOXA: 3
LABG: 1
LABA: 1
BOXA: 1
YORA: 1
LABA: 1
VIZA: 1
GOLA: 1
LABA: 2
GOLA: 1
LABA: 1
GSDA: 1
LABA: 2
GOLA: 1
LABA: 1
DOBG: 1
LABA: 1
SHEA: 1
LABA: 4
BOXA: 2
LABA: 1
BOXA: 1
LABA: 1
DOBG: 1
ASHA: 1
LABA: 2
ASHA: 1
NSDA: 1
SHEA: 1
DOBG: 2
CSPA: 2
BOXA: 1
CSPA: 1
DOBG: 1
BOXA: 1
DOBG: 1
SHEA: 1
LABA: 1
GOLA: 1
ROTA: 1
LABA: 5
GOLA: 1
BEAA: 1
LHAA: 1
GOLA: 1
ROTG: 1
GOLA: 1
LABA: 1
GOLA: 1
YORA: 3
LABA: 1
BOXA: 1
VIZA: 3
LABA: 1
GOLG: 1
LABA: 1
BOXA: 1
GSDA: 1
BOXA: 1
LABA: 1
BOXA: 1
LABA: 1
ROTG: 1
GOLA: 2
LABA: 1
GSDA: 1
LABA: 1
GSDA: 1
BMAA: 1
GSDA: 2
LABA: 2
NWFA: 2
LABA: 4
BOCA: 1
LABA: 1
NWFA: 2
GSDA: 1
LABA: 2
BOXA: 3
LABA: 1
CKCA: 1
BOSA: 1
LABA: 1
BOXA: 3
LABA: 3
BOXA: 1
GSDA: 1
ASHA: 1
GOLA: 1
ASHA: 2
GOLG: 1
LABA: 2
GOLG: 1
GSDA: 3
XOLA: 1
XOMA: 2
XOLA: 3
GSDA: 1
CARA: 1
LABA: 3
XOMA: 1
COVA: 1
AFGA: 1
LABA: 1
NGSA: 1
LABA: 1
TAWA: 1
LABA: 2
PIOA: 1
LABA: 3
PIOA: 1
LABA: 2
PIOA: 1
XOLA: 1
XOMA: 2
XOMG: 1
XOLA: 2
XOMA: 1
LABA: 1
ISSG: 1
NGSA: 1
SANA: 1
PIOA: 2
NGSA: 2
LABA: 1
PIOA: 2
NGSA: 1
LABA: 4
TJKA: 1
CCRA: 3
LABA: 1
GOLA: 1
LABA: 3
BGRA: 1
AKIA: 4
BZOA: 4
LABA: 5
GOLA: 1
LABA: 1
GSDA: 2
GOLA: 1
GOSA: 3
BZOA: 1
DCRG: 1
LABA: 5
GOLA: 1
LABA: 1
GOLA: 1
LABA: 1
AKIA: 1
LABA: 2
GSDA: 1
LABA: 1
GSDA: 1
GOLA: 1
LABA: 4
GSDA: 1
DCRG: 1
LABA: 1
GOLA: 1
GSDA: 1
LABA: 5
GSDA: 3
LABA: 2
GSDA: 1
LABA: 1
GSDA: 1
GSMA: 1
LABA: 3
GSDA: 1
LABA: 1
GSDA: 1
LABA: 1
GSDA: 2
GOLA: 1
AKIA: 1
LABA: 2
GSDA: 1
LABA: 1
GSDA: 2
LABA: 10
GSDA: 1
LABA: 3
GSDA: 2
LABA: 2
GOLA: 1
GSDA: 1
LABA: 4
GSDA: 1
GOLA: 1
LABA: 1
GSDA: 1
LABA: 1
GSDA: 1
AFGG: 1
BZOA: 1
GOSA: 2
GOLA: 1
CCRA: 1
GOLA: 1
BGRA: 1
AKIA: 4
BZOA: 2
GSMA: 2
CCRA: 3
LABA: 1
GSDA: 2
PAPA: 2
AKIA: 1
MALA: 1
MSTA: 1
BMDA: 1
PAPA: 1
GDAG: 1
MALA: 1
MSTA: 1
CKCA: 7
PAPA: 1
MSTA: 2
AMAA: 1
MSTA: 2
SALA: 1
PAPA: 1
PMIA: 1
BOTA: 1
PMIA: 1
BOTA: 1
GDAA: 1
PAPA: 2
BMDA: 1
PAPG: 1
PAPA: 1
PMIG: 1
AMAA: 2
GDAG: 1
AMAA: 2
PAPA: 1
BOTA: 3
SALA: 2
GDAA: 1
MSTA: 1
LEOA: 1
STAA: 1
LEOG: 1
BOCA: 1
LEOG: 1
CWCA: 1
MSTA: 3
BOCA: 1
LEOA: 1
AMAA: 1
BMDA: 1
AMAA: 1
BOCA: 1
AMAA: 1
BOCA: 2
STAA: 1
NEAA: 5
STAA: 1
LABA: 2
SBUA: 1
NWFA: 1
CKCA: 1
AMAA: 1
NWFA: 3
GOLG: 3
GOLA: 30
NWFA: 17
BMDA: 1
LEOA: 2
LEOG: 1
SALG: 1
SALA: 1
AMAA: 1
BOCA: 1
GOLA: 1
LABA: 1
BOCA: 1
BASA: 1
LABA: 1
MALA: 1
NWFA: 1
GSDA: 1
WHWA: 1
BOCA: 1
GOLA: 1
CWCA: 1
BOCA: 1
NWFA: 1
BOCA: 1
NWFA: 2
GOLA: 1
AKIA: 1
GSDA: 1
GOLA: 1
BOCA: 1
NWFA: 1
BOCA: 1
NWFA: 1
BOCA: 1
GOLA: 1
ROTG: 1
BOCA: 1
WPGG: 1
ROTA: 1
GSDA: 1
NWFA: 1
GOLA: 1
BASA: 1
GSDA: 1
BOTA: 1
LABA: 1
BOCG: 1
GOLA: 2
LABA: 1
GSDA: 1
BOCA: 1
GOLA: 1
NWFA: 1
GSDA: 2
BOCA: 2
ROTG: 1
GSDA: 1
BOCA: 2
SAMA: 1
GOLA: 1
GSDA: 2
GOLA: 2
BOCA: 2
GOLA: 3
BOCA: 1
NWFA: 1
WPGG: 1
ROTA: 1
NWFA: 1
GSDA: 1
NWFA: 1
ROTA: 1
CSHA: 1
SAMA: 1
MALA: 2
WHWA: 1
MALA: 1
SCSA: 1
NWFA: 1
SAMA: 1
GDAA: 1
CKCA: 1
SCMG: 3
CKCA: 2
SCMG: 2
NWFA: 1
GOLA: 1
ROTG: 1
WHWA: 1
STAA: 1
CSHA: 1
GOLA: 1
GSDA: 1
ROTG: 1
WHWA: 1
GOLA: 1
WHWA: 1
SBUA: 1
BMAA: 1
BOCA: 1
SAMA: 2
SBUA: 2
ROTG: 1
SBUA: 1
ROTG: 1
AMAA: 1
CSHA: 1
BOCA: 1
CSHA: 1
NWFA: 2
GOLA: 1
ROTG: 1
BASA: 1
ROTA: 1
BASA: 1
WPGG: 1
SBUA: 1
NWFA: 1
WPGG: 1
WPGA: 1
BOCA: 1
CSHA: 1
SAMA: 1
ROTG: 1
GOLA: 1
ROTG: 1
LEOA: 1
MALA: 1
BASA: 1
BMAA: 1
WPGA: 1
GOLA: 1
WPGG: 1
CSHA: 1
AMAA: 1
BASA: 1
WHWA: 1
GSDA: 1
BMAA: 1
MSTA: 1
BMAA: 1
TITA: 1
WPGG: 1
MSTA: 1
LEOA: 1
BEAA: 4
BFRA: 1
BRIA: 1
BUTA: 1
CAIG: 4
CHIA: 5
DOBG: 1
ECSG: 3
FBDA: 1
GSPA: 1
SCGG: 1
GPYA: 1
ITGA: 4
KEEA: 1
POMA: 2
SBEA: 10
SHEA: 1
SINA: 2
HUSA: 1
SITA: 2
VIZA: 2
BOSA: 1
COLA: 1
CHIG: 1
BOSG: 1
GSPA: 1
COLA: 1
CBRA: 1
COLA: 2
CBRA: 1
AIRA: 2
COLA: 1
EBDA: 1
COLA: 1
BHOA: 1
BOSA: 1
CAIA: 1
CHIA: 1
BOSA: 1
LABA: 2
ECSG: 1
CAIG: 1
BOSA: 1
ECSG: 2
LABA: 1
EBDA: 1
CAIA: 1
BOSA: 1
EBDA: 1
BOSA: 1
AIRA: 2
ASHA: 2
EBDA: 1
BOSA: 1
AIRA: 3
GSPG: 1
BHOA: 1
COLA: 2
EBDA: 1
COLA: 1
AIRA: 1
BOSA: 1
AIRA: 1
EBDA: 1
CHIA: 2
CBRA: 3
ASHA: 1
ECSG: 1
ASHA: 1
AIRA: 1
ASHA: 2
LABA: 1
ASHA: 1
BHOA: 1
ECSG: 1
AIRA: 1
ASHA: 1
EBDA: 1
COLA: 1
BHOA: 1
CBRA: 2
ASHA: 1
EBDA: 1
GSPG: 1
EBDA: 1
BHOA: 1
GSPG: 1
ASHA: 1
BHOA: 1
GSDA: 14
GSDG: 1
TISA: 1
YORA: 3
POSA: 2
ROTG: 1
KEEA: 1
FTWA: 1
BFRA: 1
FTWA: 1
KEEG: 1
RHOA: 2
FTWA: 1
KEEA: 1
FTWA: 1
SCMG: 11
HAVA: 11
MALA: 10
SCMG: 9
SCMA: 1
HAVA: 13
MALA: 16
LABA: 9
FTWA: 2
PUGA: 1
SBEA: 1
CHOA: 1
BFRA: 2
HAVA: 1
FTWA: 1
ISTA: 1
KEEG: 1
BFRA: 1
HAVA: 1
FTWA: 1
DOBG: 1
DDBA: 2
RHOA: 1
DDBA: 1
RHOA: 1
BFRG: 1
PWCG: 1
CHOA: 1
RHOA: 1
BMSA: 1
BFRA: 1
KEEA: 1
JACA: 1
PEKG: 1
PEKA: 1
JACA: 1
ESKA: 1
PEKG: 1
SCWA: 1
ESKA: 1
PEKA: 1
STZG: 1
WIPA: 1
STZG: 1
LHAA: 1
LABA: 1
DACG: 1
LABA: 1
STZG: 1
CSPA: 1
ESTG: 1
PLIA: 1
SBUA: 1
PEKA: 1
EBDA: 1
STZA: 1
PEKA: 1
BOSA: 1
LABA: 1
BJIA: 1
ESKA: 2
NWTA: 1
BRIA: 1
OESA: 1
CHIA: 1
ROTG: 1
SCWA: 1
PEKA: 1
POSA: 1
WIPA: 1
BJIA: 1
RHOA: 1
ESTA: 1
SCWA: 1
CSPA: 1
DACA: 1
OESG: 1
DACA: 1
CCOA: 1
BJIA: 1
WEIA: 1
BMSA: 1
WIPA: 1
SCWA: 1
POSA: 1
LABA: 1
BMSA: 1
LABA: 3
GSDA: 1
KEEA: 1
BMSA: 1
STZA: 1
WEIA: 1
PWCA: 1
POSA: 1
ESKA: 1
CCOA: 1
KOMA: 1
BMSA: 1
SCWA: 1
OESG: 1
FCRG: 1
SCWA: 1
BJIG: 1
CSPG: 1
CSPA: 1
CCOA: 1
CSPA: 1
LHAA: 1
CHIA: 1
ACAA: 1
STZG: 1
ESTA: 1
FTWA: 1
ASHA: 1
GOLA: 1
LABA: 1
GOLA: 1
LABA: 1
CHOA: 1
GSDA: 1
PEKA: 1
ACAA: 1
CHOA: 1
ROTA: 2
CCOA: 1
RHOA: 1
BMSA: 1
OESA: 1
LABA: 1
ROTG: 1
TISA: 1
CCOA: 1
ACAA: 1
BMSA: 2
ROTG: 1
SCWA: 1
ISTA: 1
LABA: 1
ROTA: 1
ISTA: 1
LABA: 2
WEIG: 1
HUSA: 1
ROTG: 2
GPYA: 1
KEEA: 1
ROTA: 1
ISTA: 1
BMSA: 1
ROTG: 2
ISTA: 1
LABA: 1
RHOA: 1
DOBG: 1
GSMA: 1
BEDA: 1
DAMA: 1
AFGA: 1
PWCA: 2
GPYG: 1
LABA: 1
BEDA: 1
GOLA: 1
HUSA: 1
HAVA: 1
LABA: 1
PWCA: 1
POTA: 1
SITA: 1
SHEA: 1
KRYA: 1
PUGA: 1
LABA: 1
GSPA: 1
AFGG: 1
POTA: 1
PDMA: 2
GPYA: 1
HUSA: 1
DCRG: 1
LABA: 1
OTTA: 2
PDMA: 1
HAVA: 1
PUGG: 1
JRTA: 2
KRYA: 1
PDMA: 1
HAVA: 1
POMA: 1
BUTA: 2
TFXA: 1
BASA: 1
LABA: 1
SAMA: 1
LABA: 2
VIZA: 1
BASA: 1
LABA: 2
POMA: 1
LABA: 2
SCGG: 1
DALG: 1
BUTA: 1
SAMA: 1
GSMA: 1
SINA: 1
BASA: 1
BUTA: 1
DALG: 1
GSMA: 1
LABA: 1
SITA: 1
PYSA: 1
POMA: 1
SAMA: 1
SINA: 1
TFXA: 1
BASA: 1
NWFA: 1
GSMA: 1
POMA: 2
SITA: 1
SCGA: 1
SHEA: 1
OTTA: 1
POTA: 1
SHEA: 1
BUTA: 1
OTTA: 1
BUTA: 1
SINA: 1
HUSA: 1
PWCA: 1
BEDA: 1
TFXA: 1
SCGG: 1
BUTA: 1
VIZA: 1
POTA: 1
SPIA: 1
PUGA: 1
POTA: 1
TIMA: 1
GPYG: 1
BASA: 1
HAVA: 1
BASA: 1
HAVA: 1
SAMA: 1
PWCG: 1
HUSA: 1
BSHA: 1
PUGG: 1
DALG: 1
GPYA: 1
HUSA: 1
GSMA: 1
AFGA: 1
HUSA: 1
LABA: 2
BSHA: 1
LABA: 4
PWDA: 1
LABA: 2
BOCA: 1
GPYG: 1
LABA: 2
HUSA: 1
AFGG: 1
HUSA: 1
LABA: 4
BOEA: 1
SCTG: 1
LABA: 4
BRIA: 1
ISTA: 1
BMAA: 1
LABA: 2
VIZA: 1
TISA: 1
ESSA: 1
FTWA: 1
LABA: 2
SCTG: 1
VIZA: 1
BRIA: 1
ESSA: 12
ESSG: 1
LABA: 2
FTWA: 2
LABA: 2
ESSA: 1
LHAA: 1
BOEA: 1
LABA: 1
SCTG: 1
ESSA: 1
FBDA: 1
LABA: 2
ESSA: 1
TISA: 1
LHAA: 1
BRIA: 1
YORA: 1
ESSA: 1
LHAA: 1
ESSA: 1
YORA: 2
ESSA: 1
LABA: 2
ESSA: 1
LABA: 1
ESSG: 2
ESSA: 8
LABA: 5
ACAA: 1
TISA: 1
LABA: 1
VIZA: 1
LABA: 2
TISA: 1
LHAA: 1
VIZA: 1
LABA: 2
VIZG: 1
LABA: 1
IWHA: 10
GDAA: 2
SBEA: 1
GDAA: 1
LABA: 3
GSDA: 1
GOLA: 1
ESTA: 12
GOLA: 1
IWHA: 8
GOSA: 1
ESTA: 12
GOSA: 1
GSDA: 1
GOSA: 1
GSDA: 1
GOSA: 1
GSDA: 1
GOSA: 1
GSDA: 1
GOSA: 1
ESTA: 1
GSDA: 1
ESTA: 1
GOLA: 1
GDAA: 3
GDAG: 1
SCMG: 1
LABA: 1
GOLG: 1
GOLA: 1
IWHA: 8
ESTA: 1
MALA: 1
NWFA: 1
LABA: 1
NWFA: 2
GOLA: 1
SCMG: 1
NWFA: 1
IWHA: 1
LABA: 1
IWHA: 9
ESTA: 24
SCMG: 1
SBEA: 1
ISHA: 1
LABA: 1
BOSA: 1
AIRA: 1
NWFA: 1
GOLA: 1
LABA: 2
IWHA: 12
GOSA: 1
GSDA: 1
GOSA: 1
GSDA: 2
GOSA: 2
GSDA: 1
GOSA: 1
ESTA: 1
IWHA: 9
BOEA: 1
GOLA: 1
BMSA: 2
SCWA: 1
LABA: 1
ESTA: 12
IWHA: 12
ESTA: 12
IWHA: 10
LABA: 1
SBEA: 1
LABA: 1
HUSA: 1
SBEA: 1
ESTA: 1
LABA: 1
ESTA: 1
SBEA: 1
ESTA: 1
IWHA: 11
LABA: 1
WIPA: 1
ISTA: 1
NWFA: 1
SBUA: 1
GSDA: 1
BJIA: 12
CATA: 1
GOLA: 2
BECA: 1
LABA: 8
VIZA: 2
LABA: 13
BOCA: 1
ROTG: 1
LABA: 5
GOLA: 1
VIZA: 1
LABA: 2
VIZA: 1
GOLA: 1
LABA: 2
VIZA: 1
LABA: 1
VIZA: 1
LABA: 1
VIZA: 1
LABA: 1
VIZA: 1
LABA: 6
GRYA: 1
LABA: 1
FBDA: 1
BOXA: 6
FBDA: 1
BOXA: 1
FBDA: 1
BOXA: 1
FBDA: 1
VIZA: 3
GOLA: 3
VIZA: 2
GOLA: 1
VIZA: 1
BOXA: 1
FBDA: 3
BOXA: 2
FBDA: 1
BOXA: 5
GOLA: 1
VIZA: 2
GSDA: 1
VIZA: 5
GOLA: 1
VIZA: 1
LABA: 6
BOXA: 2
FBDA: 2
BOXA: 3
FBDA: 3
BOXA: 1
VIZA: 1
BOXA: 1
VIZA: 1
LABA: 1
VIZA: 1
GOLA: 1
VIZA: 2
VIZG: 1
BOXA: 1
FBDA: 1
BOXA: 2
FBDA: 1
BOXA: 1
FBDA: 1
BOXA: 2
FBDA: 1
BOXA: 1
LABA: 1
BOXA: 1
FBDA: 1
BOXA: 12
FBDA: 1
BOXA: 8
LABA: 3
VIZA: 1
LABA: 1
VIZA: 1
LABA: 1
VIZA: 1
GOLA: 5
VIZA: 1
GOLA: 4
LABA: 8
GOLA: 2
LABG: 1
LABA: 2
GOLA: 1
LABA: 1
TITG: 1
LABA: 1
IBIA: 1
TITA: 2
TITG: 1
GRYA: 1
LABA: 5
GRYA: 1
LABA: 2
VIZA: 2
GOLA: 1
VIZA: 2
LABA: 1
ROTG: 1
GOLA: 1
LABA: 1
GSDA: 1
GOLA: 1
LABA: 1
GOLG: 1
GOLA: 1
LABA: 3
GOLA: 3
LABA: 1
GOLA: 3
LABA: 1
ROTA: 1
GOLA: 1
ROTG: 1
GOLA: 1
GSDA: 2
GOLA: 1
LABA: 1
SBEA: 1
LABA: 4
ROTG: 1
LABA: 2
GSDA: 1
GOLA: 2
LABA: 1
SBEA: 1
GOLA: 1
LABA: 2
SBEA: 2
LABA: 1
GOLA: 1
LABA: 1
ROTG: 1
LABA: 3
GOLA: 2
GSDA: 1
GOLA: 1
LABA: 1
GSDA: 1
LABA: 1
BOXA: 1
ROTG: 1
BOXA: 2
LABA: 3
YORA: 1
PWDA: 1
GSDA: 2
HAVA: 1
YORA: 1
HAVA: 2
PWDA: 1
YORA: 14
TISA: 1
YORA: 1
TISA: 1
YORA: 1
TISA: 2
MALA: 1
SCMG: 2
MALA: 1
SCMA: 1
SCMG: 2
HAVA: 3
YORA: 1
HAVA: 1
YORA: 5
NFTG: 1
NFTA: 4
MALA: 1
YORA: 34
PAPA: 14
BOXA: 1
PAPA: 1
BOXA: 2
PAPA: 1
GOLA: 1
YORA: 12
GOLA: 4
LABA: 2
YORA: 11
MALA: 1
VIZA: 2
ROTG: 1
VIZA: 6
YORA: 1
IWHA: 29
PWDG: 1
CURA: 1
PWDA: 1
LABA: 1
YORA: 1
LABA: 1
MALG: 1
IWHA: 18
SCDA: 1
IWHA: 12
BUTA: 3
LABA: 4
BUTA: 1
LABA: 4
BUTA: 3
LABA: 4
BUTA: 2
LABA: 4
BUTA: 1
LABA: 3
BUTA: 2
LABA: 9
BUTA: 2
LABA: 5
BUTA: 1
LABA: 11
BUTA: 1
LABA: 130
LABG: 1
GSDA: 1
GOLA: 1
LABA: 1
NWFA: 1
ROTG: 1
BTEA: 10
BEAA: 2
BEAG: 1
BMDA: 3
BOTA: 17
BRIA: 7
BRIG: 1
CSPG: 6
DALG: 3
DOBA: 1
EBDA: 11
BUTA: 1
ELKG: 3
ELKA: 3
EURA: 9
FINA: 2
FING: 3
GOSA: 6
GOSG: 1
GRYA: 3
GRYG: 4
GSLA: 9
JRTA: 5
NSDA: 9
SCHA: 6
SCHG: 5
CSHA: 11
POSA: 2
WEIG: 3
WEIA: 3
NFTA: 3
NFTG: 1
CAIG: 2
CAIA: 9
TISA: 10
YORA: 14
BOXA: 2
CAIA: 1
BOXA: 1
CAIA: 1
BOXA: 1
CAIA: 2
CAIG: 1
YORA: 1
YORG: 2
NFTG: 2
NFTA: 1
CAIA: 7
YORA: 25
NFTA: 3
YORA: 1
BOXA: 23
CNKA: 11
CKCA: 4
CSPA: 1
MALA: 1
YORA: 1
CKCA: 2
CSPA: 1
YORA: 1
CKCA: 2
MALA: 1
CKCA: 11
CSPA: 1
MALA: 1
ACAA: 1
IWHA: 37
GOLA: 1
IWHA: 11
CSPA: 3
MALA: 1
YORA: 1
CSPA: 4
CKCA: 1
CSPA: 1
DACA: 1
CSPA: 1
CKCA: 1
CSPA: 1
POTA: 1
YORA: 1
CSPA: 3
CKCA: 4
CSPA: 1
CKCA: 6
CSPA: 1
DACA: 1
CKCA: 1
DACG: 1
CSPA: 1
CKCA: 2
CSPA: 1
PDMA: 3
DACG: 1
CSPA: 1
MALA: 1
YORA: 1
DACA: 2
GOLA: 3
SBEA: 1
LABA: 4
VIZA: 1
LABA: 1
GOLG: 1
VIZA: 4
LABA: 1
VIZA: 1
POTA: 2
DACG: 1
MALA: 1
IWHA: 8
CSPA: 1
DACA: 1
CKCA: 1
MALA: 1
CKCA: 1
CATA: 1
VIZA: 6
WHWA: 1
BOXA: 2
BASA: 1
CAIA: 1
SCMG: 1
PUGA: 1
ECSA: 1
STZG: 1
BASA: 1
WHWA: 1
BOXA: 1
JRTG: 1
RATA: 1
BOSA: 2
BOXA: 1
BFRA: 1
BOXA: 1
SCMG: 1
BEAA: 1
BOSA: 1
PMIA: 1
SCMG: 1
BOXA: 1
SCMG: 1
WHWA: 1
IWHA: 4
BMDA: 2
BOUA: 3
STZA: 1
ROTA: 1
BMDA: 1
WHWA: 1
LABA: 1
BOXA: 2
BASA: 1
MUSA: 1
CSPA: 1
YORA: 1
BOXA: 1
NSDA: 1
CATA: 1
MANG: 1
BOXA: 1
SCMG: 1
MALA: 1
RATA: 1
BOXA: 1
CSPA: 1
BOXA: 1
LABA: 1
BOUA: 2
BOXA: 1
LABA: 1
CAIA: 1
EBDA: 1
SBYA: 1
GOLA: 1
POMA: 1
BOXA: 1
JRTA: 1
STZG: 1
BOSA: 1
STZA: 1
CARA: 1
LHAA: 1
MALA: 1
STZA: 1
NFTA: 1
POMA: 1
BOXA: 1
FBDA: 1
ETSA: 1
BOXA: 2
YORA: 1
CDTA: 1
WHWA: 1
LEOA: 1
BRDA: 1
NWFA: 1
BPIA: 1
BECA: 1
BTEA: 8
BFRA: 1
JRTG: 1
CSPA: 1
YORA: 1
CHIA: 1
POTA: 1
JRTA: 1
CWCA: 1
VIZA: 1
LABA: 1
BOUA: 1
RATA: 1
PITA: 1
PUGA: 1
GSDA: 1
GOLA: 1
STZG: 1
BFRA: 1
BOUA: 1
BSHA: 1
RATA: 1
LABA: 1
RATA: 1
NWFA: 1
GSDA: 1
LABA: 1
GSDA: 5
CWCA: 1
GSDA: 2
GOLA: 1
PITA: 1
MSTA: 1
BOUA: 1
PITA: 1
ROTG: 2
NWFA: 13
PITA: 1
MSTA: 4
LABA: 1
RATA: 1
LABA: 1
NWFA: 2
RECA: 1
MSTA: 3
RECA: 1
MSTA: 2
PITA: 1
GOLA: 1
BECA: 1
ROTG: 1
VIZG: 1
VIZA: 4
LABA: 1
BMDA: 1
ISTA: 2
PITA: 1
NSDA: 1
BOXA: 2
LEOA: 1
OTTA: 2
NWFA: 1
FBDA: 1
YORA: 5
BOXA: 3
YORA: 1
BOXA: 1
YORA: 1
GSDA: 1
HUSA: 1
GOLG: 1
CSHA: 1
SHEA: 2
ASHA: 1
BMDA: 1
STAG: 1
SBEA: 1
NWFA: 1
BOCA: 7
LABA: 1
CKCA: 2
ESSA: 1
GSDA: 1
GOLA: 7
LABA: 3
GSDA: 2
BOXA: 14
GOLA: 1
LABA: 5
NWFA: 1
LABA: 1
GSDA: 1
LABA: 1
NWFA: 1
LABA: 2
BOXA: 2
GOLA: 1
LABA: 1
GOLA: 1
LABA: 1
BASA: 4
LABA: 1
GSDA: 1
LABA: 2
NWFA: 2
LABA: 1
NWFA: 1
LABA: 1
GSDA: 1
GOLA: 1
LABA: 2
GOLA: 1
BASA: 1
BOXA: 1
GSDA: 1
LABA: 1
CKCA: 1
POTA: 1
BOXA: 1
LABA: 1
SBEA: 1
BOXA: 1
BEAA: 2
BMDA: 1
BEAA: 1
BRIA: 1
BMDA: 5
PWCA: 1
ACAA: 1
CCOA: 2
ITGA: 1
BHOA: 1
BEAA: 1
SHEA: 1
SCTG: 1
GOLA: 1
VIZA: 1
BOXA: 1
SCTG: 1
CURA: 1
CCOA: 1
ITGA: 1
DAMG: 1
RHOA: 1
WIPA: 1
CSHA: 1
GOLA: 1
SALA: 1
CSPA: 1
POTA: 1
WHWA: 1
WEIA: 1
JRTA: 1
GRYA: 1
JRTA: 1
WHWA: 2
CSPA: 1
PDMA: 1
SALA: 1
WIPA: 1
CHOA: 2
CSPA: 3
WHWA: 1
CSPA: 1
DACA: 1
NEAA: 1
DACA: 2
CSPA: 1
GRYA: 1
JRTA: 1
DACG: 1
POSA: 1
HUSA: 1
LABA: 2
IWHA: 1
GSDA: 1
ESSA: 1
DOBG: 1
PUGA: 1
DOBG: 1
BOXA: 1
GOLA: 1
CAIA: 1
DANA: 1
POSG: 1
BMDA: 1
YORA: 1
STZA: 1
LABA: 1
GSDA: 3
SLOA: 1
GSDA: 1
ROTG: 1
YORA: 1
BOXA: 1
SCHA: 1
MANG: 1
GOLA: 1
SBUA: 1
DOBG: 1
POSA: 1
STZG: 1
DOBA: 1
YORA: 1
PMIA: 1
PMIG: 1
LABA: 2
GOLA: 1
STZG: 1
PUGG: 1
JRTA: 1
SBUA: 1
GOLA: 1
ESSA: 1
CHIA: 1
BEAA: 2
CSPA: 1
VIZA: 1
ASHA: 1
STZA: 1
BOCA: 1
SCMG: 1
SHEA: 1
BOCA: 1
JRTA: 1
ESSA: 1
BEAA: 2
YORA: 1
DOBG: 1
BOCA: 1
LABA: 1
SBEA: 1
GOLA: 1
HUSA: 1
SBUA: 1
BMDA: 1
BOXA: 2
SCMA: 1
DOBA: 1
BOXA: 1
LABA: 1
BMDA: 1
SHEA: 2
LABA: 1
WHWA: 1
BOCA: 1
POSA: 1
WHWA: 1
LABA: 1
GOLA: 1
BEAA: 1
GSDA: 1
SBEA: 1
BOCA: 1
LABA: 2
GOLA: 1
GSDA: 1
GOLA: 1
POTA: 1
DOBG: 1
PEKG: 1
HUSA: 1
SCMA: 1
HUSA: 1
BEAA: 1
LABA: 1
SHEA: 1
GSDA: 1
LABA: 1
BOSA: 1
POSA: 1
SBUA: 1
BEAA: 1
LABA: 1
HUSA: 2
