# Supplementary material for: Risk-modeling of dog osteosarcoma genome scans shows individuals with Mendelian-level polygenic risk are common
Source: BMC Genomics. 2019 Mar 19;20:226. doi: 10.1186/s12864-019-5531-6 (PMC6425649; doi:10.1186/s12864-019-5531-6)
Supplement: Supplementary file 6 — Data. Haplotype phasing across osteosarcoma GWAS risk alleles. (ZIP 162 kb) [file 12864_2019_5531_MOESM6_ESM.zip › Hayward et al 2016/chr8_32417101_track.txt]

track type=bed name="MALA" description="MALA" itemRgb="On" visibility="3" 
chr8	32391154	32431883	MALA	0	.	32391154	32431883	41,128,185
track type=bed name="YORA" description="YORA" itemRgb="On" visibility="3" 
chr8	32384167	32431883	YORA	0	.	32384167	32431883	41,128,185
track type=bed name="LABA" description="LABA" itemRgb="On" visibility="3" 
chr8	32391154	32431883	LABA	0	.	32391154	32431883	41,128,185
track type=bed name="LABA" description="LABA" itemRgb="On" visibility="3" 
chr8	32391154	32431883	LABA	0	.	32391154	32431883	41,128,185
track type=bed name="LABA" description="LABA" itemRgb="On" visibility="3" 
chr8	32391154	32431883	LABA	0	.	32391154	32431883	41,128,185
track type=bed name="LABA" description="LABA" itemRgb="On" visibility="3" 
chr8	32391154	32431883	LABA	0	.	32391154	32431883	41,128,185
track type=bed name="LABA" description="LABA" itemRgb="On" visibility="3" 
chr8	32391154	32431883	LABA	0	.	32391154	32431883	41,128,185
track type=bed name="CKCA" description="CKCA" itemRgb="On" visibility="3" 
chr8	32384167	32450746	CKCA	0	.	32384167	32450746	41,128,185
track type=bed name="NEAA" description="NEAA" itemRgb="On" visibility="3" 
chr8	32391154	32431883	NEAA	0	.	32391154	32431883	41,128,185
track type=bed name="GOLA" description="GOLA" itemRgb="On" visibility="3" 
chr8	32384167	32431883	GOLA	0	.	32384167	32431883	41,128,185
track type=bed name="NWFA" description="NWFA" itemRgb="On" visibility="3" 
chr8	32384167	32450746	NWFA	0	.	32384167	32450746	41,128,185
track type=bed name="CHIA" description="CHIA" itemRgb="On" visibility="3" 
chr8	32384167	32431883	CHIA	0	.	32384167	32431883	41,128,185
track type=bed name="SBEA" description="SBEA" itemRgb="On" visibility="3" 
chr8	32351908	32495416	SBEA	0	.	32351908	32495416	41,128,185
track type=bed name="GSDA" description="GSDA" itemRgb="On" visibility="3" 
chr8	32384167	32431883	GSDA	0	.	32384167	32431883	41,128,185
track type=bed name="HAVA" description="HAVA" itemRgb="On" visibility="3" 
chr8	32391154	32431883	HAVA	0	.	32391154	32431883	41,128,185
track type=bed name="MALA" description="MALA" itemRgb="On" visibility="3" 
chr8	32391154	32431883	MALA	0	.	32391154	32431883	41,128,185
track type=bed name="HAVA" description="HAVA" itemRgb="On" visibility="3" 
chr8	32391154	32431883	HAVA	0	.	32391154	32431883	41,128,185
track type=bed name="MALA" description="MALA" itemRgb="On" visibility="3" 
chr8	32391154	32431883	MALA	0	.	32391154	32431883	41,128,185
track type=bed name="LABA" description="LABA" itemRgb="On" visibility="3" 
chr8	32391154	32431883	LABA	0	.	32391154	32431883	41,128,185
track type=bed name="ESSA" description="ESSA" itemRgb="On" visibility="3" 
chr8	32384167	32450746	ESSA	0	.	32384167	32450746	41,128,185
track type=bed name="ESSA" description="ESSA" itemRgb="On" visibility="3" 
chr8	32384167	32450746	ESSA	0	.	32384167	32450746	41,128,185
track type=bed name="LABA" description="LABA" itemRgb="On" visibility="3" 
chr8	32391154	32431883	LABA	0	.	32391154	32431883	41,128,185
track type=bed name="IWHA" description="IWHA" itemRgb="On" visibility="3" 
chr8	32384167	32450746	IWHA	0	.	32384167	32450746	41,128,185
track type=bed name="ESTA" description="ESTA" itemRgb="On" visibility="3" 
chr8	32357289	32431883	ESTA	0	.	32357289	32431883	41,128,185
track type=bed name="IWHA" description="IWHA" itemRgb="On" visibility="3" 
chr8	32384167	32450746	IWHA	0	.	32384167	32450746	41,128,185
track type=bed name="ESTA" description="ESTA" itemRgb="On" visibility="3" 
chr8	32357289	32431883	ESTA	0	.	32357289	32431883	41,128,185
track type=bed name="IWHA" description="IWHA" itemRgb="On" visibility="3" 
chr8	32384167	32450746	IWHA	0	.	32384167	32450746	41,128,185
track type=bed name="IWHA" description="IWHA" itemRgb="On" visibility="3" 
chr8	32384167	32450746	IWHA	0	.	32384167	32450746	41,128,185
track type=bed name="ESTA" description="ESTA" itemRgb="On" visibility="3" 
chr8	32357289	32431883	ESTA	0	.	32357289	32431883	41,128,185
track type=bed name="IWHA" description="IWHA" itemRgb="On" visibility="3" 
chr8	32384167	32450746	IWHA	0	.	32384167	32450746	41,128,185
track type=bed name="IWHA" description="IWHA" itemRgb="On" visibility="3" 
chr8	32384167	32450746	IWHA	0	.	32384167	32450746	41,128,185
track type=bed name="ESTA" description="ESTA" itemRgb="On" visibility="3" 
chr8	32357289	32431883	ESTA	0	.	32357289	32431883	41,128,185
track type=bed name="IWHA" description="IWHA" itemRgb="On" visibility="3" 
chr8	32384167	32450746	IWHA	0	.	32384167	32450746	41,128,185
track type=bed name="ESTA" description="ESTA" itemRgb="On" visibility="3" 
chr8	32357289	32431883	ESTA	0	.	32357289	32431883	41,128,185
track type=bed name="IWHA" description="IWHA" itemRgb="On" visibility="3" 
chr8	32384167	32450746	IWHA	0	.	32384167	32450746	41,128,185
track type=bed name="IWHA" description="IWHA" itemRgb="On" visibility="3" 
chr8	32384167	32450746	IWHA	0	.	32384167	32450746	41,128,185
track type=bed name="BJIA" description="BJIA" itemRgb="On" visibility="3" 
chr8	32357289	32450746	BJIA	0	.	32357289	32450746	41,128,185
track type=bed name="LABA" description="LABA" itemRgb="On" visibility="3" 
chr8	32391154	32431883	LABA	0	.	32391154	32431883	41,128,185
track type=bed name="LABA" description="LABA" itemRgb="On" visibility="3" 
chr8	32391154	32431883	LABA	0	.	32391154	32431883	41,128,185
track type=bed name="LABA" description="LABA" itemRgb="On" visibility="3" 
chr8	32391154	32431883	LABA	0	.	32391154	32431883	41,128,185
track type=bed name="LABA" description="LABA" itemRgb="On" visibility="3" 
chr8	32391154	32431883	LABA	0	.	32391154	32431883	41,128,185
track type=bed name="BOXA" description="BOXA" itemRgb="On" visibility="3" 
chr8	32384167	32450746	BOXA	0	.	32384167	32450746	41,128,185
track type=bed name="BOXA" description="BOXA" itemRgb="On" visibility="3" 
chr8	32384167	32450746	BOXA	0	.	32384167	32450746	41,128,185
track type=bed name="VIZA" description="VIZA" itemRgb="On" visibility="3" 
chr8	32384167	32431883	VIZA	0	.	32384167	32431883	41,128,185
track type=bed name="LABA" description="LABA" itemRgb="On" visibility="3" 
chr8	32391154	32431883	LABA	0	.	32391154	32431883	41,128,185
track type=bed name="BOXA" description="BOXA" itemRgb="On" visibility="3" 
chr8	32384167	32450746	BOXA	0	.	32384167	32450746	41,128,185
track type=bed name="BOXA" description="BOXA" itemRgb="On" visibility="3" 
chr8	32384167	32450746	BOXA	0	.	32384167	32450746	41,128,185
track type=bed name="GOLA" description="GOLA" itemRgb="On" visibility="3" 
chr8	32384167	32431883	GOLA	0	.	32384167	32431883	41,128,185
track type=bed name="LABA" description="LABA" itemRgb="On" visibility="3" 
chr8	32391154	32431883	LABA	0	.	32391154	32431883	41,128,185
track type=bed name="LABA" description="LABA" itemRgb="On" visibility="3" 
chr8	32391154	32431883	LABA	0	.	32391154	32431883	41,128,185
track type=bed name="YORA" description="YORA" itemRgb="On" visibility="3" 
chr8	32384167	32431883	YORA	0	.	32384167	32431883	41,128,185
track type=bed name="YORA" description="YORA" itemRgb="On" visibility="3" 
chr8	32384167	32431883	YORA	0	.	32384167	32431883	41,128,185
track type=bed name="YORA" description="YORA" itemRgb="On" visibility="3" 
chr8	32384167	32431883	YORA	0	.	32384167	32431883	41,128,185
track type=bed name="PAPA" description="PAPA" itemRgb="On" visibility="3" 
chr8	32384167	32431883	PAPA	0	.	32384167	32431883	41,128,185
track type=bed name="YORA" description="YORA" itemRgb="On" visibility="3" 
chr8	32384167	32431883	YORA	0	.	32384167	32431883	41,128,185
track type=bed name="YORA" description="YORA" itemRgb="On" visibility="3" 
chr8	32384167	32431883	YORA	0	.	32384167	32431883	41,128,185
track type=bed name="VIZA" description="VIZA" itemRgb="On" visibility="3" 
chr8	32384167	32431883	VIZA	0	.	32384167	32431883	41,128,185
track type=bed name="IWHA" description="IWHA" itemRgb="On" visibility="3" 
chr8	32384167	32450746	IWHA	0	.	32384167	32450746	41,128,185
track type=bed name="IWHA" description="IWHA" itemRgb="On" visibility="3" 
chr8	32384167	32450746	IWHA	0	.	32384167	32450746	41,128,185
track type=bed name="IWHA" description="IWHA" itemRgb="On" visibility="3" 
chr8	32384167	32450746	IWHA	0	.	32384167	32450746	41,128,185
track type=bed name="LABA" description="LABA" itemRgb="On" visibility="3" 
chr8	32391154	32431883	LABA	0	.	32391154	32431883	41,128,185
track type=bed name="LABA" description="LABA" itemRgb="On" visibility="3" 
chr8	32391154	32431883	LABA	0	.	32391154	32431883	41,128,185
track type=bed name="LABA" description="LABA" itemRgb="On" visibility="3" 
chr8	32391154	32431883	LABA	0	.	32391154	32431883	41,128,185
track type=bed name="LABA" description="LABA" itemRgb="On" visibility="3" 
chr8	32391154	32431883	LABA	0	.	32391154	32431883	41,128,185
track type=bed name="BTEA" description="BTEA" itemRgb="On" visibility="3" 
chr8	32384167	32431883	BTEA	0	.	32384167	32431883	41,128,185
track type=bed name="BOTA" description="BOTA" itemRgb="On" visibility="3" 
chr8	32351908	32431883	BOTA	0	.	32351908	32431883	41,128,185
track type=bed name="BRIA" description="BRIA" itemRgb="On" visibility="3" 
chr8	32391154	32431883	BRIA	0	.	32391154	32431883	41,128,185
track type=bed name="EBDA" description="EBDA" itemRgb="On" visibility="3" 
chr8	32357289	32431883	EBDA	0	.	32357289	32431883	41,128,185
track type=bed name="EURA" description="EURA" itemRgb="On" visibility="3" 
chr8	32384167	32431883	EURA	0	.	32384167	32431883	41,128,185
track type=bed name="GOSA" description="GOSA" itemRgb="On" visibility="3" 
chr8	32357289	32431883	GOSA	0	.	32357289	32431883	41,128,185
track type=bed name="GSLA" description="GSLA" itemRgb="On" visibility="3" 
chr8	32384167	32431883	GSLA	0	.	32384167	32431883	41,128,185
track type=bed name="JRTA" description="JRTA" itemRgb="On" visibility="3" 
chr8	32391154	32450746	JRTA	0	.	32391154	32450746	41,128,185
track type=bed name="NSDA" description="NSDA" itemRgb="On" visibility="3" 
chr8	32384167	32431883	NSDA	0	.	32384167	32431883	41,128,185
track type=bed name="SCHA" description="SCHA" itemRgb="On" visibility="3" 
chr8	32384167	32431883	SCHA	0	.	32384167	32431883	41,128,185
track type=bed name="CSHA" description="CSHA" itemRgb="On" visibility="3" 
chr8	32384167	32431883	CSHA	0	.	32384167	32431883	41,128,185
track type=bed name="CAIA" description="CAIA" itemRgb="On" visibility="3" 
chr8	32384167	32459627	CAIA	0	.	32384167	32459627	41,128,185
track type=bed name="TISA" description="TISA" itemRgb="On" visibility="3" 
chr8	32384167	32450746	TISA	0	.	32384167	32450746	41,128,185
track type=bed name="YORA" description="YORA" itemRgb="On" visibility="3" 
chr8	32384167	32431883	YORA	0	.	32384167	32431883	41,128,185
track type=bed name="CAIA" description="CAIA" itemRgb="On" visibility="3" 
chr8	32384167	32459627	CAIA	0	.	32384167	32459627	41,128,185
track type=bed name="YORA" description="YORA" itemRgb="On" visibility="3" 
chr8	32384167	32431883	YORA	0	.	32384167	32431883	41,128,185
track type=bed name="BOXA" description="BOXA" itemRgb="On" visibility="3" 
chr8	32384167	32450746	BOXA	0	.	32384167	32450746	41,128,185
track type=bed name="CNKA" description="CNKA" itemRgb="On" visibility="3" 
chr8	32357289	32450746	CNKA	0	.	32357289	32450746	41,128,185
track type=bed name="CKCA" description="CKCA" itemRgb="On" visibility="3" 
chr8	32384167	32450746	CKCA	0	.	32384167	32450746	41,128,185
track type=bed name="IWHA" description="IWHA" itemRgb="On" visibility="3" 
chr8	32384167	32450746	IWHA	0	.	32384167	32450746	41,128,185
track type=bed name="IWHA" description="IWHA" itemRgb="On" visibility="3" 
chr8	32384167	32450746	IWHA	0	.	32384167	32450746	41,128,185
track type=bed name="CKCA" description="CKCA" itemRgb="On" visibility="3" 
chr8	32384167	32450746	CKCA	0	.	32384167	32450746	41,128,185
track type=bed name="IWHA" description="IWHA" itemRgb="On" visibility="3" 
chr8	32384167	32450746	IWHA	0	.	32384167	32450746	41,128,185
track type=bed name="VIZA" description="VIZA" itemRgb="On" visibility="3" 
chr8	32384167	32431883	VIZA	0	.	32384167	32431883	41,128,185
track type=bed name="BTEA" description="BTEA" itemRgb="On" visibility="3" 
chr8	32384167	32431883	BTEA	0	.	32384167	32431883	41,128,185
track type=bed name="GSDA" description="GSDA" itemRgb="On" visibility="3" 
chr8	32384167	32431883	GSDA	0	.	32384167	32431883	41,128,185
track type=bed name="NWFA" description="NWFA" itemRgb="On" visibility="3" 
chr8	32384167	32450746	NWFA	0	.	32384167	32450746	41,128,185
track type=bed name="YORA" description="YORA" itemRgb="On" visibility="3" 
chr8	32384167	32431883	YORA	0	.	32384167	32431883	41,128,185
track type=bed name="BOCA" description="BOCA" itemRgb="On" visibility="3" 
chr8	32384167	32431883	BOCA	0	.	32384167	32431883	41,128,185
track type=bed name="GOLA" description="GOLA" itemRgb="On" visibility="3" 
chr8	32384167	32431883	GOLA	0	.	32384167	32431883	41,128,185
track type=bed name="BOXA" description="BOXA" itemRgb="On" visibility="3" 
chr8	32384167	32450746	BOXA	0	.	32384167	32450746	41,128,185
track type=bed name="LABA" description="LABA" itemRgb="On" visibility="3" 
chr8	32391154	32431883	LABA	0	.	32391154	32431883	41,128,185
track type=bed name="BMDA" description="BMDA" itemRgb="On" visibility="3" 
chr8	32391154	32431883	BMDA	0	.	32391154	32431883	41,128,185
track type=bed name="SCTG" description="SCTG" itemRgb="On" visibility="3" 
chr8	32384167	32450746	SCTG	0	.	32384167	32450746	39,174,96
track type=bed name="SCMG" description="SCMG" itemRgb="On" visibility="3" 
chr8	32371536	32450746	SCMG	0	.	32371536	32450746	39,174,96
track type=bed name="SCMG" description="SCMG" itemRgb="On" visibility="3" 
chr8	32371536	32450746	SCMG	0	.	32371536	32450746	39,174,96
track type=bed name="CSPG" description="CSPG" itemRgb="On" visibility="3" 
chr8	32384167	32450746	CSPG	0	.	32384167	32450746	39,174,96
track type=bed name="SCHG" description="SCHG" itemRgb="On" visibility="3" 
chr8	32384167	32450746	SCHG	0	.	32384167	32450746	39,174,96
