# Supplementary material for: Risk-modeling of dog osteosarcoma genome scans shows individuals with Mendelian-level polygenic risk are common
Source: BMC Genomics. 2019 Mar 19;20:226. doi: 10.1186/s12864-019-5531-6 (PMC6425649; doi:10.1186/s12864-019-5531-6)
Supplement: Supplementary file 6 — Data. Haplotype phasing across osteosarcoma GWAS risk alleles. (ZIP 162 kb) [file 12864_2019_5531_MOESM6_ESM.zip › Hayward et al 2016/chr9_16493753_individuals.txt]

MALA: 1
MALG: 2
YORG: 10
TISA: 1
CAIA: 1
HAVA: 2
SCMG: 1
SCTA: 13
GSDA: 1
LABA: 1
JRTG: 1
SCMA: 1
ROTA: 1
BOTA: 1
GSDG: 1
GOLG: 1
BOXG: 1
IWHA: 1
GOLG: 1
VIZA: 1
NWFG: 1
ROTG: 1
CSPG: 2
LABG: 1
BOXG: 2
ROTG: 1
LABA: 2
BOXG: 1
CSPG: 1
YORG: 1
ROTA: 1
LABA: 1
VIZA: 1
GOLG: 1
LABG: 1
GOLA: 1
LABG: 1
GSDG: 1
LABG: 1
LABA: 1
GOLA: 1
LABA: 1
SHEG: 1
LABA: 3
BOXG: 3
LABA: 1
DOBA: 1
ASHA: 1
LABA: 1
DOBA: 1
ASHG: 1
ASHA: 1
NSDA: 1
SHEG: 2
CSPG: 1
DOBA: 2
CSPG: 2
DOBA: 1
BOXG: 1
SHEG: 1
LABG: 1
ROTG: 1
LABG: 1
GOLG: 1
LHAG: 1
GOLA: 2
GOLG: 1
ROTG: 1
GOLA: 1
LABA: 1
GOLA: 1
BOXA: 1
VIZA: 1
LABA: 2
GOLG: 1
LABA: 1
BOXG: 1
ROTG: 1
ROTA: 1
GOLG: 1
LABA: 2
LABG: 1
GSDA: 1
BMAG: 1
GSDG: 1
LABG: 1
NWFG: 2
LABA: 2
LABG: 1
BOCG: 1
NWFG: 2
LABA: 1
BOXG: 3
BOSA: 1
LABA: 1
BOXG: 3
LABA: 1
LABG: 1
BOXG: 1
GOLA: 1
ASHG: 1
GOLA: 2
LABA: 2
GOLA: 1
GSDG: 1
XOLG: 1
XOMG: 1
XOMA: 1
XOLG: 2
GSDG: 1
PERA: 1
LABA: 1
LABG: 1
XOMA: 1
COVG: 1
LABA: 1
TAWG: 1
LABA: 1
PIOG: 1
LABA: 2
PIOG: 1
LABA: 1
LABG: 1
PIOG: 1
XOMG: 1
XOMA: 1
LABG: 1
ISSA: 1
NGSG: 1
PIOA: 2
NGSG: 2
LABA: 1
PIOA: 1
PIOG: 1
LABA: 1
TJKG: 1
CCRG: 3
LABA: 3
ISHA: 1
BGRG: 1
AKIG: 1
AKIA: 3
BZOG: 2
LABG: 2
LABA: 1
GOLA: 1
GOSG: 1
BZOG: 2
DCRG: 1
LABA: 1
LABG: 2
GOLA: 1
LABA: 1
AKIA: 1
GOLA: 1
LABG: 2
GOLG: 1
LABA: 3
GSDG: 1
DCRG: 1
GSDG: 1
LABA: 4
LABG: 2
GSDG: 3
LABA: 1
LABG: 1
GSDG: 1
LABA: 1
GSDG: 1
GSDA: 1
LABA: 2
GSDG: 2
GOLG: 1
GOLA: 1
AKIA: 1
LABA: 2
GSDG: 1
LABA: 1
GSDG: 2
LABA: 3
LABG: 1
AFGA: 1
LABA: 1
GSDG: 1
LABG: 1
LABA: 3
GSDA: 1
GSDG: 1
LABA: 2
GSDG: 1
LABA: 1
GSDG: 1
LABA: 1
GSDG: 1
AFGA: 2
DCRG: 1
GOSA: 2
GOLA: 1
CCRG: 1
GOLA: 1
BGRA: 1
AKIA: 2
AKIG: 1
BZOG: 1
DALA: 1
AFGA: 1
LABA: 1
CCRG: 3
CCRA: 1
LABA: 1
GSDG: 1
PAPG: 1
CCRG: 1
AKIA: 1
MSTA: 1
BMDG: 1
PAPG: 1
GDAG: 1
MALG: 1
MSTG: 1
CKCA: 2
CKCG: 1
PAPG: 1
MSTA: 1
AMAA: 1
SALA: 1
PAPG: 1
PMIG: 4
BOTA: 1
PMIG: 1
GDAA: 1
PMIG: 2
PAPG: 1
GDAA: 1
BMDG: 2
PAPG: 2
AMAA: 1
AMAG: 1
PAPG: 1
SALA: 1
GDAA: 1
BMDG: 1
LEOG: 1
STAA: 1
BOCG: 1
LEOG: 1
MSTA: 1
BMDG: 1
AMAA: 1
GDAA: 1
BOCA: 1
AMAG: 1
STAA: 1
NEAG: 1
NEAA: 3
PMIG: 1
STAA: 1
LABA: 2
SBUA: 1
NWFG: 1
ROTG: 1
AMAG: 1
NWFG: 2
GOLG: 13
GOLA: 3
NWFG: 8
NWFA: 2
LEOG: 2
SALA: 2
AMAA: 1
BOCG: 1
GOLA: 1
LABG: 1
BOCG: 1
BASA: 1
GSDG: 1
CWCG: 1
BOCG: 1
NWFG: 2
GOLA: 1
AKIG: 1
GOLA: 1
NWFG: 2
BOCG: 1
GOLA: 1
ROTA: 1
BOCA: 1
WPGA: 1
ROTG: 1
GOLG: 1
BASA: 1
GSDG: 1
LABA: 1
BOCG: 1
GOLG: 1
BOCG: 1
LABG: 1
NWFG: 1
GSDA: 2
ROTA: 1
GSDA: 1
BOCA: 1
BOCG: 1
GSDG: 1
GOLG: 1
GSDG: 1
GOLA: 1
BOCG: 1
GOLG: 2
GOLA: 1
BOCA: 1
BOCG: 1
WPGA: 1
GSDG: 1
NWFG: 1
SBUA: 1
ROTA: 1
CSHG: 1
SAMG: 1
MALG: 2
WHWG: 1
SCSG: 1
NWFG: 1
SAMG: 1
CKCG: 1
SCMG: 1
GDAA: 2
SCMG: 1
CKCG: 2
SCMG: 1
NWFG: 1
CSHA: 1
GOLG: 1
WHWG: 2
SBUG: 1
BMAG: 1
WPGA: 1
SBUG: 1
AMAA: 1
BOCA: 1
WPGA: 1
CSHG: 1
WPGA: 1
GOLA: 1
BASA: 1
ROTG: 1
BASA: 1
SCSG: 1
WPGA: 1
SBUG: 1
WPGA: 2
ROTA: 1
BOCG: 1
SCSG: 1
SAMA: 1
SCMG: 1
GOLG: 1
LEOG: 1
MALG: 1
BASA: 1
GOLG: 1
WPGA: 1
ROTG: 1
WPGA: 1
AMAA: 1
BASG: 1
WHWG: 1
GSDG: 1
BMAG: 1
MSTA: 1
WPGA: 1
WPGG: 1
LEOG: 1
BEAG: 2
BFRG: 2
BRIG: 1
CAIA: 4
CHIG: 1
CHIA: 2
DOBA: 2
FBDG: 1
GSPA: 1
GPYG: 2
HAVA: 1
ITGA: 4
POMG: 3
SBEA: 2
SBEG: 2
SHEG: 4
SING: 1
SINA: 2
SITA: 1
BOSA: 1
COLG: 1
CHIA: 1
GSPA: 1
COLG: 1
CBRG: 1
COLG: 1
BOSA: 1
CHIA: 1
EBDG: 1
ECSG: 1
COLG: 1
BHOG: 1
CHIA: 1
BOSA: 1
LABA: 1
ECSG: 1
CAIA: 2
BOSA: 1
ECSG: 1
CAIA: 1
BOSG: 1
AIRA: 2
ASHA: 1
ASHG: 1
GSPA: 1
BOSG: 1
AIRA: 1
GSPG: 1
COLG: 2
EBDG: 1
COLG: 1
BOSG: 1
AIRA: 1
EBDG: 1
EBDA: 1
CBRG: 2
CBRA: 1
ASHA: 1
ECSG: 1
ASHG: 1
AIRA: 1
ASHA: 1
LABG: 1
BHOG: 1
CBRG: 1
ECSG: 1
GSPA: 1
COLG: 1
BHOG: 1
CBRG: 1
GSPA: 1
CBRA: 1
GSPA: 1
EBDA: 1
GSPA: 1
ASHG: 1
BHOG: 1
GSDG: 18
TISG: 1
YORG: 3
POSA: 1
ROTA: 2
ROTG: 1
BFRG: 1
RHOA: 1
BFRG: 1
KEEA: 1
SCMG: 15
HAVA: 5
MALG: 10
MALA: 1
SCMG: 9
HAVA: 4
HAVG: 4
MALG: 13
MALA: 1
LABA: 3
LABG: 1
FTWA: 1
PUGG: 2
SBEG: 1
CHOA: 1
BFRG: 2
HAVA: 1
FTWA: 1
ISTA: 1
BFRG: 1
DOBA: 2
ISTA: 1
DDBA: 1
RHOA: 1
PUGG: 1
KEEG: 1
BFRG: 2
PWCA: 1
PWCG: 1
CHOA: 1
RHOA: 1
BFRG: 1
NWTG: 1
PEKG: 1
DACA: 1
JACG: 1
PEKG: 1
ESKA: 1
SCWG: 1
PEKA: 1
PEKG: 1
STZG: 2
WIPG: 1
STZA: 1
STZG: 1
ROTA: 1
CSPG: 1
LABA: 1
CSPG: 1
PLIA: 1
PEKG: 1
WEIA: 1
BOSG: 1
LABG: 1
BJIA: 1
ESTG: 1
PEKG: 1
NWTG: 1
BRIG: 1
FCRG: 1
ROTG: 1
SCWA: 1
PEKG: 1
LHAG: 1
BFRG: 1
WIPG: 1
BJIA: 1
RHOA: 1
ESTG: 1
CSPG: 1
OESG: 1
DACA: 1
CCOG: 1
BJIA: 1
WEIA: 1
SCWA: 1
POSA: 1
LABA: 3
GSDG: 1
WEIA: 1
ESTG: 1
BMSG: 1
BJIA: 1
STZG: 1
WEIA: 1
POSA: 1
ESKA: 1
BRIG: 1
KOMA: 1
PUGG: 1
OESG: 1
FCRG: 1
BJIA: 1
DOBA: 1
CSPG: 2
CCOG: 1
OESG: 1
CHIA: 1
FCRG: 1
ACAG: 1
POSA: 1
FTWA: 1
OESA: 1
GOLG: 2
LABG: 1
GSDG: 1
PEKG: 1
WEIA: 1
ACAG: 1
CHOG: 1
PUGG: 1
ROTG: 2
CCOG: 1
RHOA: 1
PWCA: 1
OESG: 1
POSA: 1
TISG: 1
ACAG: 1
BMSG: 1
BMSA: 1
ISTA: 1
ROTA: 2
ISTA: 1
LABA: 1
ROTA: 1
WEIA: 1
GPYA: 1
ISTA: 1
ROTA: 1
ISTA: 1
DOBA: 1
GSMG: 1
AFGA: 1
BEDA: 1
DAMA: 2
POTG: 1
PWCA: 2
LABA: 1
PWCG: 1
GOLA: 1
DAMA: 1
HAVA: 1
LABA: 1
POTG: 1
SITG: 1
SHEG: 1
KRYG: 1
PUGG: 1
LABA: 1
GSPA: 1
AFGA: 1
PUGG: 1
POTG: 1
HUSA: 1
DCRG: 1
LABG: 1
LABA: 1
OTTG: 2
GPYA: 1
PDMA: 1
PUGG: 1
JRTA: 1
SING: 1
PDMG: 1
POSA: 1
TFXA: 1
HAVA: 1
POMG: 1
BUTG: 1
BUTA: 1
TFXA: 1
BASA: 1
VIZA: 1
SCGG: 1
LABA: 2
JRTA: 1
VIZA: 1
BASA: 1
LABA: 1
POMG: 1
BUTG: 1
SAMG: 1
GSMA: 1
SING: 1
BASA: 1
LABA: 2
SITG: 1
PYSA: 1
POMG: 1
TFXA: 1
BASA: 1
NWFG: 1
GSMA: 1
POMG: 1
SITG: 1
SHEG: 1
GSMG: 1
OTTG: 1
JRTA: 1
DALG: 1
VIZA: 1
POTG: 1
SHEA: 1
SHEG: 1
SING: 1
DAMA: 1
PWCA: 1
BEDA: 1
PUGG: 1
DAMA: 1
TFXA: 1
SCGG: 1
BUTG: 1
VIZG: 1
POTA: 1
PUGG: 1
POTG: 1
TIMA: 1
BASA: 2
HAVA: 1
BSHA: 1
PUGG: 1
DALG: 1
GPYG: 1
DALG: 1
HUSG: 1
AFGA: 1
HUSA: 1
LABA: 1
GSPA: 1
BSHA: 1
LABA: 2
GPYA: 1
LABG: 4
LABA: 2
BOEG: 1
SCTA: 1
LABA: 2
VIZG: 1
LABA: 1
SCTA: 1
BRIG: 1
ESSG: 4
ESSA: 9
FTWA: 1
LHAA: 1
LHAG: 1
LABA: 2
ESSA: 1
BOEG: 1
ESSA: 1
LABA: 1
SCTA: 1
ESSA: 1
FBDA: 1
ACAA: 1
TISA: 1
LHAG: 1
SCTA: 1
LHAA: 1
BRIG: 1
YORA: 1
LHAG: 1
ESSA: 1
YORG: 2
ESSG: 1
BZOG: 1
LABG: 1
LABA: 1
ESSA: 1
LABA: 1
ESSA: 8
ESSG: 1
LABG: 1
LABA: 1
SCTA: 1
TISG: 1
LABA: 1
LABG: 1
LHAA: 1
ESSA: 1
LABG: 1
SCTA: 1
LABA: 3
IWHA: 10
GDAA: 3
LABA: 2
GOLG: 1
LABG: 1
GSDA: 1
GOLA: 1
ESTA: 3
ESTG: 3
GOLG: 1
IWHA: 5
GOSA: 1
ESTA: 4
ESTG: 3
GOSA: 1
GSDG: 1
GOSA: 1
GSDG: 1
GOSG: 1
GSDG: 2
BZOG: 1
GDAA: 2
SCMG: 1
IWHA: 7
ESTG: 1
NWFG: 1
LABA: 1
SCMG: 1
GOLG: 1
SCMA: 1
IWHA: 10
ESTG: 11
ESTA: 3
SCMG: 1
SBEA: 1
ISHA: 1
BOSG: 1
AIRA: 1
NWFG: 1
GOLG: 1
LABG: 1
IWHA: 12
GSDG: 1
GOSA: 1
GSDG: 1
GOSA: 1
GSDG: 1
ESTG: 1
IWHA: 7
BOEG: 1
ISTA: 1
ESTG: 7
ESTA: 2
IWHA: 11
ESTG: 4
IWHA: 9
LABA: 1
LABG: 1
ESTA: 1
IWHA: 11
LABA: 1
WIPG: 1
ISTA: 1
SBUG: 1
GSDA: 1
BJIG: 1
BJIA: 8
GOLA: 2
BECA: 1
LABA: 7
VIZA: 1
LABA: 7
LABG: 4
BOCA: 1
ROTA: 1
LABA: 4
GOLA: 1
LABA: 1
GOLG: 1
VIZA: 1
LABG: 1
VIZA: 1
LABA: 2
VIZA: 1
LABA: 2
LABG: 2
GRYG: 1
LABA: 1
FBDA: 1
BOXG: 6
GOLA: 1
VIZA: 3
GOLG: 3
GOLA: 1
VIZG: 1
BOXG: 1
FBDG: 1
BOXG: 1
FBDG: 1
BOXG: 4
VIZG: 2
VIZA: 2
LABG: 2
LABA: 3
BOXG: 4
FBDG: 3
VIZA: 1
GOLG: 1
BOXG: 1
VIZG: 1
LABA: 1
VIZA: 2
VIZG: 1
BOXG: 1
FBDG: 2
BOXG: 1
FBDA: 1
BOXG: 3
FBDA: 1
BOXG: 1
FBDG: 1
BOXG: 10
FBDG: 1
BOXG: 6
LABG: 2
VIZA: 1
GRYG: 1
GOLG: 1
VIZA: 1
GOLG: 1
GOLA: 1
VIZG: 1
GOLA: 2
GOLG: 1
LABA: 3
LABG: 3
GOLG: 2
LABA: 4
LABG: 2
TITA: 2
LABA: 4
VIZG: 1
GOLA: 1
VIZA: 2
GOLG: 1
GSDG: 1
LABA: 1
GOLG: 1
LABA: 1
GOLG: 3
GOLA: 2
LABA: 1
GOLG: 3
GSDG: 2
GOLG: 1
LABG: 1
GOLA: 1
LABA: 2
ROTA: 1
LABA: 1
LABG: 1
GSDG: 1
GOLA: 1
GOLG: 1
LABA: 1
GOLG: 1
LABA: 1
SBEA: 1
LABA: 2
ROTG: 1
LABA: 1
GOLA: 2
LABA: 1
ROTG: 1
LABA: 1
GSDG: 1
BOXG: 1
ROTA: 1
BOXG: 1
LABG: 1
PWDG: 2
GSDG: 1
YORG: 1
HAVA: 1
CANA: 1
PWDG: 1
YORG: 9
TISG: 1
YORG: 1
TISA: 1
SCMG: 6
HAVA: 3
YORA: 1
YORG: 3
NFTG: 2
NFTA: 2
MALG: 2
YORG: 27
PAPG: 11
PAPA: 1
BOXG: 1
PAPG: 1
BOXG: 2
PAPG: 1
GOLG: 1
YORG: 8
GOLG: 4
LABA: 1
GOLA: 1
LABG: 1
YORG: 10
VIZA: 1
ROTA: 1
VIZA: 4
YORG: 1
IWHA: 24
PWDG: 2
PWDA: 1
LABA: 1
MALG: 1
IWHA: 13
SCDA: 1
IWHA: 12
BUTG: 2
LABA: 1
LABG: 1
BUTG: 1
LABG: 1
LABA: 1
BUTG: 2
LABG: 3
LABA: 1
BUTG: 1
LABG: 5
LABA: 6
BUTG: 1
LABG: 1
LABA: 3
BUTA: 1
LABA: 8
LABG: 1
BUTG: 1
LABG: 22
LABA: 53
GOLG: 1
LABA: 1
NWFG: 1
BTEA: 5
BTEG: 1
BEAG: 2
BEAA: 1
BMDG: 3
BOTG: 1
BOTA: 13
BRIG: 9
CSPG: 1
CSPA: 7
DALG: 3
DOBA: 2
EBDG: 11
ELKG: 1
ELKA: 4
EURG: 2
EURA: 2
FINA: 9
GOSA: 4
GRYA: 1
GRYG: 6
RHOA: 1
GSLG: 3
JRTG: 1
NSDA: 11
SCHG: 3
SCHA: 8
CSHG: 8
POSA: 1
WEIA: 15
NFTA: 7
CAIA: 12
CAIG: 1
TISG: 6
TISA: 2
YORA: 2
YORG: 9
BOXG: 3
CAIG: 2
CAIA: 1
BOXA: 1
CAIG: 1
YORA: 1
YORG: 2
NFTG: 3
CAIA: 9
YORG: 23
NFTG: 3
YORG: 1
BOXG: 19
CNKA: 11
CKCA: 1
CSPG: 2
YORG: 1
CKCA: 2
CKCG: 4
CSPG: 1
MALG: 1
ACAG: 1
IWHA: 32
GOLA: 1
IWHA: 10
CSPG: 3
MALG: 1
CSPG: 4
CKCA: 1
CSPG: 1
CKCA: 1
POTG: 1
CSPG: 3
CKCG: 1
DACA: 1
CSPG: 1
CKCG: 2
CKCA: 2
CSPG: 1
CKCA: 1
DACA: 1
CSPG: 1
CKCG: 1
CSPG: 1
PDMA: 2
DACA: 4
GOLA: 1
GOLG: 1
ROTA: 1
SBEA: 1
LABA: 5
VIZA: 2
VIZG: 1
POTG: 1
DACA: 1
MALA: 1
IWHA: 7
DACA: 1
MALG: 1
CKCG: 1
CSPG: 1
LABA: 1
CSPA: 1
VIZA: 2
VIZG: 1
WHWG: 1
BOXG: 2
PMIA: 1
CAIA: 1
SCMG: 1
PUGG: 1
BASA: 1
BFRG: 1
CAIA: 1
BOXG: 1
DACA: 1
CSPG: 1
BOSA: 1
SCMG: 1
JRTA: 1
BOXG: 1
BFRG: 1
SCMG: 1
BEAA: 1
BFRG: 1
PMIG: 1
SCMG: 1
BOXG: 1
WHWG: 1
IWHA: 4
BMDG: 1
CATG: 1
BOUG: 1
STZG: 1
BMDG: 1
LHAG: 1
STZG: 1
WHWG: 1
LABA: 1
DACA: 1
BOXG: 2
BASA: 1
MUSA: 1
NSDA: 2
YORG: 1
GOLG: 1
MANA: 1
BOXG: 1
MALG: 1
RATA: 1
BOXG: 1
CSPG: 1
BOXG: 1
LABA: 1
BOUG: 2
LABA: 1
EBDA: 1
SBYA: 1
POMG: 1
BOXG: 1
JRTA: 1
STZG: 1
BOSG: 1
STZG: 1
CARA: 1
CARG: 1
GOLA: 1
LHAG: 1
JRTG: 1
PWCA: 1
NFTA: 1
POMG: 1
BOXG: 1
FBDG: 1
ETSG: 1
BOXG: 2
YORG: 1
WHWG: 1
LEOG: 1
BRDG: 1
PHAA: 2
NWFG: 1
BTEG: 3
BFRG: 1
CSPG: 1
YORA: 1
STZG: 1
CHIG: 1
POTG: 1
JRTA: 1
TITA: 1
GSDG: 1
GOLA: 1
BFRG: 1
BFRA: 1
RATG: 1
LABA: 1
RATA: 1
NWFG: 1
GSDG: 4
GSDA: 2
GOLA: 1
GOLG: 1
PITG: 1
MSTA: 1
ROTG: 3
ROTA: 1
NWFG: 13
PITG: 1
MSTA: 2
LABA: 1
RATG: 1
LABA: 1
NWFG: 1
GPYA: 1
NWFG: 1
RECG: 1
MSTA: 3
MSTG: 1
PITA: 1
ROTA: 1
VIZG: 1
VIZA: 1
LABA: 1
BMDG: 1
ISTA: 2
NSDA: 1
BOXG: 1
LEOG: 1
OTTG: 4
YORG: 1
BOXG: 3
YORG: 1
BOXG: 1
GSDA: 1
SHEG: 1
ASHG: 1
BMDG: 1
STAG: 1
SBEG: 1
NWFG: 1
BOCA: 3
BOCG: 4
LABA: 1
CKCA: 2
ESSA: 2
GOLA: 3
GOLG: 7
LABA: 2
GSDG: 1
BOXG: 13
LABA: 1
NWFG: 1
GSDA: 1
NWFG: 1
LABA: 2
BOXG: 1
GOLG: 2
LABG: 1
BASA: 4
LABA: 1
GSDA: 1
LABG: 1
LABA: 1
NWFG: 1
LABA: 1
NWFG: 1
LABG: 1
GSDA: 1
GOLA: 1
LABA: 1
GOLG: 1
BASA: 1
BOXG: 1
LABA: 1
GOLG: 1
POTG: 1
BOXG: 2
BEAA: 2
BMDG: 1
BRIG: 1
BMDG: 3
PWCA: 1
CCOG: 1
ITGA: 1
BEAA: 1
CSPG: 1
SHEG: 1
SCTA: 1
VIZA: 1
BOXG: 1
FCRG: 1
SCTA: 1
CURG: 1
CCOG: 1
ITGA: 1
FCRG: 1
DAMA: 1
RHOA: 1
SCGG: 1
CSHG: 1
SALA: 1
CSPG: 1
WHWG: 1
GRYG: 1
WEIA: 1
JRTA: 1
GRYA: 1
WHWG: 1
CSPG: 1
PDMA: 1
SALA: 1
WIPA: 1
WEIA: 1
CHOA: 1
CSPA: 1
CSPG: 2
WHWA: 1
WEIA: 1
DACA: 2
DACG: 1
CSPG: 1
GRYG: 1
DACA: 2
POSA: 1
PUGG: 1
LABA: 1
GSDG: 1
DOBA: 2
POSA: 1
GOLG: 1
CAIA: 1
DANA: 1
POSA: 1
BMDG: 1
PMIG: 1
STZG: 1
LABA: 1
GSDG: 1
SCMG: 1
GSDG: 1
SLOG: 1
GSDG: 1
BFRG: 1
POSA: 1
SCHA: 1
MANA: 1
SBUG: 1
DOBA: 1
POSA: 1
STZG: 1
DOBA: 1
YORG: 1
BEAG: 1
PMIG: 1
LABA: 1
LABG: 1
GSDG: 1
GOLA: 1
GOLG: 1
PUGG: 1
GOLA: 1
LABA: 1
ESSA: 1
CHIA: 1
BEAA: 1
CSPG: 1
VIZG: 1
ASHA: 1
DOBA: 1
STZG: 1
BOCG: 1
SCMG: 1
DACA: 1
BOCA: 1
BEAA: 2
YORG: 1
DOBA: 1
BOCG: 1
LABA: 1
POSA: 1
HUSA: 1
SBUG: 1
BMDG: 1
BOXG: 2
SCMG: 1
DOBA: 1
BOXG: 1
SHEG: 2
JRTA: 1
LABG: 1
WHWG: 1
BOCG: 1
POSG: 1
BMDG: 1
POMG: 1
LABG: 1
BOCG: 1
PMIG: 1
BEAA: 1
POSA: 1
GSDG: 1
LABA: 1
LABG: 1
GOLA: 1
DOBA: 1
PEKA: 1
HUSA: 1
CDTA: 1
STZG: 1
SCMG: 1
LABA: 2
SBUA: 1
WHWG: 1
BEAA: 1
BEAG: 1
