# Supplementary material for: Risk-modeling of dog osteosarcoma genome scans shows individuals with Mendelian-level polygenic risk are common
Source: BMC Genomics. 2019 Mar 19;20:226. doi: 10.1186/s12864-019-5531-6 (PMC6425649; doi:10.1186/s12864-019-5531-6)
Supplement: Supplementary file 6 — Data. Haplotype phasing across osteosarcoma GWAS risk alleles. (ZIP 162 kb) [file 12864_2019_5531_MOESM6_ESM.zip › Hayward et al 2016/chr9_16493753_track.txt]

track type=bed name="YORG" description="YORG" itemRgb="On" visibility="3" 
chr9	16472362	16547393	YORG	0	.	16472362	16547393	41,128,185
track type=bed name="GOLG" description="GOLG" itemRgb="On" visibility="3" 
chr9	16455759	16547393	GOLG	0	.	16455759	16547393	41,128,185
track type=bed name="NWFG" description="NWFG" itemRgb="On" visibility="3" 
chr9	16455759	16547393	NWFG	0	.	16455759	16547393	41,128,185
track type=bed name="GSDG" description="GSDG" itemRgb="On" visibility="3" 
chr9	16160344	17728020	GSDG	0	.	16160344	17728020	41,128,185
track type=bed name="SCMG" description="SCMG" itemRgb="On" visibility="3" 
chr9	16455759	16547393	SCMG	0	.	16455759	16547393	41,128,185
track type=bed name="MALG" description="MALG" itemRgb="On" visibility="3" 
chr9	16455759	16547393	MALG	0	.	16455759	16547393	41,128,185
track type=bed name="SCMG" description="SCMG" itemRgb="On" visibility="3" 
chr9	16455759	16547393	SCMG	0	.	16455759	16547393	41,128,185
track type=bed name="MALG" description="MALG" itemRgb="On" visibility="3" 
chr9	16455759	16547393	MALG	0	.	16455759	16547393	41,128,185
track type=bed name="ESTG" description="ESTG" itemRgb="On" visibility="3" 
chr9	16443648	16613563	ESTG	0	.	16443648	16613563	41,128,185
track type=bed name="ESTG" description="ESTG" itemRgb="On" visibility="3" 
chr9	16443648	16613563	ESTG	0	.	16443648	16613563	41,128,185
track type=bed name="BOXG" description="BOXG" itemRgb="On" visibility="3" 
chr9	16160344	16990099	BOXG	0	.	16160344	16990099	41,128,185
track type=bed name="BOXG" description="BOXG" itemRgb="On" visibility="3" 
chr9	16160344	16990099	BOXG	0	.	16160344	16990099	41,128,185
track type=bed name="BOXG" description="BOXG" itemRgb="On" visibility="3" 
chr9	16160344	16990099	BOXG	0	.	16160344	16990099	41,128,185
track type=bed name="YORG" description="YORG" itemRgb="On" visibility="3" 
chr9	16472362	16547393	YORG	0	.	16472362	16547393	41,128,185
track type=bed name="SCMG" description="SCMG" itemRgb="On" visibility="3" 
chr9	16455759	16547393	SCMG	0	.	16455759	16547393	41,128,185
track type=bed name="YORG" description="YORG" itemRgb="On" visibility="3" 
chr9	16472362	16547393	YORG	0	.	16472362	16547393	41,128,185
track type=bed name="PAPG" description="PAPG" itemRgb="On" visibility="3" 
chr9	16455759	16547393	PAPG	0	.	16455759	16547393	41,128,185
track type=bed name="YORG" description="YORG" itemRgb="On" visibility="3" 
chr9	16472362	16547393	YORG	0	.	16472362	16547393	41,128,185
track type=bed name="YORG" description="YORG" itemRgb="On" visibility="3" 
chr9	16472362	16547393	YORG	0	.	16472362	16547393	41,128,185
track type=bed name="LABG" description="LABG" itemRgb="On" visibility="3" 
chr9	16455759	16547393	LABG	0	.	16455759	16547393	41,128,185
track type=bed name="LABG" description="LABG" itemRgb="On" visibility="3" 
chr9	16455759	16547393	LABG	0	.	16455759	16547393	41,128,185
track type=bed name="BRIG" description="BRIG" itemRgb="On" visibility="3" 
chr9	16472362	16547393	BRIG	0	.	16472362	16547393	41,128,185
track type=bed name="EBDG" description="EBDG" itemRgb="On" visibility="3" 
chr9	16455759	16547393	EBDG	0	.	16455759	16547393	41,128,185
track type=bed name="GRYG" description="GRYG" itemRgb="On" visibility="3" 
chr9	16455759	16547393	GRYG	0	.	16455759	16547393	41,128,185
track type=bed name="CSHG" description="CSHG" itemRgb="On" visibility="3" 
chr9	16472362	16547393	CSHG	0	.	16472362	16547393	41,128,185
track type=bed name="TISG" description="TISG" itemRgb="On" visibility="3" 
chr9	16455759	16547393	TISG	0	.	16455759	16547393	41,128,185
track type=bed name="YORG" description="YORG" itemRgb="On" visibility="3" 
chr9	16472362	16547393	YORG	0	.	16472362	16547393	41,128,185
track type=bed name="YORG" description="YORG" itemRgb="On" visibility="3" 
chr9	16472362	16547393	YORG	0	.	16472362	16547393	41,128,185
track type=bed name="BOXG" description="BOXG" itemRgb="On" visibility="3" 
chr9	16160344	16990099	BOXG	0	.	16160344	16990099	41,128,185
track type=bed name="NWFG" description="NWFG" itemRgb="On" visibility="3" 
chr9	16455759	16547393	NWFG	0	.	16455759	16547393	41,128,185
track type=bed name="GOLG" description="GOLG" itemRgb="On" visibility="3" 
chr9	16455759	16547393	GOLG	0	.	16455759	16547393	41,128,185
track type=bed name="BOXG" description="BOXG" itemRgb="On" visibility="3" 
chr9	16160344	16990099	BOXG	0	.	16160344	16990099	41,128,185
track type=bed name="SCTA" description="SCTA" itemRgb="On" visibility="3" 
chr9	16472362	16575245	SCTA	0	.	16472362	16575245	39,174,96
track type=bed name="HAVA" description="HAVA" itemRgb="On" visibility="3" 
chr9	16472362	16521111	HAVA	0	.	16472362	16521111	39,174,96
track type=bed name="ESSA" description="ESSA" itemRgb="On" visibility="3" 
chr9	16472362	16547393	ESSA	0	.	16472362	16547393	39,174,96
track type=bed name="ESSA" description="ESSA" itemRgb="On" visibility="3" 
chr9	16472362	16547393	ESSA	0	.	16472362	16547393	39,174,96
track type=bed name="IWHA" description="IWHA" itemRgb="On" visibility="3" 
chr9	16472362	16547393	IWHA	0	.	16472362	16547393	39,174,96
track type=bed name="IWHA" description="IWHA" itemRgb="On" visibility="3" 
chr9	16472362	16547393	IWHA	0	.	16472362	16547393	39,174,96
track type=bed name="IWHA" description="IWHA" itemRgb="On" visibility="3" 
chr9	16472362	16547393	IWHA	0	.	16472362	16547393	39,174,96
track type=bed name="IWHA" description="IWHA" itemRgb="On" visibility="3" 
chr9	16472362	16547393	IWHA	0	.	16472362	16547393	39,174,96
track type=bed name="IWHA" description="IWHA" itemRgb="On" visibility="3" 
chr9	16472362	16547393	IWHA	0	.	16472362	16547393	39,174,96
track type=bed name="IWHA" description="IWHA" itemRgb="On" visibility="3" 
chr9	16472362	16547393	IWHA	0	.	16472362	16547393	39,174,96
track type=bed name="IWHA" description="IWHA" itemRgb="On" visibility="3" 
chr9	16472362	16547393	IWHA	0	.	16472362	16547393	39,174,96
track type=bed name="IWHA" description="IWHA" itemRgb="On" visibility="3" 
chr9	16472362	16547393	IWHA	0	.	16472362	16547393	39,174,96
track type=bed name="IWHA" description="IWHA" itemRgb="On" visibility="3" 
chr9	16472362	16547393	IWHA	0	.	16472362	16547393	39,174,96
track type=bed name="BJIA" description="BJIA" itemRgb="On" visibility="3" 
chr9	16455759	16547393	BJIA	0	.	16455759	16547393	39,174,96
track type=bed name="LABA" description="LABA" itemRgb="On" visibility="3" 
chr9	16472362	16547393	LABA	0	.	16472362	16547393	39,174,96
track type=bed name="LABA" description="LABA" itemRgb="On" visibility="3" 
chr9	16472362	16547393	LABA	0	.	16472362	16547393	39,174,96
track type=bed name="IWHA" description="IWHA" itemRgb="On" visibility="3" 
chr9	16472362	16547393	IWHA	0	.	16472362	16547393	39,174,96
track type=bed name="IWHA" description="IWHA" itemRgb="On" visibility="3" 
chr9	16472362	16547393	IWHA	0	.	16472362	16547393	39,174,96
track type=bed name="IWHA" description="IWHA" itemRgb="On" visibility="3" 
chr9	16472362	16547393	IWHA	0	.	16472362	16547393	39,174,96
track type=bed name="LABA" description="LABA" itemRgb="On" visibility="3" 
chr9	16472362	16547393	LABA	0	.	16472362	16547393	39,174,96
track type=bed name="LABA" description="LABA" itemRgb="On" visibility="3" 
chr9	16472362	16547393	LABA	0	.	16472362	16547393	39,174,96
track type=bed name="LABA" description="LABA" itemRgb="On" visibility="3" 
chr9	16472362	16547393	LABA	0	.	16472362	16547393	39,174,96
track type=bed name="BTEA" description="BTEA" itemRgb="On" visibility="3" 
chr9	16472362	16575245	BTEA	0	.	16472362	16575245	39,174,96
track type=bed name="BOTA" description="BOTA" itemRgb="On" visibility="3" 
chr9	16472362	16521111	BOTA	0	.	16472362	16521111	39,174,96
track type=bed name="CSPA" description="CSPA" itemRgb="On" visibility="3" 
chr9	16472362	16547393	CSPA	0	.	16472362	16547393	39,174,96
track type=bed name="FINA" description="FINA" itemRgb="On" visibility="3" 
chr9	16472362	16547393	FINA	0	.	16472362	16547393	39,174,96
track type=bed name="NSDA" description="NSDA" itemRgb="On" visibility="3" 
chr9	16472362	16547393	NSDA	0	.	16472362	16547393	39,174,96
track type=bed name="SCHA" description="SCHA" itemRgb="On" visibility="3" 
chr9	16472362	16745117	SCHA	0	.	16472362	16745117	39,174,96
track type=bed name="WEIA" description="WEIA" itemRgb="On" visibility="3" 
chr9	16443648	16547393	WEIA	0	.	16443648	16547393	39,174,96
track type=bed name="NFTA" description="NFTA" itemRgb="On" visibility="3" 
chr9	16472362	16547393	NFTA	0	.	16472362	16547393	39,174,96
track type=bed name="CAIA" description="CAIA" itemRgb="On" visibility="3" 
chr9	16472362	16547393	CAIA	0	.	16472362	16547393	39,174,96
track type=bed name="CAIA" description="CAIA" itemRgb="On" visibility="3" 
chr9	16472362	16547393	CAIA	0	.	16472362	16547393	39,174,96
track type=bed name="CNKA" description="CNKA" itemRgb="On" visibility="3" 
chr9	16433669	16559174	CNKA	0	.	16433669	16559174	39,174,96
track type=bed name="IWHA" description="IWHA" itemRgb="On" visibility="3" 
chr9	16472362	16547393	IWHA	0	.	16472362	16547393	39,174,96
track type=bed name="IWHA" description="IWHA" itemRgb="On" visibility="3" 
chr9	16472362	16547393	IWHA	0	.	16472362	16547393	39,174,96
track type=bed name="LABA" description="LABA" itemRgb="On" visibility="3" 
chr9	16472362	16547393	LABA	0	.	16472362	16547393	39,174,96
track type=bed name="IWHA" description="IWHA" itemRgb="On" visibility="3" 
chr9	16472362	16547393	IWHA	0	.	16472362	16547393	39,174,96
