# Supplementary material for: Risk-modeling of dog osteosarcoma genome scans shows individuals with Mendelian-level polygenic risk are common
Source: BMC Genomics. 2019 Mar 19;20:226. doi: 10.1186/s12864-019-5531-6 (PMC6425649; doi:10.1186/s12864-019-5531-6)
Supplement: Supplementary file 6 — Data. Haplotype phasing across osteosarcoma GWAS risk alleles. (ZIP 162 kb) [file 12864_2019_5531_MOESM6_ESM.zip › Hayward et al 2016/chr9_44334747_individuals.txt]

MALA: 1
MALC: 9
YORC: 11
TISC: 3
CAIA: 1
HAVA: 1
HAVC: 1
SCMA: 1
SCTA: 5
SCTC: 4
ROTC: 1
LABC: 1
JRTC: 1
SCMA: 1
ROTC: 1
ECSC: 1
GOLA: 1
GOLC: 1
BOXA: 1
GOLC: 1
BOTC: 1
LABC: 1
GOLA: 1
IWHA: 1
VIZC: 1
GSDC: 1
NWFA: 1
MALC: 1
LABA: 1
GSDC: 1
BOXA: 3
LABC: 1
BOXA: 1
CSPC: 1
YORC: 1
ROTC: 1
VIZC: 1
GOLC: 1
VIZC: 1
GSDC: 1
LABC: 2
DOBC: 1
LABC: 4
BOXA: 2
LABC: 1
BOXA: 1
LABC: 1
DOBC: 1
ASHC: 1
LABC: 1
DOBC: 1
ASHC: 1
NSDC: 1
DOBC: 1
SHEC: 1
DOBC: 3
CSPA: 1
SHEA: 1
CSPC: 1
BOXA: 2
DOBC: 1
SHEA: 1
LABA: 1
GOLC: 2
ROTC: 1
LABC: 4
BEAC: 1
LHAC: 1
LABC: 1
GOLC: 1
ROTC: 1
GOLC: 2
GOLA: 1
YORC: 3
LABC: 1
BOXA: 1
VIZC: 3
GOLC: 1
LABC: 2
BOXA: 2
ROTC: 1
GOLC: 1
GOLA: 1
GSDC: 1
GSDA: 1
BMAA: 1
GSDC: 1
LABC: 2
NWFA: 1
LABC: 3
LABA: 1
BOCC: 1
NWFA: 1
GSDA: 2
BOXA: 2
LABC: 1
CKCC: 1
BOSC: 1
LABC: 1
BOXA: 3
LABC: 2
BOXA: 1
ASHC: 2
GOLC: 1
LABC: 1
GSDC: 2
GSDA: 1
XOLC: 1
PERC: 1
CARC: 1
LABC: 1
XOMC: 1
COVC: 1
AFGC: 1
LABC: 1
NGSC: 1
LABC: 1
BFRC: 1
LABC: 1
PIOC: 1
LABC: 2
PIOC: 1
LABC: 1
PIOC: 1
XOLC: 1
XOMC: 2
XOLC: 2
NGSC: 1
SANA: 1
PIOC: 1
NGSC: 2
LABC: 1
PIOC: 2
PIOA: 1
NGSC: 1
PIOC: 1
LABC: 5
TJKC: 1
CCRC: 3
GOLC: 1
LABC: 2
ISHC: 1
BGRC: 1
AKIC: 3
BZOC: 2
BZOA: 1
LABC: 3
GOLC: 1
LABA: 1
GSDA: 2
GOLA: 1
GOSC: 2
BZOC: 2
DCRC: 1
LABA: 1
LABC: 4
AKIC: 1
GOLA: 1
GSDC: 1
LABA: 1
LABC: 1
GSDC: 1
GOLC: 1
LABC: 1
GOLC: 1
LABC: 2
DCRA: 1
LABC: 1
LABA: 1
GOLA: 1
LABC: 5
GSDA: 1
LABC: 1
GSDC: 1
GSMC: 1
LABC: 1
LABA: 1
GSDC: 1
BZOC: 1
LABC: 1
GSDC: 1
GOLC: 1
AKIA: 1
GSDA: 1
GSDC: 1
LABC: 8
GSDC: 1
LABC: 3
GOLA: 1
AFGC: 1
BZOC: 1
DCRC: 1
GOSC: 3
GOLC: 1
CCRC: 1
BGRC: 1
AKIC: 4
BZOC: 2
DALC: 2
AFGC: 2
GSMC: 3
CCRA: 1
CCRC: 4
GSDA: 1
GSDC: 2
PAPC: 2
AKIC: 1
MALC: 1
MSTC: 1
BMDC: 1
PAPC: 1
GDAA: 1
MALC: 1
MSTA: 1
CKCC: 6
PAPC: 1
GDAA: 1
MSTA: 2
AMAC: 1
MSTA: 2
PAPC: 2
PMIC: 3
BOTC: 1
PMIC: 1
BOTC: 1
PMIC: 1
GDAA: 1
PMIC: 3
PAPC: 2
BMDC: 1
PAPC: 1
PMIC: 2
AMAC: 2
GDAA: 1
AMAC: 2
GDAC: 1
PAPC: 1
BOTC: 3
SALC: 1
BMDC: 1
LEOA: 1
LEOC: 1
BOCC: 2
CWCA: 1
MSTA: 3
BOCC: 1
AMAC: 1
BMDC: 1
AMAC: 1
GDAC: 1
BOCC: 1
AMAC: 1
BOCC: 2
STAA: 1
NEAC: 3
NEAA: 1
PMIC: 1
BOCC: 1
STAA: 1
SBUC: 1
NWFA: 1
CKCC: 1
AMAC: 1
NWFA: 3
GOLA: 8
GOLC: 17
NWFA: 11
LEOA: 3
PAPC: 1
SALC: 1
AMAC: 1
BOCC: 1
LABA: 1
BOCC: 1
BASA: 1
LABC: 1
MALC: 1
NWFC: 1
BOCC: 1
GOLC: 1
BOCC: 1
NWFA: 1
BOCC: 1
AKIC: 1
GOLA: 1
BOCC: 1
NWFA: 1
GOLC: 1
BOCC: 1
NWFA: 1
BOCC: 2
WPGC: 1
ROTA: 1
GSDA: 1
NWFC: 1
BOCC: 1
GOLC: 1
BOTC: 1
GOLA: 1
BOCC: 1
GOLA: 1
LABA: 1
BOCC: 1
GOLC: 1
NWFA: 1
BOCC: 3
SAMC: 1
GOLC: 1
GSDA: 1
GOLC: 1
GSDC: 1
BOCC: 1
GOLC: 1
BOCC: 1
GOLA: 1
ROTC: 1
GOLC: 1
BOCC: 2
GSDC: 1
ROTC: 1
NWFA: 1
SAMC: 1
MALC: 1
SCSC: 1
SAMC: 1
GDAA: 1
CKCC: 1
SCMA: 1
GDAA: 2
SCMA: 1
CKCC: 2
SCMA: 2
GOLA: 1
ROTC: 1
CSHC: 1
GSDC: 1
WHWC: 1
WHWA: 1
SBUC: 1
BMAA: 1
BOCC: 1
SAMC: 1
SBUC: 1
ROTC: 1
AMAC: 1
CSHC: 1
BOCC: 1
WPGC: 1
CSHC: 1
NWFA: 1
WPGC: 1
BASA: 1
BASC: 1
SCSC: 1
SBUC: 1
WPGC: 1
BOCC: 1
SCSC: 1
SAMC: 1
SCMA: 1
GOLA: 1
ROTC: 1
BASA: 1
GOLA: 1
BMAA: 1
WPGC: 1
GOLA: 1
ROTC: 1
WPGA: 1
CSHC: 1
AMAC: 1
BASA: 1
WHWA: 1
GSDC: 1
MSTA: 1
BMAA: 1
WPGC: 1
BEAC: 6
BFRC: 1
BRIC: 1
BUTA: 1
CAIC: 5
CHIC: 1
DOBC: 2
ECSC: 3
GSPC: 3
GPYC: 1
HAVC: 1
ITGA: 4
PEKC: 2
POMA: 1
POMC: 1
SBEC: 10
SHEA: 2
SINC: 3
HUSC: 1
SITC: 1
VIZC: 2
BOSA: 1
COLC: 2
CBRC: 1
COLC: 1
COLA: 1
CBRC: 1
AIRA: 2
ECSC: 1
COLC: 1
EBDC: 1
COLC: 1
BHOC: 1
BOSC: 1
CAIC: 1
CHIC: 1
ECSC: 1
LABA: 1
ECSC: 2
CAIC: 1
GSPC: 1
CAIC: 1
BOSC: 1
ECSC: 3
LABA: 1
EBDA: 1
CAIC: 1
BOSC: 1
EBDA: 1
BOSA: 1
AIRA: 1
ASHC: 2
GSPC: 1
BOSA: 1
AIRC: 1
AIRA: 1
GSPC: 1
BHOC: 1
COLC: 2
COLA: 1
CBRC: 1
AIRA: 1
CHIC: 1
EBDC: 1
CHIA: 1
CBRC: 4
ECSC: 1
ASHC: 1
ASHA: 1
CBRC: 1
BHOC: 1
CBRC: 1
ECSC: 1
EBDA: 1
GSPC: 1
COLC: 1
BHOC: 1
CBRC: 1
GSPC: 2
CBRC: 1
ASHC: 1
GSPA: 1
BHOC: 2
GSDA: 8
GSDC: 4
YORC: 3
POSC: 1
ROTC: 3
FTWC: 1
BFRC: 1
FTWC: 1
RHOC: 1
FTWC: 2
SCMC: 1
SCMA: 14
HAVC: 5
HAVA: 3
MALC: 8
MALA: 2
SCMA: 8
SCMC: 2
HAVA: 3
HAVC: 8
MALA: 2
MALC: 9
LABC: 1
LABA: 2
FTWC: 2
PUGC: 1
SBEC: 1
CHOC: 1
BFRC: 2
HAVA: 1
FTWC: 1
KEEC: 1
ISTC: 1
HAVC: 1
DOBC: 1
FTWC: 1
ISTC: 1
DDBC: 1
RHOC: 1
DDBC: 1
PUGC: 1
KEEC: 1
BFRC: 1
RHOC: 1
BFRC: 1
PWCC: 1
CHOC: 1
RHOC: 1
BMSC: 1
BFRC: 1
KEEC: 1
NWTA: 1
JACC: 1
PEKC: 2
DACC: 1
JACC: 1
ESKC: 1
PEKC: 1
DACC: 1
SCWC: 1
JACC: 1
PEKC: 2
STZC: 3
WIPC: 1
STZC: 2
LHAC: 1
CSPC: 1
DACC: 1
JACC: 1
LABC: 1
DACC: 1
STZC: 1
SCWC: 1
CSPC: 1
ESTC: 1
PLIC: 1
SBUC: 1
STZC: 1
PEKC: 1
STZC: 1
PEKC: 1
WEIC: 1
PLIC: 1
ESTC: 1
PEKC: 1
ESKC: 1
OESC: 1
FCRA: 1
ROTC: 1
STZC: 1
CHIC: 1
ROTA: 1
SCWC: 1
PEKC: 1
CCOA: 1
POSC: 1
LHAC: 1
BFRC: 1
BJIC: 1
RHOC: 1
DACC: 1
STZC: 1
OESC: 1
DACC: 1
CCOC: 1
LHAC: 1
WEIA: 1
BMSA: 1
SCWC: 1
POSC: 1
LABC: 2
BMSA: 1
LABA: 2
LABC: 1
GSDC: 1
WEIC: 1
KEEC: 1
ESTC: 1
OESC: 1
STZC: 1
WEIC: 1
PWCC: 1
ASHC: 1
ESKC: 1
BRIC: 1
CCOA: 1
KOMC: 1
BMSA: 1
OESC: 1
FCRC: 1
SCWC: 1
BJIC: 1
DOBC: 1
CSPC: 1
CCOC: 1
CSPA: 1
LHAC: 1
OESC: 1
CHIC: 1
ACAC: 1
STZC: 1
ESTC: 1
FTWC: 1
ASHC: 1
OESC: 1
GOLC: 1
LABA: 1
CHOC: 1
PEKC: 1
OESC: 1
WEIC: 1
ACAC: 1
CHOC: 1
PUGC: 1
ROTA: 2
RHOC: 1
PWCC: 1
BMSA: 1
ROTA: 1
OESC: 1
TISC: 1
ACAC: 2
BMSA: 2
ROTC: 1
POSC: 1
SCWC: 1
ISTC: 1
LABC: 1
ROTA: 1
ROTC: 1
ISTC: 1
HUSC: 1
ROTC: 2
GPYC: 1
ROTA: 1
ISTC: 1
BMSA: 1
ROTC: 2
ISTC: 1
RHOC: 1
DOBC: 1
GSMC: 1
BEDA: 1
DAMC: 1
POTC: 1
PWCC: 2
GPYC: 1
BEDC: 1
PWCC: 1
GOLA: 1
SPIC: 1
DAMC: 1
HUSC: 1
HAVA: 1
LABC: 1
PWCC: 1
POTC: 1
SITC: 1
KRYC: 1
GSPC: 1
POMC: 1
AFGC: 1
PUGC: 1
POTC: 1
PDMC: 2
GPYC: 1
HUSC: 1
DCRA: 1
LABC: 2
OTTC: 2
GPYA: 1
PDMC: 1
PUGC: 1
JRTC: 1
SINC: 1
KRYA: 1
TFXC: 1
BUTA: 2
TFXC: 1
BASA: 1
VIZC: 1
SCGA: 1
SAMC: 1
LABA: 1
JRTC: 1
LABA: 1
VIZC: 1
BASA: 1
LABC: 1
POMC: 1
LABC: 1
SCGC: 1
DALC: 1
BUTC: 1
POMC: 1
BUTA: 1
SAMC: 1
GSMC: 1
SINC: 1
BASA: 1
BUTA: 1
GSMC: 1
LABA: 1
LABC: 1
SITC: 1
PYSC: 1
POMC: 1
SAMC: 1
SINC: 1
TFXC: 1
BASA: 1
NWFA: 1
GSMC: 1
POMC: 1
SITA: 1
SCGC: 1
GSMC: 1
OTTC: 2
DAMC: 1
DALC: 1
VIZC: 1
POTC: 1
SHEA: 4
BUTA: 1
OTTC: 1
BUTA: 1
SINA: 1
JRTC: 1
HUSC: 1
PUGC: 1
DAMC: 1
PWCC: 1
BEDC: 1
PUGC: 1
DAMC: 1
TFXC: 1
SCGC: 1
BUTA: 1
VIZC: 1
SPIC: 1
TIMC: 1
BASC: 1
BASA: 1
SAMC: 1
PWCC: 1
HUSC: 1
BSHA: 1
PUGC: 1
DALC: 1
HUSC: 1
GSMC: 1
DALC: 1
AFGC: 1
HUSC: 1
GSPC: 1
PWCC: 1
LABC: 3
BOCC: 1
LABC: 2
HUSC: 2
LABA: 1
LABC: 2
BOEC: 1
SCTC: 1
TISC: 1
LABC: 1
ISTC: 1
BMAA: 1
LABA: 1
LHAC: 1
VIZC: 1
ESSC: 1
FTWC: 1
SCTA: 1
VIZC: 1
BRIC: 1
ESSC: 16
LABC: 2
FTWC: 1
LHAC: 1
FTWC: 1
LHAC: 2
ESSC: 1
LABC: 1
ESSC: 1
ACAC: 1
LABC: 1
ESSC: 1
TISC: 1
LHAC: 1
JRTC: 1
LHAC: 1
YORC: 1
ESSC: 1
LHAC: 1
ESSC: 1
YORC: 1
ESSC: 1
LABC: 3
LABA: 1
ESSC: 13
ESSA: 1
LABC: 2
FBDA: 1
LABC: 1
SCTA: 1
ACAC: 2
TISC: 1
VIZC: 1
TISC: 1
LHAC: 1
ESSC: 1
LABC: 1
VIZC: 1
SCTC: 1
LABC: 2
VIZC: 1
LABC: 1
LABA: 1
IWHC: 3
GDAA: 1
SBEC: 1
LABC: 2
GOLC: 1
LABC: 1
GSDC: 1
ESTC: 7
GOLC: 1
IWHA: 1
IWHC: 3
GOSC: 1
ESTA: 1
ESTC: 5
GOSC: 1
GSDA: 1
GOSC: 1
GSDA: 1
GOSC: 1
GSDA: 1
GOSC: 1
GSDA: 1
GOSC: 1
LABC: 1
GOLC: 1
GDAA: 2
SCMA: 1
IWHA: 2
IWHC: 1
ESTC: 1
MALC: 1
LABA: 1
NWFA: 1
SCMA: 1
GOLC: 1
SCMA: 1
NWFA: 1
IWHA: 4
IWHC: 1
ESTA: 1
ESTC: 10
SBEC: 1
ISHC: 1
LABA: 1
BOSA: 1
AIRA: 1
NWFA: 1
GOLC: 1
LABC: 2
SBEC: 1
IWHC: 3
GOSC: 4
GSDA: 1
GOSC: 1
ESTC: 1
IWHC: 4
ISTC: 1
BMSA: 2
ESTC: 7
ESTA: 2
IWHA: 1
IWHC: 5
ESTA: 1
ESTC: 7
IWHC: 3
IWHA: 2
SBEC: 1
LABC: 2
HUSC: 1
LABA: 1
SBEC: 1
ESTC: 1
SBEC: 1
ESTC: 1
IWHC: 4
IWHA: 2
ISTC: 1
NWFA: 1
SBUA: 1
GSDC: 1
BJIC: 17
GOLC: 1
PWCC: 1
GOLA: 1
BECC: 1
LABC: 2
LABA: 2
VIZC: 2
LABA: 5
LABC: 1
BOCC: 1
ROTC: 1
LABA: 1
LABC: 1
VIZC: 1
LABA: 2
VIZC: 1
GOLA: 1
LABA: 2
VIZC: 1
LABA: 1
LABC: 1
VIZC: 1
LABC: 1
VIZC: 1
LABA: 3
LABC: 1
BOXA: 5
FBDA: 2
BOXA: 1
FBDA: 1
VIZC: 2
GOLC: 3
GOLA: 1
VIZC: 2
BOXA: 1
FBDA: 3
BOXA: 2
FBDA: 1
BOXA: 5
VIZC: 8
GOLC: 1
VIZC: 1
LABA: 8
BOXA: 1
FBDA: 2
BOXA: 3
FBDA: 2
VIZC: 2
BOXA: 1
VIZC: 3
GOLA: 1
VIZC: 3
BOXA: 1
FBDA: 1
FBDC: 1
BOXA: 3
FBDA: 1
BOXA: 1
LABA: 1
BOXA: 1
FBDA: 1
BOXA: 18
LABC: 1
VIZC: 1
LABA: 1
VIZC: 1
LABA: 1
VIZC: 2
GOLC: 1
VIZC: 1
GOLC: 1
GOLA: 1
VIZC: 1
GOLC: 3
LABC: 5
LABA: 1
GOLC: 2
GOLA: 1
LABA: 1
LABC: 3
IBIA: 1
TITA: 2
LABC: 1
LABA: 3
VIZC: 2
GOLC: 1
VIZC: 1
LABC: 1
ROTC: 1
GOLC: 1
LABC: 1
GOLC: 2
LABA: 1
GOLC: 1
LABC: 1
LABA: 2
GOLA: 3
GOLC: 1
LABA: 1
GOLC: 2
GOLA: 1
ROTA: 1
GOLA: 1
GSDA: 1
ROTC: 1
GSDC: 1
GOLC: 1
SBEC: 1
LABA: 3
ROTA: 1
LABC: 1
ROTC: 1
LABA: 2
GOLC: 2
LABA: 1
SBEC: 1
LABC: 1
GSDC: 1
LABA: 1
SBEC: 2
GOLC: 1
LABA: 1
ROTA: 1
LABA: 2
GOLC: 2
GOLA: 1
LABC: 2
GSDA: 1
LABC: 1
BOXA: 1
ROTC: 1
BOXA: 2
PWDC: 1
GSDA: 1
PWDC: 1
HAVC: 1
YORC: 1
HAVA: 1
HAVC: 1
CANC: 1
YORC: 9
TISC: 1
YORC: 1
TISC: 1
YORC: 1
TISC: 2
YORC: 1
TISC: 3
MALC: 1
SCMA: 4
HAVA: 2
YORC: 1
HAVA: 1
YORC: 4
YORA: 1
NFTC: 4
MALA: 1
NFTC: 1
YORA: 1
YORC: 23
PAPC: 15
BOXA: 2
PAPC: 1
GOLA: 1
YORA: 1
YORC: 7
GOLC: 4
GOLA: 1
LABC: 1
GOLA: 1
LABC: 1
YORC: 9
MALC: 1
VIZA: 1
VIZC: 6
IWHA: 6
IWHC: 6
PWDC: 3
YORC: 1
MALC: 1
IWHA: 3
IWHC: 3
SCDC: 1
IWHA: 2
IWHC: 1
BUTA: 3
LABC: 1
BUTA: 1
LABC: 2
BUTA: 3
LABC: 1
BUTA: 2
LABC: 1
BUTA: 1
LABC: 3
BUTA: 2
LABC: 4
BUTA: 2
LABA: 1
LABC: 4
BUTA: 1
LABC: 3
LABA: 2
BUTA: 1
LABA: 10
LABC: 72
GSDC: 1
GOLA: 1
ROTC: 1
BTEC: 2
BTEA: 5
BEAC: 4
BMDC: 3
BOTA: 2
BOTC: 14
BRIA: 4
BRIC: 1
CSPC: 8
CSPA: 1
DALA: 2
DALC: 2
DOBC: 2
EBDA: 5
EBDC: 3
BUTA: 1
ELKC: 10
FINA: 2
FINC: 4
GOSC: 10
GRYA: 3
GRYC: 2
RHOC: 1
GSLC: 9
JRTC: 4
NSDC: 9
SCHA: 3
SCHC: 5
CSHC: 7
WEIC: 12
NFTC: 8
CAIC: 13
CAIA: 2
TISC: 12
YORA: 1
YORC: 8
BOXC: 2
CAIA: 1
CAIC: 2
YORC: 1
CAIA: 1
YORC: 1
BOXC: 1
CAIA: 1
YORC: 1
NFTC: 2
CAIC: 15
YORC: 17
YORA: 4
NFTA: 3
YORA: 1
BOXA: 18
CNKC: 2
CNKA: 5
CKCC: 4
CSPC: 1
MALC: 1
YORC: 1
CKCC: 2
CSPA: 1
CKCC: 2
MALC: 1
CKCC: 11
CSPA: 1
MALA: 1
ACAC: 1
IWHA: 12
IWHC: 9
GOLC: 1
IWHC: 4
IWHA: 4
CSPA: 1
CSPC: 1
YORC: 1
CSPA: 2
CKCC: 1
DACC: 1
CKCC: 1
POTC: 1
CSPC: 1
CSPA: 1
CKCC: 1
DACC: 1
CKCC: 2
CSPA: 1
CKCC: 6
CSPC: 1
DACC: 1
CKCC: 1
DACC: 1
CSPA: 1
CKCC: 2
DACC: 1
PDMC: 3
DACC: 1
CSPC: 1
DACC: 2
YORC: 1
DACC: 2
GOLC: 2
SBEC: 1
VIZC: 6
DACC: 1
MALA: 1
IWHC: 6
DACC: 1
MALC: 1
CKCC: 1
MALA: 1
CKCC: 1
CATC: 1
CSPC: 1
VIZC: 5
WHWC: 1
BOXA: 2
BASA: 1
PMIC: 1
CAIC: 1
SCMA: 1
PUGC: 1
STZC: 1
BASC: 1
CAIC: 1
BOXA: 1
JRTC: 1
STZC: 1
DACC: 1
BOSC: 1
RATC: 1
SCMA: 1
BOSA: 1
JRTC: 1
DACC: 1
BOXA: 1
SCMA: 1
BEAC: 1
BOSC: 1
BFRC: 1
PMIC: 1
SCMA: 1
BOXA: 1
SCMA: 1
NSDC: 1
BMDC: 2
CATA: 1
BOUC: 3
STZC: 1
LHAC: 1
STZC: 1
WHWC: 1
LABC: 1
BFRC: 1
BOXA: 2
BASC: 1
CSPC: 1
NSDC: 2
BOXA: 1
NSDC: 2
CATC: 1
GOLC: 1
BOXA: 1
MALC: 1
BOXA: 1
CSPC: 1
BOXA: 1
LABC: 1
BOUC: 2
BOXA: 1
LABC: 1
CAIC: 1
EBDC: 1
MALC: 1
BOXA: 1
STZC: 2
CARC: 2
CSPA: 1
CARC: 1
GOLC: 1
LHAC: 1
MALA: 1
STZC: 1
PWCC: 1
NFTC: 1
POMA: 1
BOXA: 1
ETSC: 1
BOXA: 2
YORC: 1
ROTC: 1
LEOA: 1
BRDA: 1
PHAA: 1
BECC: 1
BTEC: 7
BFRC: 1
JRTC: 1
YORA: 1
STZC: 1
CHIC: 1
POTC: 1
CWCC: 1
TITA: 1
VIZC: 1
LABC: 1
KOMC: 1
RATC: 1
PITA: 1
GOLC: 1
BFRC: 1
STZC: 1
BFRC: 1
BOUA: 1
BSHA: 1
LABC: 2
GSDC: 3
CWCC: 1
GSDC: 1
GSDA: 1
GOLC: 1
BOUA: 1
ROTA: 1
ROTC: 2
NWFA: 3
OESC: 1
NWFC: 1
NWFA: 3
PITA: 1
MSTA: 3
LABC: 2
GPYC: 1
RECC: 1
MSTA: 1
MSTC: 1
RECC: 1
MSTA: 1
BECC: 1
ROTC: 1
VIZC: 2
ISTC: 2
NSDC: 1
BOXA: 2
LEOC: 1
OTTC: 4
NWFC: 1
FBDA: 1
YORC: 4
BOXA: 3
YORC: 1
BOXA: 1
YORC: 1
JRTC: 1
HUSC: 1
CSHC: 1
SHEA: 1
ASHC: 1
BMDC: 1
WEIC: 1
SBEC: 1
BOCC: 7
LABA: 1
CKCC: 2
ESSC: 2
GSDC: 1
GOLA: 2
GOLC: 9
LABA: 1
LABC: 2
GSDA: 2
BOXA: 10
LABC: 1
ROTC: 1
LABC: 2
ROTC: 1
NWFA: 1
LABC: 1
GSDC: 1
LABC: 2
BOXA: 2
GOLA: 1
LABC: 1
GOLC: 1
LABC: 1
BASC: 1
LABC: 1
NWFA: 2
GOLA: 1
LABC: 1
GOLA: 1
BOXA: 1
LABC: 1
GOLC: 1
CKCC: 1
BOXA: 1
LABC: 1
SBEC: 1
BOXA: 1
BEAC: 3
BMDC: 1
BEAC: 1
BMDC: 3
PWCC: 1
ACAC: 1
CCOA: 1
BHOC: 1
BEAC: 1
SHEC: 1
SCTC: 1
VIZC: 1
BOXA: 1
FCRA: 1
SCTA: 1
CURC: 1
ITGC: 1
FCRC: 1
DAMC: 1
SCGC: 1
CSHC: 1
GOLC: 1
SALC: 1
POTC: 1
WHWA: 1
POTC: 1
WEIC: 1
JRTC: 1
WHWC: 1
WHWA: 1
PDMC: 1
SALC: 1
CHOC: 1
CSPA: 1
CSPC: 1
JRTC: 1
WHWA: 1
WEIC: 1
DACC: 1
NEAC: 1
DACC: 2
JRTC: 1
DACC: 1
POSC: 1
PUGC: 2
LABC: 2
IWHA: 1
BMDC: 1
DOBC: 1
BOXA: 1
POSC: 1
GOLC: 2
CAIC: 1
DANA: 1
POSC: 1
BMDC: 1
YORA: 1
PMIC: 1
STZC: 1
LABC: 1
GSDA: 1
SCMA: 1
LABC: 1
SLOC: 1
BOSC: 1
YORC: 1
BFRC: 1
BOXA: 1
POSA: 1
SCHC: 1
MANC: 1
SBUA: 1
DOBC: 1
STZC: 1
DOBC: 1
YORC: 1
BEAC: 1
PMIC: 2
LABC: 1
POSC: 1
GOLA: 1
GOLC: 1
STZC: 1
PUGC: 1
SHEC: 1
JRTC: 1
SBUA: 1
GOLA: 2
LABC: 1
ESSC: 1
CHIC: 1
BEAC: 2
VIZC: 1
DOBC: 1
STZC: 1
BOCC: 1
SCMA: 1
CSPC: 1
SHEC: 1
SHEA: 1
DACC: 1
BOCC: 1
JRTC: 1
BEAC: 2
YORC: 1
DOBC: 1
LABA: 1
SBEC: 1
GOLC: 1
HUSC: 1
BMDC: 1
BOXA: 1
POSC: 1
BOXA: 1
SCMA: 1
DOBC: 1
BOXA: 1
LABC: 1
BMDC: 1
POSC: 1
SHEA: 1
JRTC: 2
LABC: 1
WHWC: 1
BOCC: 1
POMC: 1
STZC: 1
WHWC: 1
LABC: 1
GOLA: 1
BOCC: 1
PMIC: 1
POSA: 1
GSDA: 1
SBEC: 1
BOCC: 1
LABC: 2
GOLA: 1
POTC: 1
DOBC: 1
PEKC: 1
CDTC: 1
STZC: 1
SCMA: 1
HUSC: 1
BEAC: 1
LABC: 2
POSC: 1
SBUA: 1
BEAC: 1
HUSC: 1
RATA: 1
RATC: 1
