# Supplementary material for: Risk-modeling of dog osteosarcoma genome scans shows individuals with Mendelian-level polygenic risk are common
Source: BMC Genomics. 2019 Mar 19;20:226. doi: 10.1186/s12864-019-5531-6 (PMC6425649; doi:10.1186/s12864-019-5531-6)
Supplement: Supplementary file 6 — Data. Haplotype phasing across osteosarcoma GWAS risk alleles. (ZIP 162 kb) [file 12864_2019_5531_MOESM6_ESM.zip › Hayward et al 2016/chr9_44334747_track.txt]

track type=bed name="MALC" description="MALC" itemRgb="On" visibility="3" 
chr9	44299563	44369062	MALC	0	.	44299563	44369062	41,128,185
track type=bed name="YORC" description="YORC" itemRgb="On" visibility="3" 
chr9	44135012	44369062	YORC	0	.	44135012	44369062	41,128,185
track type=bed name="LABC" description="LABC" itemRgb="On" visibility="3" 
chr9	44299563	44377882	LABC	0	.	44299563	44377882	41,128,185
track type=bed name="LABC" description="LABC" itemRgb="On" visibility="3" 
chr9	44299563	44377882	LABC	0	.	44299563	44377882	41,128,185
track type=bed name="LABC" description="LABC" itemRgb="On" visibility="3" 
chr9	44299563	44377882	LABC	0	.	44299563	44377882	41,128,185
track type=bed name="CKCC" description="CKCC" itemRgb="On" visibility="3" 
chr9	44299563	44369062	CKCC	0	.	44299563	44369062	41,128,185
track type=bed name="GOLC" description="GOLC" itemRgb="On" visibility="3" 
chr9	44299563	44369062	GOLC	0	.	44299563	44369062	41,128,185
track type=bed name="BEAC" description="BEAC" itemRgb="On" visibility="3" 
chr9	44215813	44369062	BEAC	0	.	44215813	44369062	41,128,185
track type=bed name="CAIC" description="CAIC" itemRgb="On" visibility="3" 
chr9	44314408	44377882	CAIC	0	.	44314408	44377882	41,128,185
track type=bed name="SBEC" description="SBEC" itemRgb="On" visibility="3" 
chr9	44215813	44369062	SBEC	0	.	44215813	44369062	41,128,185
track type=bed name="HAVC" description="HAVC" itemRgb="On" visibility="3" 
chr9	44314408	44369062	HAVC	0	.	44314408	44369062	41,128,185
track type=bed name="MALC" description="MALC" itemRgb="On" visibility="3" 
chr9	44299563	44369062	MALC	0	.	44299563	44369062	41,128,185
track type=bed name="HAVC" description="HAVC" itemRgb="On" visibility="3" 
chr9	44314408	44369062	HAVC	0	.	44314408	44369062	41,128,185
track type=bed name="MALC" description="MALC" itemRgb="On" visibility="3" 
chr9	44299563	44369062	MALC	0	.	44299563	44369062	41,128,185
track type=bed name="ESSC" description="ESSC" itemRgb="On" visibility="3" 
chr9	44299563	44369062	ESSC	0	.	44299563	44369062	41,128,185
track type=bed name="ESSC" description="ESSC" itemRgb="On" visibility="3" 
chr9	44299563	44369062	ESSC	0	.	44299563	44369062	41,128,185
track type=bed name="ESTC" description="ESTC" itemRgb="On" visibility="3" 
chr9	44299563	44377882	ESTC	0	.	44299563	44377882	41,128,185
track type=bed name="ESTC" description="ESTC" itemRgb="On" visibility="3" 
chr9	44299563	44377882	ESTC	0	.	44299563	44377882	41,128,185
track type=bed name="ESTC" description="ESTC" itemRgb="On" visibility="3" 
chr9	44299563	44377882	ESTC	0	.	44299563	44377882	41,128,185
track type=bed name="ESTC" description="ESTC" itemRgb="On" visibility="3" 
chr9	44299563	44377882	ESTC	0	.	44299563	44377882	41,128,185
track type=bed name="IWHC" description="IWHC" itemRgb="On" visibility="3" 
chr9	44299563	44377882	IWHC	0	.	44299563	44377882	41,128,185
track type=bed name="ESTC" description="ESTC" itemRgb="On" visibility="3" 
chr9	44299563	44377882	ESTC	0	.	44299563	44377882	41,128,185
track type=bed name="BJIC" description="BJIC" itemRgb="On" visibility="3" 
chr9	44299563	44369062	BJIC	0	.	44299563	44369062	41,128,185
track type=bed name="VIZC" description="VIZC" itemRgb="On" visibility="3" 
chr9	44299563	44369062	VIZC	0	.	44299563	44369062	41,128,185
track type=bed name="LABC" description="LABC" itemRgb="On" visibility="3" 
chr9	44299563	44377882	LABC	0	.	44299563	44377882	41,128,185
track type=bed name="YORC" description="YORC" itemRgb="On" visibility="3" 
chr9	44135012	44369062	YORC	0	.	44135012	44369062	41,128,185
track type=bed name="YORC" description="YORC" itemRgb="On" visibility="3" 
chr9	44135012	44369062	YORC	0	.	44135012	44369062	41,128,185
track type=bed name="PAPC" description="PAPC" itemRgb="On" visibility="3" 
chr9	44299563	44369062	PAPC	0	.	44299563	44369062	41,128,185
track type=bed name="YORC" description="YORC" itemRgb="On" visibility="3" 
chr9	44135012	44369062	YORC	0	.	44135012	44369062	41,128,185
track type=bed name="YORC" description="YORC" itemRgb="On" visibility="3" 
chr9	44135012	44369062	YORC	0	.	44135012	44369062	41,128,185
track type=bed name="VIZC" description="VIZC" itemRgb="On" visibility="3" 
chr9	44299563	44369062	VIZC	0	.	44299563	44369062	41,128,185
track type=bed name="IWHC" description="IWHC" itemRgb="On" visibility="3" 
chr9	44299563	44377882	IWHC	0	.	44299563	44377882	41,128,185
track type=bed name="LABC" description="LABC" itemRgb="On" visibility="3" 
chr9	44299563	44377882	LABC	0	.	44299563	44377882	41,128,185
track type=bed name="BOTC" description="BOTC" itemRgb="On" visibility="3" 
chr9	44314408	44377882	BOTC	0	.	44314408	44377882	41,128,185
track type=bed name="CSPC" description="CSPC" itemRgb="On" visibility="3" 
chr9	44314408	44369062	CSPC	0	.	44314408	44369062	41,128,185
track type=bed name="ELKC" description="ELKC" itemRgb="On" visibility="3" 
chr9	44314408	44369062	ELKC	0	.	44314408	44369062	41,128,185
track type=bed name="GOSC" description="GOSC" itemRgb="On" visibility="3" 
chr9	44299563	44369062	GOSC	0	.	44299563	44369062	41,128,185
track type=bed name="GSLC" description="GSLC" itemRgb="On" visibility="3" 
chr9	44314408	44369062	GSLC	0	.	44314408	44369062	41,128,185
track type=bed name="NSDC" description="NSDC" itemRgb="On" visibility="3" 
chr9	44299563	44369062	NSDC	0	.	44299563	44369062	41,128,185
track type=bed name="SCHC" description="SCHC" itemRgb="On" visibility="3" 
chr9	44299563	44369062	SCHC	0	.	44299563	44369062	41,128,185
track type=bed name="CSHC" description="CSHC" itemRgb="On" visibility="3" 
chr9	44314408	44369062	CSHC	0	.	44314408	44369062	41,128,185
track type=bed name="WEIC" description="WEIC" itemRgb="On" visibility="3" 
chr9	44314408	44377882	WEIC	0	.	44314408	44377882	41,128,185
track type=bed name="NFTC" description="NFTC" itemRgb="On" visibility="3" 
chr9	44314408	44377882	NFTC	0	.	44314408	44377882	41,128,185
track type=bed name="CAIC" description="CAIC" itemRgb="On" visibility="3" 
chr9	44314408	44377882	CAIC	0	.	44314408	44377882	41,128,185
track type=bed name="TISC" description="TISC" itemRgb="On" visibility="3" 
chr9	44299563	44369062	TISC	0	.	44299563	44369062	41,128,185
track type=bed name="YORC" description="YORC" itemRgb="On" visibility="3" 
chr9	44135012	44369062	YORC	0	.	44135012	44369062	41,128,185
track type=bed name="CAIC" description="CAIC" itemRgb="On" visibility="3" 
chr9	44314408	44377882	CAIC	0	.	44314408	44377882	41,128,185
track type=bed name="YORC" description="YORC" itemRgb="On" visibility="3" 
chr9	44135012	44369062	YORC	0	.	44135012	44369062	41,128,185
track type=bed name="CKCC" description="CKCC" itemRgb="On" visibility="3" 
chr9	44299563	44369062	CKCC	0	.	44299563	44369062	41,128,185
track type=bed name="IWHC" description="IWHC" itemRgb="On" visibility="3" 
chr9	44299563	44377882	IWHC	0	.	44299563	44377882	41,128,185
track type=bed name="CKCC" description="CKCC" itemRgb="On" visibility="3" 
chr9	44299563	44369062	CKCC	0	.	44299563	44369062	41,128,185
track type=bed name="VIZC" description="VIZC" itemRgb="On" visibility="3" 
chr9	44299563	44369062	VIZC	0	.	44299563	44369062	41,128,185
track type=bed name="IWHC" description="IWHC" itemRgb="On" visibility="3" 
chr9	44299563	44377882	IWHC	0	.	44299563	44377882	41,128,185
track type=bed name="VIZC" description="VIZC" itemRgb="On" visibility="3" 
chr9	44299563	44369062	VIZC	0	.	44299563	44369062	41,128,185
track type=bed name="BTEC" description="BTEC" itemRgb="On" visibility="3" 
chr9	44299563	44377882	BTEC	0	.	44299563	44377882	41,128,185
track type=bed name="BOCC" description="BOCC" itemRgb="On" visibility="3" 
chr9	43879181	44400239	BOCC	0	.	43879181	44400239	41,128,185
track type=bed name="GOLC" description="GOLC" itemRgb="On" visibility="3" 
chr9	44299563	44369062	GOLC	0	.	44299563	44369062	41,128,185
track type=bed name="SCTA" description="SCTA" itemRgb="On" visibility="3" 
chr9	44264384	44422148	SCTA	0	.	44264384	44422148	39,174,96
track type=bed name="GOLA" description="GOLA" itemRgb="On" visibility="3" 
chr9	44264384	44369062	GOLA	0	.	44264384	44369062	39,174,96
track type=bed name="NWFA" description="NWFA" itemRgb="On" visibility="3" 
chr9	44299563	44377882	NWFA	0	.	44299563	44377882	39,174,96
track type=bed name="GSDA" description="GSDA" itemRgb="On" visibility="3" 
chr9	43961701	46106996	GSDA	0	.	43961701	46106996	39,174,96
track type=bed name="SCMA" description="SCMA" itemRgb="On" visibility="3" 
chr9	44299563	44369062	SCMA	0	.	44299563	44369062	39,174,96
track type=bed name="SCMA" description="SCMA" itemRgb="On" visibility="3" 
chr9	44299563	44369062	SCMA	0	.	44299563	44369062	39,174,96
track type=bed name="LABA" description="LABA" itemRgb="On" visibility="3" 
chr9	44264384	44369062	LABA	0	.	44264384	44369062	39,174,96
track type=bed name="BOXA" description="BOXA" itemRgb="On" visibility="3" 
chr9	44314408	44872617	BOXA	0	.	44314408	44872617	39,174,96
track type=bed name="BOXA" description="BOXA" itemRgb="On" visibility="3" 
chr9	44314408	44872617	BOXA	0	.	44314408	44872617	39,174,96
track type=bed name="LABA" description="LABA" itemRgb="On" visibility="3" 
chr9	44264384	44369062	LABA	0	.	44264384	44369062	39,174,96
track type=bed name="BOXA" description="BOXA" itemRgb="On" visibility="3" 
chr9	44314408	44872617	BOXA	0	.	44314408	44872617	39,174,96
track type=bed name="IWHA" description="IWHA" itemRgb="On" visibility="3" 
chr9	44264384	45668196	IWHA	0	.	44264384	45668196	39,174,96
track type=bed name="LABA" description="LABA" itemRgb="On" visibility="3" 
chr9	44264384	44369062	LABA	0	.	44264384	44369062	39,174,96
track type=bed name="BTEA" description="BTEA" itemRgb="On" visibility="3" 
chr9	44264384	44369062	BTEA	0	.	44264384	44369062	39,174,96
track type=bed name="EBDA" description="EBDA" itemRgb="On" visibility="3" 
chr9	44299563	44369062	EBDA	0	.	44299563	44369062	39,174,96
track type=bed name="BOXA" description="BOXA" itemRgb="On" visibility="3" 
chr9	44314408	44872617	BOXA	0	.	44314408	44872617	39,174,96
track type=bed name="CNKA" description="CNKA" itemRgb="On" visibility="3" 
chr9	43768608	44369062	CNKA	0	.	43768608	44369062	39,174,96
track type=bed name="IWHA" description="IWHA" itemRgb="On" visibility="3" 
chr9	44264384	45668196	IWHA	0	.	44264384	45668196	39,174,96
track type=bed name="BOXA" description="BOXA" itemRgb="On" visibility="3" 
chr9	44314408	44872617	BOXA	0	.	44314408	44872617	39,174,96
