# Supplementary material for: Risk-modeling of dog osteosarcoma genome scans shows individuals with Mendelian-level polygenic risk are common
Source: BMC Genomics. 2019 Mar 19;20:226. doi: 10.1186/s12864-019-5531-6 (PMC6425649; doi:10.1186/s12864-019-5531-6)
Supplement: Supplementary file 6 — Data. Haplotype phasing across osteosarcoma GWAS risk alleles. (ZIP 162 kb) [file 12864_2019_5531_MOESM6_ESM.zip › Vaysse et al 2011/chr1_112990983_individuals.txt]

WeiC: 26
SciT: 1
SciC: 20
NfdC: 24
GosC: 18
DobC: 3
DobT: 13
BotC: 24
NsdC: 16
BocC: 8
LreC: 7
LreT: 1
GreT: 4
GreC: 4
CosC: 11
jrtT: 1
jrtC: 4
EbdC: 13
TyoC: 2
TyoT: 4
StpC: 12
RtwT: 1
RtwC: 8
GshC: 7
FspC: 12
EurC: 4
EurT: 2
EstC: 7
EstT: 2
ElkC: 2
ElkT: 4
DacT: 1
DacC: 8
BrsT: 1
BrsC: 3
BmdC: 12
BetC: 9
ShpT: 3
ShpC: 4
IrwT: 2
IrwC: 5
GryC: 9
