# Supplementary material for: Risk-modeling of dog osteosarcoma genome scans shows individuals with Mendelian-level polygenic risk are common
Source: BMC Genomics. 2019 Mar 19;20:226. doi: 10.1186/s12864-019-5531-6 (PMC6425649; doi:10.1186/s12864-019-5531-6)
Supplement: Supplementary file 6 — Data. Haplotype phasing across osteosarcoma GWAS risk alleles. (ZIP 162 kb) [file 12864_2019_5531_MOESM6_ESM.zip › Vaysse et al 2011/chr1_112990983_track.txt]

track type=bed name="WeiC" description="WeiC" itemRgb="On" visibility="3" 
chr1	112975086	113104394	WeiC	0	.	112975086	113104394	41,128,185
track type=bed name="SciC" description="SciC" itemRgb="On" visibility="3" 
chr1	112977233	113104394	SciC	0	.	112977233	113104394	41,128,185
track type=bed name="NfdC" description="NfdC" itemRgb="On" visibility="3" 
chr1	112975086	113104394	NfdC	0	.	112975086	113104394	41,128,185
track type=bed name="GosC" description="GosC" itemRgb="On" visibility="3" 
chr1	112977233	113081800	GosC	0	.	112977233	113081800	41,128,185
track type=bed name="BotC" description="BotC" itemRgb="On" visibility="3" 
chr1	112977233	113104394	BotC	0	.	112977233	113104394	41,128,185
track type=bed name="NsdC" description="NsdC" itemRgb="On" visibility="3" 
chr1	112977233	113104394	NsdC	0	.	112977233	113104394	41,128,185
track type=bed name="BocC" description="BocC" itemRgb="On" visibility="3" 
chr1	112977233	113081800	BocC	0	.	112977233	113081800	41,128,185
track type=bed name="LreC" description="LreC" itemRgb="On" visibility="3" 
chr1	112975086	113081800	LreC	0	.	112975086	113081800	41,128,185
track type=bed name="GreC" description="GreC" itemRgb="On" visibility="3" 
chr1	112975086	113104394	GreC	0	.	112975086	113104394	41,128,185
track type=bed name="CosC" description="CosC" itemRgb="On" visibility="3" 
chr1	112977233	113104394	CosC	0	.	112977233	113104394	41,128,185
track type=bed name="jrtC" description="jrtC" itemRgb="On" visibility="3" 
chr1	112977233	113081800	jrtC	0	.	112977233	113081800	41,128,185
track type=bed name="EbdC" description="EbdC" itemRgb="On" visibility="3" 
chr1	112697022	113104394	EbdC	0	.	112697022	113104394	41,128,185
track type=bed name="StpC" description="StpC" itemRgb="On" visibility="3" 
chr1	112977233	113104394	StpC	0	.	112977233	113104394	41,128,185
track type=bed name="RtwC" description="RtwC" itemRgb="On" visibility="3" 
chr1	112977233	113104394	RtwC	0	.	112977233	113104394	41,128,185
track type=bed name="GshC" description="GshC" itemRgb="On" visibility="3" 
chr1	112977233	113081800	GshC	0	.	112977233	113081800	41,128,185
track type=bed name="FspC" description="FspC" itemRgb="On" visibility="3" 
chr1	112977233	113081800	FspC	0	.	112977233	113081800	41,128,185
track type=bed name="EurC" description="EurC" itemRgb="On" visibility="3" 
chr1	112977233	113081800	EurC	0	.	112977233	113081800	41,128,185
track type=bed name="EstC" description="EstC" itemRgb="On" visibility="3" 
chr1	112975086	113081800	EstC	0	.	112975086	113081800	41,128,185
track type=bed name="DacC" description="DacC" itemRgb="On" visibility="3" 
chr1	112977233	113081800	DacC	0	.	112977233	113081800	41,128,185
track type=bed name="BmdC" description="BmdC" itemRgb="On" visibility="3" 
chr1	112975086	113081800	BmdC	0	.	112975086	113081800	41,128,185
track type=bed name="BetC" description="BetC" itemRgb="On" visibility="3" 
chr1	112977233	113081800	BetC	0	.	112977233	113081800	41,128,185
track type=bed name="ShpC" description="ShpC" itemRgb="On" visibility="3" 
chr1	112975086	113104394	ShpC	0	.	112975086	113104394	41,128,185
track type=bed name="IrwC" description="IrwC" itemRgb="On" visibility="3" 
chr1	112977233	113081800	IrwC	0	.	112977233	113081800	41,128,185
track type=bed name="GryC" description="GryC" itemRgb="On" visibility="3" 
chr1	112977233	113081800	GryC	0	.	112977233	113081800	41,128,185
track type=bed name="DobT" description="DobT" itemRgb="On" visibility="3" 
chr1	109572516	113258873	DobT	0	.	109572516	113258873	39,174,96
track type=bed name="GreT" description="GreT" itemRgb="On" visibility="3" 
chr1	112933491	113135892	GreT	0	.	112933491	113135892	39,174,96
track type=bed name="TyoT" description="TyoT" itemRgb="On" visibility="3" 
chr1	112975086	113104394	TyoT	0	.	112975086	113104394	39,174,96
track type=bed name="ElkT" description="ElkT" itemRgb="On" visibility="3" 
chr1	112975086	113081800	ElkT	0	.	112975086	113081800	39,174,96
