# Supplementary material for: Risk-modeling of dog osteosarcoma genome scans shows individuals with Mendelian-level polygenic risk are common
Source: BMC Genomics. 2019 Mar 19;20:226. doi: 10.1186/s12864-019-5531-6 (PMC6425649; doi:10.1186/s12864-019-5531-6)
Supplement: Supplementary file 6 — Data. Haplotype phasing across osteosarcoma GWAS risk alleles. (ZIP 162 kb) [file 12864_2019_5531_MOESM6_ESM.zip › Vaysse et al 2011/chr1_116524913_individuals.txt]

WeiT: 17
SciG: 12
SciT: 2
Sci0: 1
NfdT: 17
GosG: 4
GosT: 9
DobT: 7
DobG: 7
BotG: 19
NsdT: 22
BocG: 6
BocT: 2
LreG: 6
LreT: 2
GreT: 1
GreG: 8
CosT: 6
jrtG: 2
jrtT: 2
EbdT: 1
EbdG: 10
TyoG: 6
TyoT: 2
StpG: 2
StpT: 4
RtwT: 2
RtwG: 4
GshT: 12
FspT: 1
FspG: 5
EurT: 11
EstT: 3
EstG: 2
ElkT: 2
ElkG: 3
DacG: 6
DacT: 3
BrsG: 6
BrsT: 5
BmdG: 1
BmdT: 10
BetT: 8
ShpG: 9
ShpT: 1
IrwG: 4
IrwT: 3
GryT: 8
GryG: 2
BglG: 6
