# Supplementary material for: Risk-modeling of dog osteosarcoma genome scans shows individuals with Mendelian-level polygenic risk are common
Source: BMC Genomics. 2019 Mar 19;20:226. doi: 10.1186/s12864-019-5531-6 (PMC6425649; doi:10.1186/s12864-019-5531-6)
Supplement: Supplementary file 6 — Data. Haplotype phasing across osteosarcoma GWAS risk alleles. (ZIP 162 kb) [file 12864_2019_5531_MOESM6_ESM.zip › Vaysse et al 2011/chr1_116524913_track.txt]

track type=bed name="WeiT" description="WeiT" itemRgb="On" visibility="3" 
chr1	116399289	116627543	WeiT	0	.	116399289	116627543	41,128,185
track type=bed name="NfdT" description="NfdT" itemRgb="On" visibility="3" 
chr1	116495827	116570040	NfdT	0	.	116495827	116570040	41,128,185
track type=bed name="GosT" description="GosT" itemRgb="On" visibility="3" 
chr1	116495827	116649824	GosT	0	.	116495827	116649824	41,128,185
track type=bed name="DobT" description="DobT" itemRgb="On" visibility="3" 
chr1	116399289	116596059	DobT	0	.	116399289	116596059	41,128,185
track type=bed name="NsdT" description="NsdT" itemRgb="On" visibility="3" 
chr1	116495827	116619073	NsdT	0	.	116495827	116619073	41,128,185
track type=bed name="CosT" description="CosT" itemRgb="On" visibility="3" 
chr1	116495827	116649824	CosT	0	.	116495827	116649824	41,128,185
track type=bed name="StpT" description="StpT" itemRgb="On" visibility="3" 
chr1	116399289	116649824	StpT	0	.	116399289	116649824	41,128,185
track type=bed name="GshT" description="GshT" itemRgb="On" visibility="3" 
chr1	116492093	116627543	GshT	0	.	116492093	116627543	41,128,185
track type=bed name="EurT" description="EurT" itemRgb="On" visibility="3" 
chr1	116495827	116637537	EurT	0	.	116495827	116637537	41,128,185
track type=bed name="BrsT" description="BrsT" itemRgb="On" visibility="3" 
chr1	116495827	116570040	BrsT	0	.	116495827	116570040	41,128,185
track type=bed name="BmdT" description="BmdT" itemRgb="On" visibility="3" 
chr1	116492093	116649824	BmdT	0	.	116492093	116649824	41,128,185
track type=bed name="BetT" description="BetT" itemRgb="On" visibility="3" 
chr1	116495827	116619073	BetT	0	.	116495827	116619073	41,128,185
track type=bed name="GryT" description="GryT" itemRgb="On" visibility="3" 
chr1	116492093	116570040	GryT	0	.	116492093	116570040	41,128,185
track type=bed name="SciG" description="SciG" itemRgb="On" visibility="3" 
chr1	116403386	116570040	SciG	0	.	116403386	116570040	39,174,96
track type=bed name="GosG" description="GosG" itemRgb="On" visibility="3" 
chr1	116469368	116549867	GosG	0	.	116469368	116549867	39,174,96
track type=bed name="DobG" description="DobG" itemRgb="On" visibility="3" 
chr1	116469368	116549867	DobG	0	.	116469368	116549867	39,174,96
track type=bed name="BotG" description="BotG" itemRgb="On" visibility="3" 
chr1	116403386	116570040	BotG	0	.	116403386	116570040	39,174,96
track type=bed name="BocG" description="BocG" itemRgb="On" visibility="3" 
chr1	116403386	116570040	BocG	0	.	116403386	116570040	39,174,96
track type=bed name="LreG" description="LreG" itemRgb="On" visibility="3" 
chr1	116403386	116570040	LreG	0	.	116403386	116570040	39,174,96
track type=bed name="GreG" description="GreG" itemRgb="On" visibility="3" 
chr1	116495827	116549867	GreG	0	.	116495827	116549867	39,174,96
track type=bed name="EbdG" description="EbdG" itemRgb="On" visibility="3" 
chr1	116508041	116549867	EbdG	0	.	116508041	116549867	39,174,96
track type=bed name="TyoG" description="TyoG" itemRgb="On" visibility="3" 
chr1	116495827	116570040	TyoG	0	.	116495827	116570040	39,174,96
track type=bed name="RtwG" description="RtwG" itemRgb="On" visibility="3" 
chr1	116495827	116627543	RtwG	0	.	116495827	116627543	39,174,96
track type=bed name="FspG" description="FspG" itemRgb="On" visibility="3" 
chr1	116403386	116637537	FspG	0	.	116403386	116637537	39,174,96
track type=bed name="DacG" description="DacG" itemRgb="On" visibility="3" 
chr1	116403386	116627543	DacG	0	.	116403386	116627543	39,174,96
track type=bed name="BrsG" description="BrsG" itemRgb="On" visibility="3" 
chr1	116495827	116549867	BrsG	0	.	116495827	116549867	39,174,96
track type=bed name="ShpG" description="ShpG" itemRgb="On" visibility="3" 
chr1	116495827	116570040	ShpG	0	.	116495827	116570040	39,174,96
track type=bed name="IrwG" description="IrwG" itemRgb="On" visibility="3" 
chr1	116403386	116570040	IrwG	0	.	116403386	116570040	39,174,96
track type=bed name="BglG" description="BglG" itemRgb="On" visibility="3" 
chr1	116495827	116549867	BglG	0	.	116495827	116549867	39,174,96
