# Supplementary material for: Risk-modeling of dog osteosarcoma genome scans shows individuals with Mendelian-level polygenic risk are common
Source: BMC Genomics. 2019 Mar 19;20:226. doi: 10.1186/s12864-019-5531-6 (PMC6425649; doi:10.1186/s12864-019-5531-6)
Supplement: Supplementary file 6 — Data. Haplotype phasing across osteosarcoma GWAS risk alleles. (ZIP 162 kb) [file 12864_2019_5531_MOESM6_ESM.zip › Vaysse et al 2011/chr1_122048812_individuals.txt]

WeiC: 14
WeiT: 4
SciC: 11
NfdT: 4
NfdC: 10
GosC: 5
GosT: 7
DobC: 6
DobT: 5
BotT: 2
BotC: 11
NsdT: 8
NsdC: 2
BocT: 5
BocC: 2
LreC: 4
LreT: 3
GreT: 7
GreC: 1
CosC: 13
jrtT: 4
jrtC: 5
EbdC: 5
EbdT: 2
TyoT: 5
TyoC: 1
StpT: 1
StpC: 9
RtwT: 3
RtwC: 7
GshC: 6
GshT: 2
FspC: 3
EurC: 1
EurT: 4
EstC: 6
ElkC: 10
ElkT: 1
DacC: 2
DacT: 7
BrsC: 11
BrsT: 1
BmdT: 9
BetT: 3
BetC: 6
ShpT: 8
IrwC: 11
GryC: 4
