# Supplementary material for: Risk-modeling of dog osteosarcoma genome scans shows individuals with Mendelian-level polygenic risk are common
Source: BMC Genomics. 2019 Mar 19;20:226. doi: 10.1186/s12864-019-5531-6 (PMC6425649; doi:10.1186/s12864-019-5531-6)
Supplement: Supplementary file 6 — Data. Haplotype phasing across osteosarcoma GWAS risk alleles. (ZIP 162 kb) [file 12864_2019_5531_MOESM6_ESM.zip › Vaysse et al 2011/chr1_122048812_track.txt]

track type=bed name="WeiC" description="WeiC" itemRgb="On" visibility="3" 
chr1	122005361	122062003	WeiC	0	.	122005361	122062003	41,128,185
track type=bed name="SciC" description="SciC" itemRgb="On" visibility="3" 
chr1	122005361	122093243	SciC	0	.	122005361	122093243	41,128,185
track type=bed name="NfdC" description="NfdC" itemRgb="On" visibility="3" 
chr1	122005361	122076726	NfdC	0	.	122005361	122076726	41,128,185
track type=bed name="GosC" description="GosC" itemRgb="On" visibility="3" 
chr1	122005361	122109935	GosC	0	.	122005361	122109935	41,128,185
track type=bed name="DobC" description="DobC" itemRgb="On" visibility="3" 
chr1	121905646	122093243	DobC	0	.	121905646	122093243	41,128,185
track type=bed name="BotC" description="BotC" itemRgb="On" visibility="3" 
chr1	122005361	122093243	BotC	0	.	122005361	122093243	41,128,185
track type=bed name="LreC" description="LreC" itemRgb="On" visibility="3" 
chr1	122005361	122062003	LreC	0	.	122005361	122062003	41,128,185
track type=bed name="CosC" description="CosC" itemRgb="On" visibility="3" 
chr1	122005361	122062003	CosC	0	.	122005361	122062003	41,128,185
track type=bed name="jrtC" description="jrtC" itemRgb="On" visibility="3" 
chr1	122005361	122062003	jrtC	0	.	122005361	122062003	41,128,185
track type=bed name="EbdC" description="EbdC" itemRgb="On" visibility="3" 
chr1	121861743	122093243	EbdC	0	.	121861743	122093243	41,128,185
track type=bed name="StpC" description="StpC" itemRgb="On" visibility="3" 
chr1	122005361	122062003	StpC	0	.	122005361	122062003	41,128,185
track type=bed name="RtwC" description="RtwC" itemRgb="On" visibility="3" 
chr1	121930266	122062003	RtwC	0	.	121930266	122062003	41,128,185
track type=bed name="GshC" description="GshC" itemRgb="On" visibility="3" 
chr1	122005361	122062003	GshC	0	.	122005361	122062003	41,128,185
track type=bed name="EstC" description="EstC" itemRgb="On" visibility="3" 
chr1	122005361	122062003	EstC	0	.	122005361	122062003	41,128,185
track type=bed name="ElkC" description="ElkC" itemRgb="On" visibility="3" 
chr1	122015365	122062003	ElkC	0	.	122015365	122062003	41,128,185
track type=bed name="BrsC" description="BrsC" itemRgb="On" visibility="3" 
chr1	121985541	122062003	BrsC	0	.	121985541	122062003	41,128,185
track type=bed name="BetC" description="BetC" itemRgb="On" visibility="3" 
chr1	121930266	122062003	BetC	0	.	121930266	122062003	41,128,185
track type=bed name="IrwC" description="IrwC" itemRgb="On" visibility="3" 
chr1	122005361	122076726	IrwC	0	.	122005361	122076726	41,128,185
track type=bed name="GryC" description="GryC" itemRgb="On" visibility="3" 
chr1	122005361	122093243	GryC	0	.	122005361	122093243	41,128,185
track type=bed name="WeiT" description="WeiT" itemRgb="On" visibility="3" 
chr1	121962548	122093243	WeiT	0	.	121962548	122093243	39,174,96
track type=bed name="NfdT" description="NfdT" itemRgb="On" visibility="3" 
chr1	121962548	122093243	NfdT	0	.	121962548	122093243	39,174,96
track type=bed name="GosT" description="GosT" itemRgb="On" visibility="3" 
chr1	122005361	122109935	GosT	0	.	122005361	122109935	39,174,96
track type=bed name="DobT" description="DobT" itemRgb="On" visibility="3" 
chr1	122005361	122105425	DobT	0	.	122005361	122105425	39,174,96
track type=bed name="NsdT" description="NsdT" itemRgb="On" visibility="3" 
chr1	122015365	122093243	NsdT	0	.	122015365	122093243	39,174,96
track type=bed name="BocT" description="BocT" itemRgb="On" visibility="3" 
chr1	121905646	122093243	BocT	0	.	121905646	122093243	39,174,96
track type=bed name="GreT" description="GreT" itemRgb="On" visibility="3" 
chr1	122015365	122076726	GreT	0	.	122015365	122076726	39,174,96
track type=bed name="jrtT" description="jrtT" itemRgb="On" visibility="3" 
chr1	122005361	122062003	jrtT	0	.	122005361	122062003	39,174,96
track type=bed name="TyoT" description="TyoT" itemRgb="On" visibility="3" 
chr1	122005361	122076726	TyoT	0	.	122005361	122076726	39,174,96
track type=bed name="EurT" description="EurT" itemRgb="On" visibility="3" 
chr1	121930266	122076726	EurT	0	.	121930266	122076726	39,174,96
track type=bed name="DacT" description="DacT" itemRgb="On" visibility="3" 
chr1	122005361	122076726	DacT	0	.	122005361	122076726	39,174,96
track type=bed name="BmdT" description="BmdT" itemRgb="On" visibility="3" 
chr1	121633336	122226453	BmdT	0	.	121633336	122226453	39,174,96
track type=bed name="ShpT" description="ShpT" itemRgb="On" visibility="3" 
chr1	122005361	122076726	ShpT	0	.	122005361	122076726	39,174,96
