# Supplementary material for: Risk-modeling of dog osteosarcoma genome scans shows individuals with Mendelian-level polygenic risk are common
Source: BMC Genomics. 2019 Mar 19;20:226. doi: 10.1186/s12864-019-5531-6 (PMC6425649; doi:10.1186/s12864-019-5531-6)
Supplement: Supplementary file 6 — Data. Haplotype phasing across osteosarcoma GWAS risk alleles. (ZIP 162 kb) [file 12864_2019_5531_MOESM6_ESM.zip › Vaysse et al 2011/chr1_17742179_individuals.txt]

WeiT: 10
WeiC: 5
SciC: 3
SciT: 11
NfdT: 16
NfdC: 3
GosT: 11
GosC: 2
DobC: 21
DobT: 1
BotT: 3
BotC: 11
NsdT: 5
NsdC: 6
BocT: 3
BocC: 3
LreT: 12
GreT: 9
GreC: 1
CosT: 2
CosC: 3
jrtT: 9
EbdT: 8
EbdC: 1
TyoC: 2
StpT: 12
RtwC: 3
RtwT: 4
GshT: 11
FspT: 7
FspC: 1
EurC: 2
EurT: 3
EstT: 6
ElkT: 3
ElkC: 5
DacC: 2
DacT: 9
BrsT: 8
BrsC: 1
BmdC: 2
BmdT: 6
BetT: 9
ShpC: 2
ShpT: 3
IrwT: 6
IrwC: 1
GryC: 8
BglC: 3
BglT: 6
