# Supplementary material for: Risk-modeling of dog osteosarcoma genome scans shows individuals with Mendelian-level polygenic risk are common
Source: BMC Genomics. 2019 Mar 19;20:226. doi: 10.1186/s12864-019-5531-6 (PMC6425649; doi:10.1186/s12864-019-5531-6)
Supplement: Supplementary file 6 — Data. Haplotype phasing across osteosarcoma GWAS risk alleles. (ZIP 162 kb) [file 12864_2019_5531_MOESM6_ESM.zip › Vaysse et al 2011/chr1_17742179_track.txt]

track type=bed name="WeiT" description="WeiT" itemRgb="On" visibility="3" 
chr1	17683291	17840092	WeiT	0	.	17683291	17840092	41,128,185
track type=bed name="SciT" description="SciT" itemRgb="On" visibility="3" 
chr1	17717455	17768300	SciT	0	.	17717455	17768300	41,128,185
track type=bed name="NfdT" description="NfdT" itemRgb="On" visibility="3" 
chr1	17717455	17768300	NfdT	0	.	17717455	17768300	41,128,185
track type=bed name="GosT" description="GosT" itemRgb="On" visibility="3" 
chr1	17717455	17768300	GosT	0	.	17717455	17768300	41,128,185
track type=bed name="NsdT" description="NsdT" itemRgb="On" visibility="3" 
chr1	17717455	17840092	NsdT	0	.	17717455	17840092	41,128,185
track type=bed name="LreT" description="LreT" itemRgb="On" visibility="3" 
chr1	17702928	17768300	LreT	0	.	17702928	17768300	41,128,185
track type=bed name="GreT" description="GreT" itemRgb="On" visibility="3" 
chr1	17717455	17768300	GreT	0	.	17717455	17768300	41,128,185
track type=bed name="jrtT" description="jrtT" itemRgb="On" visibility="3" 
chr1	17717455	17768300	jrtT	0	.	17717455	17768300	41,128,185
track type=bed name="EbdT" description="EbdT" itemRgb="On" visibility="3" 
chr1	17702928	17768300	EbdT	0	.	17702928	17768300	41,128,185
track type=bed name="StpT" description="StpT" itemRgb="On" visibility="3" 
chr1	17717455	17814463	StpT	0	.	17717455	17814463	41,128,185
track type=bed name="RtwT" description="RtwT" itemRgb="On" visibility="3" 
chr1	17717455	17814463	RtwT	0	.	17717455	17814463	41,128,185
track type=bed name="GshT" description="GshT" itemRgb="On" visibility="3" 
chr1	17717455	17814463	GshT	0	.	17717455	17814463	41,128,185
track type=bed name="FspT" description="FspT" itemRgb="On" visibility="3" 
chr1	17717455	17768300	FspT	0	.	17717455	17768300	41,128,185
track type=bed name="EstT" description="EstT" itemRgb="On" visibility="3" 
chr1	17717455	17768300	EstT	0	.	17717455	17768300	41,128,185
track type=bed name="DacT" description="DacT" itemRgb="On" visibility="3" 
chr1	17717455	17768300	DacT	0	.	17717455	17768300	41,128,185
track type=bed name="BrsT" description="BrsT" itemRgb="On" visibility="3" 
chr1	17717455	17814463	BrsT	0	.	17717455	17814463	41,128,185
track type=bed name="BmdT" description="BmdT" itemRgb="On" visibility="3" 
chr1	17702928	17768300	BmdT	0	.	17702928	17768300	41,128,185
track type=bed name="BetT" description="BetT" itemRgb="On" visibility="3" 
chr1	17717455	17768300	BetT	0	.	17717455	17768300	41,128,185
track type=bed name="IrwT" description="IrwT" itemRgb="On" visibility="3" 
chr1	17717455	17859040	IrwT	0	.	17717455	17859040	41,128,185
track type=bed name="BglT" description="BglT" itemRgb="On" visibility="3" 
chr1	17717455	17768300	BglT	0	.	17717455	17768300	41,128,185
track type=bed name="WeiC" description="WeiC" itemRgb="On" visibility="3" 
chr1	17683291	17875599	WeiC	0	.	17683291	17875599	39,174,96
track type=bed name="DobC" description="DobC" itemRgb="On" visibility="3" 
chr1	17503599	17840092	DobC	0	.	17503599	17840092	39,174,96
track type=bed name="BotC" description="BotC" itemRgb="On" visibility="3" 
chr1	17665282	17875599	BotC	0	.	17665282	17875599	39,174,96
track type=bed name="NsdC" description="NsdC" itemRgb="On" visibility="3" 
chr1	17665282	17875599	NsdC	0	.	17665282	17875599	39,174,96
track type=bed name="ElkC" description="ElkC" itemRgb="On" visibility="3" 
chr1	17683291	17930554	ElkC	0	.	17683291	17930554	39,174,96
track type=bed name="GryC" description="GryC" itemRgb="On" visibility="3" 
chr1	17683291	17875599	GryC	0	.	17683291	17875599	39,174,96
