# Supplementary material for: Risk-modeling of dog osteosarcoma genome scans shows individuals with Mendelian-level polygenic risk are common
Source: BMC Genomics. 2019 Mar 19;20:226. doi: 10.1186/s12864-019-5531-6 (PMC6425649; doi:10.1186/s12864-019-5531-6)
Supplement: Supplementary file 6 — Data. Haplotype phasing across osteosarcoma GWAS risk alleles. (ZIP 162 kb) [file 12864_2019_5531_MOESM6_ESM.zip › Vaysse et al 2011/chr1_29775073_individuals.txt]

WeiA: 1
WeiG: 9
Sci0: 1
SciA: 20
NfdA: 14
GosA: 20
GosG: 1
DobA: 24
BotA: 20
NsdA: 22
BocA: 7
LreA: 11
GreA: 8
GreG: 1
CosA: 8
CosG: 1
jrtG: 3
jrtA: 3
EbdA: 12
TyoA: 9
TyoG: 1
StpA: 9
RtwA: 9
RtwG: 1
GshA: 12
FspA: 12
EurA: 11
EstA: 3
EstG: 4
ElkA: 7
DacA: 10
BrsG: 2
BrsA: 6
BmdA: 6
BetA: 12
ShpG: 4
ShpA: 1
IrwA: 11
GryA: 8
GryG: 1
BglA: 10
