# Supplementary material for: Risk-modeling of dog osteosarcoma genome scans shows individuals with Mendelian-level polygenic risk are common
Source: BMC Genomics. 2019 Mar 19;20:226. doi: 10.1186/s12864-019-5531-6 (PMC6425649; doi:10.1186/s12864-019-5531-6)
Supplement: Supplementary file 6 — Data. Haplotype phasing across osteosarcoma GWAS risk alleles. (ZIP 162 kb) [file 12864_2019_5531_MOESM6_ESM.zip › Vaysse et al 2011/chr1_29775073_track.txt]

track type=bed name="WeiG" description="WeiG" itemRgb="On" visibility="3" 
chr1	29141475	33387650	WeiG	0	.	29141475	33387650	41,128,185
track type=bed name="EstG" description="EstG" itemRgb="On" visibility="3" 
chr1	28708660	30318306	EstG	0	.	28708660	30318306	41,128,185
track type=bed name="ShpG" description="ShpG" itemRgb="On" visibility="3" 
chr1	29729328	29802819	ShpG	0	.	29729328	29802819	41,128,185
track type=bed name="SciA" description="SciA" itemRgb="On" visibility="3" 
chr1	29685425	29802819	SciA	0	.	29685425	29802819	39,174,96
track type=bed name="NfdA" description="NfdA" itemRgb="On" visibility="3" 
chr1	29685425	29802819	NfdA	0	.	29685425	29802819	39,174,96
track type=bed name="GosA" description="GosA" itemRgb="On" visibility="3" 
chr1	29685425	29802819	GosA	0	.	29685425	29802819	39,174,96
track type=bed name="DobA" description="DobA" itemRgb="On" visibility="3" 
chr1	29685425	29822024	DobA	0	.	29685425	29822024	39,174,96
track type=bed name="BotA" description="BotA" itemRgb="On" visibility="3" 
chr1	29685425	29802819	BotA	0	.	29685425	29802819	39,174,96
track type=bed name="NsdA" description="NsdA" itemRgb="On" visibility="3" 
chr1	29685425	29802819	NsdA	0	.	29685425	29802819	39,174,96
track type=bed name="BocA" description="BocA" itemRgb="On" visibility="3" 
chr1	29685425	29822024	BocA	0	.	29685425	29822024	39,174,96
track type=bed name="LreA" description="LreA" itemRgb="On" visibility="3" 
chr1	29729328	29802819	LreA	0	.	29729328	29802819	39,174,96
track type=bed name="GreA" description="GreA" itemRgb="On" visibility="3" 
chr1	29685425	29802819	GreA	0	.	29685425	29802819	39,174,96
track type=bed name="CosA" description="CosA" itemRgb="On" visibility="3" 
chr1	29729328	29802819	CosA	0	.	29729328	29802819	39,174,96
track type=bed name="EbdA" description="EbdA" itemRgb="On" visibility="3" 
chr1	29744297	29802819	EbdA	0	.	29744297	29802819	39,174,96
track type=bed name="TyoA" description="TyoA" itemRgb="On" visibility="3" 
chr1	29685425	29802819	TyoA	0	.	29685425	29802819	39,174,96
track type=bed name="StpA" description="StpA" itemRgb="On" visibility="3" 
chr1	29729328	29802819	StpA	0	.	29729328	29802819	39,174,96
track type=bed name="RtwA" description="RtwA" itemRgb="On" visibility="3" 
chr1	29552992	30154226	RtwA	0	.	29552992	30154226	39,174,96
track type=bed name="GshA" description="GshA" itemRgb="On" visibility="3" 
chr1	29685425	29802819	GshA	0	.	29685425	29802819	39,174,96
track type=bed name="FspA" description="FspA" itemRgb="On" visibility="3" 
chr1	29685425	29802819	FspA	0	.	29685425	29802819	39,174,96
track type=bed name="EurA" description="EurA" itemRgb="On" visibility="3" 
chr1	29729328	29822024	EurA	0	.	29729328	29822024	39,174,96
track type=bed name="ElkA" description="ElkA" itemRgb="On" visibility="3" 
chr1	29685425	29802819	ElkA	0	.	29685425	29802819	39,174,96
track type=bed name="DacA" description="DacA" itemRgb="On" visibility="3" 
chr1	29729328	29802819	DacA	0	.	29729328	29802819	39,174,96
track type=bed name="BrsA" description="BrsA" itemRgb="On" visibility="3" 
chr1	29685425	29802819	BrsA	0	.	29685425	29802819	39,174,96
track type=bed name="BmdA" description="BmdA" itemRgb="On" visibility="3" 
chr1	29685425	29802819	BmdA	0	.	29685425	29802819	39,174,96
track type=bed name="BetA" description="BetA" itemRgb="On" visibility="3" 
chr1	29685425	29802819	BetA	0	.	29685425	29802819	39,174,96
track type=bed name="IrwA" description="IrwA" itemRgb="On" visibility="3" 
chr1	29685425	29802819	IrwA	0	.	29685425	29802819	39,174,96
track type=bed name="GryA" description="GryA" itemRgb="On" visibility="3" 
chr1	29685425	29802819	GryA	0	.	29685425	29802819	39,174,96
track type=bed name="BglA" description="BglA" itemRgb="On" visibility="3" 
chr1	29729328	29802819	BglA	0	.	29729328	29802819	39,174,96
