# Supplementary material for: Risk-modeling of dog osteosarcoma genome scans shows individuals with Mendelian-level polygenic risk are common
Source: BMC Genomics. 2019 Mar 19;20:226. doi: 10.1186/s12864-019-5531-6 (PMC6425649; doi:10.1186/s12864-019-5531-6)
Supplement: Supplementary file 6 — Data. Haplotype phasing across osteosarcoma GWAS risk alleles. (ZIP 162 kb) [file 12864_2019_5531_MOESM6_ESM.zip › Vaysse et al 2011/chr11_44405676_individuals.txt]

WeiA: 8
WeiC: 5
SciC: 2
SciA: 9
NfdC: 5
NfdA: 9
GosA: 1
GosC: 16
DobA: 16
BotC: 23
NsdC: 1
NsdA: 11
BocA: 15
LreA: 9
GreC: 11
GreA: 1
CosA: 2
CosC: 5
jrtA: 3
jrtC: 3
EbdA: 8
TyoC: 5
TyoA: 3
StpC: 3
StpA: 3
RtwA: 12
GshC: 3
GshA: 5
FspA: 1
FspC: 3
EurC: 5
EstA: 4
EstC: 1
ElkA: 5
ElkC: 1
DacC: 1
DacA: 9
BrsC: 7
BrsA: 2
BmdC: 3
BmdA: 4
BetA: 6
ShpC: 4
IrwC: 1
IrwA: 9
GryA: 6
GryC: 2
BglC: 3
BglA: 2
