# Supplementary material for: Risk-modeling of dog osteosarcoma genome scans shows individuals with Mendelian-level polygenic risk are common
Source: BMC Genomics. 2019 Mar 19;20:226. doi: 10.1186/s12864-019-5531-6 (PMC6425649; doi:10.1186/s12864-019-5531-6)
Supplement: Supplementary file 6 — Data. Haplotype phasing across osteosarcoma GWAS risk alleles. (ZIP 162 kb) [file 12864_2019_5531_MOESM6_ESM.zip › Vaysse et al 2011/chr11_44405676_track.txt]

track type=bed name="WeiA" description="WeiA" itemRgb="On" visibility="3" 
chr11	44344665	44577021	WeiA	0	.	44344665	44577021	41,128,185
track type=bed name="SciA" description="SciA" itemRgb="On" visibility="3" 
chr11	44090310	44554912	SciA	0	.	44090310	44554912	41,128,185
track type=bed name="NfdA" description="NfdA" itemRgb="On" visibility="3" 
chr11	44246984	44453131	NfdA	0	.	44246984	44453131	41,128,185
track type=bed name="DobA" description="DobA" itemRgb="On" visibility="3" 
chr11	44344665	44480365	DobA	0	.	44344665	44480365	41,128,185
track type=bed name="NsdA" description="NsdA" itemRgb="On" visibility="3" 
chr11	42409266	49713718	NsdA	0	.	42409266	49713718	41,128,185
track type=bed name="BocA" description="BocA" itemRgb="On" visibility="3" 
chr11	44344665	44453131	BocA	0	.	44344665	44453131	41,128,185
track type=bed name="LreA" description="LreA" itemRgb="On" visibility="3" 
chr11	44344665	44453131	LreA	0	.	44344665	44453131	41,128,185
track type=bed name="EbdA" description="EbdA" itemRgb="On" visibility="3" 
chr11	44344665	44453131	EbdA	0	.	44344665	44453131	41,128,185
track type=bed name="RtwA" description="RtwA" itemRgb="On" visibility="3" 
chr11	44231129	44453131	RtwA	0	.	44231129	44453131	41,128,185
track type=bed name="GshA" description="GshA" itemRgb="On" visibility="3" 
chr11	44344665	44480365	GshA	0	.	44344665	44480365	41,128,185
track type=bed name="EstA" description="EstA" itemRgb="On" visibility="3" 
chr11	44010635	44453131	EstA	0	.	44010635	44453131	41,128,185
track type=bed name="ElkA" description="ElkA" itemRgb="On" visibility="3" 
chr11	44246984	44480365	ElkA	0	.	44246984	44480365	41,128,185
track type=bed name="DacA" description="DacA" itemRgb="On" visibility="3" 
chr11	44246984	44453131	DacA	0	.	44246984	44453131	41,128,185
track type=bed name="BmdA" description="BmdA" itemRgb="On" visibility="3" 
chr11	44246984	44453131	BmdA	0	.	44246984	44453131	41,128,185
track type=bed name="BetA" description="BetA" itemRgb="On" visibility="3" 
chr11	44344665	44453131	BetA	0	.	44344665	44453131	41,128,185
track type=bed name="IrwA" description="IrwA" itemRgb="On" visibility="3" 
chr11	44344665	44480365	IrwA	0	.	44344665	44480365	41,128,185
track type=bed name="GryA" description="GryA" itemRgb="On" visibility="3" 
chr11	44142761	44729938	GryA	0	.	44142761	44729938	41,128,185
track type=bed name="WeiC" description="WeiC" itemRgb="On" visibility="3" 
chr11	44231129	44554912	WeiC	0	.	44231129	44554912	39,174,96
track type=bed name="NfdC" description="NfdC" itemRgb="On" visibility="3" 
chr11	44246984	44554912	NfdC	0	.	44246984	44554912	39,174,96
track type=bed name="GosC" description="GosC" itemRgb="On" visibility="3" 
chr11	44206777	44453131	GosC	0	.	44206777	44453131	39,174,96
track type=bed name="BotC" description="BotC" itemRgb="On" visibility="3" 
chr11	44333850	44453131	BotC	0	.	44333850	44453131	39,174,96
track type=bed name="GreC" description="GreC" itemRgb="On" visibility="3" 
chr11	44167161	44453131	GreC	0	.	44167161	44453131	39,174,96
track type=bed name="CosC" description="CosC" itemRgb="On" visibility="3" 
chr11	44246984	44453131	CosC	0	.	44246984	44453131	39,174,96
track type=bed name="TyoC" description="TyoC" itemRgb="On" visibility="3" 
chr11	44246984	44453131	TyoC	0	.	44246984	44453131	39,174,96
track type=bed name="EurC" description="EurC" itemRgb="On" visibility="3" 
chr11	44389571	44453131	EurC	0	.	44389571	44453131	39,174,96
track type=bed name="BrsC" description="BrsC" itemRgb="On" visibility="3" 
chr11	44246984	44453131	BrsC	0	.	44246984	44453131	39,174,96
track type=bed name="ShpC" description="ShpC" itemRgb="On" visibility="3" 
chr11	44389571	44453131	ShpC	0	.	44389571	44453131	39,174,96
