# Supplementary material for: Risk-modeling of dog osteosarcoma genome scans shows individuals with Mendelian-level polygenic risk are common
Source: BMC Genomics. 2019 Mar 19;20:226. doi: 10.1186/s12864-019-5531-6 (PMC6425649; doi:10.1186/s12864-019-5531-6)
Supplement: Supplementary file 6 — Data. Haplotype phasing across osteosarcoma GWAS risk alleles. (ZIP 162 kb) [file 12864_2019_5531_MOESM6_ESM.zip › Vaysse et al 2011/chr13_14588716_individuals.txt]

WeiT: 11
WeiC: 6
SciT: 15
SciC: 1
NfdT: 2
NfdC: 10
GosT: 1
GosC: 11
DobC: 23
BotT: 20
BotC: 2
NsdT: 1
NsdC: 16
BocT: 3
BocC: 2
LreC: 1
LreT: 9
GreC: 3
GreT: 5
CosT: 7
jrtT: 4
EbdC: 12
TyoC: 1
TyoT: 7
StpT: 5
StpC: 3
RtwC: 11
GshT: 1
GshC: 5
FspC: 8
FspT: 1
EurT: 9
EstC: 2
EstT: 3
ElkC: 1
ElkT: 2
DacC: 1
DacT: 8
BrsC: 7
BmdT: 2
BmdC: 2
BetC: 6
BetT: 2
ShpT: 1
ShpC: 4
IrwC: 11
GryC: 8
BglT: 1
BglC: 1
