# Supplementary material for: Risk-modeling of dog osteosarcoma genome scans shows individuals with Mendelian-level polygenic risk are common
Source: BMC Genomics. 2019 Mar 19;20:226. doi: 10.1186/s12864-019-5531-6 (PMC6425649; doi:10.1186/s12864-019-5531-6)
Supplement: Supplementary file 6 — Data. Haplotype phasing across osteosarcoma GWAS risk alleles. (ZIP 162 kb) [file 12864_2019_5531_MOESM6_ESM.zip › Vaysse et al 2011/chr13_14588716_track.txt]

track type=bed name="WeiT" description="WeiT" itemRgb="On" visibility="3" 
chr13	14513031	14616576	WeiT	0	.	14513031	14616576	41,128,185
track type=bed name="SciT" description="SciT" itemRgb="On" visibility="3" 
chr13	14534945	14696747	SciT	0	.	14534945	14696747	41,128,185
track type=bed name="BotT" description="BotT" itemRgb="On" visibility="3" 
chr13	14534945	14616576	BotT	0	.	14534945	14616576	41,128,185
track type=bed name="LreT" description="LreT" itemRgb="On" visibility="3" 
chr13	14513031	14616576	LreT	0	.	14513031	14616576	41,128,185
track type=bed name="GreT" description="GreT" itemRgb="On" visibility="3" 
chr13	14513031	14616576	GreT	0	.	14513031	14616576	41,128,185
track type=bed name="CosT" description="CosT" itemRgb="On" visibility="3" 
chr13	14513031	14616576	CosT	0	.	14513031	14616576	41,128,185
track type=bed name="jrtT" description="jrtT" itemRgb="On" visibility="3" 
chr13	14513031	14616576	jrtT	0	.	14513031	14616576	41,128,185
track type=bed name="TyoT" description="TyoT" itemRgb="On" visibility="3" 
chr13	14513031	14616576	TyoT	0	.	14513031	14616576	41,128,185
track type=bed name="StpT" description="StpT" itemRgb="On" visibility="3" 
chr13	14513031	14616576	StpT	0	.	14513031	14616576	41,128,185
track type=bed name="EurT" description="EurT" itemRgb="On" visibility="3" 
chr13	14513031	14616576	EurT	0	.	14513031	14616576	41,128,185
track type=bed name="DacT" description="DacT" itemRgb="On" visibility="3" 
chr13	14513031	14616576	DacT	0	.	14513031	14616576	41,128,185
track type=bed name="WeiC" description="WeiC" itemRgb="On" visibility="3" 
chr13	14489503	14709528	WeiC	0	.	14489503	14709528	39,174,96
track type=bed name="NfdC" description="NfdC" itemRgb="On" visibility="3" 
chr13	14549973	14616576	NfdC	0	.	14549973	14616576	39,174,96
track type=bed name="GosC" description="GosC" itemRgb="On" visibility="3" 
chr13	14534945	14645634	GosC	0	.	14534945	14645634	39,174,96
track type=bed name="DobC" description="DobC" itemRgb="On" visibility="3" 
chr13	13106666	16646749	DobC	0	.	13106666	16646749	39,174,96
track type=bed name="NsdC" description="NsdC" itemRgb="On" visibility="3" 
chr13	14513031	14696747	NsdC	0	.	14513031	14696747	39,174,96
track type=bed name="EbdC" description="EbdC" itemRgb="On" visibility="3" 
chr13	14549973	14616576	EbdC	0	.	14549973	14616576	39,174,96
track type=bed name="RtwC" description="RtwC" itemRgb="On" visibility="3" 
chr13	14549973	14616576	RtwC	0	.	14549973	14616576	39,174,96
track type=bed name="GshC" description="GshC" itemRgb="On" visibility="3" 
chr13	14549973	14616576	GshC	0	.	14549973	14616576	39,174,96
track type=bed name="FspC" description="FspC" itemRgb="On" visibility="3" 
chr13	14549973	14616576	FspC	0	.	14549973	14616576	39,174,96
track type=bed name="BrsC" description="BrsC" itemRgb="On" visibility="3" 
chr13	14511706	14615682	BrsC	0	.	14511706	14615682	39,174,96
track type=bed name="BetC" description="BetC" itemRgb="On" visibility="3" 
chr13	14511706	14662141	BetC	0	.	14511706	14662141	39,174,96
track type=bed name="ShpC" description="ShpC" itemRgb="On" visibility="3" 
chr13	14511706	14616576	ShpC	0	.	14511706	14616576	39,174,96
track type=bed name="IrwC" description="IrwC" itemRgb="On" visibility="3" 
chr13	14534945	16216324	IrwC	0	.	14534945	16216324	39,174,96
track type=bed name="GryC" description="GryC" itemRgb="On" visibility="3" 
chr13	14323319	14662141	GryC	0	.	14323319	14662141	39,174,96
