# Supplementary material for: Risk-modeling of dog osteosarcoma genome scans shows individuals with Mendelian-level polygenic risk are common
Source: BMC Genomics. 2019 Mar 19;20:226. doi: 10.1186/s12864-019-5531-6 (PMC6425649; doi:10.1186/s12864-019-5531-6)
Supplement: Supplementary file 6 — Data. Haplotype phasing across osteosarcoma GWAS risk alleles. (ZIP 162 kb) [file 12864_2019_5531_MOESM6_ESM.zip › Vaysse et al 2011/chr14_49193217_individuals.txt]

WeiG: 25
SciG: 22
NfdA: 6
NfdG: 7
GosA: 4
GosG: 8
DobA: 10
DobG: 2
BotG: 5
BotA: 6
NsdG: 19
BocG: 13
LreG: 3
LreA: 6
GreG: 7
CosG: 5
CosA: 3
jrtG: 4
jrtA: 4
EbdA: 5
TyoA: 2
TyoG: 4
StpA: 5
StpG: 4
RtwA: 10
GshG: 10
GshA: 1
FspA: 7
EurA: 3
EurG: 3
EstA: 8
ElkG: 6
DacA: 3
DacG: 3
BrsG: 2
BrsA: 6
BmdA: 1
BmdG: 4
BetA: 1
BetG: 6
ShpG: 2
ShpA: 8
IrwA: 2
IrwG: 4
GryA: 8
