# Supplementary material for: Risk-modeling of dog osteosarcoma genome scans shows individuals with Mendelian-level polygenic risk are common
Source: BMC Genomics. 2019 Mar 19;20:226. doi: 10.1186/s12864-019-5531-6 (PMC6425649; doi:10.1186/s12864-019-5531-6)
Supplement: Supplementary file 6 — Data. Haplotype phasing across osteosarcoma GWAS risk alleles. (ZIP 162 kb) [file 12864_2019_5531_MOESM6_ESM.zip › Vaysse et al 2011/chr14_49193217_track.txt]

track type=bed name="WeiG" description="WeiG" itemRgb="On" visibility="3" 
chr14	49074069	49269241	WeiG	0	.	49074069	49269241	41,128,185
track type=bed name="SciG" description="SciG" itemRgb="On" visibility="3" 
chr14	49146150	49233497	SciG	0	.	49146150	49233497	41,128,185
track type=bed name="NfdG" description="NfdG" itemRgb="On" visibility="3" 
chr14	49146150	49296248	NfdG	0	.	49146150	49296248	41,128,185
track type=bed name="GosG" description="GosG" itemRgb="On" visibility="3" 
chr14	49146150	49233497	GosG	0	.	49146150	49233497	41,128,185
track type=bed name="BotG" description="BotG" itemRgb="On" visibility="3" 
chr14	49126520	49233497	BotG	0	.	49126520	49233497	41,128,185
track type=bed name="NsdG" description="NsdG" itemRgb="On" visibility="3" 
chr14	49126520	49258465	NsdG	0	.	49126520	49258465	41,128,185
track type=bed name="BocG" description="BocG" itemRgb="On" visibility="3" 
chr14	49146150	49233497	BocG	0	.	49146150	49233497	41,128,185
track type=bed name="GreG" description="GreG" itemRgb="On" visibility="3" 
chr14	49126520	49233497	GreG	0	.	49126520	49233497	41,128,185
track type=bed name="CosG" description="CosG" itemRgb="On" visibility="3" 
chr14	49100128	49233497	CosG	0	.	49100128	49233497	41,128,185
track type=bed name="jrtG" description="jrtG" itemRgb="On" visibility="3" 
chr14	49126520	49233497	jrtG	0	.	49126520	49233497	41,128,185
track type=bed name="TyoG" description="TyoG" itemRgb="On" visibility="3" 
chr14	49126520	49233497	TyoG	0	.	49126520	49233497	41,128,185
track type=bed name="StpG" description="StpG" itemRgb="On" visibility="3" 
chr14	49126520	49233497	StpG	0	.	49126520	49233497	41,128,185
track type=bed name="GshG" description="GshG" itemRgb="On" visibility="3" 
chr14	49126520	49233497	GshG	0	.	49126520	49233497	41,128,185
track type=bed name="ElkG" description="ElkG" itemRgb="On" visibility="3" 
chr14	49126520	49233497	ElkG	0	.	49126520	49233497	41,128,185
track type=bed name="BmdG" description="BmdG" itemRgb="On" visibility="3" 
chr14	49126520	49405099	BmdG	0	.	49126520	49405099	41,128,185
track type=bed name="BetG" description="BetG" itemRgb="On" visibility="3" 
chr14	49126520	49258465	BetG	0	.	49126520	49258465	41,128,185
track type=bed name="IrwG" description="IrwG" itemRgb="On" visibility="3" 
chr14	48347363	49729772	IrwG	0	.	48347363	49729772	41,128,185
track type=bed name="NfdA" description="NfdA" itemRgb="On" visibility="3" 
chr14	49119112	49412216	NfdA	0	.	49119112	49412216	39,174,96
track type=bed name="GosA" description="GosA" itemRgb="On" visibility="3" 
chr14	49146150	49233497	GosA	0	.	49146150	49233497	39,174,96
track type=bed name="DobA" description="DobA" itemRgb="On" visibility="3" 
chr14	49126520	49258465	DobA	0	.	49126520	49258465	39,174,96
track type=bed name="BotA" description="BotA" itemRgb="On" visibility="3" 
chr14	49126520	49233497	BotA	0	.	49126520	49233497	39,174,96
track type=bed name="LreA" description="LreA" itemRgb="On" visibility="3" 
chr14	49126520	49233497	LreA	0	.	49126520	49233497	39,174,96
track type=bed name="jrtA" description="jrtA" itemRgb="On" visibility="3" 
chr14	49126520	49258465	jrtA	0	.	49126520	49258465	39,174,96
track type=bed name="EbdA" description="EbdA" itemRgb="On" visibility="3" 
chr14	49064102	49350544	EbdA	0	.	49064102	49350544	39,174,96
track type=bed name="StpA" description="StpA" itemRgb="On" visibility="3" 
chr14	49126520	49233497	StpA	0	.	49126520	49233497	39,174,96
track type=bed name="RtwA" description="RtwA" itemRgb="On" visibility="3" 
chr14	49146150	49258465	RtwA	0	.	49146150	49258465	39,174,96
track type=bed name="FspA" description="FspA" itemRgb="On" visibility="3" 
chr14	49100128	49257494	FspA	0	.	49100128	49257494	39,174,96
track type=bed name="EstA" description="EstA" itemRgb="On" visibility="3" 
chr14	49126520	49233497	EstA	0	.	49126520	49233497	39,174,96
track type=bed name="BrsA" description="BrsA" itemRgb="On" visibility="3" 
chr14	49126520	49258465	BrsA	0	.	49126520	49258465	39,174,96
track type=bed name="ShpA" description="ShpA" itemRgb="On" visibility="3" 
chr14	49146150	49233497	ShpA	0	.	49146150	49233497	39,174,96
track type=bed name="GryA" description="GryA" itemRgb="On" visibility="3" 
chr14	49126520	49233497	GryA	0	.	49126520	49233497	39,174,96
