# Supplementary material for: Risk-modeling of dog osteosarcoma genome scans shows individuals with Mendelian-level polygenic risk are common
Source: BMC Genomics. 2019 Mar 19;20:226. doi: 10.1186/s12864-019-5531-6 (PMC6425649; doi:10.1186/s12864-019-5531-6)
Supplement: Supplementary file 6 — Data. Haplotype phasing across osteosarcoma GWAS risk alleles. (ZIP 162 kb) [file 12864_2019_5531_MOESM6_ESM.zip › Vaysse et al 2011/chr15_38987072_individuals.txt]

WeiC: 3
WeiT: 13
SciC: 15
Sci0: 1
NfdC: 4
NfdT: 11
Gos0: 1
GosT: 16
GosC: 3
DobT: 21
BotT: 19
NsdC: 8
NsdT: 9
BocC: 5
BocT: 3
LreC: 4
LreT: 3
GreT: 14
CosC: 4
CosT: 2
jrtT: 8
EbdT: 4
EbdC: 2
TyoC: 1
TyoT: 4
StpC: 8
StpT: 1
RtwT: 7
GshT: 1
GshC: 9
FspC: 8
EurT: 4
EurC: 2
EstC: 10
ElkC: 2
ElkT: 2
DacC: 1
DacT: 5
BrsC: 6
BrsT: 1
BmdC: 2
BmdT: 5
BetT: 12
ShpT: 4
ShpC: 2
IrwC: 8
GryT: 9
BglT: 5
