# Supplementary material for: Risk-modeling of dog osteosarcoma genome scans shows individuals with Mendelian-level polygenic risk are common
Source: BMC Genomics. 2019 Mar 19;20:226. doi: 10.1186/s12864-019-5531-6 (PMC6425649; doi:10.1186/s12864-019-5531-6)
Supplement: Supplementary file 6 — Data. Haplotype phasing across osteosarcoma GWAS risk alleles. (ZIP 162 kb) [file 12864_2019_5531_MOESM6_ESM.zip › Vaysse et al 2011/chr15_38987072_track.txt]

track type=bed name="WeiT" description="WeiT" itemRgb="On" visibility="3" 
chr15	38883105	39024670	WeiT	0	.	38883105	39024670	41,128,185
track type=bed name="NfdT" description="NfdT" itemRgb="On" visibility="3" 
chr15	38953644	39024670	NfdT	0	.	38953644	39024670	41,128,185
track type=bed name="GosT" description="GosT" itemRgb="On" visibility="3" 
chr15	38909751	39024670	GosT	0	.	38909751	39024670	41,128,185
track type=bed name="DobT" description="DobT" itemRgb="On" visibility="3" 
chr15	38904028	39024670	DobT	0	.	38904028	39024670	41,128,185
track type=bed name="BotT" description="BotT" itemRgb="On" visibility="3" 
chr15	38909751	39024670	BotT	0	.	38909751	39024670	41,128,185
track type=bed name="NsdT" description="NsdT" itemRgb="On" visibility="3" 
chr15	38953644	39024670	NsdT	0	.	38953644	39024670	41,128,185
track type=bed name="GreT" description="GreT" itemRgb="On" visibility="3" 
chr15	38966967	39008187	GreT	0	.	38966967	39008187	41,128,185
track type=bed name="jrtT" description="jrtT" itemRgb="On" visibility="3" 
chr15	38966967	39166031	jrtT	0	.	38966967	39166031	41,128,185
track type=bed name="EbdT" description="EbdT" itemRgb="On" visibility="3" 
chr15	38953644	40962647	EbdT	0	.	38953644	40962647	41,128,185
track type=bed name="TyoT" description="TyoT" itemRgb="On" visibility="3" 
chr15	38953644	39024670	TyoT	0	.	38953644	39024670	41,128,185
track type=bed name="RtwT" description="RtwT" itemRgb="On" visibility="3" 
chr15	38909751	39042744	RtwT	0	.	38909751	39042744	41,128,185
track type=bed name="EurT" description="EurT" itemRgb="On" visibility="3" 
chr15	38953644	39169561	EurT	0	.	38953644	39169561	41,128,185
track type=bed name="DacT" description="DacT" itemRgb="On" visibility="3" 
chr15	38966967	39008187	DacT	0	.	38966967	39008187	41,128,185
track type=bed name="BmdT" description="BmdT" itemRgb="On" visibility="3" 
chr15	38909751	39008187	BmdT	0	.	38909751	39008187	41,128,185
track type=bed name="BetT" description="BetT" itemRgb="On" visibility="3" 
chr15	38966967	39166031	BetT	0	.	38966967	39166031	41,128,185
track type=bed name="ShpT" description="ShpT" itemRgb="On" visibility="3" 
chr15	38953644	39008187	ShpT	0	.	38953644	39008187	41,128,185
track type=bed name="GryT" description="GryT" itemRgb="On" visibility="3" 
chr15	38966967	39166031	GryT	0	.	38966967	39166031	41,128,185
track type=bed name="BglT" description="BglT" itemRgb="On" visibility="3" 
chr15	38909751	39024670	BglT	0	.	38909751	39024670	41,128,185
track type=bed name="SciC" description="SciC" itemRgb="On" visibility="3" 
chr15	38909751	39166031	SciC	0	.	38909751	39166031	39,174,96
track type=bed name="NfdC" description="NfdC" itemRgb="On" visibility="3" 
chr15	38801831	39008187	NfdC	0	.	38801831	39008187	39,174,96
track type=bed name="NsdC" description="NsdC" itemRgb="On" visibility="3" 
chr15	38904028	39008187	NsdC	0	.	38904028	39008187	39,174,96
track type=bed name="BocC" description="BocC" itemRgb="On" visibility="3" 
chr15	38919889	39008187	BocC	0	.	38919889	39008187	39,174,96
track type=bed name="LreC" description="LreC" itemRgb="On" visibility="3" 
chr15	38909751	39169561	LreC	0	.	38909751	39169561	39,174,96
track type=bed name="CosC" description="CosC" itemRgb="On" visibility="3" 
chr15	38966967	39008187	CosC	0	.	38966967	39008187	39,174,96
track type=bed name="StpC" description="StpC" itemRgb="On" visibility="3" 
chr15	38953644	39008187	StpC	0	.	38953644	39008187	39,174,96
track type=bed name="GshC" description="GshC" itemRgb="On" visibility="3" 
chr15	38769764	40247245	GshC	0	.	38769764	40247245	39,174,96
track type=bed name="FspC" description="FspC" itemRgb="On" visibility="3" 
chr15	38909751	39008187	FspC	0	.	38909751	39008187	39,174,96
track type=bed name="EstC" description="EstC" itemRgb="On" visibility="3" 
chr15	38909751	39169561	EstC	0	.	38909751	39169561	39,174,96
track type=bed name="BrsC" description="BrsC" itemRgb="On" visibility="3" 
chr15	38909751	39008187	BrsC	0	.	38909751	39008187	39,174,96
track type=bed name="IrwC" description="IrwC" itemRgb="On" visibility="3" 
chr15	37734275	39166031	IrwC	0	.	37734275	39166031	39,174,96
