# Supplementary material for: Risk-modeling of dog osteosarcoma genome scans shows individuals with Mendelian-level polygenic risk are common
Source: BMC Genomics. 2019 Mar 19;20:226. doi: 10.1186/s12864-019-5531-6 (PMC6425649; doi:10.1186/s12864-019-5531-6)
Supplement: Supplementary file 6 — Data. Haplotype phasing across osteosarcoma GWAS risk alleles. (ZIP 162 kb) [file 12864_2019_5531_MOESM6_ESM.zip › Vaysse et al 2011/chr15_63780452_individuals.txt]

WeiA: 26
SciA: 25
NfdA: 25
GosA: 11
DobA: 20
BotA: 25
NsdA: 21
BocA: 16
LreA: 14
GreA: 14
CosA: 14
jrtA: 11
EbdA: 13
TyoA: 12
StpA: 12
RtwA: 12
GshA: 11
FspA: 12
EurA: 11
EstA: 12
ElkA: 12
DacA: 4
BrsA: 10
BrsG: 1
BmdA: 12
BetA: 4
BetG: 1
ShpA: 11
IrwA: 7
GryA: 11
BglA: 8
