# Supplementary material for: Risk-modeling of dog osteosarcoma genome scans shows individuals with Mendelian-level polygenic risk are common
Source: BMC Genomics. 2019 Mar 19;20:226. doi: 10.1186/s12864-019-5531-6 (PMC6425649; doi:10.1186/s12864-019-5531-6)
Supplement: Supplementary file 6 — Data. Haplotype phasing across osteosarcoma GWAS risk alleles. (ZIP 162 kb) [file 12864_2019_5531_MOESM6_ESM.zip › Vaysse et al 2011/chr16_40896559_individuals.txt]

WeiC: 22
SciC: 10
SciG: 1
Sci0: 1
NfdC: 20
GosC: 12
GosG: 4
Dob0: 1
DobG: 22
DobC: 1
BotC: 25
NsdC: 23
BocC: 16
LreC: 9
GreC: 12
GreG: 1
CosG: 2
CosC: 6
jrtC: 11
EbdC: 13
TyoG: 4
TyoC: 2
StpC: 8
RtwG: 7
RtwC: 2
GshC: 12
FspC: 12
EurC: 11
EstG: 2
EstC: 8
ElkC: 12
DacC: 8
BrsC: 10
BmdC: 12
BetC: 12
ShpC: 10
IrwC: 11
GryC: 11
BglC: 10
