# Supplementary material for: Risk-modeling of dog osteosarcoma genome scans shows individuals with Mendelian-level polygenic risk are common
Source: BMC Genomics. 2019 Mar 19;20:226. doi: 10.1186/s12864-019-5531-6 (PMC6425649; doi:10.1186/s12864-019-5531-6)
Supplement: Supplementary file 6 — Data. Haplotype phasing across osteosarcoma GWAS risk alleles. (ZIP 162 kb) [file 12864_2019_5531_MOESM6_ESM.zip › Vaysse et al 2011/chr16_40896559_track.txt]

track type=bed name="WeiC" description="WeiC" itemRgb="On" visibility="3" 
chr16	40851383	40946054	WeiC	0	.	40851383	40946054	41,128,185
track type=bed name="SciC" description="SciC" itemRgb="On" visibility="3" 
chr16	40861067	40927046	SciC	0	.	40861067	40927046	41,128,185
track type=bed name="NfdC" description="NfdC" itemRgb="On" visibility="3" 
chr16	40851383	40933365	NfdC	0	.	40851383	40933365	41,128,185
track type=bed name="GosC" description="GosC" itemRgb="On" visibility="3" 
chr16	40861067	40927046	GosC	0	.	40861067	40927046	41,128,185
track type=bed name="BotC" description="BotC" itemRgb="On" visibility="3" 
chr16	40861067	40927046	BotC	0	.	40861067	40927046	41,128,185
track type=bed name="NsdC" description="NsdC" itemRgb="On" visibility="3" 
chr16	40861067	40933365	NsdC	0	.	40861067	40933365	41,128,185
track type=bed name="BocC" description="BocC" itemRgb="On" visibility="3" 
chr16	40861067	40927046	BocC	0	.	40861067	40927046	41,128,185
track type=bed name="LreC" description="LreC" itemRgb="On" visibility="3" 
chr16	40861067	40927046	LreC	0	.	40861067	40927046	41,128,185
track type=bed name="GreC" description="GreC" itemRgb="On" visibility="3" 
chr16	40861067	40927046	GreC	0	.	40861067	40927046	41,128,185
track type=bed name="CosC" description="CosC" itemRgb="On" visibility="3" 
chr16	40861067	40927046	CosC	0	.	40861067	40927046	41,128,185
track type=bed name="jrtC" description="jrtC" itemRgb="On" visibility="3" 
chr16	40861067	40927046	jrtC	0	.	40861067	40927046	41,128,185
track type=bed name="EbdC" description="EbdC" itemRgb="On" visibility="3" 
chr16	40861067	40927046	EbdC	0	.	40861067	40927046	41,128,185
track type=bed name="StpC" description="StpC" itemRgb="On" visibility="3" 
chr16	40861067	40927046	StpC	0	.	40861067	40927046	41,128,185
track type=bed name="GshC" description="GshC" itemRgb="On" visibility="3" 
chr16	40851383	40933365	GshC	0	.	40851383	40933365	41,128,185
track type=bed name="FspC" description="FspC" itemRgb="On" visibility="3" 
chr16	40861067	40933365	FspC	0	.	40861067	40933365	41,128,185
track type=bed name="EurC" description="EurC" itemRgb="On" visibility="3" 
chr16	40861067	40933365	EurC	0	.	40861067	40933365	41,128,185
track type=bed name="EstC" description="EstC" itemRgb="On" visibility="3" 
chr16	40861067	40927046	EstC	0	.	40861067	40927046	41,128,185
track type=bed name="ElkC" description="ElkC" itemRgb="On" visibility="3" 
chr16	40861067	40927046	ElkC	0	.	40861067	40927046	41,128,185
track type=bed name="DacC" description="DacC" itemRgb="On" visibility="3" 
chr16	40861067	40927046	DacC	0	.	40861067	40927046	41,128,185
track type=bed name="BrsC" description="BrsC" itemRgb="On" visibility="3" 
chr16	40861067	40927046	BrsC	0	.	40861067	40927046	41,128,185
track type=bed name="BmdC" description="BmdC" itemRgb="On" visibility="3" 
chr16	40830648	40933365	BmdC	0	.	40830648	40933365	41,128,185
track type=bed name="BetC" description="BetC" itemRgb="On" visibility="3" 
chr16	40861067	40927046	BetC	0	.	40861067	40927046	41,128,185
track type=bed name="ShpC" description="ShpC" itemRgb="On" visibility="3" 
chr16	40861067	40927046	ShpC	0	.	40861067	40927046	41,128,185
track type=bed name="IrwC" description="IrwC" itemRgb="On" visibility="3" 
chr16	40861067	40927046	IrwC	0	.	40861067	40927046	41,128,185
track type=bed name="GryC" description="GryC" itemRgb="On" visibility="3" 
chr16	40861067	40927046	GryC	0	.	40861067	40927046	41,128,185
track type=bed name="BglC" description="BglC" itemRgb="On" visibility="3" 
chr16	40861067	40927046	BglC	0	.	40861067	40927046	41,128,185
track type=bed name="GosG" description="GosG" itemRgb="On" visibility="3" 
chr16	40787288	40946054	GosG	0	.	40787288	40946054	39,174,96
track type=bed name="DobG" description="DobG" itemRgb="On" visibility="3" 
chr16	40796478	40933365	DobG	0	.	40796478	40933365	39,174,96
track type=bed name="TyoG" description="TyoG" itemRgb="On" visibility="3" 
chr16	40183005	41772946	TyoG	0	.	40183005	41772946	39,174,96
track type=bed name="RtwG" description="RtwG" itemRgb="On" visibility="3" 
chr16	39560569	46197255	RtwG	0	.	39560569	46197255	39,174,96
