# Supplementary material for: Risk-modeling of dog osteosarcoma genome scans shows individuals with Mendelian-level polygenic risk are common
Source: BMC Genomics. 2019 Mar 19;20:226. doi: 10.1186/s12864-019-5531-6 (PMC6425649; doi:10.1186/s12864-019-5531-6)
Supplement: Supplementary file 6 — Data. Haplotype phasing across osteosarcoma GWAS risk alleles. (ZIP 162 kb) [file 12864_2019_5531_MOESM6_ESM.zip › Vaysse et al 2011/chr16_43669044_individuals.txt]

WeiC: 19
SciT: 4
SciC: 9
NfdC: 22
NfdT: 1
GosT: 8
GosC: 4
DobC: 25
BotC: 5
BotT: 10
NsdT: 4
NsdC: 12
BocC: 12
LreT: 1
LreC: 8
GreC: 5
GreT: 5
CosT: 1
CosC: 8
jrtT: 1
jrtC: 6
EbdC: 2
EbdT: 5
TyoC: 11
StpC: 3
StpT: 3
RtwC: 10
GshC: 7
GshT: 1
FspT: 3
FspC: 2
EurC: 4
EurT: 3
EstC: 5
ElkC: 5
ElkT: 1
DacC: 7
DacT: 1
BrsC: 9
BmdC: 6
BmdT: 1
BetC: 12
ShpC: 10
IrwC: 8
GryT: 1
GryC: 3
BglC: 10
