# Supplementary material for: Risk-modeling of dog osteosarcoma genome scans shows individuals with Mendelian-level polygenic risk are common
Source: BMC Genomics. 2019 Mar 19;20:226. doi: 10.1186/s12864-019-5531-6 (PMC6425649; doi:10.1186/s12864-019-5531-6)
Supplement: Supplementary file 6 — Data. Haplotype phasing across osteosarcoma GWAS risk alleles. (ZIP 162 kb) [file 12864_2019_5531_MOESM6_ESM.zip › Vaysse et al 2011/chr16_43669044_track.txt]

track type=bed name="WeiC" description="WeiC" itemRgb="On" visibility="3" 
chr16	43646955	43780582	WeiC	0	.	43646955	43780582	41,128,185
track type=bed name="SciC" description="SciC" itemRgb="On" visibility="3" 
chr16	43646955	43690925	SciC	0	.	43646955	43690925	41,128,185
track type=bed name="NfdC" description="NfdC" itemRgb="On" visibility="3" 
chr16	43646955	43690925	NfdC	0	.	43646955	43690925	41,128,185
track type=bed name="GosC" description="GosC" itemRgb="On" visibility="3" 
chr16	43646955	43690925	GosC	0	.	43646955	43690925	41,128,185
track type=bed name="DobC" description="DobC" itemRgb="On" visibility="3" 
chr16	43436433	43990537	DobC	0	.	43436433	43990537	41,128,185
track type=bed name="BotC" description="BotC" itemRgb="On" visibility="3" 
chr16	43646955	43690925	BotC	0	.	43646955	43690925	41,128,185
track type=bed name="NsdC" description="NsdC" itemRgb="On" visibility="3" 
chr16	43646955	43690925	NsdC	0	.	43646955	43690925	41,128,185
track type=bed name="BocC" description="BocC" itemRgb="On" visibility="3" 
chr16	43646955	43690925	BocC	0	.	43646955	43690925	41,128,185
track type=bed name="LreC" description="LreC" itemRgb="On" visibility="3" 
chr16	43646955	43690925	LreC	0	.	43646955	43690925	41,128,185
track type=bed name="GreC" description="GreC" itemRgb="On" visibility="3" 
chr16	43646955	43690925	GreC	0	.	43646955	43690925	41,128,185
track type=bed name="CosC" description="CosC" itemRgb="On" visibility="3" 
chr16	43646955	43690925	CosC	0	.	43646955	43690925	41,128,185
track type=bed name="jrtC" description="jrtC" itemRgb="On" visibility="3" 
chr16	43646955	43690925	jrtC	0	.	43646955	43690925	41,128,185
track type=bed name="TyoC" description="TyoC" itemRgb="On" visibility="3" 
chr16	43646955	43690925	TyoC	0	.	43646955	43690925	41,128,185
track type=bed name="RtwC" description="RtwC" itemRgb="On" visibility="3" 
chr16	43646955	43712138	RtwC	0	.	43646955	43712138	41,128,185
track type=bed name="GshC" description="GshC" itemRgb="On" visibility="3" 
chr16	43597631	43725054	GshC	0	.	43597631	43725054	41,128,185
track type=bed name="EurC" description="EurC" itemRgb="On" visibility="3" 
chr16	43646955	43690925	EurC	0	.	43646955	43690925	41,128,185
track type=bed name="EstC" description="EstC" itemRgb="On" visibility="3" 
chr16	43646955	43690925	EstC	0	.	43646955	43690925	41,128,185
track type=bed name="ElkC" description="ElkC" itemRgb="On" visibility="3" 
chr16	43646955	43690925	ElkC	0	.	43646955	43690925	41,128,185
track type=bed name="DacC" description="DacC" itemRgb="On" visibility="3" 
chr16	43646955	43690925	DacC	0	.	43646955	43690925	41,128,185
track type=bed name="BrsC" description="BrsC" itemRgb="On" visibility="3" 
chr16	43646955	43690925	BrsC	0	.	43646955	43690925	41,128,185
track type=bed name="BmdC" description="BmdC" itemRgb="On" visibility="3" 
chr16	43646955	43690925	BmdC	0	.	43646955	43690925	41,128,185
track type=bed name="BetC" description="BetC" itemRgb="On" visibility="3" 
chr16	43646955	43690925	BetC	0	.	43646955	43690925	41,128,185
track type=bed name="ShpC" description="ShpC" itemRgb="On" visibility="3" 
chr16	43646955	43690925	ShpC	0	.	43646955	43690925	41,128,185
track type=bed name="IrwC" description="IrwC" itemRgb="On" visibility="3" 
chr16	43646955	43690925	IrwC	0	.	43646955	43690925	41,128,185
track type=bed name="BglC" description="BglC" itemRgb="On" visibility="3" 
chr16	43646955	43690925	BglC	0	.	43646955	43690925	41,128,185
track type=bed name="SciT" description="SciT" itemRgb="On" visibility="3" 
chr16	40072877	47519837	SciT	0	.	40072877	47519837	39,174,96
track type=bed name="GosT" description="GosT" itemRgb="On" visibility="3" 
chr16	43613792	43725054	GosT	0	.	43613792	43725054	39,174,96
track type=bed name="BotT" description="BotT" itemRgb="On" visibility="3" 
chr16	43431340	43822210	BotT	0	.	43431340	43822210	39,174,96
track type=bed name="NsdT" description="NsdT" itemRgb="On" visibility="3" 
chr16	43436433	44005128	NsdT	0	.	43436433	44005128	39,174,96
track type=bed name="GreT" description="GreT" itemRgb="On" visibility="3" 
chr16	43436433	43725054	GreT	0	.	43436433	43725054	39,174,96
track type=bed name="EbdT" description="EbdT" itemRgb="On" visibility="3" 
chr16	43597631	43773530	EbdT	0	.	43597631	43773530	39,174,96
