# Supplementary material for: Risk-modeling of dog osteosarcoma genome scans shows individuals with Mendelian-level polygenic risk are common
Source: BMC Genomics. 2019 Mar 19;20:226. doi: 10.1186/s12864-019-5531-6 (PMC6425649; doi:10.1186/s12864-019-5531-6)
Supplement: Supplementary file 6 — Data. Haplotype phasing across osteosarcoma GWAS risk alleles. (ZIP 162 kb) [file 12864_2019_5531_MOESM6_ESM.zip › Vaysse et al 2011/chr17_14472761_individuals.txt]

WeiA: 26
SciA: 25
NfdA: 25
GosA: 15
DobA: 13
BotA: 25
NsdA: 23
BocA: 16
LreA: 14
GreA: 5
GreC: 2
CosA: 14
jrtA: 11
EbdA: 12
TyoA: 7
StpA: 12
RtwA: 10
GshC: 10
FspA: 6
FspC: 1
EurA: 12
EstA: 7
ElkA: 12
DacA: 10
BrsC: 2
BrsA: 8
BmdA: 12
BetA: 10
ShpA: 9
IrwA: 11
GryA: 11
BglA: 9
