# Supplementary material for: Risk-modeling of dog osteosarcoma genome scans shows individuals with Mendelian-level polygenic risk are common
Source: BMC Genomics. 2019 Mar 19;20:226. doi: 10.1186/s12864-019-5531-6 (PMC6425649; doi:10.1186/s12864-019-5531-6)
Supplement: Supplementary file 6 — Data. Haplotype phasing across osteosarcoma GWAS risk alleles. (ZIP 162 kb) [file 12864_2019_5531_MOESM6_ESM.zip › Vaysse et al 2011/chr17_14472761_track.txt]

track type=bed name="WeiA" description="WeiA" itemRgb="On" visibility="3" 
chr17	14444238	14494739	WeiA	0	.	14444238	14494739	41,128,185
track type=bed name="SciA" description="SciA" itemRgb="On" visibility="3" 
chr17	14432939	14494739	SciA	0	.	14432939	14494739	41,128,185
track type=bed name="NfdA" description="NfdA" itemRgb="On" visibility="3" 
chr17	14432939	14494739	NfdA	0	.	14432939	14494739	41,128,185
track type=bed name="GosA" description="GosA" itemRgb="On" visibility="3" 
chr17	14432939	14494739	GosA	0	.	14432939	14494739	41,128,185
track type=bed name="DobA" description="DobA" itemRgb="On" visibility="3" 
chr17	14345479	14503632	DobA	0	.	14345479	14503632	41,128,185
track type=bed name="BotA" description="BotA" itemRgb="On" visibility="3" 
chr17	14432939	14494739	BotA	0	.	14432939	14494739	41,128,185
track type=bed name="NsdA" description="NsdA" itemRgb="On" visibility="3" 
chr17	14432939	14494739	NsdA	0	.	14432939	14494739	41,128,185
track type=bed name="BocA" description="BocA" itemRgb="On" visibility="3" 
chr17	14444238	14494739	BocA	0	.	14444238	14494739	41,128,185
track type=bed name="LreA" description="LreA" itemRgb="On" visibility="3" 
chr17	14432939	14494739	LreA	0	.	14432939	14494739	41,128,185
track type=bed name="GreA" description="GreA" itemRgb="On" visibility="3" 
chr17	14432939	14494739	GreA	0	.	14432939	14494739	41,128,185
track type=bed name="CosA" description="CosA" itemRgb="On" visibility="3" 
chr17	14432939	14494739	CosA	0	.	14432939	14494739	41,128,185
track type=bed name="jrtA" description="jrtA" itemRgb="On" visibility="3" 
chr17	14432939	14494739	jrtA	0	.	14432939	14494739	41,128,185
track type=bed name="EbdA" description="EbdA" itemRgb="On" visibility="3" 
chr17	14025123	14541451	EbdA	0	.	14025123	14541451	41,128,185
track type=bed name="TyoA" description="TyoA" itemRgb="On" visibility="3" 
chr17	14432939	14494739	TyoA	0	.	14432939	14494739	41,128,185
track type=bed name="StpA" description="StpA" itemRgb="On" visibility="3" 
chr17	14432939	14494739	StpA	0	.	14432939	14494739	41,128,185
track type=bed name="RtwA" description="RtwA" itemRgb="On" visibility="3" 
chr17	14432939	14494739	RtwA	0	.	14432939	14494739	41,128,185
track type=bed name="FspA" description="FspA" itemRgb="On" visibility="3" 
chr17	14432939	14494739	FspA	0	.	14432939	14494739	41,128,185
track type=bed name="EurA" description="EurA" itemRgb="On" visibility="3" 
chr17	14432939	14494739	EurA	0	.	14432939	14494739	41,128,185
track type=bed name="EstA" description="EstA" itemRgb="On" visibility="3" 
chr17	14432939	14494739	EstA	0	.	14432939	14494739	41,128,185
track type=bed name="ElkA" description="ElkA" itemRgb="On" visibility="3" 
chr17	14345479	14541451	ElkA	0	.	14345479	14541451	41,128,185
track type=bed name="DacA" description="DacA" itemRgb="On" visibility="3" 
chr17	14444238	14494739	DacA	0	.	14444238	14494739	41,128,185
track type=bed name="BrsA" description="BrsA" itemRgb="On" visibility="3" 
chr17	14432939	14494739	BrsA	0	.	14432939	14494739	41,128,185
track type=bed name="BmdA" description="BmdA" itemRgb="On" visibility="3" 
chr17	14432939	14494739	BmdA	0	.	14432939	14494739	41,128,185
track type=bed name="BetA" description="BetA" itemRgb="On" visibility="3" 
chr17	14432939	14494739	BetA	0	.	14432939	14494739	41,128,185
track type=bed name="ShpA" description="ShpA" itemRgb="On" visibility="3" 
chr17	14432939	14494739	ShpA	0	.	14432939	14494739	41,128,185
track type=bed name="IrwA" description="IrwA" itemRgb="On" visibility="3" 
chr17	14432939	14494739	IrwA	0	.	14432939	14494739	41,128,185
track type=bed name="GryA" description="GryA" itemRgb="On" visibility="3" 
chr17	14432939	14494739	GryA	0	.	14432939	14494739	41,128,185
track type=bed name="BglA" description="BglA" itemRgb="On" visibility="3" 
chr17	14432939	14494739	BglA	0	.	14432939	14494739	41,128,185
track type=bed name="GshC" description="GshC" itemRgb="On" visibility="3" 
chr17	12217547	16220896	GshC	0	.	12217547	16220896	39,174,96
