# Supplementary material for: Risk-modeling of dog osteosarcoma genome scans shows individuals with Mendelian-level polygenic risk are common
Source: BMC Genomics. 2019 Mar 19;20:226. doi: 10.1186/s12864-019-5531-6 (PMC6425649; doi:10.1186/s12864-019-5531-6)
Supplement: Supplementary file 6 — Data. Haplotype phasing across osteosarcoma GWAS risk alleles. (ZIP 162 kb) [file 12864_2019_5531_MOESM6_ESM.zip › Vaysse et al 2011/chr19_34134931_individuals.txt]

WeiT: 8
WeiC: 7
SciC: 2
SciT: 11
NfdT: 20
GosT: 4
GosC: 9
DobT: 20
DobC: 1
BotC: 13
BotT: 1
NsdC: 3
NsdT: 9
BocT: 4
LreC: 7
LreT: 2
GreC: 8
GreT: 1
CosC: 7
jrtC: 2
jrtT: 3
EbdT: 12
TyoC: 6
StpT: 9
RtwT: 10
GshC: 12
FspT: 10
EurT: 1
EurC: 5
EstT: 3
EstC: 2
ElkT: 1
ElkC: 6
DacC: 1
DacT: 6
BrsC: 5
BrsT: 2
BmdT: 5
BmdC: 1
BetT: 2
BetC: 3
ShpC: 5
ShpT: 2
IrwC: 11
GryT: 3
BglT: 8
