# Supplementary material for: Risk-modeling of dog osteosarcoma genome scans shows individuals with Mendelian-level polygenic risk are common
Source: BMC Genomics. 2019 Mar 19;20:226. doi: 10.1186/s12864-019-5531-6 (PMC6425649; doi:10.1186/s12864-019-5531-6)
Supplement: Supplementary file 6 — Data. Haplotype phasing across osteosarcoma GWAS risk alleles. (ZIP 162 kb) [file 12864_2019_5531_MOESM6_ESM.zip › Vaysse et al 2011/chr19_34134931_track.txt]

track type=bed name="WeiT" description="WeiT" itemRgb="On" visibility="3" 
chr19	34094547	34155782	WeiT	0	.	34094547	34155782	41,128,185
track type=bed name="SciT" description="SciT" itemRgb="On" visibility="3" 
chr19	34107271	34155782	SciT	0	.	34107271	34155782	41,128,185
track type=bed name="NfdT" description="NfdT" itemRgb="On" visibility="3" 
chr19	34107271	34155782	NfdT	0	.	34107271	34155782	41,128,185
track type=bed name="GosT" description="GosT" itemRgb="On" visibility="3" 
chr19	34107271	34155782	GosT	0	.	34107271	34155782	41,128,185
track type=bed name="DobT" description="DobT" itemRgb="On" visibility="3" 
chr19	33984914	34194763	DobT	0	.	33984914	34194763	41,128,185
track type=bed name="NsdT" description="NsdT" itemRgb="On" visibility="3" 
chr19	34107271	34166973	NsdT	0	.	34107271	34166973	41,128,185
track type=bed name="BocT" description="BocT" itemRgb="On" visibility="3" 
chr19	34107271	34155782	BocT	0	.	34107271	34155782	41,128,185
track type=bed name="EbdT" description="EbdT" itemRgb="On" visibility="3" 
chr19	34094547	34155782	EbdT	0	.	34094547	34155782	41,128,185
track type=bed name="StpT" description="StpT" itemRgb="On" visibility="3" 
chr19	34107271	34174664	StpT	0	.	34107271	34174664	41,128,185
track type=bed name="RtwT" description="RtwT" itemRgb="On" visibility="3" 
chr19	34107271	34155782	RtwT	0	.	34107271	34155782	41,128,185
track type=bed name="FspT" description="FspT" itemRgb="On" visibility="3" 
chr19	34094547	34155782	FspT	0	.	34094547	34155782	41,128,185
track type=bed name="DacT" description="DacT" itemRgb="On" visibility="3" 
chr19	34094547	34155782	DacT	0	.	34094547	34155782	41,128,185
track type=bed name="BmdT" description="BmdT" itemRgb="On" visibility="3" 
chr19	34107271	34174664	BmdT	0	.	34107271	34174664	41,128,185
track type=bed name="BglT" description="BglT" itemRgb="On" visibility="3" 
chr19	34107271	34166973	BglT	0	.	34107271	34166973	41,128,185
track type=bed name="WeiC" description="WeiC" itemRgb="On" visibility="3" 
chr19	33951288	34182833	WeiC	0	.	33951288	34182833	39,174,96
track type=bed name="GosC" description="GosC" itemRgb="On" visibility="3" 
chr19	34087211	34155782	GosC	0	.	34087211	34155782	39,174,96
track type=bed name="BotC" description="BotC" itemRgb="On" visibility="3" 
chr19	34107271	34166973	BotC	0	.	34107271	34166973	39,174,96
track type=bed name="LreC" description="LreC" itemRgb="On" visibility="3" 
chr19	34087211	34155782	LreC	0	.	34087211	34155782	39,174,96
track type=bed name="GreC" description="GreC" itemRgb="On" visibility="3" 
chr19	33984914	34155782	GreC	0	.	33984914	34155782	39,174,96
track type=bed name="CosC" description="CosC" itemRgb="On" visibility="3" 
chr19	34048028	34155782	CosC	0	.	34048028	34155782	39,174,96
track type=bed name="TyoC" description="TyoC" itemRgb="On" visibility="3" 
chr19	33999958	34155782	TyoC	0	.	33999958	34155782	39,174,96
track type=bed name="GshC" description="GshC" itemRgb="On" visibility="3" 
chr19	33984914	34155782	GshC	0	.	33984914	34155782	39,174,96
track type=bed name="EurC" description="EurC" itemRgb="On" visibility="3" 
chr19	34087211	34166973	EurC	0	.	34087211	34166973	39,174,96
track type=bed name="ElkC" description="ElkC" itemRgb="On" visibility="3" 
chr19	34087211	34155782	ElkC	0	.	34087211	34155782	39,174,96
track type=bed name="BrsC" description="BrsC" itemRgb="On" visibility="3" 
chr19	34087211	34155782	BrsC	0	.	34087211	34155782	39,174,96
track type=bed name="ShpC" description="ShpC" itemRgb="On" visibility="3" 
chr19	34087211	34155782	ShpC	0	.	34087211	34155782	39,174,96
track type=bed name="IrwC" description="IrwC" itemRgb="On" visibility="3" 
chr19	33984914	34155782	IrwC	0	.	33984914	34155782	39,174,96
