# Supplementary material for: Risk-modeling of dog osteosarcoma genome scans shows individuals with Mendelian-level polygenic risk are common
Source: BMC Genomics. 2019 Mar 19;20:226. doi: 10.1186/s12864-019-5531-6 (PMC6425649; doi:10.1186/s12864-019-5531-6)
Supplement: Supplementary file 6 — Data. Haplotype phasing across osteosarcoma GWAS risk alleles. (ZIP 162 kb) [file 12864_2019_5531_MOESM6_ESM.zip › Vaysse et al 2011/chr2_19515571_individuals.txt]

WeiC: 26
SciA: 1
SciC: 14
NfdA: 3
NfdC: 9
GosC: 25
DobC: 16
BotA: 3
BotC: 11
NsdA: 1
NsdC: 20
BocA: 1
BocC: 5
LreC: 12
GreC: 12
CosA: 1
CosC: 5
jrtC: 3
jrtA: 1
EbdC: 5
EbdA: 4
TyoC: 4
StpC: 11
RtwA: 1
RtwC: 6
GshC: 12
FspC: 10
EurC: 9
EstC: 8
ElkC: 4
DacC: 1
DacA: 4
BrsA: 1
BrsC: 4
BmdC: 7
BetC: 2
BetA: 5
ShpC: 5
IrwC: 11
GryC: 1
GryA: 6
BglC: 2
BglA: 7
