# Supplementary material for: Risk-modeling of dog osteosarcoma genome scans shows individuals with Mendelian-level polygenic risk are common
Source: BMC Genomics. 2019 Mar 19;20:226. doi: 10.1186/s12864-019-5531-6 (PMC6425649; doi:10.1186/s12864-019-5531-6)
Supplement: Supplementary file 6 — Data. Haplotype phasing across osteosarcoma GWAS risk alleles. (ZIP 162 kb) [file 12864_2019_5531_MOESM6_ESM.zip › Vaysse et al 2011/chr2_19515571_track.txt]

track type=bed name="WeiC" description="WeiC" itemRgb="On" visibility="3" 
chr2	19469757	19554788	WeiC	0	.	19469757	19554788	41,128,185
track type=bed name="SciC" description="SciC" itemRgb="On" visibility="3" 
chr2	19501237	19554788	SciC	0	.	19501237	19554788	41,128,185
track type=bed name="NfdC" description="NfdC" itemRgb="On" visibility="3" 
chr2	19501237	19613398	NfdC	0	.	19501237	19613398	41,128,185
track type=bed name="GosC" description="GosC" itemRgb="On" visibility="3" 
chr2	19501237	19554788	GosC	0	.	19501237	19554788	41,128,185
track type=bed name="DobC" description="DobC" itemRgb="On" visibility="3" 
chr2	19469757	19554788	DobC	0	.	19469757	19554788	41,128,185
track type=bed name="BotC" description="BotC" itemRgb="On" visibility="3" 
chr2	19501237	19554788	BotC	0	.	19501237	19554788	41,128,185
track type=bed name="NsdC" description="NsdC" itemRgb="On" visibility="3" 
chr2	19441276	19598522	NsdC	0	.	19441276	19598522	41,128,185
track type=bed name="BocC" description="BocC" itemRgb="On" visibility="3" 
chr2	19501237	19554788	BocC	0	.	19501237	19554788	41,128,185
track type=bed name="LreC" description="LreC" itemRgb="On" visibility="3" 
chr2	19469757	19554788	LreC	0	.	19469757	19554788	41,128,185
track type=bed name="GreC" description="GreC" itemRgb="On" visibility="3" 
chr2	19469757	19554788	GreC	0	.	19469757	19554788	41,128,185
track type=bed name="CosC" description="CosC" itemRgb="On" visibility="3" 
chr2	19501237	19554788	CosC	0	.	19501237	19554788	41,128,185
track type=bed name="EbdC" description="EbdC" itemRgb="On" visibility="3" 
chr2	19469757	19554788	EbdC	0	.	19469757	19554788	41,128,185
track type=bed name="TyoC" description="TyoC" itemRgb="On" visibility="3" 
chr2	19469757	19554788	TyoC	0	.	19469757	19554788	41,128,185
track type=bed name="StpC" description="StpC" itemRgb="On" visibility="3" 
chr2	19469757	19554788	StpC	0	.	19469757	19554788	41,128,185
track type=bed name="RtwC" description="RtwC" itemRgb="On" visibility="3" 
chr2	19501237	19554788	RtwC	0	.	19501237	19554788	41,128,185
track type=bed name="GshC" description="GshC" itemRgb="On" visibility="3" 
chr2	19501237	19554788	GshC	0	.	19501237	19554788	41,128,185
track type=bed name="FspC" description="FspC" itemRgb="On" visibility="3" 
chr2	19469757	19554788	FspC	0	.	19469757	19554788	41,128,185
track type=bed name="EurC" description="EurC" itemRgb="On" visibility="3" 
chr2	19501237	19554788	EurC	0	.	19501237	19554788	41,128,185
track type=bed name="EstC" description="EstC" itemRgb="On" visibility="3" 
chr2	19501237	19554788	EstC	0	.	19501237	19554788	41,128,185
track type=bed name="ElkC" description="ElkC" itemRgb="On" visibility="3" 
chr2	19469757	19575155	ElkC	0	.	19469757	19575155	41,128,185
track type=bed name="BrsC" description="BrsC" itemRgb="On" visibility="3" 
chr2	19469757	19554788	BrsC	0	.	19469757	19554788	41,128,185
track type=bed name="BmdC" description="BmdC" itemRgb="On" visibility="3" 
chr2	19469757	19554788	BmdC	0	.	19469757	19554788	41,128,185
track type=bed name="ShpC" description="ShpC" itemRgb="On" visibility="3" 
chr2	19469757	19554788	ShpC	0	.	19469757	19554788	41,128,185
track type=bed name="IrwC" description="IrwC" itemRgb="On" visibility="3" 
chr2	17553935	21191632	IrwC	0	.	17553935	21191632	41,128,185
track type=bed name="EbdA" description="EbdA" itemRgb="On" visibility="3" 
chr2	19441276	19554788	EbdA	0	.	19441276	19554788	39,174,96
track type=bed name="DacA" description="DacA" itemRgb="On" visibility="3" 
chr2	19418878	19598522	DacA	0	.	19418878	19598522	39,174,96
track type=bed name="BetA" description="BetA" itemRgb="On" visibility="3" 
chr2	19441276	19598522	BetA	0	.	19441276	19598522	39,174,96
track type=bed name="GryA" description="GryA" itemRgb="On" visibility="3" 
chr2	19278269	19746308	GryA	0	.	19278269	19746308	39,174,96
track type=bed name="BglA" description="BglA" itemRgb="On" visibility="3" 
chr2	19441276	19575155	BglA	0	.	19441276	19575155	39,174,96
