# Supplementary material for: Risk-modeling of dog osteosarcoma genome scans shows individuals with Mendelian-level polygenic risk are common
Source: BMC Genomics. 2019 Mar 19;20:226. doi: 10.1186/s12864-019-5531-6 (PMC6425649; doi:10.1186/s12864-019-5531-6)
Supplement: Supplementary file 6 — Data. Haplotype phasing across osteosarcoma GWAS risk alleles. (ZIP 162 kb) [file 12864_2019_5531_MOESM6_ESM.zip › Vaysse et al 2011/chr21_46283811_individuals.txt]

WeiT: 10
WeiC: 4
SciC: 17
NfdC: 25
GosC: 14
GosT: 2
DobC: 23
BotC: 25
NsdC: 23
BocC: 12
BocT: 1
LreC: 14
GreC: 14
CosC: 14
jrtC: 8
EbdC: 13
TyoC: 12
StpC: 2
StpT: 3
RtwC: 4
RtwT: 1
GshC: 11
FspC: 12
EurC: 12
EstT: 8
EstC: 2
ElkC: 11
DacC: 11
BrsC: 12
BmdC: 12
BetC: 12
ShpC: 11
IrwC: 11
GryC: 10
BglT: 1
BglC: 4
