# Supplementary material for: Risk-modeling of dog osteosarcoma genome scans shows individuals with Mendelian-level polygenic risk are common
Source: BMC Genomics. 2019 Mar 19;20:226. doi: 10.1186/s12864-019-5531-6 (PMC6425649; doi:10.1186/s12864-019-5531-6)
Supplement: Supplementary file 6 — Data. Haplotype phasing across osteosarcoma GWAS risk alleles. (ZIP 162 kb) [file 12864_2019_5531_MOESM6_ESM.zip › Vaysse et al 2011/chr21_46283811_track.txt]

track type=bed name="WeiT" description="WeiT" itemRgb="On" visibility="3" 
chr21	45140998	46491857	WeiT	0	.	45140998	46491857	41,128,185
track type=bed name="EstT" description="EstT" itemRgb="On" visibility="3" 
chr21	45776639	46460495	EstT	0	.	45776639	46460495	41,128,185
track type=bed name="WeiC" description="WeiC" itemRgb="On" visibility="3" 
chr21	46254773	46324156	WeiC	0	.	46254773	46324156	39,174,96
track type=bed name="SciC" description="SciC" itemRgb="On" visibility="3" 
chr21	46254773	46316889	SciC	0	.	46254773	46316889	39,174,96
track type=bed name="NfdC" description="NfdC" itemRgb="On" visibility="3" 
chr21	46254773	46316889	NfdC	0	.	46254773	46316889	39,174,96
track type=bed name="GosC" description="GosC" itemRgb="On" visibility="3" 
chr21	46254773	46324156	GosC	0	.	46254773	46324156	39,174,96
track type=bed name="DobC" description="DobC" itemRgb="On" visibility="3" 
chr21	46254773	46334268	DobC	0	.	46254773	46334268	39,174,96
track type=bed name="BotC" description="BotC" itemRgb="On" visibility="3" 
chr21	46254773	46316889	BotC	0	.	46254773	46316889	39,174,96
track type=bed name="NsdC" description="NsdC" itemRgb="On" visibility="3" 
chr21	46254773	46316889	NsdC	0	.	46254773	46316889	39,174,96
track type=bed name="BocC" description="BocC" itemRgb="On" visibility="3" 
chr21	46254773	46334268	BocC	0	.	46254773	46334268	39,174,96
track type=bed name="LreC" description="LreC" itemRgb="On" visibility="3" 
chr21	46254773	46308872	LreC	0	.	46254773	46308872	39,174,96
track type=bed name="GreC" description="GreC" itemRgb="On" visibility="3" 
chr21	46254773	46316889	GreC	0	.	46254773	46316889	39,174,96
track type=bed name="CosC" description="CosC" itemRgb="On" visibility="3" 
chr21	46251008	46308872	CosC	0	.	46251008	46308872	39,174,96
track type=bed name="jrtC" description="jrtC" itemRgb="On" visibility="3" 
chr21	46254773	46308872	jrtC	0	.	46254773	46308872	39,174,96
track type=bed name="EbdC" description="EbdC" itemRgb="On" visibility="3" 
chr21	46254773	46316889	EbdC	0	.	46254773	46316889	39,174,96
track type=bed name="TyoC" description="TyoC" itemRgb="On" visibility="3" 
chr21	46254773	46316889	TyoC	0	.	46254773	46316889	39,174,96
track type=bed name="RtwC" description="RtwC" itemRgb="On" visibility="3" 
chr21	46254773	46316889	RtwC	0	.	46254773	46316889	39,174,96
track type=bed name="GshC" description="GshC" itemRgb="On" visibility="3" 
chr21	46254773	46316889	GshC	0	.	46254773	46316889	39,174,96
track type=bed name="FspC" description="FspC" itemRgb="On" visibility="3" 
chr21	46254773	46316889	FspC	0	.	46254773	46316889	39,174,96
track type=bed name="EurC" description="EurC" itemRgb="On" visibility="3" 
chr21	46254773	46316889	EurC	0	.	46254773	46316889	39,174,96
track type=bed name="ElkC" description="ElkC" itemRgb="On" visibility="3" 
chr21	46254773	46308872	ElkC	0	.	46254773	46308872	39,174,96
track type=bed name="DacC" description="DacC" itemRgb="On" visibility="3" 
chr21	46254773	46316889	DacC	0	.	46254773	46316889	39,174,96
track type=bed name="BrsC" description="BrsC" itemRgb="On" visibility="3" 
chr21	46254773	46316889	BrsC	0	.	46254773	46316889	39,174,96
track type=bed name="BmdC" description="BmdC" itemRgb="On" visibility="3" 
chr21	46254773	46316889	BmdC	0	.	46254773	46316889	39,174,96
track type=bed name="BetC" description="BetC" itemRgb="On" visibility="3" 
chr21	46254773	46316889	BetC	0	.	46254773	46316889	39,174,96
track type=bed name="ShpC" description="ShpC" itemRgb="On" visibility="3" 
chr21	46254773	46308872	ShpC	0	.	46254773	46308872	39,174,96
track type=bed name="IrwC" description="IrwC" itemRgb="On" visibility="3" 
chr21	46254773	46316889	IrwC	0	.	46254773	46316889	39,174,96
track type=bed name="GryC" description="GryC" itemRgb="On" visibility="3" 
chr21	46251008	46349600	GryC	0	.	46251008	46349600	39,174,96
track type=bed name="BglC" description="BglC" itemRgb="On" visibility="3" 
chr21	46254773	46349600	BglC	0	.	46254773	46349600	39,174,96
