# Supplementary material for: Risk-modeling of dog osteosarcoma genome scans shows individuals with Mendelian-level polygenic risk are common
Source: BMC Genomics. 2019 Mar 19;20:226. doi: 10.1186/s12864-019-5531-6 (PMC6425649; doi:10.1186/s12864-019-5531-6)
Supplement: Supplementary file 6 — Data. Haplotype phasing across osteosarcoma GWAS risk alleles. (ZIP 162 kb) [file 12864_2019_5531_MOESM6_ESM.zip › Vaysse et al 2011/chr25_19657946_individuals.txt]

WeiA: 23
WeiG: 1
SciG: 3
SciA: 10
NfdA: 9
NfdG: 5
GosA: 19
GosG: 3
DobG: 21
BotA: 25
NsdG: 7
NsdA: 6
BocG: 8
BocA: 3
LreA: 2
LreG: 6
GreA: 4
GreG: 3
CosG: 1
CosA: 10
jrtG: 1
jrtA: 8
EbdA: 11
TyoG: 4
TyoA: 1
StpA: 2
RtwG: 4
RtwA: 2
GshG: 7
GshA: 2
FspA: 7
EurA: 7
EurG: 1
EstA: 3
EstG: 5
ElkA: 10
DacG: 4
DacA: 5
BrsA: 3
BrsG: 3
BmdA: 11
BetG: 6
BetA: 4
ShpG: 5
ShpA: 1
IrwA: 5
GryA: 1
GryG: 7
BglA: 5
BglG: 1
