# Supplementary material for: Risk-modeling of dog osteosarcoma genome scans shows individuals with Mendelian-level polygenic risk are common
Source: BMC Genomics. 2019 Mar 19;20:226. doi: 10.1186/s12864-019-5531-6 (PMC6425649; doi:10.1186/s12864-019-5531-6)
Supplement: Supplementary file 6 — Data. Haplotype phasing across osteosarcoma GWAS risk alleles. (ZIP 162 kb) [file 12864_2019_5531_MOESM6_ESM.zip › Vaysse et al 2011/chr25_19657946_track.txt]

track type=bed name="WeiA" description="WeiA" itemRgb="On" visibility="3" 
chr25	19628220	19695407	WeiA	0	.	19628220	19695407	41,128,185
track type=bed name="SciA" description="SciA" itemRgb="On" visibility="3" 
chr25	19628220	19695407	SciA	0	.	19628220	19695407	41,128,185
track type=bed name="NfdA" description="NfdA" itemRgb="On" visibility="3" 
chr25	19628220	19695407	NfdA	0	.	19628220	19695407	41,128,185
track type=bed name="GosA" description="GosA" itemRgb="On" visibility="3" 
chr25	19628220	19695407	GosA	0	.	19628220	19695407	41,128,185
track type=bed name="BotA" description="BotA" itemRgb="On" visibility="3" 
chr25	19599386	19742524	BotA	0	.	19599386	19742524	41,128,185
track type=bed name="NsdA" description="NsdA" itemRgb="On" visibility="3" 
chr25	19628220	19742524	NsdA	0	.	19628220	19742524	41,128,185
track type=bed name="GreA" description="GreA" itemRgb="On" visibility="3" 
chr25	19599386	19782515	GreA	0	.	19599386	19782515	41,128,185
track type=bed name="CosA" description="CosA" itemRgb="On" visibility="3" 
chr25	19628220	19695407	CosA	0	.	19628220	19695407	41,128,185
track type=bed name="jrtA" description="jrtA" itemRgb="On" visibility="3" 
chr25	19628220	19695407	jrtA	0	.	19628220	19695407	41,128,185
track type=bed name="EbdA" description="EbdA" itemRgb="On" visibility="3" 
chr25	19628220	19695407	EbdA	0	.	19628220	19695407	41,128,185
track type=bed name="FspA" description="FspA" itemRgb="On" visibility="3" 
chr25	19628220	19711211	FspA	0	.	19628220	19711211	41,128,185
track type=bed name="EurA" description="EurA" itemRgb="On" visibility="3" 
chr25	19628220	19695407	EurA	0	.	19628220	19695407	41,128,185
track type=bed name="ElkA" description="ElkA" itemRgb="On" visibility="3" 
chr25	19628220	19695407	ElkA	0	.	19628220	19695407	41,128,185
track type=bed name="DacA" description="DacA" itemRgb="On" visibility="3" 
chr25	19628220	19695407	DacA	0	.	19628220	19695407	41,128,185
track type=bed name="BmdA" description="BmdA" itemRgb="On" visibility="3" 
chr25	19628220	19695407	BmdA	0	.	19628220	19695407	41,128,185
track type=bed name="BetA" description="BetA" itemRgb="On" visibility="3" 
chr25	19628220	19695407	BetA	0	.	19628220	19695407	41,128,185
track type=bed name="IrwA" description="IrwA" itemRgb="On" visibility="3" 
chr25	19628220	19695407	IrwA	0	.	19628220	19695407	41,128,185
track type=bed name="BglA" description="BglA" itemRgb="On" visibility="3" 
chr25	19628220	19695407	BglA	0	.	19628220	19695407	41,128,185
track type=bed name="NfdG" description="NfdG" itemRgb="On" visibility="3" 
chr25	19628220	19695407	NfdG	0	.	19628220	19695407	39,174,96
track type=bed name="DobG" description="DobG" itemRgb="On" visibility="3" 
chr25	19628220	19711211	DobG	0	.	19628220	19711211	39,174,96
track type=bed name="NsdG" description="NsdG" itemRgb="On" visibility="3" 
chr25	19628220	19695407	NsdG	0	.	19628220	19695407	39,174,96
track type=bed name="BocG" description="BocG" itemRgb="On" visibility="3" 
chr25	19628220	19695407	BocG	0	.	19628220	19695407	39,174,96
track type=bed name="LreG" description="LreG" itemRgb="On" visibility="3" 
chr25	19632639	19695407	LreG	0	.	19632639	19695407	39,174,96
track type=bed name="TyoG" description="TyoG" itemRgb="On" visibility="3" 
chr25	19632639	19695407	TyoG	0	.	19632639	19695407	39,174,96
track type=bed name="RtwG" description="RtwG" itemRgb="On" visibility="3" 
chr25	19141009	25549774	RtwG	0	.	19141009	25549774	39,174,96
track type=bed name="GshG" description="GshG" itemRgb="On" visibility="3" 
chr25	19628220	19695407	GshG	0	.	19628220	19695407	39,174,96
track type=bed name="EstG" description="EstG" itemRgb="On" visibility="3" 
chr25	19628220	19695407	EstG	0	.	19628220	19695407	39,174,96
track type=bed name="DacG" description="DacG" itemRgb="On" visibility="3" 
chr25	19628220	19695407	DacG	0	.	19628220	19695407	39,174,96
track type=bed name="BetG" description="BetG" itemRgb="On" visibility="3" 
chr25	19632639	19695407	BetG	0	.	19632639	19695407	39,174,96
track type=bed name="ShpG" description="ShpG" itemRgb="On" visibility="3" 
chr25	19632639	19695407	ShpG	0	.	19632639	19695407	39,174,96
track type=bed name="GryG" description="GryG" itemRgb="On" visibility="3" 
chr25	19628220	19695407	GryG	0	.	19628220	19695407	39,174,96
