# Supplementary material for: Risk-modeling of dog osteosarcoma genome scans shows individuals with Mendelian-level polygenic risk are common
Source: BMC Genomics. 2019 Mar 19;20:226. doi: 10.1186/s12864-019-5531-6 (PMC6425649; doi:10.1186/s12864-019-5531-6)
Supplement: Supplementary file 6 — Data. Haplotype phasing across osteosarcoma GWAS risk alleles. (ZIP 162 kb) [file 12864_2019_5531_MOESM6_ESM.zip › Vaysse et al 2011/chr25_21912859_individuals.txt]

WeiT: 9
WeiA: 6
SciA: 11
SciT: 5
NfdA: 20
GosT: 10
GosA: 4
DobA: 21
BotT: 14
NsdA: 11
NsdT: 5
BocT: 3
BocA: 4
LreA: 7
LreT: 2
GreA: 3
GreT: 2
CosA: 7
CosT: 2
jrtA: 1
jrtT: 6
EbdA: 8
EbdT: 1
TyoA: 4
TyoT: 1
StpA: 3
RtwA: 4
RtwT: 2
GshT: 1
GshA: 9
FspT: 6
FspA: 2
EurA: 2
EurT: 4
EstT: 1
EstA: 6
ElkA: 3
ElkT: 4
DacT: 2
DacA: 6
BrsA: 3
BrsT: 3
BmdT: 4
BetA: 7
ShpA: 2
ShpT: 2
IrwT: 1
IrwA: 6
GryT: 5
