# Supplementary material for: Risk-modeling of dog osteosarcoma genome scans shows individuals with Mendelian-level polygenic risk are common
Source: BMC Genomics. 2019 Mar 19;20:226. doi: 10.1186/s12864-019-5531-6 (PMC6425649; doi:10.1186/s12864-019-5531-6)
Supplement: Supplementary file 6 — Data. Haplotype phasing across osteosarcoma GWAS risk alleles. (ZIP 162 kb) [file 12864_2019_5531_MOESM6_ESM.zip › Vaysse et al 2011/chr25_21912859_track.txt]

track type=bed name="WeiT" description="WeiT" itemRgb="On" visibility="3" 
chr25	21870334	21978097	WeiT	0	.	21870334	21978097	41,128,185
track type=bed name="SciT" description="SciT" itemRgb="On" visibility="3" 
chr25	21894925	22078855	SciT	0	.	21894925	22078855	41,128,185
track type=bed name="GosT" description="GosT" itemRgb="On" visibility="3" 
chr25	21894925	21970324	GosT	0	.	21894925	21970324	41,128,185
track type=bed name="BotT" description="BotT" itemRgb="On" visibility="3" 
chr25	21870334	22008755	BotT	0	.	21870334	22008755	41,128,185
track type=bed name="NsdT" description="NsdT" itemRgb="On" visibility="3" 
chr25	21894925	22008755	NsdT	0	.	21894925	22008755	41,128,185
track type=bed name="jrtT" description="jrtT" itemRgb="On" visibility="3" 
chr25	21894925	21921256	jrtT	0	.	21894925	21921256	41,128,185
track type=bed name="FspT" description="FspT" itemRgb="On" visibility="3" 
chr25	21894925	22008755	FspT	0	.	21894925	22008755	41,128,185
track type=bed name="EurT" description="EurT" itemRgb="On" visibility="3" 
chr25	21873702	22008755	EurT	0	.	21873702	22008755	41,128,185
track type=bed name="ElkT" description="ElkT" itemRgb="On" visibility="3" 
chr25	21894925	21978097	ElkT	0	.	21894925	21978097	41,128,185
track type=bed name="BmdT" description="BmdT" itemRgb="On" visibility="3" 
chr25	21857587	22008755	BmdT	0	.	21857587	22008755	41,128,185
track type=bed name="GryT" description="GryT" itemRgb="On" visibility="3" 
chr25	21870334	21978097	GryT	0	.	21870334	21978097	41,128,185
track type=bed name="WeiA" description="WeiA" itemRgb="On" visibility="3" 
chr25	21857587	21921937	WeiA	0	.	21857587	21921937	39,174,96
track type=bed name="SciA" description="SciA" itemRgb="On" visibility="3" 
chr25	21894925	21941232	SciA	0	.	21894925	21941232	39,174,96
track type=bed name="NfdA" description="NfdA" itemRgb="On" visibility="3" 
chr25	21894925	21921937	NfdA	0	.	21894925	21921937	39,174,96
track type=bed name="GosA" description="GosA" itemRgb="On" visibility="3" 
chr25	21856116	21941232	GosA	0	.	21856116	21941232	39,174,96
track type=bed name="DobA" description="DobA" itemRgb="On" visibility="3" 
chr25	20374309	22404990	DobA	0	.	20374309	22404990	39,174,96
track type=bed name="NsdA" description="NsdA" itemRgb="On" visibility="3" 
chr25	21894925	22014725	NsdA	0	.	21894925	22014725	39,174,96
track type=bed name="BocA" description="BocA" itemRgb="On" visibility="3" 
chr25	21826126	21921937	BocA	0	.	21826126	21921937	39,174,96
track type=bed name="LreA" description="LreA" itemRgb="On" visibility="3" 
chr25	21870334	21921937	LreA	0	.	21870334	21921937	39,174,96
track type=bed name="CosA" description="CosA" itemRgb="On" visibility="3" 
chr25	21870334	22014725	CosA	0	.	21870334	22014725	39,174,96
track type=bed name="EbdA" description="EbdA" itemRgb="On" visibility="3" 
chr25	21870334	22039567	EbdA	0	.	21870334	22039567	39,174,96
track type=bed name="TyoA" description="TyoA" itemRgb="On" visibility="3" 
chr25	21798424	21921937	TyoA	0	.	21798424	21921937	39,174,96
track type=bed name="RtwA" description="RtwA" itemRgb="On" visibility="3" 
chr25	19141009	25549774	RtwA	0	.	19141009	25549774	39,174,96
track type=bed name="GshA" description="GshA" itemRgb="On" visibility="3" 
chr25	21894925	21921937	GshA	0	.	21894925	21921937	39,174,96
track type=bed name="EstA" description="EstA" itemRgb="On" visibility="3" 
chr25	21857587	21921937	EstA	0	.	21857587	21921937	39,174,96
track type=bed name="DacA" description="DacA" itemRgb="On" visibility="3" 
chr25	21894925	21921937	DacA	0	.	21894925	21921937	39,174,96
track type=bed name="BetA" description="BetA" itemRgb="On" visibility="3" 
chr25	21894925	21921937	BetA	0	.	21894925	21921937	39,174,96
track type=bed name="IrwA" description="IrwA" itemRgb="On" visibility="3" 
chr25	21831580	21921937	IrwA	0	.	21831580	21921937	39,174,96
