# Supplementary material for: Risk-modeling of dog osteosarcoma genome scans shows individuals with Mendelian-level polygenic risk are common
Source: BMC Genomics. 2019 Mar 19;20:226. doi: 10.1186/s12864-019-5531-6 (PMC6425649; doi:10.1186/s12864-019-5531-6)
Supplement: Supplementary file 6 — Data. Haplotype phasing across osteosarcoma GWAS risk alleles. (ZIP 162 kb) [file 12864_2019_5531_MOESM6_ESM.zip › Vaysse et al 2011/chr25_29671618_individuals.txt]

WeiG: 4
WeiA: 10
SciA: 4
Sci0: 1
SciG: 13
NfdA: 5
NfdG: 5
GosA: 4
GosG: 11
DobG: 23
BotA: 24
NsdG: 16
BocG: 1
BocA: 5
LreG: 11
GreG: 12
CosG: 4
CosA: 4
jrtA: 2
jrtG: 4
EbdA: 9
TyoG: 5
TyoA: 2
StpA: 12
RtwG: 1
RtwA: 9
GshA: 3
GshG: 3
FspA: 3
FspG: 6
EurG: 6
EstG: 12
ElkG: 3
ElkA: 6
DacA: 7
DacG: 1
BrsG: 8
BrsA: 1
BmdA: 7
BmdG: 2
BetG: 8
BetA: 1
ShpA: 5
ShpG: 1
IrwA: 4
IrwG: 1
GryA: 9
