# Supplementary material for: Risk-modeling of dog osteosarcoma genome scans shows individuals with Mendelian-level polygenic risk are common
Source: BMC Genomics. 2019 Mar 19;20:226. doi: 10.1186/s12864-019-5531-6 (PMC6425649; doi:10.1186/s12864-019-5531-6)
Supplement: Supplementary file 6 — Data. Haplotype phasing across osteosarcoma GWAS risk alleles. (ZIP 162 kb) [file 12864_2019_5531_MOESM6_ESM.zip › Vaysse et al 2011/chr25_29671618_track.txt]

track type=bed name="WeiG" description="WeiG" itemRgb="On" visibility="3" 
chr25	23893723	35355081	WeiG	0	.	23893723	35355081	41,128,185
track type=bed name="SciG" description="SciG" itemRgb="On" visibility="3" 
chr25	29395984	29864489	SciG	0	.	29395984	29864489	41,128,185
track type=bed name="NfdG" description="NfdG" itemRgb="On" visibility="3" 
chr25	29649718	29767164	NfdG	0	.	29649718	29767164	41,128,185
track type=bed name="GosG" description="GosG" itemRgb="On" visibility="3" 
chr25	29609343	29767164	GosG	0	.	29609343	29767164	41,128,185
track type=bed name="DobG" description="DobG" itemRgb="On" visibility="3" 
chr25	29360848	29736473	DobG	0	.	29360848	29736473	41,128,185
track type=bed name="NsdG" description="NsdG" itemRgb="On" visibility="3" 
chr25	29452157	29802276	NsdG	0	.	29452157	29802276	41,128,185
track type=bed name="LreG" description="LreG" itemRgb="On" visibility="3" 
chr25	29649718	29787756	LreG	0	.	29649718	29787756	41,128,185
track type=bed name="GreG" description="GreG" itemRgb="On" visibility="3" 
chr25	29566663	29787756	GreG	0	.	29566663	29787756	41,128,185
track type=bed name="CosG" description="CosG" itemRgb="On" visibility="3" 
chr25	29515787	29864489	CosG	0	.	29515787	29864489	41,128,185
track type=bed name="jrtG" description="jrtG" itemRgb="On" visibility="3" 
chr25	29609343	29736473	jrtG	0	.	29609343	29736473	41,128,185
track type=bed name="TyoG" description="TyoG" itemRgb="On" visibility="3" 
chr25	29609343	29736473	TyoG	0	.	29609343	29736473	41,128,185
track type=bed name="FspG" description="FspG" itemRgb="On" visibility="3" 
chr25	29566663	29736473	FspG	0	.	29566663	29736473	41,128,185
track type=bed name="EurG" description="EurG" itemRgb="On" visibility="3" 
chr25	29609343	29736473	EurG	0	.	29609343	29736473	41,128,185
track type=bed name="EstG" description="EstG" itemRgb="On" visibility="3" 
chr25	27416888	30101488	EstG	0	.	27416888	30101488	41,128,185
track type=bed name="BrsG" description="BrsG" itemRgb="On" visibility="3" 
chr25	29609343	29736473	BrsG	0	.	29609343	29736473	41,128,185
track type=bed name="BetG" description="BetG" itemRgb="On" visibility="3" 
chr25	29649718	29736473	BetG	0	.	29649718	29736473	41,128,185
track type=bed name="WeiA" description="WeiA" itemRgb="On" visibility="3" 
chr25	29609343	29736473	WeiA	0	.	29609343	29736473	39,174,96
track type=bed name="SciA" description="SciA" itemRgb="On" visibility="3" 
chr25	29645753	29758498	SciA	0	.	29645753	29758498	39,174,96
track type=bed name="NfdA" description="NfdA" itemRgb="On" visibility="3" 
chr25	29609343	29736473	NfdA	0	.	29609343	29736473	39,174,96
track type=bed name="GosA" description="GosA" itemRgb="On" visibility="3" 
chr25	29593089	29736473	GosA	0	.	29593089	29736473	39,174,96
track type=bed name="BotA" description="BotA" itemRgb="On" visibility="3" 
chr25	29609343	29736473	BotA	0	.	29609343	29736473	39,174,96
track type=bed name="BocA" description="BocA" itemRgb="On" visibility="3" 
chr25	29609343	29736473	BocA	0	.	29609343	29736473	39,174,96
track type=bed name="CosA" description="CosA" itemRgb="On" visibility="3" 
chr25	29593089	29758498	CosA	0	.	29593089	29758498	39,174,96
track type=bed name="EbdA" description="EbdA" itemRgb="On" visibility="3" 
chr25	29593089	29713335	EbdA	0	.	29593089	29713335	39,174,96
track type=bed name="StpA" description="StpA" itemRgb="On" visibility="3" 
chr25	29609343	29736473	StpA	0	.	29609343	29736473	39,174,96
track type=bed name="RtwA" description="RtwA" itemRgb="On" visibility="3" 
chr25	29609343	29758498	RtwA	0	.	29609343	29758498	39,174,96
track type=bed name="ElkA" description="ElkA" itemRgb="On" visibility="3" 
chr25	29593089	29736473	ElkA	0	.	29593089	29736473	39,174,96
track type=bed name="DacA" description="DacA" itemRgb="On" visibility="3" 
chr25	29609343	29736473	DacA	0	.	29609343	29736473	39,174,96
track type=bed name="BmdA" description="BmdA" itemRgb="On" visibility="3" 
chr25	29593089	29736473	BmdA	0	.	29593089	29736473	39,174,96
track type=bed name="ShpA" description="ShpA" itemRgb="On" visibility="3" 
chr25	29566663	29713335	ShpA	0	.	29566663	29713335	39,174,96
track type=bed name="IrwA" description="IrwA" itemRgb="On" visibility="3" 
chr25	29463357	29758498	IrwA	0	.	29463357	29758498	39,174,96
track type=bed name="GryA" description="GryA" itemRgb="On" visibility="3" 
chr25	29593089	29736473	GryA	0	.	29593089	29736473	39,174,96
