# Supplementary material for: Risk-modeling of dog osteosarcoma genome scans shows individuals with Mendelian-level polygenic risk are common
Source: BMC Genomics. 2019 Mar 19;20:226. doi: 10.1186/s12864-019-5531-6 (PMC6425649; doi:10.1186/s12864-019-5531-6)
Supplement: Supplementary file 6 — Data. Haplotype phasing across osteosarcoma GWAS risk alleles. (ZIP 162 kb) [file 12864_2019_5531_MOESM6_ESM.zip › Vaysse et al 2011/chr25_43485109_individuals.txt]

WeiA: 1
WeiG: 18
SciG: 9
SciA: 4
NfdA: 21
GosA: 8
GosG: 5
DobA: 21
Dob0: 1
BotG: 8
BotA: 3
NsdG: 17
BocG: 1
BocA: 10
LreA: 4
GreG: 1
GreA: 5
CosG: 5
CosA: 2
jrtA: 4
jrtG: 1
EbdA: 5
EbdG: 2
TyoA: 7
TyoG: 1
StpG: 8
RtwG: 2
RtwA: 4
GshA: 4
GshG: 1
FspA: 7
FspG: 1
EurG: 1
EurA: 7
EstA: 6
EstG: 2
ElkA: 5
ElkG: 2
DacA: 4
BrsG: 4
BrsA: 2
BmdA: 4
BmdG: 2
BetA: 1
BetG: 6
ShpG: 4
ShpA: 1
IrwA: 6
GryG: 1
GryA: 7
BglG: 6
