# Supplementary material for: Risk-modeling of dog osteosarcoma genome scans shows individuals with Mendelian-level polygenic risk are common
Source: BMC Genomics. 2019 Mar 19;20:226. doi: 10.1186/s12864-019-5531-6 (PMC6425649; doi:10.1186/s12864-019-5531-6)
Supplement: Supplementary file 6 — Data. Haplotype phasing across osteosarcoma GWAS risk alleles. (ZIP 162 kb) [file 12864_2019_5531_MOESM6_ESM.zip › Vaysse et al 2011/chr25_43485109_track.txt]

track type=bed name="WeiG" description="WeiG" itemRgb="On" visibility="3" 
chr25	43452852	43519305	WeiG	0	.	43452852	43519305	41,128,185
track type=bed name="SciG" description="SciG" itemRgb="On" visibility="3" 
chr25	43461284	43519305	SciG	0	.	43461284	43519305	41,128,185
track type=bed name="GosG" description="GosG" itemRgb="On" visibility="3" 
chr25	43461284	43511231	GosG	0	.	43461284	43511231	41,128,185
track type=bed name="BotG" description="BotG" itemRgb="On" visibility="3" 
chr25	43461284	43511231	BotG	0	.	43461284	43511231	41,128,185
track type=bed name="NsdG" description="NsdG" itemRgb="On" visibility="3" 
chr25	42057305	44609957	NsdG	0	.	42057305	44609957	41,128,185
track type=bed name="CosG" description="CosG" itemRgb="On" visibility="3" 
chr25	43461284	43511231	CosG	0	.	43461284	43511231	41,128,185
track type=bed name="StpG" description="StpG" itemRgb="On" visibility="3" 
chr25	43461284	43511231	StpG	0	.	43461284	43511231	41,128,185
track type=bed name="BrsG" description="BrsG" itemRgb="On" visibility="3" 
chr25	43461284	43519305	BrsG	0	.	43461284	43519305	41,128,185
track type=bed name="BetG" description="BetG" itemRgb="On" visibility="3" 
chr25	43461284	43511231	BetG	0	.	43461284	43511231	41,128,185
track type=bed name="ShpG" description="ShpG" itemRgb="On" visibility="3" 
chr25	43461284	43511231	ShpG	0	.	43461284	43511231	41,128,185
track type=bed name="BglG" description="BglG" itemRgb="On" visibility="3" 
chr25	43461284	43511231	BglG	0	.	43461284	43511231	41,128,185
track type=bed name="SciA" description="SciA" itemRgb="On" visibility="3" 
chr25	43461284	43528145	SciA	0	.	43461284	43528145	39,174,96
track type=bed name="NfdA" description="NfdA" itemRgb="On" visibility="3" 
chr25	43461284	43519305	NfdA	0	.	43461284	43519305	39,174,96
track type=bed name="GosA" description="GosA" itemRgb="On" visibility="3" 
chr25	43461284	43511231	GosA	0	.	43461284	43511231	39,174,96
track type=bed name="DobA" description="DobA" itemRgb="On" visibility="3" 
chr25	43461284	43542565	DobA	0	.	43461284	43542565	39,174,96
track type=bed name="BocA" description="BocA" itemRgb="On" visibility="3" 
chr25	43461284	43519305	BocA	0	.	43461284	43519305	39,174,96
track type=bed name="LreA" description="LreA" itemRgb="On" visibility="3" 
chr25	43461284	43581679	LreA	0	.	43461284	43581679	39,174,96
track type=bed name="GreA" description="GreA" itemRgb="On" visibility="3" 
chr25	43461284	43519305	GreA	0	.	43461284	43519305	39,174,96
track type=bed name="jrtA" description="jrtA" itemRgb="On" visibility="3" 
chr25	43461284	43519305	jrtA	0	.	43461284	43519305	39,174,96
track type=bed name="EbdA" description="EbdA" itemRgb="On" visibility="3" 
chr25	43461284	43595125	EbdA	0	.	43461284	43595125	39,174,96
track type=bed name="TyoA" description="TyoA" itemRgb="On" visibility="3" 
chr25	43461284	43528145	TyoA	0	.	43461284	43528145	39,174,96
track type=bed name="RtwA" description="RtwA" itemRgb="On" visibility="3" 
chr25	43461284	43572077	RtwA	0	.	43461284	43572077	39,174,96
track type=bed name="GshA" description="GshA" itemRgb="On" visibility="3" 
chr25	43356502	43581679	GshA	0	.	43356502	43581679	39,174,96
track type=bed name="FspA" description="FspA" itemRgb="On" visibility="3" 
chr25	43461284	43519305	FspA	0	.	43461284	43519305	39,174,96
track type=bed name="EurA" description="EurA" itemRgb="On" visibility="3" 
chr25	43461284	43511231	EurA	0	.	43461284	43511231	39,174,96
track type=bed name="EstA" description="EstA" itemRgb="On" visibility="3" 
chr25	43461284	43519305	EstA	0	.	43461284	43519305	39,174,96
track type=bed name="ElkA" description="ElkA" itemRgb="On" visibility="3" 
chr25	43461284	43519305	ElkA	0	.	43461284	43519305	39,174,96
track type=bed name="DacA" description="DacA" itemRgb="On" visibility="3" 
chr25	43461284	43528145	DacA	0	.	43461284	43528145	39,174,96
track type=bed name="BmdA" description="BmdA" itemRgb="On" visibility="3" 
chr25	43452852	43595125	BmdA	0	.	43452852	43595125	39,174,96
track type=bed name="IrwA" description="IrwA" itemRgb="On" visibility="3" 
chr25	43461284	43622203	IrwA	0	.	43461284	43622203	39,174,96
track type=bed name="GryA" description="GryA" itemRgb="On" visibility="3" 
chr25	43461284	43572077	GryA	0	.	43461284	43572077	39,174,96
