# Supplementary material for: Risk-modeling of dog osteosarcoma genome scans shows individuals with Mendelian-level polygenic risk are common
Source: BMC Genomics. 2019 Mar 19;20:226. doi: 10.1186/s12864-019-5531-6 (PMC6425649; doi:10.1186/s12864-019-5531-6)
Supplement: Supplementary file 6 — Data. Haplotype phasing across osteosarcoma GWAS risk alleles. (ZIP 162 kb) [file 12864_2019_5531_MOESM6_ESM.zip › Vaysse et al 2011/chr26_32385934_individuals.txt]

WeiG: 5
WeiA: 9
SciG: 21
NfdG: 18
NfdA: 1
GosA: 4
GosG: 16
DobA: 2
DobG: 15
BotG: 23
NsdA: 11
BocG: 12
LreG: 14
GreG: 6
CosG: 3
CosA: 5
jrtG: 9
EbdG: 12
TyoG: 12
StpG: 11
RtwA: 1
RtwG: 5
GshA: 4
GshG: 1
FspG: 4
FspA: 3
EurA: 1
EurG: 7
EstG: 11
ElkG: 9
DacG: 6
DacA: 3
BrsA: 1
BmdG: 7
BmdA: 1
BetA: 10
BetG: 1
ShpG: 11
IrwG: 6
IrwA: 2
GryG: 9
