# Supplementary material for: Risk-modeling of dog osteosarcoma genome scans shows individuals with Mendelian-level polygenic risk are common
Source: BMC Genomics. 2019 Mar 19;20:226. doi: 10.1186/s12864-019-5531-6 (PMC6425649; doi:10.1186/s12864-019-5531-6)
Supplement: Supplementary file 6 — Data. Haplotype phasing across osteosarcoma GWAS risk alleles. (ZIP 162 kb) [file 12864_2019_5531_MOESM6_ESM.zip › Vaysse et al 2011/chr26_32385934_track.txt]

track type=bed name="WeiG" description="WeiG" itemRgb="On" visibility="3" 
chr26	32350458	32447865	WeiG	0	.	32350458	32447865	41,128,185
track type=bed name="SciG" description="SciG" itemRgb="On" visibility="3" 
chr26	32350458	32417254	SciG	0	.	32350458	32417254	41,128,185
track type=bed name="NfdG" description="NfdG" itemRgb="On" visibility="3" 
chr26	32350458	32417254	NfdG	0	.	32350458	32417254	41,128,185
track type=bed name="GosG" description="GosG" itemRgb="On" visibility="3" 
chr26	32369505	32417254	GosG	0	.	32369505	32417254	41,128,185
track type=bed name="DobG" description="DobG" itemRgb="On" visibility="3" 
chr26	32350458	32417254	DobG	0	.	32350458	32417254	41,128,185
track type=bed name="BotG" description="BotG" itemRgb="On" visibility="3" 
chr26	32350458	32417254	BotG	0	.	32350458	32417254	41,128,185
track type=bed name="BocG" description="BocG" itemRgb="On" visibility="3" 
chr26	32350458	32417254	BocG	0	.	32350458	32417254	41,128,185
track type=bed name="LreG" description="LreG" itemRgb="On" visibility="3" 
chr26	32369505	32417254	LreG	0	.	32369505	32417254	41,128,185
track type=bed name="GreG" description="GreG" itemRgb="On" visibility="3" 
chr26	32350458	32417254	GreG	0	.	32350458	32417254	41,128,185
track type=bed name="jrtG" description="jrtG" itemRgb="On" visibility="3" 
chr26	32350458	32417254	jrtG	0	.	32350458	32417254	41,128,185
track type=bed name="EbdG" description="EbdG" itemRgb="On" visibility="3" 
chr26	32369505	32417254	EbdG	0	.	32369505	32417254	41,128,185
track type=bed name="TyoG" description="TyoG" itemRgb="On" visibility="3" 
chr26	32350458	32417254	TyoG	0	.	32350458	32417254	41,128,185
track type=bed name="StpG" description="StpG" itemRgb="On" visibility="3" 
chr26	32369505	32417254	StpG	0	.	32369505	32417254	41,128,185
track type=bed name="RtwG" description="RtwG" itemRgb="On" visibility="3" 
chr26	32350458	32417254	RtwG	0	.	32350458	32417254	41,128,185
track type=bed name="FspG" description="FspG" itemRgb="On" visibility="3" 
chr26	32322183	32447865	FspG	0	.	32322183	32447865	41,128,185
track type=bed name="EurG" description="EurG" itemRgb="On" visibility="3" 
chr26	32350458	32417254	EurG	0	.	32350458	32417254	41,128,185
track type=bed name="EstG" description="EstG" itemRgb="On" visibility="3" 
chr26	32350458	32417254	EstG	0	.	32350458	32417254	41,128,185
track type=bed name="ElkG" description="ElkG" itemRgb="On" visibility="3" 
chr26	32350458	32417254	ElkG	0	.	32350458	32417254	41,128,185
track type=bed name="DacG" description="DacG" itemRgb="On" visibility="3" 
chr26	32350458	32417254	DacG	0	.	32350458	32417254	41,128,185
track type=bed name="BmdG" description="BmdG" itemRgb="On" visibility="3" 
chr26	32350458	32417254	BmdG	0	.	32350458	32417254	41,128,185
track type=bed name="ShpG" description="ShpG" itemRgb="On" visibility="3" 
chr26	32350458	32417254	ShpG	0	.	32350458	32417254	41,128,185
track type=bed name="IrwG" description="IrwG" itemRgb="On" visibility="3" 
chr26	32350458	32417254	IrwG	0	.	32350458	32417254	41,128,185
track type=bed name="GryG" description="GryG" itemRgb="On" visibility="3" 
chr26	32350458	32417254	GryG	0	.	32350458	32417254	41,128,185
track type=bed name="WeiA" description="WeiA" itemRgb="On" visibility="3" 
chr26	32334130	32447865	WeiA	0	.	32334130	32447865	39,174,96
track type=bed name="GosA" description="GosA" itemRgb="On" visibility="3" 
chr26	32334130	32462763	GosA	0	.	32334130	32462763	39,174,96
track type=bed name="NsdA" description="NsdA" itemRgb="On" visibility="3" 
chr26	32334130	32447865	NsdA	0	.	32334130	32447865	39,174,96
track type=bed name="CosA" description="CosA" itemRgb="On" visibility="3" 
chr26	32334130	32447865	CosA	0	.	32334130	32447865	39,174,96
track type=bed name="GshA" description="GshA" itemRgb="On" visibility="3" 
chr26	32341439	32447865	GshA	0	.	32341439	32447865	39,174,96
track type=bed name="BetA" description="BetA" itemRgb="On" visibility="3" 
chr26	32341439	32447865	BetA	0	.	32341439	32447865	39,174,96
