# Supplementary material for: Risk-modeling of dog osteosarcoma genome scans shows individuals with Mendelian-level polygenic risk are common
Source: BMC Genomics. 2019 Mar 19;20:226. doi: 10.1186/s12864-019-5531-6 (PMC6425649; doi:10.1186/s12864-019-5531-6)
Supplement: Supplementary file 6 — Data. Haplotype phasing across osteosarcoma GWAS risk alleles. (ZIP 162 kb) [file 12864_2019_5531_MOESM6_ESM.zip › Vaysse et al 2011/chr3_5564882_individuals.txt]

WeiT: 8
WeiC: 5
SciT: 5
SciC: 11
NfdT: 17
NfdC: 1
GosT: 15
GosC: 3
DobC: 1
DobT: 24
BotT: 14
BotC: 4
NsdC: 22
BocC: 5
BocT: 2
LreT: 4
GreT: 5
CosC: 1
CosT: 6
jrtC: 2
jrtT: 5
EbdT: 2
EbdC: 6
TyoC: 4
TyoT: 1
StpC: 1
StpT: 7
RtwC: 4
RtwT: 2
GshC: 7
FspC: 2
FspT: 4
EurT: 2
EurC: 6
EstT: 2
EstC: 5
ElkT: 7
ElkC: 3
DacT: 2
DacC: 4
BrsT: 8
BmdT: 10
BetC: 5
BetT: 3
ShpC: 6
ShpT: 2
IrwT: 9
GryC: 4
GryT: 2
