# Supplementary material for: Risk-modeling of dog osteosarcoma genome scans shows individuals with Mendelian-level polygenic risk are common
Source: BMC Genomics. 2019 Mar 19;20:226. doi: 10.1186/s12864-019-5531-6 (PMC6425649; doi:10.1186/s12864-019-5531-6)
Supplement: Supplementary file 6 — Data. Haplotype phasing across osteosarcoma GWAS risk alleles. (ZIP 162 kb) [file 12864_2019_5531_MOESM6_ESM.zip › Vaysse et al 2011/chr3_5564882_track.txt]

track type=bed name="WeiT" description="WeiT" itemRgb="On" visibility="3" 
chr3	4973705	5742822	WeiT	0	.	4973705	5742822	41,128,185
track type=bed name="SciT" description="SciT" itemRgb="On" visibility="3" 
chr3	5211311	5581699	SciT	0	.	5211311	5581699	41,128,185
track type=bed name="NfdT" description="NfdT" itemRgb="On" visibility="3" 
chr3	5328934	5581699	NfdT	0	.	5328934	5581699	41,128,185
track type=bed name="GosT" description="GosT" itemRgb="On" visibility="3" 
chr3	5521111	5581699	GosT	0	.	5521111	5581699	41,128,185
track type=bed name="DobT" description="DobT" itemRgb="On" visibility="3" 
chr3	5082621	6257541	DobT	0	.	5082621	6257541	41,128,185
track type=bed name="BotT" description="BotT" itemRgb="On" visibility="3" 
chr3	5211311	5581699	BotT	0	.	5211311	5581699	41,128,185
track type=bed name="LreT" description="LreT" itemRgb="On" visibility="3" 
chr3	5384474	5581699	LreT	0	.	5384474	5581699	41,128,185
track type=bed name="GreT" description="GreT" itemRgb="On" visibility="3" 
chr3	5521111	5581699	GreT	0	.	5521111	5581699	41,128,185
track type=bed name="CosT" description="CosT" itemRgb="On" visibility="3" 
chr3	5487858	5581699	CosT	0	.	5487858	5581699	41,128,185
track type=bed name="jrtT" description="jrtT" itemRgb="On" visibility="3" 
chr3	5487858	5581699	jrtT	0	.	5487858	5581699	41,128,185
track type=bed name="StpT" description="StpT" itemRgb="On" visibility="3" 
chr3	5211311	5581699	StpT	0	.	5211311	5581699	41,128,185
track type=bed name="FspT" description="FspT" itemRgb="On" visibility="3" 
chr3	4421104	7324889	FspT	0	.	4421104	7324889	41,128,185
track type=bed name="ElkT" description="ElkT" itemRgb="On" visibility="3" 
chr3	5211311	5581699	ElkT	0	.	5211311	5581699	41,128,185
track type=bed name="BrsT" description="BrsT" itemRgb="On" visibility="3" 
chr3	5521111	5581699	BrsT	0	.	5521111	5581699	41,128,185
track type=bed name="BmdT" description="BmdT" itemRgb="On" visibility="3" 
chr3	5521111	5581699	BmdT	0	.	5521111	5581699	41,128,185
track type=bed name="IrwT" description="IrwT" itemRgb="On" visibility="3" 
chr3	5211311	5581699	IrwT	0	.	5211311	5581699	41,128,185
track type=bed name="WeiC" description="WeiC" itemRgb="On" visibility="3" 
chr3	5521111	5647031	WeiC	0	.	5521111	5647031	39,174,96
track type=bed name="SciC" description="SciC" itemRgb="On" visibility="3" 
chr3	5521111	5647031	SciC	0	.	5521111	5647031	39,174,96
track type=bed name="BotC" description="BotC" itemRgb="On" visibility="3" 
chr3	5521111	5647031	BotC	0	.	5521111	5647031	39,174,96
track type=bed name="NsdC" description="NsdC" itemRgb="On" visibility="3" 
chr3	5521111	5647031	NsdC	0	.	5521111	5647031	39,174,96
track type=bed name="BocC" description="BocC" itemRgb="On" visibility="3" 
chr3	5487858	5592543	BocC	0	.	5487858	5592543	39,174,96
track type=bed name="EbdC" description="EbdC" itemRgb="On" visibility="3" 
chr3	5521111	5647031	EbdC	0	.	5521111	5647031	39,174,96
track type=bed name="TyoC" description="TyoC" itemRgb="On" visibility="3" 
chr3	5521111	5647031	TyoC	0	.	5521111	5647031	39,174,96
track type=bed name="RtwC" description="RtwC" itemRgb="On" visibility="3" 
chr3	5441184	5736342	RtwC	0	.	5441184	5736342	39,174,96
track type=bed name="GshC" description="GshC" itemRgb="On" visibility="3" 
chr3	5521111	5647031	GshC	0	.	5521111	5647031	39,174,96
track type=bed name="EurC" description="EurC" itemRgb="On" visibility="3" 
chr3	5521111	5647031	EurC	0	.	5521111	5647031	39,174,96
track type=bed name="EstC" description="EstC" itemRgb="On" visibility="3" 
chr3	5201071	5865946	EstC	0	.	5201071	5865946	39,174,96
track type=bed name="DacC" description="DacC" itemRgb="On" visibility="3" 
chr3	5521111	5647031	DacC	0	.	5521111	5647031	39,174,96
track type=bed name="BetC" description="BetC" itemRgb="On" visibility="3" 
chr3	5521111	5647031	BetC	0	.	5521111	5647031	39,174,96
track type=bed name="ShpC" description="ShpC" itemRgb="On" visibility="3" 
chr3	5521111	5647031	ShpC	0	.	5521111	5647031	39,174,96
track type=bed name="GryC" description="GryC" itemRgb="On" visibility="3" 
chr3	5475616	5719521	GryC	0	.	5475616	5719521	39,174,96
