# Supplementary material for: Risk-modeling of dog osteosarcoma genome scans shows individuals with Mendelian-level polygenic risk are common
Source: BMC Genomics. 2019 Mar 19;20:226. doi: 10.1186/s12864-019-5531-6 (PMC6425649; doi:10.1186/s12864-019-5531-6)
Supplement: Supplementary file 6 — Data. Haplotype phasing across osteosarcoma GWAS risk alleles. (ZIP 162 kb) [file 12864_2019_5531_MOESM6_ESM.zip › Vaysse et al 2011/chr32_25147661_individuals.txt]

WeiT: 1
WeiA: 19
SciA: 24
NfdT: 17
GosA: 20
DobA: 20
BotA: 24
NsdT: 1
NsdA: 18
BocA: 6
BocT: 2
LreA: 12
GreA: 7
CosA: 10
jrtT: 1
jrtA: 8
EbdA: 4
EbdT: 3
TyoA: 11
StpA: 7
RtwA: 10
GshA: 1
GshT: 5
FspA: 10
EurA: 10
EurT: 1
EstA: 11
ElkT: 6
DacA: 4
DacT: 1
BrsA: 11
BmdT: 7
BmdA: 1
BetA: 1
BetT: 5
ShpA: 9
IrwT: 1
IrwA: 4
GryT: 1
GryA: 6
