# Supplementary material for: Risk-modeling of dog osteosarcoma genome scans shows individuals with Mendelian-level polygenic risk are common
Source: BMC Genomics. 2019 Mar 19;20:226. doi: 10.1186/s12864-019-5531-6 (PMC6425649; doi:10.1186/s12864-019-5531-6)
Supplement: Supplementary file 6 — Data. Haplotype phasing across osteosarcoma GWAS risk alleles. (ZIP 162 kb) [file 12864_2019_5531_MOESM6_ESM.zip › Vaysse et al 2011/chr32_25147661_track.txt]

track type=bed name="WeiA" description="WeiA" itemRgb="On" visibility="3" 
chr32	25144590	25149421	WeiA	0	.	25144590	25149421	41,128,185
track type=bed name="SciA" description="SciA" itemRgb="On" visibility="3" 
chr32	25144590	25149421	SciA	0	.	25144590	25149421	41,128,185
track type=bed name="GosA" description="GosA" itemRgb="On" visibility="3" 
chr32	25144590	25149421	GosA	0	.	25144590	25149421	41,128,185
track type=bed name="DobA" description="DobA" itemRgb="On" visibility="3" 
chr32	25144590	25149421	DobA	0	.	25144590	25149421	41,128,185
track type=bed name="BotA" description="BotA" itemRgb="On" visibility="3" 
chr32	25144590	25149421	BotA	0	.	25144590	25149421	41,128,185
track type=bed name="NsdA" description="NsdA" itemRgb="On" visibility="3" 
chr32	25144590	25149421	NsdA	0	.	25144590	25149421	41,128,185
track type=bed name="BocA" description="BocA" itemRgb="On" visibility="3" 
chr32	25144590	25149421	BocA	0	.	25144590	25149421	41,128,185
track type=bed name="LreA" description="LreA" itemRgb="On" visibility="3" 
chr32	25147390	25149421	LreA	0	.	25147390	25149421	41,128,185
track type=bed name="GreA" description="GreA" itemRgb="On" visibility="3" 
chr32	25144590	25149421	GreA	0	.	25144590	25149421	41,128,185
track type=bed name="CosA" description="CosA" itemRgb="On" visibility="3" 
chr32	25144590	25149421	CosA	0	.	25144590	25149421	41,128,185
track type=bed name="jrtA" description="jrtA" itemRgb="On" visibility="3" 
chr32	25147390	25149421	jrtA	0	.	25147390	25149421	41,128,185
track type=bed name="EbdA" description="EbdA" itemRgb="On" visibility="3" 
chr32	25147390	25149421	EbdA	0	.	25147390	25149421	41,128,185
track type=bed name="TyoA" description="TyoA" itemRgb="On" visibility="3" 
chr32	25147390	25149421	TyoA	0	.	25147390	25149421	41,128,185
track type=bed name="StpA" description="StpA" itemRgb="On" visibility="3" 
chr32	25144590	25149421	StpA	0	.	25144590	25149421	41,128,185
track type=bed name="RtwA" description="RtwA" itemRgb="On" visibility="3" 
chr32	25144590	25149421	RtwA	0	.	25144590	25149421	41,128,185
track type=bed name="FspA" description="FspA" itemRgb="On" visibility="3" 
chr32	25144590	25149421	FspA	0	.	25144590	25149421	41,128,185
track type=bed name="EurA" description="EurA" itemRgb="On" visibility="3" 
chr32	25144590	25149421	EurA	0	.	25144590	25149421	41,128,185
track type=bed name="EstA" description="EstA" itemRgb="On" visibility="3" 
chr32	25144590	25149421	EstA	0	.	25144590	25149421	41,128,185
track type=bed name="DacA" description="DacA" itemRgb="On" visibility="3" 
chr32	25144590	25149421	DacA	0	.	25144590	25149421	41,128,185
track type=bed name="BrsA" description="BrsA" itemRgb="On" visibility="3" 
chr32	25144590	25149421	BrsA	0	.	25144590	25149421	41,128,185
track type=bed name="ShpA" description="ShpA" itemRgb="On" visibility="3" 
chr32	25147390	25149890	ShpA	0	.	25147390	25149890	41,128,185
track type=bed name="IrwA" description="IrwA" itemRgb="On" visibility="3" 
chr32	25144590	25149421	IrwA	0	.	25144590	25149421	41,128,185
track type=bed name="GryA" description="GryA" itemRgb="On" visibility="3" 
chr32	25144590	25149421	GryA	0	.	25144590	25149421	41,128,185
track type=bed name="NfdT" description="NfdT" itemRgb="On" visibility="3" 
chr32	25144590	25149421	NfdT	0	.	25144590	25149421	39,174,96
track type=bed name="GshT" description="GshT" itemRgb="On" visibility="3" 
chr32	25144590	25149421	GshT	0	.	25144590	25149421	39,174,96
track type=bed name="ElkT" description="ElkT" itemRgb="On" visibility="3" 
chr32	25144590	25149421	ElkT	0	.	25144590	25149421	39,174,96
track type=bed name="BmdT" description="BmdT" itemRgb="On" visibility="3" 
chr32	25147390	25149421	BmdT	0	.	25147390	25149421	39,174,96
track type=bed name="BetT" description="BetT" itemRgb="On" visibility="3" 
chr32	25144590	25149421	BetT	0	.	25144590	25149421	39,174,96
