# Supplementary material for: Risk-modeling of dog osteosarcoma genome scans shows individuals with Mendelian-level polygenic risk are common
Source: BMC Genomics. 2019 Mar 19;20:226. doi: 10.1186/s12864-019-5531-6 (PMC6425649; doi:10.1186/s12864-019-5531-6)
Supplement: Supplementary file 6 — Data. Haplotype phasing across osteosarcoma GWAS risk alleles. (ZIP 162 kb) [file 12864_2019_5531_MOESM6_ESM.zip › Vaysse et al 2011/chr35_18338700_individuals.txt]

WeiG: 3
WeiA: 13
SciG: 24
NfdG: 22
GosG: 14
DobG: 25
BotA: 3
BotG: 10
NsdG: 6
NsdA: 9
BocG: 14
LreG: 9
GreG: 9
CosA: 9
jrtG: 5
jrtA: 1
EbdG: 13
TyoG: 12
StpA: 3
StpG: 3
RtwG: 3
RtwA: 1
GshG: 10
FspG: 3
FspA: 1
EurG: 8
EstG: 9
ElkG: 5
ElkA: 3
DacA: 2
DacG: 2
BrsA: 2
BrsG: 3
BmdA: 1
BmdG: 8
BetA: 1
BetG: 3
ShpG: 2
ShpA: 3
IrwG: 10
GryG: 9
BglG: 7
