# Supplementary material for: Risk-modeling of dog osteosarcoma genome scans shows individuals with Mendelian-level polygenic risk are common
Source: BMC Genomics. 2019 Mar 19;20:226. doi: 10.1186/s12864-019-5531-6 (PMC6425649; doi:10.1186/s12864-019-5531-6)
Supplement: Supplementary file 6 — Data. Haplotype phasing across osteosarcoma GWAS risk alleles. (ZIP 162 kb) [file 12864_2019_5531_MOESM6_ESM.zip › Vaysse et al 2011/chr35_18338700_track.txt]

track type=bed name="WeiA" description="WeiA" itemRgb="On" visibility="3" 
chr35	18334602	18344497	WeiA	0	.	18334602	18344497	41,128,185
track type=bed name="NsdA" description="NsdA" itemRgb="On" visibility="3" 
chr35	18336309	18344497	NsdA	0	.	18336309	18344497	41,128,185
track type=bed name="CosA" description="CosA" itemRgb="On" visibility="3" 
chr35	18334540	18344497	CosA	0	.	18334540	18344497	41,128,185
track type=bed name="SciG" description="SciG" itemRgb="On" visibility="3" 
chr35	18336309	18344497	SciG	0	.	18336309	18344497	39,174,96
track type=bed name="NfdG" description="NfdG" itemRgb="On" visibility="3" 
chr35	18336309	18342943	NfdG	0	.	18336309	18342943	39,174,96
track type=bed name="GosG" description="GosG" itemRgb="On" visibility="3" 
chr35	18336309	18344497	GosG	0	.	18336309	18344497	39,174,96
track type=bed name="DobG" description="DobG" itemRgb="On" visibility="3" 
chr35	18332490	18344497	DobG	0	.	18332490	18344497	39,174,96
track type=bed name="BotG" description="BotG" itemRgb="On" visibility="3" 
chr35	18336309	18342943	BotG	0	.	18336309	18342943	39,174,96
track type=bed name="NsdG" description="NsdG" itemRgb="On" visibility="3" 
chr35	18336309	18344497	NsdG	0	.	18336309	18344497	39,174,96
track type=bed name="BocG" description="BocG" itemRgb="On" visibility="3" 
chr35	18336309	18344497	BocG	0	.	18336309	18344497	39,174,96
track type=bed name="LreG" description="LreG" itemRgb="On" visibility="3" 
chr35	18336309	18344497	LreG	0	.	18336309	18344497	39,174,96
track type=bed name="GreG" description="GreG" itemRgb="On" visibility="3" 
chr35	18336309	18344497	GreG	0	.	18336309	18344497	39,174,96
track type=bed name="jrtG" description="jrtG" itemRgb="On" visibility="3" 
chr35	18336309	18344497	jrtG	0	.	18336309	18344497	39,174,96
track type=bed name="EbdG" description="EbdG" itemRgb="On" visibility="3" 
chr35	18334540	18342943	EbdG	0	.	18334540	18342943	39,174,96
track type=bed name="TyoG" description="TyoG" itemRgb="On" visibility="3" 
chr35	18334540	18344497	TyoG	0	.	18334540	18344497	39,174,96
track type=bed name="GshG" description="GshG" itemRgb="On" visibility="3" 
chr35	18334540	18342943	GshG	0	.	18334540	18342943	39,174,96
track type=bed name="EurG" description="EurG" itemRgb="On" visibility="3" 
chr35	18336309	18344497	EurG	0	.	18336309	18344497	39,174,96
track type=bed name="EstG" description="EstG" itemRgb="On" visibility="3" 
chr35	18334602	18344497	EstG	0	.	18334602	18344497	39,174,96
track type=bed name="ElkG" description="ElkG" itemRgb="On" visibility="3" 
chr35	18336309	18344497	ElkG	0	.	18336309	18344497	39,174,96
track type=bed name="BmdG" description="BmdG" itemRgb="On" visibility="3" 
chr35	18334540	18344497	BmdG	0	.	18334540	18344497	39,174,96
track type=bed name="IrwG" description="IrwG" itemRgb="On" visibility="3" 
chr35	18333876	18344497	IrwG	0	.	18333876	18344497	39,174,96
track type=bed name="GryG" description="GryG" itemRgb="On" visibility="3" 
chr35	18334602	18342943	GryG	0	.	18334602	18342943	39,174,96
track type=bed name="BglG" description="BglG" itemRgb="On" visibility="3" 
chr35	18334540	18342943	BglG	0	.	18334540	18342943	39,174,96
