# Supplementary material for: Risk-modeling of dog osteosarcoma genome scans shows individuals with Mendelian-level polygenic risk are common
Source: BMC Genomics. 2019 Mar 19;20:226. doi: 10.1186/s12864-019-5531-6 (PMC6425649; doi:10.1186/s12864-019-5531-6)
Supplement: Supplementary file 6 — Data. Haplotype phasing across osteosarcoma GWAS risk alleles. (ZIP 162 kb) [file 12864_2019_5531_MOESM6_ESM.zip › Vaysse et al 2011/chr36_29651125_individuals.txt]

WeiA: 22
WeiG: 1
SciG: 4
SciA: 9
NfdA: 10
NfdG: 4
GosG: 2
GosA: 6
DobA: 15
DobG: 2
BotA: 19
NsdA: 22
BocA: 15
LreG: 3
LreA: 4
GreG: 3
GreA: 8
CosA: 8
CosG: 1
jrtG: 1
jrtA: 4
EbdA: 11
TyoG: 2
TyoA: 3
StpA: 1
StpG: 3
RtwG: 2
RtwA: 7
GshA: 1
GshG: 5
FspA: 7
FspG: 2
EurA: 4
EurG: 2
EstG: 1
EstA: 8
ElkA: 10
DacG: 8
BrsG: 2
BrsA: 8
BmdA: 7
BmdG: 1
BetA: 4
ShpA: 8
IrwA: 1
IrwG: 5
GryA: 8
BglA: 7
BglG: 1
