# Supplementary material for: Risk-modeling of dog osteosarcoma genome scans shows individuals with Mendelian-level polygenic risk are common
Source: BMC Genomics. 2019 Mar 19;20:226. doi: 10.1186/s12864-019-5531-6 (PMC6425649; doi:10.1186/s12864-019-5531-6)
Supplement: Supplementary file 6 — Data. Haplotype phasing across osteosarcoma GWAS risk alleles. (ZIP 162 kb) [file 12864_2019_5531_MOESM6_ESM.zip › Vaysse et al 2011/chr36_29651125_track.txt]

track type=bed name="WeiA" description="WeiA" itemRgb="On" visibility="3" 
chr36	29647214	29656301	WeiA	0	.	29647214	29656301	41,128,185
track type=bed name="SciA" description="SciA" itemRgb="On" visibility="3" 
chr36	29648151	29655744	SciA	0	.	29648151	29655744	41,128,185
track type=bed name="NfdA" description="NfdA" itemRgb="On" visibility="3" 
chr36	29647596	29656301	NfdA	0	.	29647596	29656301	41,128,185
track type=bed name="GosA" description="GosA" itemRgb="On" visibility="3" 
chr36	29647596	29655744	GosA	0	.	29647596	29655744	41,128,185
track type=bed name="DobA" description="DobA" itemRgb="On" visibility="3" 
chr36	29647596	29655744	DobA	0	.	29647596	29655744	41,128,185
track type=bed name="BotA" description="BotA" itemRgb="On" visibility="3" 
chr36	29647596	29655744	BotA	0	.	29647596	29655744	41,128,185
track type=bed name="NsdA" description="NsdA" itemRgb="On" visibility="3" 
chr36	29647596	29655744	NsdA	0	.	29647596	29655744	41,128,185
track type=bed name="BocA" description="BocA" itemRgb="On" visibility="3" 
chr36	29647596	29655744	BocA	0	.	29647596	29655744	41,128,185
track type=bed name="LreA" description="LreA" itemRgb="On" visibility="3" 
chr36	29647596	29655744	LreA	0	.	29647596	29655744	41,128,185
track type=bed name="GreA" description="GreA" itemRgb="On" visibility="3" 
chr36	29647596	29655744	GreA	0	.	29647596	29655744	41,128,185
track type=bed name="CosA" description="CosA" itemRgb="On" visibility="3" 
chr36	29648151	29655744	CosA	0	.	29648151	29655744	41,128,185
track type=bed name="jrtA" description="jrtA" itemRgb="On" visibility="3" 
chr36	29647596	29655744	jrtA	0	.	29647596	29655744	41,128,185
track type=bed name="EbdA" description="EbdA" itemRgb="On" visibility="3" 
chr36	29648151	29655744	EbdA	0	.	29648151	29655744	41,128,185
track type=bed name="RtwA" description="RtwA" itemRgb="On" visibility="3" 
chr36	29647214	29655744	RtwA	0	.	29647214	29655744	41,128,185
track type=bed name="FspA" description="FspA" itemRgb="On" visibility="3" 
chr36	29648151	29655744	FspA	0	.	29648151	29655744	41,128,185
track type=bed name="EurA" description="EurA" itemRgb="On" visibility="3" 
chr36	29647596	29655744	EurA	0	.	29647596	29655744	41,128,185
track type=bed name="EstA" description="EstA" itemRgb="On" visibility="3" 
chr36	29647596	29655744	EstA	0	.	29647596	29655744	41,128,185
track type=bed name="ElkA" description="ElkA" itemRgb="On" visibility="3" 
chr36	29647596	29655744	ElkA	0	.	29647596	29655744	41,128,185
track type=bed name="BrsA" description="BrsA" itemRgb="On" visibility="3" 
chr36	29647596	29655744	BrsA	0	.	29647596	29655744	41,128,185
track type=bed name="BmdA" description="BmdA" itemRgb="On" visibility="3" 
chr36	29647596	29655744	BmdA	0	.	29647596	29655744	41,128,185
track type=bed name="BetA" description="BetA" itemRgb="On" visibility="3" 
chr36	29647596	29658181	BetA	0	.	29647596	29658181	41,128,185
track type=bed name="ShpA" description="ShpA" itemRgb="On" visibility="3" 
chr36	29647214	29655744	ShpA	0	.	29647214	29655744	41,128,185
track type=bed name="GryA" description="GryA" itemRgb="On" visibility="3" 
chr36	29647596	29655744	GryA	0	.	29647596	29655744	41,128,185
track type=bed name="BglA" description="BglA" itemRgb="On" visibility="3" 
chr36	29647214	29656301	BglA	0	.	29647214	29656301	41,128,185
track type=bed name="SciG" description="SciG" itemRgb="On" visibility="3" 
chr36	29648151	29655744	SciG	0	.	29648151	29655744	39,174,96
track type=bed name="NfdG" description="NfdG" itemRgb="On" visibility="3" 
chr36	29647214	29658181	NfdG	0	.	29647214	29658181	39,174,96
track type=bed name="GshG" description="GshG" itemRgb="On" visibility="3" 
chr36	29647596	29655744	GshG	0	.	29647596	29655744	39,174,96
track type=bed name="DacG" description="DacG" itemRgb="On" visibility="3" 
chr36	29647596	29655744	DacG	0	.	29647596	29655744	39,174,96
track type=bed name="IrwG" description="IrwG" itemRgb="On" visibility="3" 
chr36	29648151	29656301	IrwG	0	.	29648151	29656301	39,174,96
