# Supplementary material for: Risk-modeling of dog osteosarcoma genome scans shows individuals with Mendelian-level polygenic risk are common
Source: BMC Genomics. 2019 Mar 19;20:226. doi: 10.1186/s12864-019-5531-6 (PMC6425649; doi:10.1186/s12864-019-5531-6)
Supplement: Supplementary file 6 — Data. Haplotype phasing across osteosarcoma GWAS risk alleles. (ZIP 162 kb) [file 12864_2019_5531_MOESM6_ESM.zip › Vaysse et al 2011/chr38_11714169_individuals.txt]

WeiG: 22
Sci0: 25
Nfd0: 25
Gos0: 25
Dob0: 25
Bot0: 25
NsdG: 23
BocG: 11
Boc0: 1
BocT: 2
LreG: 4
Lre0: 3
LreT: 1
GreG: 12
GreT: 1
CosG: 9
jrtT: 1
jrtG: 7
EbdG: 8
EbdT: 1
TyoG: 7
TyoT: 1
StpT: 2
StpG: 3
RtwT: 1
RtwG: 7
GshT: 1
GshG: 9
FspT: 1
FspG: 6
EurG: 11
EstG: 6
EstT: 2
ElkT: 4
ElkG: 5
DacT: 2
DacG: 5
BrsG: 10
Bmd0: 5
BmdT: 3
BmdG: 3
BetG: 6
BetT: 1
ShpG: 10
Irw0: 11
GryT: 3
GryG: 7
