# Supplementary material for: Risk-modeling of dog osteosarcoma genome scans shows individuals with Mendelian-level polygenic risk are common
Source: BMC Genomics. 2019 Mar 19;20:226. doi: 10.1186/s12864-019-5531-6 (PMC6425649; doi:10.1186/s12864-019-5531-6)
Supplement: Supplementary file 6 — Data. Haplotype phasing across osteosarcoma GWAS risk alleles. (ZIP 162 kb) [file 12864_2019_5531_MOESM6_ESM.zip › Vaysse et al 2011/chr38_11714169_track.txt]

track type=bed name="WeiG" description="WeiG" itemRgb="On" visibility="3" 
chr38	11710281	11714864	WeiG	0	.	11710281	11714864	41,128,185
track type=bed name="NsdG" description="NsdG" itemRgb="On" visibility="3" 
chr38	11709829	11714864	NsdG	0	.	11709829	11714864	41,128,185
track type=bed name="BocG" description="BocG" itemRgb="On" visibility="3" 
chr38	11710281	11714864	BocG	0	.	11710281	11714864	41,128,185
track type=bed name="LreG" description="LreG" itemRgb="On" visibility="3" 
chr38	11710281	11714864	LreG	0	.	11710281	11714864	41,128,185
track type=bed name="GreG" description="GreG" itemRgb="On" visibility="3" 
chr38	11709829	11714864	GreG	0	.	11709829	11714864	41,128,185
track type=bed name="CosG" description="CosG" itemRgb="On" visibility="3" 
chr38	11710281	11714864	CosG	0	.	11710281	11714864	41,128,185
track type=bed name="jrtG" description="jrtG" itemRgb="On" visibility="3" 
chr38	11710281	11714864	jrtG	0	.	11710281	11714864	41,128,185
track type=bed name="EbdG" description="EbdG" itemRgb="On" visibility="3" 
chr38	11710281	11714864	EbdG	0	.	11710281	11714864	41,128,185
track type=bed name="TyoG" description="TyoG" itemRgb="On" visibility="3" 
chr38	11710281	11714864	TyoG	0	.	11710281	11714864	41,128,185
track type=bed name="RtwG" description="RtwG" itemRgb="On" visibility="3" 
chr38	11710281	11714864	RtwG	0	.	11710281	11714864	41,128,185
track type=bed name="GshG" description="GshG" itemRgb="On" visibility="3" 
chr38	11709829	11714864	GshG	0	.	11709829	11714864	41,128,185
track type=bed name="FspG" description="FspG" itemRgb="On" visibility="3" 
chr38	11710281	11715979	FspG	0	.	11710281	11715979	41,128,185
track type=bed name="EurG" description="EurG" itemRgb="On" visibility="3" 
chr38	11710281	11714864	EurG	0	.	11710281	11714864	41,128,185
track type=bed name="EstG" description="EstG" itemRgb="On" visibility="3" 
chr38	11710281	11714864	EstG	0	.	11710281	11714864	41,128,185
track type=bed name="ElkG" description="ElkG" itemRgb="On" visibility="3" 
chr38	11709829	11714864	ElkG	0	.	11709829	11714864	41,128,185
track type=bed name="DacG" description="DacG" itemRgb="On" visibility="3" 
chr38	11710281	11714864	DacG	0	.	11710281	11714864	41,128,185
track type=bed name="BrsG" description="BrsG" itemRgb="On" visibility="3" 
chr38	11710281	11714864	BrsG	0	.	11710281	11714864	41,128,185
track type=bed name="BetG" description="BetG" itemRgb="On" visibility="3" 
chr38	11709829	11714864	BetG	0	.	11709829	11714864	41,128,185
track type=bed name="ShpG" description="ShpG" itemRgb="On" visibility="3" 
chr38	11710281	11714864	ShpG	0	.	11710281	11714864	41,128,185
track type=bed name="GryG" description="GryG" itemRgb="On" visibility="3" 
chr38	11709829	11714864	GryG	0	.	11709829	11714864	41,128,185
track type=bed name="Sci0" description="Sci0" itemRgb="On" visibility="3" 
chr38	11709829	11714864	Sci0	0	.	11709829	11714864	39,174,96
track type=bed name="Nfd0" description="Nfd0" itemRgb="On" visibility="3" 
chr38	11710281	11714864	Nfd0	0	.	11710281	11714864	39,174,96
track type=bed name="Gos0" description="Gos0" itemRgb="On" visibility="3" 
chr38	11710281	11714864	Gos0	0	.	11710281	11714864	39,174,96
track type=bed name="Dob0" description="Dob0" itemRgb="On" visibility="3" 
chr38	11708399	11714864	Dob0	0	.	11708399	11714864	39,174,96
track type=bed name="Bot0" description="Bot0" itemRgb="On" visibility="3" 
chr38	11710281	11714864	Bot0	0	.	11710281	11714864	39,174,96
track type=bed name="ElkT" description="ElkT" itemRgb="On" visibility="3" 
chr38	11709251	11714864	ElkT	0	.	11709251	11714864	39,174,96
track type=bed name="Bmd0" description="Bmd0" itemRgb="On" visibility="3" 
chr38	11710281	11714864	Bmd0	0	.	11710281	11714864	39,174,96
track type=bed name="Irw0" description="Irw0" itemRgb="On" visibility="3" 
chr38	11709829	11714864	Irw0	0	.	11709829	11714864	39,174,96
