# Supplementary material for: Risk-modeling of dog osteosarcoma genome scans shows individuals with Mendelian-level polygenic risk are common
Source: BMC Genomics. 2019 Mar 19;20:226. doi: 10.1186/s12864-019-5531-6 (PMC6425649; doi:10.1186/s12864-019-5531-6)
Supplement: Supplementary file 6 — Data. Haplotype phasing across osteosarcoma GWAS risk alleles. (ZIP 162 kb) [file 12864_2019_5531_MOESM6_ESM.zip › Vaysse et al 2011/chr5_15264066_individuals.txt]

WeiG: 25
SciG: 16
NfdA: 4
NfdG: 7
GosG: 9
GosA: 6
DobG: 25
BotG: 25
NsdA: 2
NsdG: 17
BocG: 12
LreG: 12
GreG: 11
CosG: 6
CosA: 2
jrtG: 9
EbdG: 13
TyoA: 1
TyoG: 5
StpG: 10
RtwG: 10
GshG: 12
FspG: 12
EurG: 11
EstG: 10
ElkG: 11
DacG: 10
BrsA: 1
BrsG: 10
BmdG: 12
BetG: 7
BetA: 1
ShpG: 2
IrwG: 7
IrwA: 2
GryG: 8
