# Supplementary material for: Risk-modeling of dog osteosarcoma genome scans shows individuals with Mendelian-level polygenic risk are common
Source: BMC Genomics. 2019 Mar 19;20:226. doi: 10.1186/s12864-019-5531-6 (PMC6425649; doi:10.1186/s12864-019-5531-6)
Supplement: Supplementary file 6 — Data. Haplotype phasing across osteosarcoma GWAS risk alleles. (ZIP 162 kb) [file 12864_2019_5531_MOESM6_ESM.zip › Vaysse et al 2011/chr5_15264066_track.txt]

track type=bed name="WeiG" description="WeiG" itemRgb="On" visibility="3" 
chr5	15220106	15303261	WeiG	0	.	15220106	15303261	41,128,185
track type=bed name="SciG" description="SciG" itemRgb="On" visibility="3" 
chr5	15243370	15308267	SciG	0	.	15243370	15308267	41,128,185
track type=bed name="NfdG" description="NfdG" itemRgb="On" visibility="3" 
chr5	15086260	15356596	NfdG	0	.	15086260	15356596	41,128,185
track type=bed name="GosG" description="GosG" itemRgb="On" visibility="3" 
chr5	15118131	15303261	GosG	0	.	15118131	15303261	41,128,185
track type=bed name="DobG" description="DobG" itemRgb="On" visibility="3" 
chr5	15220106	15308267	DobG	0	.	15220106	15308267	41,128,185
track type=bed name="BotG" description="BotG" itemRgb="On" visibility="3" 
chr5	15233764	15308267	BotG	0	.	15233764	15308267	41,128,185
track type=bed name="NsdG" description="NsdG" itemRgb="On" visibility="3" 
chr5	15233764	15356596	NsdG	0	.	15233764	15356596	41,128,185
track type=bed name="BocG" description="BocG" itemRgb="On" visibility="3" 
chr5	15086260	15308267	BocG	0	.	15086260	15308267	41,128,185
track type=bed name="LreG" description="LreG" itemRgb="On" visibility="3" 
chr5	15243370	15303261	LreG	0	.	15243370	15303261	41,128,185
track type=bed name="GreG" description="GreG" itemRgb="On" visibility="3" 
chr5	15243370	15308267	GreG	0	.	15243370	15308267	41,128,185
track type=bed name="CosG" description="CosG" itemRgb="On" visibility="3" 
chr5	15220106	15308267	CosG	0	.	15220106	15308267	41,128,185
track type=bed name="jrtG" description="jrtG" itemRgb="On" visibility="3" 
chr5	15233764	15303261	jrtG	0	.	15233764	15303261	41,128,185
track type=bed name="EbdG" description="EbdG" itemRgb="On" visibility="3" 
chr5	15233764	15308267	EbdG	0	.	15233764	15308267	41,128,185
track type=bed name="TyoG" description="TyoG" itemRgb="On" visibility="3" 
chr5	15243370	15292574	TyoG	0	.	15243370	15292574	41,128,185
track type=bed name="StpG" description="StpG" itemRgb="On" visibility="3" 
chr5	15234055	15292574	StpG	0	.	15234055	15292574	41,128,185
track type=bed name="RtwG" description="RtwG" itemRgb="On" visibility="3" 
chr5	15243370	15308267	RtwG	0	.	15243370	15308267	41,128,185
track type=bed name="GshG" description="GshG" itemRgb="On" visibility="3" 
chr5	15243370	15308267	GshG	0	.	15243370	15308267	41,128,185
track type=bed name="FspG" description="FspG" itemRgb="On" visibility="3" 
chr5	15233764	15308267	FspG	0	.	15233764	15308267	41,128,185
track type=bed name="EurG" description="EurG" itemRgb="On" visibility="3" 
chr5	15234055	15292574	EurG	0	.	15234055	15292574	41,128,185
track type=bed name="EstG" description="EstG" itemRgb="On" visibility="3" 
chr5	15243370	15347497	EstG	0	.	15243370	15347497	41,128,185
track type=bed name="ElkG" description="ElkG" itemRgb="On" visibility="3" 
chr5	15233764	15308267	ElkG	0	.	15233764	15308267	41,128,185
track type=bed name="DacG" description="DacG" itemRgb="On" visibility="3" 
chr5	15243370	15308267	DacG	0	.	15243370	15308267	41,128,185
track type=bed name="BrsG" description="BrsG" itemRgb="On" visibility="3" 
chr5	15234055	15308267	BrsG	0	.	15234055	15308267	41,128,185
track type=bed name="BmdG" description="BmdG" itemRgb="On" visibility="3" 
chr5	15118131	15303261	BmdG	0	.	15118131	15303261	41,128,185
track type=bed name="BetG" description="BetG" itemRgb="On" visibility="3" 
chr5	15233764	15292574	BetG	0	.	15233764	15292574	41,128,185
track type=bed name="IrwG" description="IrwG" itemRgb="On" visibility="3" 
chr5	15233764	15308267	IrwG	0	.	15233764	15308267	41,128,185
track type=bed name="GryG" description="GryG" itemRgb="On" visibility="3" 
chr5	15220106	15303261	GryG	0	.	15220106	15303261	41,128,185
track type=bed name="NfdA" description="NfdA" itemRgb="On" visibility="3" 
chr5	15243370	15292574	NfdA	0	.	15243370	15292574	39,174,96
track type=bed name="GosA" description="GosA" itemRgb="On" visibility="3" 
chr5	15243370	15292574	GosA	0	.	15243370	15292574	39,174,96
