# Supplementary material for: Risk-modeling of dog osteosarcoma genome scans shows individuals with Mendelian-level polygenic risk are common
Source: BMC Genomics. 2019 Mar 19;20:226. doi: 10.1186/s12864-019-5531-6 (PMC6425649; doi:10.1186/s12864-019-5531-6)
Supplement: Supplementary file 6 — Data. Haplotype phasing across osteosarcoma GWAS risk alleles. (ZIP 162 kb) [file 12864_2019_5531_MOESM6_ESM.zip › Vaysse et al 2011/chr5_16085937_individuals.txt]

WeiG: 20
WeiA: 1
SciG: 9
SciA: 3
NfdG: 5
NfdA: 4
GosA: 8
GosG: 4
DobA: 18
BotG: 8
BotA: 6
NsdG: 19
BocA: 6
LreA: 2
LreG: 7
GreG: 5
GreA: 2
CosA: 10
CosG: 1
jrtG: 2
jrtA: 4
EbdA: 5
EbdG: 3
TyoA: 6
TyoG: 2
StpG: 10
RtwA: 4
RtwG: 5
GshA: 2
GshG: 3
FspG: 2
FspA: 6
EurG: 4
EstG: 4
EstA: 1
ElkG: 3
ElkA: 3
DacA: 1
DacG: 5
BrsA: 7
BmdG: 9
BetA: 8
ShpG: 8
IrwG: 7
GryG: 2
GryA: 3
BglG: 2
BglA: 2
