# Supplementary material for: Risk-modeling of dog osteosarcoma genome scans shows individuals with Mendelian-level polygenic risk are common
Source: BMC Genomics. 2019 Mar 19;20:226. doi: 10.1186/s12864-019-5531-6 (PMC6425649; doi:10.1186/s12864-019-5531-6)
Supplement: Supplementary file 6 — Data. Haplotype phasing across osteosarcoma GWAS risk alleles. (ZIP 162 kb) [file 12864_2019_5531_MOESM6_ESM.zip › Vaysse et al 2011/chr5_16085937_track.txt]

track type=bed name="WeiG" description="WeiG" itemRgb="On" visibility="3" 
chr5	16043320	16108114	WeiG	0	.	16043320	16108114	41,128,185
track type=bed name="SciG" description="SciG" itemRgb="On" visibility="3" 
chr5	16043320	16152955	SciG	0	.	16043320	16152955	41,128,185
track type=bed name="NfdG" description="NfdG" itemRgb="On" visibility="3" 
chr5	16043320	16108114	NfdG	0	.	16043320	16108114	41,128,185
track type=bed name="GosG" description="GosG" itemRgb="On" visibility="3" 
chr5	16043320	16108114	GosG	0	.	16043320	16108114	41,128,185
track type=bed name="BotG" description="BotG" itemRgb="On" visibility="3" 
chr5	15877138	16108114	BotG	0	.	15877138	16108114	41,128,185
track type=bed name="NsdG" description="NsdG" itemRgb="On" visibility="3" 
chr5	16043320	16108114	NsdG	0	.	16043320	16108114	41,128,185
track type=bed name="LreG" description="LreG" itemRgb="On" visibility="3" 
chr5	16043320	16108114	LreG	0	.	16043320	16108114	41,128,185
track type=bed name="GreG" description="GreG" itemRgb="On" visibility="3" 
chr5	16043320	16108114	GreG	0	.	16043320	16108114	41,128,185
track type=bed name="StpG" description="StpG" itemRgb="On" visibility="3" 
chr5	16043320	16108114	StpG	0	.	16043320	16108114	41,128,185
track type=bed name="RtwG" description="RtwG" itemRgb="On" visibility="3" 
chr5	16043320	16124081	RtwG	0	.	16043320	16124081	41,128,185
track type=bed name="EurG" description="EurG" itemRgb="On" visibility="3" 
chr5	16043320	16124081	EurG	0	.	16043320	16124081	41,128,185
track type=bed name="EstG" description="EstG" itemRgb="On" visibility="3" 
chr5	16043320	16108114	EstG	0	.	16043320	16108114	41,128,185
track type=bed name="DacG" description="DacG" itemRgb="On" visibility="3" 
chr5	16043320	16108114	DacG	0	.	16043320	16108114	41,128,185
track type=bed name="BmdG" description="BmdG" itemRgb="On" visibility="3" 
chr5	15993904	16152955	BmdG	0	.	15993904	16152955	41,128,185
track type=bed name="ShpG" description="ShpG" itemRgb="On" visibility="3" 
chr5	16043320	16124081	ShpG	0	.	16043320	16124081	41,128,185
track type=bed name="IrwG" description="IrwG" itemRgb="On" visibility="3" 
chr5	16043320	16108114	IrwG	0	.	16043320	16108114	41,128,185
track type=bed name="NfdA" description="NfdA" itemRgb="On" visibility="3" 
chr5	16043320	16108114	NfdA	0	.	16043320	16108114	39,174,96
track type=bed name="GosA" description="GosA" itemRgb="On" visibility="3" 
chr5	16043320	16108114	GosA	0	.	16043320	16108114	39,174,96
track type=bed name="DobA" description="DobA" itemRgb="On" visibility="3" 
chr5	16043320	16108114	DobA	0	.	16043320	16108114	39,174,96
track type=bed name="BotA" description="BotA" itemRgb="On" visibility="3" 
chr5	15993904	16188646	BotA	0	.	15993904	16188646	39,174,96
track type=bed name="BocA" description="BocA" itemRgb="On" visibility="3" 
chr5	15907602	16124081	BocA	0	.	15907602	16124081	39,174,96
track type=bed name="CosA" description="CosA" itemRgb="On" visibility="3" 
chr5	16043320	16108114	CosA	0	.	16043320	16108114	39,174,96
track type=bed name="jrtA" description="jrtA" itemRgb="On" visibility="3" 
chr5	16043320	16108114	jrtA	0	.	16043320	16108114	39,174,96
track type=bed name="EbdA" description="EbdA" itemRgb="On" visibility="3" 
chr5	15877138	16124081	EbdA	0	.	15877138	16124081	39,174,96
track type=bed name="TyoA" description="TyoA" itemRgb="On" visibility="3" 
chr5	16043320	16108114	TyoA	0	.	16043320	16108114	39,174,96
track type=bed name="RtwA" description="RtwA" itemRgb="On" visibility="3" 
chr5	15877138	16164135	RtwA	0	.	15877138	16164135	39,174,96
track type=bed name="FspA" description="FspA" itemRgb="On" visibility="3" 
chr5	14759440	16370288	FspA	0	.	14759440	16370288	39,174,96
track type=bed name="BrsA" description="BrsA" itemRgb="On" visibility="3" 
chr5	16043320	16108114	BrsA	0	.	16043320	16108114	39,174,96
track type=bed name="BetA" description="BetA" itemRgb="On" visibility="3" 
chr5	16043320	16108114	BetA	0	.	16043320	16108114	39,174,96
