# Supplementary material for: Risk-modeling of dog osteosarcoma genome scans shows individuals with Mendelian-level polygenic risk are common
Source: BMC Genomics. 2019 Mar 19;20:226. doi: 10.1186/s12864-019-5531-6 (PMC6425649; doi:10.1186/s12864-019-5531-6)
Supplement: Supplementary file 6 — Data. Haplotype phasing across osteosarcoma GWAS risk alleles. (ZIP 162 kb) [file 12864_2019_5531_MOESM6_ESM.zip › Vaysse et al 2011/chr7_64672328_individuals.txt]

WeiC: 21
SciC: 12
SciT: 6
NfdC: 15
NfdT: 4
GosC: 17
GosT: 1
DobC: 2
DobT: 11
BotC: 25
NsdC: 23
BocC: 1
BocT: 7
LreT: 1
LreC: 6
GreC: 10
GreT: 1
CosT: 3
CosC: 5
jrtT: 2
jrtC: 1
EbdC: 3
EbdT: 4
TyoC: 7
TyoT: 2
StpT: 6
StpC: 2
RtwC: 9
RtwT: 1
GshC: 5
GshT: 1
FspT: 4
FspC: 1
EurT: 7
EurC: 1
EstC: 10
ElkT: 4
ElkC: 2
DacC: 4
DacT: 3
BrsC: 11
BmdC: 5
BmdT: 2
BetT: 9
BetC: 1
ShpT: 10
IrwC: 11
GryT: 3
GryC: 3
