# Supplementary material for: Risk-modeling of dog osteosarcoma genome scans shows individuals with Mendelian-level polygenic risk are common
Source: BMC Genomics. 2019 Mar 19;20:226. doi: 10.1186/s12864-019-5531-6 (PMC6425649; doi:10.1186/s12864-019-5531-6)
Supplement: Supplementary file 6 — Data. Haplotype phasing across osteosarcoma GWAS risk alleles. (ZIP 162 kb) [file 12864_2019_5531_MOESM6_ESM.zip › Vaysse et al 2011/chr7_64672328_track.txt]

track type=bed name="WeiC" description="WeiC" itemRgb="On" visibility="3" 
chr7	64646069	64714844	WeiC	0	.	64646069	64714844	41,128,185
track type=bed name="SciC" description="SciC" itemRgb="On" visibility="3" 
chr7	64646069	64703475	SciC	0	.	64646069	64703475	41,128,185
track type=bed name="NfdC" description="NfdC" itemRgb="On" visibility="3" 
chr7	64646069	64703475	NfdC	0	.	64646069	64703475	41,128,185
track type=bed name="GosC" description="GosC" itemRgb="On" visibility="3" 
chr7	64646069	64703475	GosC	0	.	64646069	64703475	41,128,185
track type=bed name="BotC" description="BotC" itemRgb="On" visibility="3" 
chr7	64646069	64703475	BotC	0	.	64646069	64703475	41,128,185
track type=bed name="NsdC" description="NsdC" itemRgb="On" visibility="3" 
chr7	64646069	64703475	NsdC	0	.	64646069	64703475	41,128,185
track type=bed name="LreC" description="LreC" itemRgb="On" visibility="3" 
chr7	64646069	64703475	LreC	0	.	64646069	64703475	41,128,185
track type=bed name="GreC" description="GreC" itemRgb="On" visibility="3" 
chr7	64646069	64714844	GreC	0	.	64646069	64714844	41,128,185
track type=bed name="CosC" description="CosC" itemRgb="On" visibility="3" 
chr7	64646069	64746977	CosC	0	.	64646069	64746977	41,128,185
track type=bed name="TyoC" description="TyoC" itemRgb="On" visibility="3" 
chr7	64646069	64714844	TyoC	0	.	64646069	64714844	41,128,185
track type=bed name="RtwC" description="RtwC" itemRgb="On" visibility="3" 
chr7	64550291	64703475	RtwC	0	.	64550291	64703475	41,128,185
track type=bed name="GshC" description="GshC" itemRgb="On" visibility="3" 
chr7	64590269	64703475	GshC	0	.	64590269	64703475	41,128,185
track type=bed name="EstC" description="EstC" itemRgb="On" visibility="3" 
chr7	64646069	64703475	EstC	0	.	64646069	64703475	41,128,185
track type=bed name="DacC" description="DacC" itemRgb="On" visibility="3" 
chr7	64646069	64703475	DacC	0	.	64646069	64703475	41,128,185
track type=bed name="BrsC" description="BrsC" itemRgb="On" visibility="3" 
chr7	64646069	64714844	BrsC	0	.	64646069	64714844	41,128,185
track type=bed name="BmdC" description="BmdC" itemRgb="On" visibility="3" 
chr7	64646069	64817526	BmdC	0	.	64646069	64817526	41,128,185
track type=bed name="IrwC" description="IrwC" itemRgb="On" visibility="3" 
chr7	64646069	64714844	IrwC	0	.	64646069	64714844	41,128,185
track type=bed name="SciT" description="SciT" itemRgb="On" visibility="3" 
chr7	64664055	64703475	SciT	0	.	64664055	64703475	39,174,96
track type=bed name="NfdT" description="NfdT" itemRgb="On" visibility="3" 
chr7	64631053	64722001	NfdT	0	.	64631053	64722001	39,174,96
track type=bed name="DobT" description="DobT" itemRgb="On" visibility="3" 
chr7	64631053	64722001	DobT	0	.	64631053	64722001	39,174,96
track type=bed name="BocT" description="BocT" itemRgb="On" visibility="3" 
chr7	64631053	64722001	BocT	0	.	64631053	64722001	39,174,96
track type=bed name="EbdT" description="EbdT" itemRgb="On" visibility="3" 
chr7	64631053	64746977	EbdT	0	.	64631053	64746977	39,174,96
track type=bed name="StpT" description="StpT" itemRgb="On" visibility="3" 
chr7	64664055	64690185	StpT	0	.	64664055	64690185	39,174,96
track type=bed name="FspT" description="FspT" itemRgb="On" visibility="3" 
chr7	64664055	64703475	FspT	0	.	64664055	64703475	39,174,96
track type=bed name="EurT" description="EurT" itemRgb="On" visibility="3" 
chr7	64664055	64703475	EurT	0	.	64664055	64703475	39,174,96
track type=bed name="ElkT" description="ElkT" itemRgb="On" visibility="3" 
chr7	62677236	65151272	ElkT	0	.	62677236	65151272	39,174,96
track type=bed name="BetT" description="BetT" itemRgb="On" visibility="3" 
chr7	64646069	64690185	BetT	0	.	64646069	64690185	39,174,96
track type=bed name="ShpT" description="ShpT" itemRgb="On" visibility="3" 
chr7	64664055	64703475	ShpT	0	.	64664055	64703475	39,174,96
