# Supplementary material for: Risk-modeling of dog osteosarcoma genome scans shows individuals with Mendelian-level polygenic risk are common
Source: BMC Genomics. 2019 Mar 19;20:226. doi: 10.1186/s12864-019-5531-6 (PMC6425649; doi:10.1186/s12864-019-5531-6)
Supplement: Supplementary file 6 — Data. Haplotype phasing across osteosarcoma GWAS risk alleles. (ZIP 162 kb) [file 12864_2019_5531_MOESM6_ESM.zip › Vaysse et al 2011/chr8_35448126_individuals.txt]

WeiC: 5
WeiT: 7
SciT: 8
SciC: 5
NfdT: 25
GosT: 16
GosC: 3
DobT: 6
DobC: 8
BotT: 24
NsdT: 19
BocT: 10
LreT: 11
GreT: 12
CosC: 8
jrtT: 9
EbdT: 13
TyoT: 12
StpT: 9
StpC: 1
RtwC: 5
RtwT: 3
GshT: 10
FspC: 3
FspT: 2
EurT: 11
EstC: 1
EstT: 9
ElkC: 3
ElkT: 3
DacT: 3
DacC: 3
BrsC: 1
BrsT: 7
BmdT: 11
BetT: 12
ShpT: 11
IrwT: 11
GryT: 3
GryC: 5
BglC: 1
BglT: 6
