# Supplementary material for: Risk-modeling of dog osteosarcoma genome scans shows individuals with Mendelian-level polygenic risk are common
Source: BMC Genomics. 2019 Mar 19;20:226. doi: 10.1186/s12864-019-5531-6 (PMC6425649; doi:10.1186/s12864-019-5531-6)
Supplement: Supplementary file 6 — Data. Haplotype phasing across osteosarcoma GWAS risk alleles. (ZIP 162 kb) [file 12864_2019_5531_MOESM6_ESM.zip › Vaysse et al 2011/chr8_35448126_track.txt]

track type=bed name="WeiC" description="WeiC" itemRgb="On" visibility="3" 
chr8	35402605	35469378	WeiC	0	.	35402605	35469378	41,128,185
track type=bed name="SciC" description="SciC" itemRgb="On" visibility="3" 
chr8	35415236	35469378	SciC	0	.	35415236	35469378	41,128,185
track type=bed name="DobC" description="DobC" itemRgb="On" visibility="3" 
chr8	35415236	35469378	DobC	0	.	35415236	35469378	41,128,185
track type=bed name="CosC" description="CosC" itemRgb="On" visibility="3" 
chr8	35415236	35469378	CosC	0	.	35415236	35469378	41,128,185
track type=bed name="RtwC" description="RtwC" itemRgb="On" visibility="3" 
chr8	35329135	35469378	RtwC	0	.	35329135	35469378	41,128,185
track type=bed name="GryC" description="GryC" itemRgb="On" visibility="3" 
chr8	35415236	35469378	GryC	0	.	35415236	35469378	41,128,185
track type=bed name="WeiT" description="WeiT" itemRgb="On" visibility="3" 
chr8	35422223	35462908	WeiT	0	.	35422223	35462908	39,174,96
track type=bed name="SciT" description="SciT" itemRgb="On" visibility="3" 
chr8	35415236	35462908	SciT	0	.	35415236	35462908	39,174,96
track type=bed name="NfdT" description="NfdT" itemRgb="On" visibility="3" 
chr8	35415236	35469378	NfdT	0	.	35415236	35469378	39,174,96
track type=bed name="GosT" description="GosT" itemRgb="On" visibility="3" 
chr8	35388358	35462908	GosT	0	.	35388358	35462908	39,174,96
track type=bed name="DobT" description="DobT" itemRgb="On" visibility="3" 
chr8	35422223	35462908	DobT	0	.	35422223	35462908	39,174,96
track type=bed name="BotT" description="BotT" itemRgb="On" visibility="3" 
chr8	35382977	35462908	BotT	0	.	35382977	35462908	39,174,96
track type=bed name="NsdT" description="NsdT" itemRgb="On" visibility="3" 
chr8	35415236	35462908	NsdT	0	.	35415236	35462908	39,174,96
track type=bed name="BocT" description="BocT" itemRgb="On" visibility="3" 
chr8	35388358	35462908	BocT	0	.	35388358	35462908	39,174,96
track type=bed name="LreT" description="LreT" itemRgb="On" visibility="3" 
chr8	35415236	35462908	LreT	0	.	35415236	35462908	39,174,96
track type=bed name="GreT" description="GreT" itemRgb="On" visibility="3" 
chr8	35415236	35462908	GreT	0	.	35415236	35462908	39,174,96
track type=bed name="jrtT" description="jrtT" itemRgb="On" visibility="3" 
chr8	35422223	35462908	jrtT	0	.	35422223	35462908	39,174,96
track type=bed name="EbdT" description="EbdT" itemRgb="On" visibility="3" 
chr8	35388358	35462908	EbdT	0	.	35388358	35462908	39,174,96
track type=bed name="TyoT" description="TyoT" itemRgb="On" visibility="3" 
chr8	35415236	35469378	TyoT	0	.	35415236	35469378	39,174,96
track type=bed name="StpT" description="StpT" itemRgb="On" visibility="3" 
chr8	35422223	35462908	StpT	0	.	35422223	35462908	39,174,96
track type=bed name="GshT" description="GshT" itemRgb="On" visibility="3" 
chr8	35415236	35462908	GshT	0	.	35415236	35462908	39,174,96
track type=bed name="EurT" description="EurT" itemRgb="On" visibility="3" 
chr8	35415236	35462908	EurT	0	.	35415236	35462908	39,174,96
track type=bed name="EstT" description="EstT" itemRgb="On" visibility="3" 
chr8	35422223	35462908	EstT	0	.	35422223	35462908	39,174,96
track type=bed name="BrsT" description="BrsT" itemRgb="On" visibility="3" 
chr8	35422223	35462908	BrsT	0	.	35422223	35462908	39,174,96
track type=bed name="BmdT" description="BmdT" itemRgb="On" visibility="3" 
chr8	35415236	35462908	BmdT	0	.	35415236	35462908	39,174,96
track type=bed name="BetT" description="BetT" itemRgb="On" visibility="3" 
chr8	35415236	35469378	BetT	0	.	35415236	35469378	39,174,96
track type=bed name="ShpT" description="ShpT" itemRgb="On" visibility="3" 
chr8	35415236	35462908	ShpT	0	.	35415236	35462908	39,174,96
track type=bed name="IrwT" description="IrwT" itemRgb="On" visibility="3" 
chr8	35415236	35469378	IrwT	0	.	35415236	35469378	39,174,96
track type=bed name="BglT" description="BglT" itemRgb="On" visibility="3" 
chr8	35388358	35462908	BglT	0	.	35388358	35462908	39,174,96
