# Supplementary material for: Risk-modeling of dog osteosarcoma genome scans shows individuals with Mendelian-level polygenic risk are common
Source: BMC Genomics. 2019 Mar 19;20:226. doi: 10.1186/s12864-019-5531-6 (PMC6425649; doi:10.1186/s12864-019-5531-6)
Supplement: Supplementary file 6 — Data. Haplotype phasing across osteosarcoma GWAS risk alleles. (ZIP 162 kb) [file 12864_2019_5531_MOESM6_ESM.zip › Vaysse et al 2011/chr9_19623231_individuals.txt]

WeiT: 26
SciT: 11
SciC: 3
NfdC: 11
NfdT: 3
GosT: 7
GosC: 1
Gos0: 1
DobT: 22
BotT: 18
BotC: 1
NsdT: 19
BocT: 4
BocC: 3
LreT: 10
GreT: 8
GreC: 3
CosT: 8
CosC: 3
jrtC: 1
jrtT: 3
EbdC: 13
TyoC: 7
TyoT: 1
StpT: 7
StpC: 1
RtwC: 6
RtwT: 2
GshT: 1
GshC: 6
FspT: 9
EurC: 3
EurT: 2
EstC: 1
EstT: 7
ElkC: 1
ElkT: 4
DacC: 1
DacT: 6
BrsC: 9
BmdC: 10
BmdT: 1
BetC: 1
BetT: 6
ShpC: 8
IrwT: 9
GryC: 7
GryT: 1
