# Supplementary material for: Risk-modeling of dog osteosarcoma genome scans shows individuals with Mendelian-level polygenic risk are common
Source: BMC Genomics. 2019 Mar 19;20:226. doi: 10.1186/s12864-019-5531-6 (PMC6425649; doi:10.1186/s12864-019-5531-6)
Supplement: Supplementary file 6 — Data. Haplotype phasing across osteosarcoma GWAS risk alleles. (ZIP 162 kb) [file 12864_2019_5531_MOESM6_ESM.zip › Vaysse et al 2011/chr9_19623231_track.txt]

track type=bed name="WeiT" description="WeiT" itemRgb="On" visibility="3" 
chr9	19573126	19676871	WeiT	0	.	19573126	19676871	41,128,185
track type=bed name="SciT" description="SciT" itemRgb="On" visibility="3" 
chr9	19585237	19817148	SciT	0	.	19585237	19817148	41,128,185
track type=bed name="GosT" description="GosT" itemRgb="On" visibility="3" 
chr9	19585237	19676871	GosT	0	.	19585237	19676871	41,128,185
track type=bed name="DobT" description="DobT" itemRgb="On" visibility="3" 
chr9	19585237	19676871	DobT	0	.	19585237	19676871	41,128,185
track type=bed name="BotT" description="BotT" itemRgb="On" visibility="3" 
chr9	19585237	19650589	BotT	0	.	19585237	19650589	41,128,185
track type=bed name="NsdT" description="NsdT" itemRgb="On" visibility="3" 
chr9	19585237	19676871	NsdT	0	.	19585237	19676871	41,128,185
track type=bed name="BocT" description="BocT" itemRgb="On" visibility="3" 
chr9	19585237	19676871	BocT	0	.	19585237	19676871	41,128,185
track type=bed name="LreT" description="LreT" itemRgb="On" visibility="3" 
chr9	19585237	19676871	LreT	0	.	19585237	19676871	41,128,185
track type=bed name="GreT" description="GreT" itemRgb="On" visibility="3" 
chr9	19585237	19650589	GreT	0	.	19585237	19650589	41,128,185
track type=bed name="CosT" description="CosT" itemRgb="On" visibility="3" 
chr9	19585237	19676871	CosT	0	.	19585237	19676871	41,128,185
track type=bed name="StpT" description="StpT" itemRgb="On" visibility="3" 
chr9	19585237	19650589	StpT	0	.	19585237	19650589	41,128,185
track type=bed name="FspT" description="FspT" itemRgb="On" visibility="3" 
chr9	19585237	19676871	FspT	0	.	19585237	19676871	41,128,185
track type=bed name="EstT" description="EstT" itemRgb="On" visibility="3" 
chr9	19585237	19676871	EstT	0	.	19585237	19676871	41,128,185
track type=bed name="ElkT" description="ElkT" itemRgb="On" visibility="3" 
chr9	19585237	19676871	ElkT	0	.	19585237	19676871	41,128,185
track type=bed name="DacT" description="DacT" itemRgb="On" visibility="3" 
chr9	16525739	19838441	DacT	0	.	16525739	19838441	41,128,185
track type=bed name="BetT" description="BetT" itemRgb="On" visibility="3" 
chr9	19487184	19704725	BetT	0	.	19487184	19704725	41,128,185
track type=bed name="IrwT" description="IrwT" itemRgb="On" visibility="3" 
chr9	19585237	19676871	IrwT	0	.	19585237	19676871	41,128,185
track type=bed name="NfdC" description="NfdC" itemRgb="On" visibility="3" 
chr9	19585237	19676871	NfdC	0	.	19585237	19676871	39,174,96
track type=bed name="EbdC" description="EbdC" itemRgb="On" visibility="3" 
chr9	19585237	19676871	EbdC	0	.	19585237	19676871	39,174,96
track type=bed name="TyoC" description="TyoC" itemRgb="On" visibility="3" 
chr9	19585237	19676871	TyoC	0	.	19585237	19676871	39,174,96
track type=bed name="RtwC" description="RtwC" itemRgb="On" visibility="3" 
chr9	19585237	19676871	RtwC	0	.	19585237	19676871	39,174,96
track type=bed name="GshC" description="GshC" itemRgb="On" visibility="3" 
chr9	19585237	19676871	GshC	0	.	19585237	19676871	39,174,96
track type=bed name="BrsC" description="BrsC" itemRgb="On" visibility="3" 
chr9	19573126	19676871	BrsC	0	.	19573126	19676871	39,174,96
track type=bed name="BmdC" description="BmdC" itemRgb="On" visibility="3" 
chr9	19585237	19676871	BmdC	0	.	19585237	19676871	39,174,96
track type=bed name="ShpC" description="ShpC" itemRgb="On" visibility="3" 
chr9	19563147	19676871	ShpC	0	.	19563147	19676871	39,174,96
track type=bed name="GryC" description="GryC" itemRgb="On" visibility="3" 
chr9	19585237	19676871	GryC	0	.	19585237	19676871	39,174,96
