# Supplementary material for: Risk-modeling of dog osteosarcoma genome scans shows individuals with Mendelian-level polygenic risk are common
Source: BMC Genomics. 2019 Mar 19;20:226. doi: 10.1186/s12864-019-5531-6 (PMC6425649; doi:10.1186/s12864-019-5531-6)
Supplement: Supplementary file 6 — Data. Haplotype phasing across osteosarcoma GWAS risk alleles. (ZIP 162 kb) [file 12864_2019_5531_MOESM6_ESM.zip › Vaysse et al 2011/chr9_47659782_individuals.txt]

WeiC: 19
SciC: 8
SciA: 3
NfdC: 7
NfdA: 8
GosA: 1
GosC: 20
DobC: 25
BotA: 2
BotC: 19
NsdC: 17
BocC: 13
LreA: 2
LreC: 6
GreA: 5
GreC: 4
CosC: 12
CosA: 1
jrtA: 1
jrtC: 9
EbdC: 3
EbdA: 6
TyoA: 2
TyoC: 6
StpC: 3
StpA: 2
RtwC: 8
RtwA: 1
GshA: 2
GshC: 2
FspA: 2
FspC: 4
EstC: 6
ElkC: 10
DacC: 9
BrsC: 1
BrsA: 4
BmdC: 9
BetC: 3
BetA: 5
ShpC: 7
IrwA: 2
IrwC: 1
GryC: 2
GryA: 3
BglC: 10
