# Supplementary material for: Risk-modeling of dog osteosarcoma genome scans shows individuals with Mendelian-level polygenic risk are common
Source: BMC Genomics. 2019 Mar 19;20:226. doi: 10.1186/s12864-019-5531-6 (PMC6425649; doi:10.1186/s12864-019-5531-6)
Supplement: Supplementary file 6 — Data. Haplotype phasing across osteosarcoma GWAS risk alleles. (ZIP 162 kb) [file 12864_2019_5531_MOESM6_ESM.zip › Vaysse et al 2011/chr9_47659782_track.txt]

track type=bed name="WeiC" description="WeiC" itemRgb="On" visibility="3" 
chr9	47639443	47702917	WeiC	0	.	47639443	47702917	41,128,185
track type=bed name="SciC" description="SciC" itemRgb="On" visibility="3" 
chr9	47624598	47694097	SciC	0	.	47624598	47694097	41,128,185
track type=bed name="NfdC" description="NfdC" itemRgb="On" visibility="3" 
chr9	47624598	47747183	NfdC	0	.	47624598	47747183	41,128,185
track type=bed name="GosC" description="GosC" itemRgb="On" visibility="3" 
chr9	47624598	47694097	GosC	0	.	47624598	47694097	41,128,185
track type=bed name="DobC" description="DobC" itemRgb="On" visibility="3" 
chr9	47639443	47694097	DobC	0	.	47639443	47694097	41,128,185
track type=bed name="BotC" description="BotC" itemRgb="On" visibility="3" 
chr9	47639443	47702917	BotC	0	.	47639443	47702917	41,128,185
track type=bed name="NsdC" description="NsdC" itemRgb="On" visibility="3" 
chr9	47624598	47694097	NsdC	0	.	47624598	47694097	41,128,185
track type=bed name="BocC" description="BocC" itemRgb="On" visibility="3" 
chr9	47624598	47702917	BocC	0	.	47624598	47702917	41,128,185
track type=bed name="LreC" description="LreC" itemRgb="On" visibility="3" 
chr9	47624598	47702917	LreC	0	.	47624598	47702917	41,128,185
track type=bed name="GreC" description="GreC" itemRgb="On" visibility="3" 
chr9	47565183	47694097	GreC	0	.	47565183	47694097	41,128,185
track type=bed name="CosC" description="CosC" itemRgb="On" visibility="3" 
chr9	47460047	47694097	CosC	0	.	47460047	47694097	41,128,185
track type=bed name="jrtC" description="jrtC" itemRgb="On" visibility="3" 
chr9	47639443	47694097	jrtC	0	.	47639443	47694097	41,128,185
track type=bed name="TyoC" description="TyoC" itemRgb="On" visibility="3" 
chr9	47639443	47694097	TyoC	0	.	47639443	47694097	41,128,185
track type=bed name="RtwC" description="RtwC" itemRgb="On" visibility="3" 
chr9	47639443	47694097	RtwC	0	.	47639443	47694097	41,128,185
track type=bed name="FspC" description="FspC" itemRgb="On" visibility="3" 
chr9	47624598	47694097	FspC	0	.	47624598	47694097	41,128,185
track type=bed name="EstC" description="EstC" itemRgb="On" visibility="3" 
chr9	47624598	47694097	EstC	0	.	47624598	47694097	41,128,185
track type=bed name="ElkC" description="ElkC" itemRgb="On" visibility="3" 
chr9	47639443	47694097	ElkC	0	.	47639443	47694097	41,128,185
track type=bed name="DacC" description="DacC" itemRgb="On" visibility="3" 
chr9	47624598	47694097	DacC	0	.	47624598	47694097	41,128,185
track type=bed name="BmdC" description="BmdC" itemRgb="On" visibility="3" 
chr9	47639443	47694097	BmdC	0	.	47639443	47694097	41,128,185
track type=bed name="ShpC" description="ShpC" itemRgb="On" visibility="3" 
chr9	47639443	47694097	ShpC	0	.	47639443	47694097	41,128,185
track type=bed name="BglC" description="BglC" itemRgb="On" visibility="3" 
chr9	47565183	47694097	BglC	0	.	47565183	47694097	41,128,185
track type=bed name="NfdA" description="NfdA" itemRgb="On" visibility="3" 
chr9	47624598	47694097	NfdA	0	.	47624598	47694097	39,174,96
track type=bed name="GreA" description="GreA" itemRgb="On" visibility="3" 
chr9	47542349	49421871	GreA	0	.	47542349	49421871	39,174,96
track type=bed name="EbdA" description="EbdA" itemRgb="On" visibility="3" 
chr9	47624598	47694097	EbdA	0	.	47624598	47694097	39,174,96
track type=bed name="BrsA" description="BrsA" itemRgb="On" visibility="3" 
chr9	47624598	47694097	BrsA	0	.	47624598	47694097	39,174,96
track type=bed name="BetA" description="BetA" itemRgb="On" visibility="3" 
chr9	47589419	47694097	BetA	0	.	47589419	47694097	39,174,96
